# Supplementary material for: Dramatic Number Variation of R Genes in Solanaceae Species Accounted for by a Few R Gene Subfamilies
Source: PLoS One. 2016 Feb 5;11(2):e0148708. doi: 10.1371/journal.pone.0148708 (PMC4743996; doi:10.1371/journal.pone.0148708)
Supplement: S1 Data — (TXT) [file pone.0148708.s001.txt]

S1 Data: 
A fasta-file for all R gene sequences identified from tomato and potato genomes.

Tomato(Heinz1706)
>SL-0001
ATGAAGAGAGGTGAGGCTTCTGAGATGTTGGCTGCTTAATGGTTTTAGATTCCCTATGGTAAGCCTTTGAATAGAGGAAAGAAACTTACAATTCTCGCCAACAACAATCTCTTCGTCACTGCCATTATGAGAGATCCTAAACACTTTGAGACATGAGAGTCTCTGTAACTGCTACTCCTTTCGGTCATTTACCAGTTTTGTTGCAATTGATGATTCAAAGGACTTGTAACTTGAAGGGAAATCCTCCTTGATGAAAGTACTCTATTTCTGGACAATTAGGCAATTGCAATGTATTAAAAGATGGAAGGAGTTCCTGCATATTTTCTAGGAGCCACTGCAACTTCGAACAGTACTCAATAATTAGTGACATCAT
>SL-0002
GGTTTAGGGAAAACAATTATGGCTAAGAGAATTTGAAAAGATGATCAGATAAAGAAACACTTTGAAAAGAGAGTTTGGTTATGGCTACCTAAAATGCCAAAAACAAAAAAACTTTCTTGAATCGATCCTCTAATCATTGACAGAGAGGAACTTGAGGTCCAGAGTAGAGATATAATAGACAAGAAGCTCCGAGATGAACCTACAGGAAGAAGGTATTTGCTTGTACTAGATGATTTGTGGAGTGTTGACCTAACATTGTGGCATGAGTTCTTGGATATTTTGAAGGATTAAACACAACCAGAGGAAACTACATTCTCATGATGTCTCGTAGAAATTGGTGACATCCACTCTTCATACATTAGGAAAATTAGCAGATGATCATTGTTGGTCCATTTTCAAACAAAAGGCGTTTGTTGATGGGGCAGCTCCAGAGGAAATGGTA
>SL-0003
GAGCTAAAGTAAAAGATATTGACGATGAGAGATGATATTAATCTGTGCACCATTCCCATAGTGGGCATGGGGTTTAGGGAAAACAATTATGGCTAAGAGAATTTGAAAAGATGATCAGATAAAGAAACACTTTGAAAAGAGAGTTTGGTTATGGCTACCTAAAATGCCAAAAACAAAAAAACTTTCTTGAATCGATCCTCTAATCATTGTCAGAGAGGAACTTGTGGTCCAGAGTAGAGATATAGTAGACAAGAAGCTCCGAGATGAACTGACAGGAAGAAAGTATTTGCTTGTACTAGATGATTTGTGGAGTGTTGACCTAACATTGTGGCATGAGTTCTTGGATATTTTGAACGAATAAACACAACCAGAGGAAACTGCATTCTCATGATGTCTCGTAGAAATTGGTGGCATCCACTCTTCATACGTTAGGAAAATTAGCAGATGATCATTGTTGGTCCATTTTCAAACAAAAAGCGTTTGTTGATGGGGCAGTTCCAGAGGAAATGGTACACAACAAAAAA
>SL-0004
ATGGAAAAACGAAAAGATAATGAAGAAACAAACAACTCATTGGTATGTTATTTTATAGAGTAAATTGTAAAGTATTGAATTATAGATATGTGGCTTTAAAATGTATTATTTTGGCAGGTGTTATTTTCTGCTCTTAGCAAGGACATTGCCGATGTTCTGGTTTACCTAGAGAATGAGGAAAATCAAAAAGCTCTTGACAAAGATCAAGTTGAAAAGCTAAAATTGAAAATGGCATTTATTTGTACATATGTTCAGCTTTCTTATTCCGATTTTGAGCAGTTTGAAGATATAATGACAAGAAAAAGACAAGAAGTTGAGAATCTGCTTCAACCTCTTTTTGATGATGATGTCCTTACTAGCCTCACCAGTAATATGGATGACTGTATCAGCTTGTATCATCGTTCTAATAAATCAGATGCCACCATGATGGATGAGCAATTGGACTTCCTCCTCTTGAATCTCTATCATTTATCCAAGCATCACGCTGAAAAGATATTTCCTGGAGTGACTCAATATGAATTTCTTCAGAATGTATGTGGCAACATAAGAGATTTTCATGGGTTGATAGTGAATGGTTGCATTAAGCATGAGATGGTTGAGAATGTCTTACCTCTGTTTCAACTGATGGCTGAAAGAGTAGGACACTTCCTTTGGGAGGATCAGACTGATGAAGACTCAAATGGGGATGACCAGAATGATAGAGACGCTCGACTCTTCCAGCTAACACATCTACTCTTGAAGATTGTTCCAACTGAACTGGAGGTTATGCACATATGTTATACAAATTTGAAAGCTTCAACTTCAGCAGAAGTTGGACGCTTCAATAAGAAGCTCCTGGAAACCTCACCGGATATTCTCAGAGAATCTATCATTCAACTTCAAGAGCATATGATAGCTGTTATTCCCCCTAGCACTTCAGGGGCTCGAAACATTCATGTCATGATGGAATTCTTATTACTTATTCTTTCTGATATGCCCAAGGACTTTATTCATCATGACAAACTTTTTGATCTCTTGGCTCATGTTGGAGTACTTACCAGGGAGGTATCAACTCTTGTACGTGACTTGGAAGAGAAATTAAGGAATAAAGAGGGTAATAACCAAACAAATTGTGCAACCCTAGACTTGCTGGAAAATATTGAACTCCTCAAGAAAGATCTCAAACATGTTTATCTGAAATCCCCAGATTCATCTCGATGTTGCTTCCCCATGAGTGATGGACCACTCTTCATGCATCTTCTACACATGCACTTAAATGATTTGCTAGATTCTAATGATTATTCAATTGCTTTGATAAAGGAAGAAATCAAGCTGGTGAAGCAAGACCTGGAATTCATAAGATCATTCTTTGTGGATGCTGCTGAGCAAGGATTGTATAAAGATATCTGGGCACGTGTTCTAGATGTGGCTTATGAGGCAAAAGATGTCATAGATTCAATTATTGTTCGAGATAATGGTCTCTTACATCTTATTTTCTCACTTCCCATTACCATAAAGAAGATCAAACTTATCAAAGAAGAGATCTCTGCTTTAGATGAGAACATTCCCAAGGACAGAGGTCTAATCGTTGTGAACTCTCCCAAGAAACCAGTTGAGAGAAAGTCATTGACAACTGATAAAATAATTGTAGGTTTTGAGGAGGAGACAAACTTGATACTGAGAAAGCTCACCAGTGGACCGGCAGATCTAGATGTCATTTCGATCACTGGTATGCCGGGTTCAGGTAAAACTACTTTGGCATACAAAGTATACAATGATAAGTCAGTTTCTAGCCATTTCGACCTTCGTGCATGGTGCACAGTCGATCAAGGATATGACGACAAGAAGTTATTGGATACAATTTTCAGTCAAGTTAGTGACTCAGATTCAAAATTGAGTGAGAATATTGATGTTGCTGATAAATTACGGAAACAACTGTTTGGAAAGAGGTATTTTATTGTCTTAGATGACGTGTGGGATACTACTACATGGGATGAGTTAACAAGACCTTTTCCTGAAGCTAAGAAAGGAAGTAGGATTATTTTGACAACTCGAGAAAAGGAAGTGGCTTTGCATGGAAAGCTGAACACTGATCCTCTTGACCTTCGATTGCTAAGACCAGATGAAAGTTGGGAACTATTAGAGAAAAGGGCATTTGGGAACGAGAGTTGCCCTGATGAACTATTAGATGTCGGTAAAGAAATAGCCAAAAATTGTAAAGGGCTTCCTTTGGTGGCTGATCTGATTGCTGGAGTCATTGCTGGGAGGGAAAAGAAAAGGAGTGTGTGGCTTGAAGTTCAAAGTAGTTTGAGTTCTTTTATTTTGAACAGTGAAGTGGAAGTGATGAAAGTTATAGAATTAAGTTATGACCATTTACCACATCACCTCAAGCCATGCTTGCTGTATTTTGCAAGTTGGCCGAAGGACACTACAACGACAATCTATGAGTTGAATATTTTTTTGGGTGCTGAAGGATTTGTGGGAAAGGAGGAGATGAAGAGTATGGAAGAAGTGGTGAAAATTTATATGGATGATTTAATTTCCAGTAGCTTGGTAATTTGTTTCAATGAGATAGGTGATTCATTGAATTTCCAAATTCATGATCTTGTGCATGACTTTTGTGTGATAAAAGCAAGAAAGGAAAATTTGTTAGATCAGATAAGATCAAGTGCTCCATCAGATTTGTTGCCTCGTCAAATTACCTTTGATTATGATGATGATGAGGAGCACTTTGGGCTTAATTTTGTCATGTTCGATTCAAATAAGAAAAGGCATTCTGGTAAACACCTCTATTCTTTGAAAATAGATGGAGACGAGCTGGATGACAGTGTTTCTGATACATTTCACCTAAGACACTTGAGGCTTCTTAGAGTGTTGCACCTGGAACCCTCTTTTATCATGGTGAATGATTCTTTGCTGAATGAAATATGCATGTTGAATCATTTGAGGTACTTAAGAATTGGGACACAAGTTAAATATCTGCCTTTGTCTTTCTCAAACCTCTGGAATCTAGAAATCTTGTCGGTGAATAACAAAAAATCAACCTTGATACTATTACCGAGAATTTGGGATCTTGTAAAGTTGTGAGTGCTGTTCGTGGATGCTTGTTCTTTCTTTGATATGGATGCAGATGAATCAATATTGATAGCAGAGGACACAAAGTTAGAGAACTTGAGAATATTAGGGGAACTGGTGATTTCCTATTCGAAAGATACAAAGAATATTTTCAAAAGGTTTCCCAATCTTCAGGTGCTTCAGTTTGAACTCAAGGAGTCATGGGATTATTCAACAGAGCAATATTGGTTCCCGAAATTGGATTGCCTAACTGAACTAGAA
>SL-0005
TTTTTCCGTGTTGGTTGCAATCAAATCTGATGTGTGGACATCAAGTCTGTCCTCTCCTCTGAAATCTGCTACATTTTTCTTAATCTCAATGGCTGCATCTCCAAGCTCACGCCTAACATAACTTAAATCAATGGACTTTAAAGTGTCTATATCTATAAATGCACAAGGGATCTCCCCAAGTTCGAAACAATATGTTAGTATTAATTTCTCAAGCTTGGGGAAAGTTTCCCTCTCAACTTGCCATTCTGTTAATTGGACCTCTCGCAAAATCAAAGTCGTAAGACTTTGATAGATGTCCTCACTTGCGTCCCATTTGTCATCCAAAAAATTACAGCTGGAAAACTCCATAATCTCAAGCTCAGGCAATGTTGCGATTGCTGACAAAAAGACAGGTCTCAGGGGAAAATTAATCAACCGTAACTCTTTCAAGCTTGTAGGGAAGTGATATCCATTGGGTTGTCGGATTAACGAGGGATATTCATTGCACTTGTATCTTGCTATGAATGATTCGAGTTTATTAAGTACATCAAGCTTGGGAAACCAATAGTCGTGTGTAGGAGGATACTGCGATTCCATGATGATGCAATCAAGGTGCTGAAGAATTGGGAACTTCTCCAGAGCATCATCACTCATGCCTTCAGAATATGAGATAACAACTCCGGATAGAGTTGTCAAGTT
>SL-0006
ACCTGCTTCTTTCTTGGAAAGAATGTAGACCATGTTGTATCTATATTTGATGCATATGGGTATTATTCAATGGTTGGGATTCGGAATATCCAAGATATATTCTTGTTAAAAATTGATGAATATGGTAGACTGATGATGCATCCATTAGGTAGAGATATGGGACGAGAAATTATACATCAAGAATCACCTAAGCCTTCTGAAAGACGTAGTAGATTGTGGCATTACAAGGACCCATTTAAAGTTTTGAAAGAGAAAAATGTA
>SL-0007
TCTTTTCACCCAAGAGCTTGCGAATGACGACTTGTGCCAGCCATGCTAGTCCATTTTTATGATGAAGTTCTCCAACATCACCAAGAAAACAATCAGCTTCAAATAGATGGCGGTATCTTTCATACAGAACACGTGCAAGTTCTGATTTGCCGATGCCACCCATACCACTAATACCAATAGAGCGAGCATCATTTGATTCCATACTTAATAATTCGATTACTTCCTCAACCTGAGATCTCATACCCACTAAGCTTTCCGGAAAAGGTGAAATAATTTGAAGTGACTTAGGAAATATGTCATCAACAAGTTTCTTGACGCACTCAGCCTCATCTCTACAATATAGTGGATAATAATCTCACAGTAAATTAATGTTACGAAGGTAGTTTAAATAAACTATTATGAATTATAACGTTTTAAAATCATCAAACAACCATATACGTCTCGATTTTCCTAGAATATTTGTTCCTTTTTCAGTAAAAGTATAGCTGATGATTGTGTGGAATTGTAGCTAAAAGTTTGTTCCTTTTAGCTCTTGATAAAGAGAAACCGTAAAAAAATAGAAAGCTTACTTGAAATTTAGTAAATGATAGCCTGATATATTGCCTGCCTCCGCAAATGCACCTCGTGTTGGAAAAATGAATCCGCGAAAGGGGAATTTTGATGGCATACATCTGCTGGACTAACATCATAGAATACTGGAATCACAGCCTGCTCCAATTCATTTTTACACTTTATGATGTGTGCAAGCTCCTCTAAACACCATCTTGAGGATGCATAGCTTTTTGAAAATACCACGACAGCGAATCTGGCATCTTCTATGGCTTTTCAAAGTTCAGCAGAAAGTGATTGTCCTGCTTCCAATCGTTCATCGTCTTTGAAAGCATGGATTCCTCTCTGTTCCAAAGCATTATAGAGATGACTCACAAAGGTTCTACGCGTATCCTCACCTCTAAAACTCAAAAAGATATCGTACTTGCAAACTTTGGAAGAAGCATGAAACAT
>SL-0008
TGAATTCCTCGATTTGCAAGAAAGAGTTGCAATGTTTCTGAAGAGACGGGCTACACTCCCACGAATATTAGAACGTGACCTTTGTTTCATAGAAGAGGAGCAACTGGCTTCATTGGTGACGGAGTCATGATGTTCACTATTGTTATATCTACTGCTCCTGATCCCAATGTAACGTTCTGTTGGTTCATCGTTATTTTCCCTCATCTGTAACAAGGTCTCAACAAGCGCAGGCTCATCTTTATACAACAAACGACATCCAAGCTTCTTCATTTCTCCAGAAAATGATAACGTAATGAGCCTATAGTCATTCGGTGTTTTACCATTTGCCTTAGATGTATTCCATAAGCTTGAAAAAGGTACCAAGAAAAAATGAAGAGTAAGTTCAGTGGCACATTCTGAATAGTCAGATGATTCTGTCTCACATTCCGAATAATCAGAGAATTCTGTATAACATTTTGAATCGCGGGATAAGTTCAGTTCCAAGGTCATCCACGACATCCCATCATCACATAACGGAATCAAGTGAGCTGTGATGTCAATTAGTTCACTAGAGTAACATACAGCAAATCCCAAGAAGTTATCTGGTGCATACCAATTTTCTGGCAAACTGATGGATACAACACTTGTATCCATTCCTTGATGGTGGAACCAACTTGGGATCTTCTTCTCGGGATAATGAACCGTAAACACTCTAATTAGTGATAAGAAATCTGAAGCAGAGATGTCATGCTGCAACGAAACGATCCTCTGAGACAAGGAATGTGGAAATGAACTATTCGAATTCAGATCACACATTACACTGTCTAACATGTGAATCTCTGATTCCACTTTGATGGTACCGATGATCTTAGGATAACTTTCTAAACTAGAGCAACCCCAAGTCCGGATACATTTAAGGGAATCGATGCACATACCTGGAAACCTCTTAAGGCGTTTACAGTTATACAAGCATACGTGAGTGAGCTTCTCGAAAAATCCCAGGGAATGATGAACCTCTTCAAGACTCATACAATCTATCAGATGCAAAAAATACAAATCAGGCATCAACATGAAGTCTGGTAACTCTTTAAGCCTCGTGCAATATGATACGTCCAAGAATCGAAGACCACTAAGTTGAGCTATGCTTCGAGGCAAATGCTCAAAGTTGTTTCCATCAAGATGTAATTTGCTCAAAGAGGATAAGGATCCAATGTCTTCCGGAAGTCCTCCATCTACCAGATTGCAGTAACTGAGGTCCAAATCTTCCAGTGAGCGTAATCCATCATTCACCTGAGGGAACTCTTTAAGGTTCGGACAATCTGATAAGTACAAGAATCGAAGAGCACCAAGTTGAGCTATGCTTCGAGGCAAATGCTCAAAGTTATTTCCATCAAGATGCAATTTTTTCAACGAGGATAAGGATCCAATGTCTTCCGGAAGTCCTCCATCTATTAGATTGCAGTAACCAAGATCCAAATCTTCCAATGAGCTTAACCCTTCATTCACTCGAGGGAACACAAAGAACACTCCACCTTCAAGGCCTACTTCTGAATTTCGTTTTGCAAAACTCAAGAACTTAACCTTGTTCAAGCAGACGATAGAAGATGGAGGTCGTGAAACTAAAGTGCATGTGGCATCAAGCTTCTCCAACTTTAACAAATCACCTATCTCTTCAGGCAAGCTTTCAAGTTTCGAGCAGTACGACACATCTAGCTCCACCAAGCTTTTCAACATGCAAATGCTGCTAGGAAGAGATACAAGTTTTTTCATGTCTTTTAAGTTCAGCTTGGTAATATGAGTTAGGTACTGAATACATGACGGTATTTCCCTTATTCCAGATCGTTCCATCTTAATCTTCAACTCCGGCTTCACTCCTCCGAGGATTTCTGGAAATGTATCTAAGCTATAGCAATCATGCAGATACAGATATTCAAGAGATTCCCCGCTAACACATGAAAACCTCTTAAGGAGTGTACAAAAACACAAATATAACAAACTGAGTTTTCTTGAACATCCGAGGGAATGGTGAACCTCTTCTAGATTACTACAATACGATAGATTCAAATACTCCAGATTTGGCATCCCCGTGAAATCTGGTGTTCTCATCAGGTTTGTAGAGTAGCTAAGATCTAGCGTCCTTAGAGACGGCAAATGCTGTTTAGAACACAGAAAGTATTCTTTTCATATCTTAAAACTCACGAAAATGTTAAGATGTCGATCTATTAGAGAGAAATGAAAATGCAATTTAGCTAGTGTACCTTTATTCCAGTCCATAAATGATGCAACGCCAAACTGAACCGGAGATTAAGATGAACAAGTCTTTTGGGTTCAAAATTTTCTGGCAACGACTCCCAAGGATAGTGATAAAAGGCAAGCCAACGCAAGCTGTTGGGAAGGTACTCAATGGAATCAACATGTATCTGAAAACCACCAATATATAATATCCGAAGCCTTTTCATATTCTTCATGGCTTTTTCGCTAAAGCATAGGTTTTGAATATATTGTAGCCAGATTGCTTCCATTGCTTTAGTCCCCTGATAAAAGGATCATTAGTGCCATGTTTTGTATCGTTTATTATTGCACTTGAAGTTCTTGATGAGCTAGAACAACAACATACTCAGCGGGGTCTATGAAGGGTAGAGTGTATGCAGACCTTACCACTACGTAGAGAGGCTGTTTCTCATAGACCGTCAGCACAAAGCATTATATAGAACGAAATAGCAGAAATGAAGATAGTCATGGAAAAATACTATAGACAACCTGACAAATCATCCTAGTGATCCTAAACAGTTGTCATAACAAAATAAAATGACAGATAATAACCAATCCTAAAGGACAAGAAACTACAAGAGTTATACTACGACTAATAGTATAGAAGAATCAGGAAGACAACATTCGACTGTCCAACTAATCTCCTACGTACCTTAGTCTGTGTCCCTCCAATCTAAGGTTATGTTCTCGTTAATTTGAAGTTGCATCACATCTTGTCTAATCACCTATCCCTAATACTTCTAAGGCCTACTTTTCTTTGCTAATATGAAAAGTAGGATTGCTCATCTATGTTTGCTCGGACTCTTCAAAAATGTCATCAGGTGACTGTCGGATCCTTCAAAAGTAGTGCATTTTCTGAGGATCCGACAAGGGTGTGGCAACAATTTTGGAGAGTCCGAGCAACTTAGCTCAGAATACTATTCAGGTCTTCCTGGATACAAATGGCCACACTAGACTAATTTGTGGCTTAATAACATAAGATAAACGGATATAGTAATATTGCATTGTTTATTTTACTTACTGTATCGTTGACCATCACTTCTTCAAAATCTTCAACGTCCCATAGTCTGCTAGCTTCTCCTGAATGTTTTTGCATTTTCACCACATATTTACCCATCTCTTGTATCAAGTCATGCATTTGAATCGTATTATTATCAGAGATGAACACGAGAGATTTGTCAATTAGGACACGCAATCCAATATTTGCTCCAGAATAACAGCTCTCGAGAATTTGCATGATGTGATCTTTTACTTTCCCTCGAAAGAAACATGCTATATCCAGAAATATCTCTTGTTGTATGTTCTCCAATCTATCATAGCTAATTCTGAGCTTCTCAACGATTTCCGAATTGGACTCATTTTTCATTTCCTCTATAGCACTTCTCCATTCAGTTATGTCCCTCTTATGTAAGAAAGAGCCCCACACTTTCAGGGCTAGCGGAAGGCCTTTAGCATGACGTATAACCTCCAATGAGAGCTTCTCAAAACATTCATCGGGAACTTCTTCTTTGAAAGCATATTGGTTGAACAATTTAATAGCATGACGATCAACAAGTGTAGACACTTCATATACTACATCATTCTTCCCAATCAAATGCTTATCTCTAGTTGTTGTAATAATTCGACTTCCATCACCAAACCAACTAGGATTCCCTGCTAGGTAATCCAAATGGTCTCTATGATCTATGTCATCAAGCACAACTAAAACCTTCTTAAAAGGAAGTCTACGAGCTATCATGTGCTTTCCGTCCTCCTTATTATTCACGTAACTATCTTTTTCCCTTAACAACTCTGAGAGAAGGATATTTTGCAAAGAATGCATTCCAAATCTGTTTTCTTTAACATCCTCAATGAAACAAGCAGCTTCAAACTGATACGAGAGTGTGTCAAAAATTGCCCTTGCTATTGTCGTCTTACCAATTCCCCCCATGCCCCAGATCCCCACTATACGAACATCATTGACTTCAAGCTTTAGTAGGGATTTCACTTCCTCTAAATGAATGTTTATTCCCACAACATCTTGCAAATATGATACTGAAGTCTTGCATAATTTGGACAAAACTTGGTTAATTATTCGTTGAATATTCTCTGATTCAACCCTACATAAACAAGAAGATTAATTGTAGATAAGAATAAGAAATTCAAGTACTATATATAAGCGAGCATAAAGATGATACACTCAAACTAATTTGTGTATGACTCGTAGGATCTGTGTGTCTACCTACTTATACACACCTAAAGTCAGTTGAGGTCAAGTTAAAGAACACGTTTATGTAATTATACTCACCGTTGGCGGATGTCATGTCCTTTCAGATCTGCTGCCTCACATAGAGCAGTTCTCCATCTTTTCACCTTCTGCATTCCTTCAACATCATCCTTAAACTGCAATTCATGTTTGGCAAAAGCTTCTGCAAAACTCTCACTTTGGTATCTAACATGTGATGGATCCACATCATAGAAGACCGGTATGACTGTTTTTCCATCTTCATCTTTGTAGCATTCCATGATCTTCACTAGTTCATTCAAGCACCATCTTGATGTAGCATAATTCTTCGAGAAAACTACGAGGGCAACTTGAGACTCTTTGATAGCTTTCGAGAGTTCTTTTGAGATAGAATCGCCATCCTCTAGCCTTTTATCATCTTGAAAGGTCAATATTCCCTTGTTTTTCAAAGCTTGGTACAAGTGACTTGTAAAGGTTTTACGAGTATCTTCACCTCTAAAACTTAAAAACACATCGTACTTCCATCG
>SL-0009
GTTCATTCTTTATCTTTTTTACAAGATGTAGTGGGAAGAAATGCTCATTTAGAGATATCAAAATCCCAACTTCAAATAGAAATCAATGATGTTCGGATTGTAGGGATGTGAGGAATAGGTGGAGTCGGTAAAATGACAATAATAAAAGCCATTTTCGATACTCGATCTTATCTATTTAAAACTGCTTGTTTTCTTGCGGATGTTAAAGAAAATGCAAGACAATAATCAACTGCATTCTTTACCAAATACCCTTATTTCTCAACTATTAAGAAAAAAAGAAGATAACATTACATTAATAATAAGTATGAT
>SL-0010
AACAATTAAAATATGATACAACACATCATTCTTAATTCATTACTCACCCTCTTTGTCTTTCTATGAAGGTACGAGTTAAATTAGAGTTCTAAAAAGTTGGGGTGTTATAGCATGATTTCGAGAAGACTTTGTTATATGAAGTTGTTGATTGTGCTTGATGACATAGATTATGGTGATAATTAGGAGTAATTAGCAGGCGATCTTGGTTATTTCGTTTATGGAAACAGAGTTATTGTAACAATTAGAAATAGACATTTGATAGAACAGAATGATGCAATATATGAGTTTCCAACATTGCCTGATGATGACACTATGCAATTTTTCAATAAGCATTCTTATAAAATGAATTTAAAGATGAGCATTTAAGAAGTTCTCAGTTGATGTAGTAAATCACGCTAAAGGCCTTCTTTAGCCCTGTATGGGATTCCTTATCGTATAAAAAGGCCTAACTCAGTAGCTCATATAAAGAAAAACTCTAGTTTAGAAAATTTTTAAAAATCTCAAAGTAAGTTATGATGGTTTAGAGATTGAAGAGCAAAATGTATTTTAAATATAGCATGTCTCTTACGAGGAAAATTAACACTAGTCATACAAATCCTTGAGAGCTGTAATTTTGGAGCGGAATTCTGTTTAAATGTCCTAATCGACAATTTTCTTGTGTTCATCCCCAAAATCATATGACTAAAATGCATGACTTGATTCAAGATATGGGTAGATATGTGGTGAAAATGCAAAAATATTTGGGAGAGCAGAGAAAACAATGGGATGTGGAAAATATCGAAAAATTGATAGTCAACAATACA
>SL-0011
AAAATGAATTAAATCTGAAAAGGTAAGGAAAAAACTAAAATACCCCTTATACGAGTTAAAAAAATTAGCAAACTTAACGGTTGGAAAGAGGACTCAGAGATATTTTATTTGATATCTTGTTGGCCTCTTAACTCATTTTACTGAATGTTATGATCATTTGAAGTTGATCCTAAACTCAAAAGATATAAGGAATGACTTGAATAAATTCTCTTTTAATTATTTTTGGAAATCAAGGTGCTATATGGTTGGAAAAATCCTACTTAAAATGAAGGATAGTTCAAGTTTTAGTTCAAAAAAATTTATGGGGTTTACATCACGGTTCACTTGATTCCCTTATATGATGATGAGATGTTGTCTATTCCCCAAAAACTTGCCTTATCCAACCATTCAAGGTGTCTTCAAAAATCTAAGATACATTTTTTCTTGGTAACGATTGCCTGCTTAAGGGATGAGTTTAATGCGAATGATAAGACACCAAATGACTATGAGGTTATTAGTTTATTTTTTTTGGAGAAAAGAAGCTTTTTGGACTTCGTTTGATGTATAAAGATGAATCTAAGCTTTGCATTGGGATAAGGAGGAGATGATATGAACACCATGAAGAGATCAGTTGCTCTTGTAAGAAATAACGGCCACAAATTGAAGTGCCAGTCTCTTTAAAAATGTTGCATCTCTTTCCCCACAAGCTCAAGATTTTATATTTAATGTACGTACACACCTCATGAAATTGTGTTCTCTCTATATATAAGTTCATTCTCATTCTTTCCTATATTGGCAGGAGCTCATCATATGTGATGTACATATCAATATTAAGTTTGATTCTTCATCTTGTGTTGGACCTGTGTCAAGCCATCATTAATCAGAGTTTTATATAAGGACGTGTATCTAAACTTCTGTCTTTGTTGTAAATAGTGTACATAGCAGGAAA
>SL-0012
CGTAAGAGTAATCAGCAACAACAGTGCTGACTACAAAGCAAATGCAAGTAGAGGCAATTGCCCCAAATTTCCAAAGCTTTCTCATTTTAATTTTTGGAAGAAAAAAAGGATAGAGCTAAGACTTGTGTTGCATAGTTGAGTTGGTAGCAAAGTAACATCCTTCTTGAGATTAATGTAACAACTTCATGGTTAGCCACTAAGATCATAGGAAAGTCAAAATAAAGATTATTTTAGTTTAATTAGTGGCTAACATTTTTTTGGGGTGGTTGAAAAAATAATTTGAAAGTGTGTTAGTTTAGAAAGAATATATAAGTCGACATGTATATTGAACTTGACATTCAAAAATATGAAGGCAAACTAGATTACAAGAACAACAATATACTCAGTATAATCTCACAAAGTAGGGTCCAAAGAGGGTAGAATATACATAAACTTTACCCCTACCTCAGAAATAGAGAGCTTGTTTCTTTATAGACACTCGACTCAAGGAGAAATCATCCAAAGCAGTCCAAAAGAAGTAACAAAAGTGGGAAAAAAAAAGATAGAAAGGGGATAGCAACTACAACCCTTCAAGAATGTGTTCAACATGCAAGTATTACAACTCATTTCCATCATATTTGTGGAGGGTATTATTGTAAACACATTTGAAAAGTTAAAAATTATGCAATGTATTTTATTTTTAATACATCAAACCAAACACTCCATAAGAAATAATCTCAGCATGACTAATATCAGCACTGCTAATGCAAGTATTACTAATACACCGTATTCAATACTTGTCTTGTACATCCTACCAAACAACTCTTAAAGGTAGCATGAGGATAAAAAAGAAGAAGAGGAGATGGACACACCTAACCAGAATGCAGAAAAACATAAGATTTCACCAAAAGCTTCACCCCAACCTTGAACATCCTGCCATTTGTTGCCTTTGGGCCAGCAAACTGAGAGGTCCATCGATAATTCTAAGTCATGAATGATCGGGGAAGAGCCGGAGAGTTTGAGATTGTCCAGAAGTGCACTGTGTCTCCAATTGTTGGGATGCAAACCAAGAGGTCCATCGATATTTCTAAGTCAGGAATGATCGGGGAAGAGCCGGAGAGTTTGGGATTGTCCAGAAGTGCATTGTGTCTCCAATTGTTGGGATGCAAACCAAGAGGTCCATCGATATTTCTAAGTCATGAATGATCGGGGAAGAGCCGGAGAGTTTGAGATTTTCCAGAAGTGCATTGTGTCTCCAATTGTTGGGATACTACAGAGCAGCCAGAACCAGTTGTCATTGAATTATCTTTGTGCTCATCTGGAGAGACATCAAAAACGTCAGGCTGGTCAACTACCACACATGAGGTAGCCTCATCTATTGCTTCATCAACTCGCGGATCATCAGCTTGAGGGATCTGTGTAGTTTGGGGCTGTCCTGAAGAGCATGACTCATCCCTATGCTGGAAGCTTTGTGCTGCAGAAGAGCTTGGTGTTTCCATTTGTTGATCAGGAACTATGCTGGTGGAGCACGAATCCTTCATCACTTGACGAAGATCAAGGCGTCTTCTCTTAACAGAAACATCTTCTTTTCTGTGGCCTTGGTCATCATTACATTCTCTAAACAGATCAGAATTCGGAGAATCAACATCACATTGGACCGCGATGGTTGATTGATCTATCTGTTGAATTTTCTTCTCATACACCAGAAGAAGCCCCCATTTTGTTGCAATGTCTGGTTCTAACGATGCCTCGAAGAAGCAATACTCATTTAGCAGCTTCTTCCCTTTCTCACATGCTACAAAAGGTATGTAGTTAAAACAAATGGAGTATTTACTACCATGAGAGCAAAAAGTTTGGCGAGCAACAATCAGACATTTTTTCTGGAGTACATCATGTTCTTGCCTGTTATATCTTTGCACTAACTTGGCAGTAACCTTAGTGCATCCGAACCTACGACTACTACCTCGTTGTGATTTATCATTTGAACATTTCTGGTTCTGACCAATCACCGATGGTACACGAAAGCATAAAACAAATCCTTTGATGAATTTACTTTCGTACCAACGTGGATCAAGTTGAGTGGAGAATCTTTTCGTTTGTTCTTTCCGATAATAAGTGAACCATTTCCATTTTATATCTCCAGGGAAGAAAAGGCTCAAGGGCGGCCTTTTCTCACACTACAAGAAAGAAACCGGTATAAGCTCCAACATAAACATAATTGGATAAGCAGAAAAATCACGAGAGAGAGCTGATACCTGAGATGCCACACTAATCATGCGGAGGACAAAAAGCAATAAATCAGTCAGTTCACCTTTGTTCTCGATATGGCGAGTGAATGACACTGAATAGAGATCTGAATATTTGGTAAGGAAATCAGGGATGCTTTTCAAGATTAGAGGATCACATGCATATAACTCCTTTATAAATGGCGGAAGTTCAGGCAATGCAAGCTTCTCACAAAATGTTATGTCTAAGTAATGAAAGAGTTGATTGGTACTCTCATCATTTCTAGTCAAATCCAAGTGAGCTAACGAAGATAAACCTCCAACATCTGGAAAATGTTCTGCACTACATAGCCTGTTTTTTTTTAGCTTTAACACCCTCAACGGCAACGATACACCTGATGAAGGCGGGAACAGAAAAGTTGCACCTTGTCTGTATCCAGACCAACGAGAAAACGATAAGAAGCTTAGCTCACGAAGATCTGTAACTGAAGTTGGTATCTGGGAAATTGAAGTACCAGATACTACTAGCTTCTTTAACAGTTTCAAGTCACCAATCTTTTCTGGCAAATAGATTAGTCTTTTGCAATTGTAGATAAGAAGGGCTCTTAGATTCTTCAGACAACAAAAGCTGTTTGGAATGCTTACTAGATCTTTACAATGACTTAATCTAAGTTGTTTGAGGGAACGAAGATTCCCGATTGATGCTGGAAGCTCTACTATCGGGACATATTCGATAACAATGTCCTGTAAACAGTGCATTCCGTCTGGTGGCGGAAATATAGTGACTTTTGGAAGACAAGAAAGTTTGAGAGTCTCAAGGGATTCCATCTGATCAAAATTTGGAAGCTTCTCAAGGTATTGACAGTTAGTCAGCTCTAACGTCAATAAACGGTGCATCCCCTTGGTTTCTGGCAATTCCCTCAATTTTGGAAGACAAGAAAGTTTGAGACTCTTAAGGGATCCCATCTCAACACAACTTGGAATTTTCTTGAGGCTCGGACAATCAATTAGCTCCATTGAAGTGAGTTTCATGAGAACTCCAAAAGATGGGCTGACTTCTCTCAAACTGTTACATCCCTCTAGCTTTACTCTCTCTAAATTTGGCATTATATCGAAGCTTGGAACTTCTTCCAACTTCTCACAGTAGCTGAGGTACAAAGCCTTAAGTTTGTCCAATCCCTATTTAGAATGGTAAAATGTTAGCGAAGATGATAAAACACCTCTACCACTCATAGAGAACGATACACAATAACAACATATCTTGTGTGGTCCTACATATGGGGCCTGGGGAAGGTAAGATGTACAGAGACCTAACTGCTATATCTATGGGGTAGGGAGGTTGTTTTCTGATATACCCTCAGCTCAAAAGAAATGTTATCTAAGCAGGGTTGCAAGAAAATATGACAGCGAAAAAGCAACCACACGACTACTAAATACTAATAAATGATAGGGTCATGTCATAAAGAACAATATACGAATGATAAATTAAACTTAGAAGTGTGGTATCCTATTTAAATGATGAAAAGTTGTTCCTCTCTCATAAGTAGATTGATTAAGAGTGAAAAACTCAAAGGAAAGCTATAGTAAGAATCGTACCTTTGAAATTGACCAGAGCTTCTGGAGTGTAGTACTTTCAAGTATATCGAGACGAAGAAGCTTTGAAGGTTCAAAACTCTGTGGCAATGAATTTAAAGGGCAACCTTCCCAATCAAGCCACCTTATGCTGCTAGGAAGATGAGTGATCGGATCAATAGAGCAGAAATTTGTTGCTCTTACTTCAAGCACCCTTAATCTTTTCATTTTCCTGAATGTTTCATTTATGTTGTAACATGATATATCCCGTTTTCGTACGTAATCCCTTGGGATCGATAGGCCCTCCACAGCTTCTGCCTCCTAAAAAAAGGAAACAAAAGAATAACCTTTAAAGAACACTATATCCTGAAATCATATCCATAGCCGAAAATTCTATTAAAACTTGCAAGTAGATTGACATGAGTTCCATACAGTTCATATGCATGAGGTAATGACATATCTTACCAAATTTCCAGTAAACAAATCCTCGATGTCCTCGGGAAGCCATATTCTGCTCCTTCTTGTGTCGCCTTGTCTCACGATGTGCCAGGCCATTTCTTGTATCAAATCATGCATTTCGATTGTGTCATATGGTGAGACAAATAAGAGAGACTTTTCAATCAAGACTCTTATTGTAGATCCAATATCACAACTCTCAAGCATTTCCCCTACAGAACTCCTCAATTTTCCTCTATAAAAGCATCCGATATCAAGAAATAGTCTCTGATCAGAAGGACTCAGCCCATCAAAACTTATCTTAAGCTTAGCAAGAACATCATCTGGCATATCCTTAAGTCTGTCCACTGTGCATTTCCACACAATCTTGTCTAGCCCGCAGAGAGACGAACCTAGAATTTTCAGAGCTAAAGGGAGAAAACCGGCAGTCTGTACAACTTGATTTAATAGCTCCTCAAAATCTTTATCTGGAATTCTTTGCTTAAAGGCGTGTAGGCTGAATAGCTCTATCGCTTCATCGCGAGTCATCAAGTTGACTGAATACACTTCATCCACCACATGATTATGTAACAAATGTTTATCTGTTGTAGTAATCAAAATTCTACTGCCGATACCAAACCAATCACGCCCTCCAACTAACATTTCTAATTGGTCCTTTTGAATTACATCATCAAGAATGATCAAAACTTTCATCGAGCGTAGTCTTTCCTTTATGATTCTCATGCCTTCATACACACTTGCTATAGTTATACTTACTTTGAGGATTTTCGAGAGGAGAACACCTTGCAGATATTGCAGTCCATGTGTCTTTTGCATTTCTACAACATTATCCAGAAAACAAACTCCTTCAAATTGGCCCCAATATTTGCCAAACACAGCTCTTGCAATTGTTGTCTTACCAATGCCTCCCATCCCCCAAATTCCAATAAAACGAACATCGAGTGTTTCCATCCTTAGTAATGAACTTACTTCCTGCACTCGAGATTCCATCCCCACCAAATCATTTTCTATGGTTGAAATAACTTGACATAATTTACTCAGTATGCCTTCAACTACATGCTGAATGCAATTAGATTCATACCTGTACATGAAATTGCAAAAACAACTTGAAATGAGACTTCACAAACAATGCGCATTATCATGACAAAATATATCCTTTGAGAAAGGACAATATTGTTAAGAAATTAGACTTGACGTCTAACTTAACCCCAAAACCTAGTTCATGAGGTGAAAATTGATCAACACATAAGAGGACACATAAGCTCATATCGAAAACTAATGTCGGACTTCAACACCCCTCGCACATCGAGGATTAGACATTAGAGGAGAGGGGTGGATCTTAGTCAAATGTTAAAATTATGGAACTTAGGCCTAACTCAACTACAAAACTAGCTAATGAATTAAGGATCGCCCAAAATCATATAAGGAGAGAAAAACTTATATTCCAACACACAACAAAACATATTTTTATTTTGAGCCCTACCCTTTATTTCTCCCCTTTAGATTGCATAAGGATAGTATAACTACTTTTAGTATTAACATATGATTTTAATAATAGTTGTGTTGTTCAAACATATCTTGTAGGCTATTTATTTAGTTAATGATGAACTAAGCCTTTAAATTTCCTTTCCAATAACTTATTTTTATATGGTTGATTGAGAACATATCTCCAAACTACAGAAATATTTTTCTATTTCATCAAATACCTAATAACAATGATGAATCCCCCTCAATACTGAAAATCATAGTCTGCCCTAACTATTGGCAAGAGAAAAGCCAGGATTTTGAGTTAATGAATTTTGTACTACAATTCTTTTTATTTACTGCGTACTAAAATAGATTATTTGTATATATATACTACATAAATACAGAGTTTGAGCCAACGCTACTGAATGACTATTGGAGTTAAGGTATAACTGACTGACATGAATAAGAAAAAGATTAAGCAAATATCTCAGATAATCACTCAACTAACAGTTATTATCTCAACTAAATCAAATATTTTTCAACAACAAAAGTAACTTTTTGAGATAATAACTATTACCCGTCATAGCCATTTGGCAAATCATATCCAGCTATTTTGCCTGCTTGACGAAATGCATCCCTCCAGCATAACACCTTCTCAACATCATCTTTCAAATTTTCCTCATGTATAGCAAAGGATTTAGCAAAAGTTTCACTTTGTTTAGTTACATGTGATGGATCTACATCATAGAATATAGGTATCACAGTTTGTCCTAATTCTTTTTTACATTCCATGATCTTCACAAGTTCATCTAAACACCAAGTGGATGATGCATAATTCTTAGAGAATACAACAATAGCAAATCTTGATTCTTCAATAGCTTTAACAAGTTCAGGTGAAATGGTTTTTCCTCTTTCCAATCTTTCATCATCTTTGAATGTATGAATTCCTTTTTGTTTTAGAGCATAGTTGAGATGACCAACAAAAGTTTTACGCGTATCTTTACCTCTAAAACTCAAGAAAACATCATTCTTCCAATTTTGTGG
>SL-0013
ATGGATGTAGACCATAAGGCAATTGTTTCCCATTTCCTCTTGCTCTCGTTCAATCTTTCTTGCAGAATCCTCAACACCAATGCAGCAGTGATATAACTTAATCTACTCTAAAGTACAAATTTCTCCAAAATCTACAGGAATTTCATTAAGGTAGTTGCATGTCTTCATAACAAGGCGTCTTAGATTTGGGAAGTTATTGCTACAAATATCCCAATGCTCAAGATCTAGGTCATAAAATAACAAAAACTTAAGTCTTTTGAATTTGTCTACATCACTCAATGCCCATACTTTGCCATAAGTTGCATGATATTTAAGCTTGAGCTCTTCGAGATTTGGCAACATGACAAGTGTTGACATATCTTC
>SL-0014
TGTGTTTGTCAAATCATCAAAACTAAAAATAACAAACCTCCTAAGTGATTGTGGGAAAAAAGACCGCTTAATGGAGATCGGTAGCTTCAAACACATTAAGTCCTTACTAAAACACTTCAATGCTTTGAGTTTTGTCAAGTTGGACATATCAATGATGTGATTGACTGATAAAGATGAAGGATGGATGAGAAATCTCTTTAGACTGGGAATGCTAGAATGAATTTCATTTGTACAACTGGAGAAACATAAATTAGAAAGTTCCTCTATATTTAAGATACTTTTCCTACTATGACTTGGAAAATAGCAGGTTCCCTAATATATATATGCCTCTATTTCGTCATCATCCATATGTTCTATGGTAAAACTCTATATTCATAATCATGTCCCTCAAAAATTAGAGTTTGCAAATTTTGATGCTCTGAGATTGATGAAAGAAGACTATCATAAGATCGAACGTAGAGATATATCAAATGAAATAACTTTGTAATATATTGTGGAAATGAAAAAAAAACTTCCATATTAAGAGAAAATGGCCAATACCCTAAGATGGTGGAAACGGGAGAAAACTTTAAGATTCGCAAATGTAGATTTTTTGGATATAAGTAGATAGATCTGGCAATGGAAGGTAATATCTCAAAAGAATGATCACATAAGTAACCGGGAATTTGAAAACTTTAGCGATGATAATTATTATGCTTTTCTAAGGAAAGATTACTAGGGACTATGTCACTTACCTCAACATGCGAAAACTTTGTTCTTTCAACTTCAGTCAAACAGAATTCATGGAGTAGATCATGCATTCCGCATGCTTTTATCTCACCGTTGAATCTTTTTTTCTAACCATTATCATGTTTCTGCTGATAAGATCCTCCAAATAATCGTCTGCCACTTCCACTAAACTTTTATCGCTTCCCATCCTCCTAAGAAAACTTTCAACGATCCATAATCGAATCAATCTCCAAGTCTCAACCTAATAATCCTCCCGAAAACCACCAATAGAAAGAAAGCAAAGTTTGAGGTGATAACTCAAATCGAGCAATCCTAAGCATTAATACGGATAATAAGAAATAACTTCACCTAAGGTTCGGGCAACATCCATCTAATTTCCTAATGTCTTGACCAGTTTTAAGTGATGTCCCGCAATCACTGAAATTGTTAAGAGTATTCCTTGACATTTTTTTACTATTCTCTTTCCAATTTCTTTAAACTCGAGAGGACAATCATGTTTTGGTCCAAAGACCTTATCACAAAGTAACTTCCAAATATTTTCTAAATTCAAGAGGTTCATTTTCTGAGGGCTAATAGGATTTGCATACATTGCTTCGTTTGTTTCCCTAGTAGTCAATAAGATTCGACTCCTATTGTTGCAATCAGGAAATATTATCTTATGCTATCCCAAACATTCGTACTCCAAATATCATCAACGACAACAAGGTATCTTGGACCATTCAATTTTTTTTTTGCGACAAATCGGCTTACTCATTTTCATCCTTCTTATCATAAATATCTTTTGTGATGTCAATATTTGTTTTCTTTGAAATTCAATGTAAAGATTCTGACAACACATTTCTACTTCCATATTCTTGAGATATTGTAATCCAAACATGAATGTCAAAATGATACCTGATTGTTAGATGTTCATGAGCTTTTCTAGCGAATGTTGTTTTGCCAATGCCATTCATGCCTGATATTGTCATAATATAGACATCCAACGATCCTTTCAATTTTTTAACTATTATATCCAAGTCATCATCAAGTCTATGCACGATATCATCTTCTAAATGTTGAAGCATCCGATTACTTGTAGAAGAAGTGCCAGTCAATGAATTTCCAGCAGATTCACGAATTTGATCATCATTAATATCACGAGTGCTAGTGCTAACATCAGAAACATTTCCCAT
>SL-0015
TTTCTTTATGTCGCCAGATGTATGGATAATGAATCTAAGAAGATGAAGAATATCAAAAGTGAGGTTCAGCGAAGAACATATGACTCACGAAGAAACTTAAAAGAAGGTGTCGCATGCTTAAGGATTGTTGATACCACTACTAAAGATGTGGCAGCTGTAATAAAATGGGATAGAATTGAGGTGTAAAGATCTGGTTGGGTGTCCAAACATTAAGCCATGTTACTCCCTAAGCATGAATGCTAAGAAAATTGAAGGGGAGTTGATTGATCTTTGAAATGAAGGAACCAATCCAAATGATTTCTCCTATGATCATCCTGTGAAAAGAGAAGTTATACCTAATAATAGTGATGAGGTTTTTGACTCCAGAAAACTAAGAGGAAGAGGTCATGGATGGTTTTAGAGATCACGGGGTCACTATGATTGGGGCATGTGGCATGGGCGGTGTTGGTAAGACAACAATGGCTTAGAAAATGAGGCAAAGGCAACAAAAGAAACGTTGTTCAATGATGTTTTCACGGTAATTGTCAATCAACACACGAGTTTAAAAGATTCTAGGGTGAGATTGCAAGAGGGTTCGGGCTAAAGATTATAAGGGGATAATATGTTGAGTTGAGGAGATCAACTGTGTACAAGGTCTATAGATCAGAACAGCCGCACCCTTATCATCTTT
>SL-0016
GGAAAAATAAAATCATTGGGGGAAGTAATAAGAGTACCTGTGAGATATGCAGAAGATGCTATTGAGATGCGCTGAACATGTGGAAATCCATCTGAAATATCACCAAACAAGAATTTTCTACCTATTGTTGAATGAATCAATACAATAAACAAGGAAGTGATGGGAATTGTTTCTGATTTTAGCACTAGCACTCATAATATTGATGATGATCAAATTCTTGAATCTGCTGGAAATTCATTGACTGGCAATTCTTCTAGAAGTAACCGGATGCTTCAACATTTGGAAGATGATATCGTGCACAAACTTTATAATGACTTGGATATAATAGTTTAAATATTGAAAGGATCGTTGTTGGATCTAGATATTATCACAATGTCACGCATGGGTGGCATTGGCAAAACAACATTCGCTAGAAAAGATCATGGCCATCTAACAATCTGGTATCATTTTGACATTCAGGTTTGGCTTACAATATCGCAAGAATATGGAAGTAAAAATGTGTTGTTAGAAGCTTTACATTGCATTTTAAAGCAAACAAATATTGACATCACAAAAGATATTTATCATAAGAAGGATGAAAATGAGATAGCCAATTTGGTGCAAAACAAATTGAAGGGTCCAAGATACCTTGTTGTTGTTGATGATATTTGGAGTACGAATGTTTAGGATAACATAAGATTAATATTTCCTAATTGCAATAATAGGAGTCGAATCTTATGGACTACTAGGGAAACAAACAAAGCAATGTATGCAAATCCTATTAGCACTCATAAAATAAACCTCTTGAATTTAAAAAAATAGTTGGAAGTTACTTTGTCATAAGATCTTTGGACCAACACATGATTGTCCTCTTGAGTTTAAAGAAATTGGAAAGAGAATAGTATAAAAATGTCAAGGACTACTCTTAACAATTTCAGTGATTACGGGACATCTCTTAAAATTGGCCAGGACATTAGGAAGTTAAATGGATGTTCCCAAACCTTAGGTGAAGTTATTTATTATAATCCGGATAAATGCTTAGGAGTGCTCGATTTGAGTTATCACCATTTGCCTAATAACCTCAAACCCTGCTTTCTTTCTATTGGTGATTTTCGGGAGGATTATCAGGTTTAGACTTGGATATTGATTCGATTAAGGATCGCTGAAGGTTTTATTAGGAGGATGGGAAGCGATAAAATTTAAGTGGAAGTGGCAGGCGATTATTTGGAGGATCTTACAGCAGAAACTTGATAATGTTTAGAAAAAAATATTCAACGGTGAGATAAAAGCATGTGGAATGCATGATCTACTCCACGAATTCTGTTTGACTGAAATTGAAAGAACAAAGTTTACGCATATTGAGATAAGTGACATAGTCCCTAGTACTCTTTCCTTAGAAAAGCATAATAATTATCGTCGCTAATGTTTTCAAATTCCCGGTTACTTATGTGATCATTTTTTCGAGATATTACCTTTCGTTGCCAAATCTATCTACTTATATCCAAAAAATCTACATTTTGCAAATCTTAAAGATTTCCCCCGTTTCCACCATCTTAGGTATTGTCCATTTTCCCTGAATATGGAAGTTTTTTTTTTCATTTCCACAAGATATTACAAAGTTATTTCATTTAAGATATCTCTAAGTTCGATCTTATGATAGTCTTCCTTCATCAATCTCAGAGCTTCAGAATTTGCAAACTCTAATTTTTGAGGGGCATGATTATGAATATAGAGTTTTACCACAGAACATATGGATGATGACGAATTTGAGGCATATATATATTAGGGAACCTGCTATTTTCCAAGTCCATGTAGGAATATAGAGGAACTTTCTAATCTGTCTTTCTCCAGTTGTACAAATGAAATTCATTCTAGCATTCCGAATCTAAAGAGATTGTTCGTCCGTCCTTCATTTTTATCAGTCAATCACATCATTGATATGTCCAACTTGAGAAAACTCAAAGCATAGAAG
>SL-0017
TTTTTTCCTTATGAAGATATGTCAACTCTTGTCATGTTGCCAAATCTCGAAGAGCTCAAGTTTAAATATCATGCAACTTATGGTCAAGTATGGGCATTGAGTGATATAGACAAAATTGAAAGAATTAAGTTTTTGTTACTTTATGACCTAGAACTTGAGCATTGGGAAGCTAGTAGTGATAACTTCCCAAATCTAAGACGCCTTGTTATGAAGACATGCAACTACCTTAATGAAATTCTAGTAGATAATGGAGAAATTTGTAGTTTATAGTGGATTGAGTTATATCAGTGTTGCATTGGTGTTGAGGATTATGCAAGAAAGATTGAACGAGAGCAAGAGGAAATGGGAAACAATTTCCTTAAGGTATACATC
>SL-0018
GGCTGAATTTCCAAGGTGACGGCTAGTTTAAACCACCCGAATGGACTTTACAGTGTCTATATCCCCAAATGCAGAAGGGATCTCCATAAGCCTGTGACAATGTTCTAGTATTAATTCCACAAGCTTAGAAAATGTTTCCTCATCAACTTGCCATTCTGTAACAAACACATCTGATAATGCGAAGTCTTAAGAATTTGATAGATGTCCTCACTTCTGTCCCACTCGGCCTCGAGGAAATTATAGTTTATAATCTCCATAATTTCAAGATCACGCAATTCGCGATTGCTGTCAACAAAGCAGGTCTCAGGGTAAACCTATGCAACTGTAACTCTTTCAAACTAGTAGGGCAGTTATATTTATTGGGATTTGAATTTTTTTCAAACACGGAACAAGCCAGACAGTTATCAGTACTGCTCCAGAAAAACCTTTAACTTAGAATGAGTGATTCAAGTTTATTAATGACATCAAACTG
>SL-0019
TGCTTCAGGGGGGAATATACTGAACTTATATTCTATGTTTTGAGATATCATCTTATGTTCAACTATATCTTTTGCAGATTTGACTGCTTTGATGGTGTTATCTGGCTTCGTCTCTGAAAAGTATGGTATATCAGCTAGGTCAAATGCCAAAAAGTTGAGCTTATCAAAGGAGACAAGAGCAAGTTTGCCAACGATAGGGATATTATGATTTGACGCCTCCCAAGTTTATATTATTCCCTCTCGATCCATAATGTCCGGAGTTTGCTAAAACCTTTGGTTTCCAAGTATCACCCATGAGTGCATTATCTTTCAACTTAAGAACCTCAAGGGATTCCTATTGCCCAAGTTTTGCTGCTTCACTCCATGCAAACCTTGTAATTCCCAAAGTTATCTTCTTAAC
>SL-0020
AAATCTGGTGATTCATATTGAAACCTTTTTGCTACACAAAATTTGCAATTAACGGCTGAGGAAAATACTATTGTTGGGATGGAGGACGACTTCAACATCATACTTGATCGTCTCATTTCACAAGCAGATGAGTTAACTGTCATACCAATTTTCGGTATGGCGGTATAGGTAAGACAACTCTTGCCAGGAAACTTTATGATAATTATTCTATTTGTTGTCGATTTGATAAACACGCATGGGTCACTATCTCTGAAAAATACAATGAGAGACAAATGCTTCTTAAAATTTTTTCTTTGATTACTAGAAATGATCGAGAAATGAGTAATGATCAACTAATGGAGACTGTGTATAGAGGTCTTAAGGGTAGGAGATTTCTAATTGTCATAGATGATATTTGGAGTACCGAGGCATGGGACCAAATGCAAAGAATATTTCCAAATGATGACAATAGAAGTCGAATTCTATTAACCACTCGCCTTACGTATGTTGCTAATTATGTCAGTTGTCCTGATTTTCCGCCTCATAGTAAATCTTTTCTAAGTCTAGAAGATAGTTGGTGTCTATTCACCGAATAATTATTCAAAAAACATGCATGTCCTCCACTGTTAAAAGAAACAGAGAAACACATTGTACAATCA
>SL-0021
TACTTTAATATTTTGAATATGGGAAATGTTGGACCACAGAAAGTTTAGGCCACTCCGATTATTACAACTTTCTTCTAACTTTGGGCATCCTTCAATTTTTATGCTCTGTAATTTGGTGAGGCCTCACATGGCATCTCTAGATGGAAAATGCTCTAGTTTTTGGCAATTCCATAAACTTAACTCTTTCAAAGAAACAAGGTAGCAAAGCCCATTCGACTGAGCTTCTAACAATGGACAATCGCATGTATCTACTTATGGTAATTTCGGCATGGCATCTGAGGAGTACAGATGTCGTAGCCGTTTGCACCTCACTAGACATAATATTTCAAGAGAAGTCAGGTTGCCAAGCCTATCAGGAAGAGCCTCAATTCCGATATC
>SL-0022
TCCATCACGATAGTCAAATAAAGCTTGTTTCACCTCATTCCGCCAAGATGCTTCAATTTATTTTAAATTATTCCATCTACCAAGCCAACCACTAGAGGCGGTCCTTTGCATTTTTCTGCAACTGATTGACTCAAATCTTGTAGTTAAGGCGGGTATATCTTCCTTTTGAAACACTTTTTTCTGCAATAATTTGCAACTCTCTTGTGTTGTGAAGAATGGAAGAGAATAAGGATCAATATGGTACTTGACTTGCTCACCCACGTTTCTCAAGTCGAGTTGTTACTACTATTCTGCGTCTGTTTCCAACATCCGAATAACAAAGCCTCCAGTCATGATCCCATGCCGTACAGTCCCTCACATCATCCAAGACAGTGAGATATCTCTTGTCCTCAACTCATCAGCAAGGATGTCATCCATCCTTATCTCCCTTGTCCTTGAAACTGGTAACTTGACTCAAAATCTCTTGTAATAGCTTTCTTTGGTTATATGTTTGAGTGGCTAAAAGTTTCACATTGGTTGGAGAACGGACTGATGGTCTCTTTATATGGACATAGACAATTCTCCCTTCATGAGCTAGTTTTTGTGGTTGAGTTAGGTCAGGTGTCATATCTCTACGGTAGACAATGCATCATGCTCGAACATCAAAATGAGAAACAGTGTT
>SL-0023
CTCCATTAAATTGCAGGAACACATGAGATTCAGATTTTCCAATGAGCGTAATCATTCAGCTACATTAACACCTAGAAACTTTTTAAGCCTCCTGCACTCTGATAAGTCCAAATATCGAAGAGGACCAAGTTGGGCTATGATTAGAGGCAACTCTTTCAAAGAGGATAAACATCCAATGTCTTCTAGAAGTTCTCCATCTGTTAAGTTGCAGTAACGGAGATCCAGATCTTCCAATGAGTGTAACCCTTCATTCACGTCAGGGAAAACAAAGAACACCCCATCTACAAACTTAATGAAAGGCTTTCAAAACTCAATGAAAGGCTTTCAAACTTAGAGCAACCCGATATATTTAGCTTCACCAAGCTTTTCAACATGCCAATGCTGCTTGGAAGAGCTACAAGGTTTCCCAAATTTCTTTAATTTAGCACTGTAGGCCAACCCCTCCTTATCTCGTAGCCTCCAACAGAAATGTCTAGTGTCGGCTTCGGTCTTCCAAGGATTTCTGGAAATTTCTCTAAACTGAAGCAATCTATTAGACATAGTTTTTGAAGAGATTCCACGTTTAAACATGGAAACCTCTCAAGGTTTACACAATGGTACAACTTTAAAGAGATGAGTTTTCTGGAACATCCCAAGGAATGGTGAACCTCTTTAAGACTCACACATGCACTCAAATTCAAATATTCCAAATTTGGCATCCCAGTAAAATCTGGTGTTTCCATCAAGCTTGTAGAGTACCGGAGATCTAGCCTTCGTAGAGACGGCAAAAGTATCTATTCAAAACACAAAAGGAAATTGTTTAATTTACATGTCGCAGTGTGGATCTCAACCCGAGACTCGTGGGGAGGACAAATGACGACAAATACCACACAAATTTATGTCTACACTAAATAAACTTTTCCAAGTTCAGGGGAGTTCAAGTATTATGCAAAAATAAAAAGTATTTTAAATAAAATGTACCTTTCTTTTCGTCCATAATTTATGCAACAAACTAAACCGGAGTTCAAGATGAACAAGCCTTTGCAGTTCAAAATTTTCTGGCAATGACTTCCAAGGATAGAGATACCAGCTAAACCAACGCAAATTGTTGGGCAGGTACTCAATGAAGCCATCATGGCAACTGGAATCATGGGAAACGTCTTCTGAATCACTCTCGGAGGGGTACTCTTGGAGCCATTCATGACTTACATCTTGACTTATTAATATCCTAAGTCTTTTCATATTTTTCAGTGTCTCTTTGCTTAACCATAGTTTTTTAATATAAATTGACCAGATTACTTCCACTGCCACTGTCCCCTGATAAAAAGATCACAAGCCACAAATTATAACTTCAGATGTCATCTAAAATACGCCAAATCTTCTCATCAGATTTCTTAGTTTTTAGAGTCAAGTCAAAAACCTTTTCATGAATGCAGTGATATAACAAAATTGTAATAATTATTTACAAAATGTTACTCAGAGTAAATAGTTGGTTAATGTATTCTTAAAAGATTACTAATTGAGTTATTATGTACCATGTATCGATCAAATTTCAAGTTAATGCAAAGAATAAAAGTTAGATTAAGCATATTAAGCGGCTACTATACAAATTCATGGCTTGATAACATAATATAAATGAATTTTGATAATTGAAAACTAGAAATTGAATATTATTGTGTTGTTTAGTCTACTTACTGTATTGTTGACCAACACTTCTTTCAAATCTTTAACGTCCCATAGTCTGCTACGTTCACCTGGATCCTTTTGCATATTCACTATATATTTACCCATATCTTGTATTAAGTCATGCATCTGAATCCAATCACAGTCGATGAGCACAAGAGATTTGTCAATTAGGACACTCAATTCAATATTTGCTCCAGAATAACAACTCTCAAGAATTTTCATGACATATTTTTTTTCAAACCCTCGTAAGAAGCATGCTATATCTAGAAATATGTCTTGTTGTACAGTCTCCAGTCTATCGTAGCTAATTTTAAGCTTGTCAACAATTTCTGACTTGGATTTAATTTTCATTTGCTCTATTGCACTTCTCCACTCAATTATGTCCCTCTTATGTAAGAAAGAACCCCACACTTTTAGTGCTTTAGGAAGGCCTTTAGCATGATCAATGACCTCCAATGAGAGCTTCTCAAAAGATTCATCTGGAACTTCTTCTTTAAAAGCATATTGATGGAACAATTTAATAGCATCATCGTCAAGTAGTGCAGTCCCTTCATATACTGCATCATCCTTTCCCAGCAAATGTCTGTCTCTGGTTGTTACAATAATCCTACTGCCTTTGCCAAACCAATCAAGATCTCCAGCTAGGTTATCCAAATGGTCACTGTGATCTATGTCATCAAGCACAACTAAAATTTTCTTAAACCGAAGTCTATGAGCTATCATGTGCTTTCCGTCTTCCTTATTATTCACGTGGTTACCTTTTATCCTCAACAGTTCTGAGAGAAGGATATTTTGCATAGAATGCATTCCACACTTGTTTTCCTTAATATCCGCAAGAAAACAAGCAGCATCAAAACGGTTTGAGTTTGTATCAAAAATAGCCCTTGCTATTGTCGTTTTACCAACTCCGCCCATTCCCCAGATCCCCACAATCCGAACATCATTGATCTCCATTTCTAGTAGGGATTTTACGTTTCCCAAATGAGTATCTATTCCCACAACATTTCGCAAATAATATACTGAAGTCTTGCATGATTTGGACGAAATTTGGTCAACAATATGCTGAATGAAGTCTGATTCAATCCTATATATAAAGAAAAGAATATTGTTGATATATACAGACAAAGAATCAGGAATAAAAATTAGTAGAATACTCCTAATTAATCAGAATAGTATTCCTTCTTAATTACTGATATAAATATATAATTCCAAAATATGCAAAAAATATAATTAAGATTCTGTTTTGACTCAATTTTTTGAGGTTTGTCCTATAATAATACAACATACATATGGTTCCTTTTCAATTTACGTGTTTTCAACTCACCAATCACGGATATCATATCCTTTTAGATTTGCGGCAGCAGCAAGGGCATTCCTCCATCCTTGCACCTTCTGCATCCCCTCAACATCATCCTTATACCTCGATTCGTGTTTGGCAAATGCTTCTGCAAAGCTCTCACTTTGGTATCGAACATGTGATGGATCCACATAATAGAAGACCGGTATGACTATGTGTCCAATTTCTTTCTCCTTGCATTCCATAATCTTCACTAGTTCATTCAAGCACCACCTTGACGTAGCATAATTCTTTGAGAAAACCATTACTGCAACTTGAGACTCTTCTATAGCTTTCACAAGTTCTTCTGAGATGGAATCTCCATCCTCTAGCCTTTTATCATCTACAAAGGTTAATATTCCCCTATTTTCCAAACCTTGGTACAAGTGACTCGTAAAATTTTTCCGAGTATCTTCTCCTCTAAAACTTACAAAGACATCGTACTTCCATTG
>SL-0024
ACTTGCTTCAAGTCATTTTGAGAATCTGAAAAGCTGAAGAATATCAAAAGTAAGGTGCAGGAAAGATCGGAAGTTGCCCGGAGAAACTTAAAACGCATTTCACGCAATAGCGAGGCTTGGTTAACTAGTGTTGATACCATAACTGAACATGTGAAAGCTTTAAGGCAAGGTGCACCTGACATTAAAAGGGGTTGCTTTTATGGTTGGTGGCCAAACCTGAAGTCACGTTACTCGATAAGCAGGAGACCTAAGAAAATTACACTGGAGTTGATTCAACTTCAAAATGAAAGCAACAGGCCTTATATAATCTCCTGCGATCATCAAGTTCAAAGGTGAGGCTATACCTAGTAACTATGGTGAGGTGTTTGACTCCAGAAAATTGAAAGAGAAAGAGGTCATGGAAACTTCGAGAGATGACGGGGTCACTATGATTGGGATATGTGGTTTGGGAGGTATTGGTACGACAACACTGGCTAACAAAATCAGACAAAAGCTGAAACAAGAAAGGTTGTTCAAAGATGTCGTCATTGTAACTATCAGTCAACAACCAGATTTGAATAAATTCAAGGTAAGATCGCAGAAGGACTCAGGCTGAATTTAGAAGGGGATGATTTGTGGAGTCGTGGAGATCAGTGCACACAAGGTTAATGGATCAGAACAGCCACACCCTTGTAATCTTGAATAATGTTTGAGAGTCTCTCCGTGATCTAGAGAAACTTGGAAGTCCCAGTGGTAGCAACCACAACCACCAGTGCAAAGTGACA
>SL-0025
CTAGCAATGGAATTCTTATCTATTTTTGTGGAAAAAGTCACAGATTGCTTGATGCAGCCAGTTGTGCGAGGGATTGGGTATTTGCTTTACTACAAGAGAAACATCAGATGTATGGATAAAGAATCTGAGAAGCTGAAGAATATCAGAAGTGAGGTACAGCGAAGAGCGAATGATGCCCGGAGGAACTTAAAAGACATTTCACCCAATGGCAAGGCTTGGTTAACTAGTGTTGATACCACTACAGCAGATGTGACAGCTGTAATGCAGCAAGGTAGAACTGAGGTTGAAAGATATGGTTGGTGTCCGAACTTGAAGTCACGTTACTCACTGAGCAGGAGAGCTAAGAAAATTACACTGGAGTTGATTGAACTTCAGACTGAAGGCACCAATCCAAATGCTTTCTCCTATGATCTTCCAGTACAAAGTGAGTCTACATATCGTAACACTGTTAAGGAGTTTGACTCCAGAAAATTGAAAGAGGATGAGGTCATGGCAGCTTTGAAAGATGACAGGGTCACTATGATTGGGATATGTGGTATGGGTGGTGTTGGTAAGACAACACTTGCTGAGAAAATCAGACATAAGGCAATACAAGAAAGGTTGTTCGATGATATTGTCATGGTAACTGTCAGTCAACAACCAAACTTGAAAGGAATTCAGGGTGAGATCGCAGGAGGACTCGGGCTGAAATTAGAAGGGGATAATTTCTGGAGCCGTGGAGATCAGCTGCATACAAGGTTAATGGATCAGAACAGGCGCACCCTTGTCATTTTGGATGATGTTTGGGAGGCTCTTCATGATCTAGAGAAACTTGGAATTCCCAGTGGTAGCAACCACAACCATCGGTGCAAAGTGACATTGACGACACGTATCCGAGATGTTTGTGAAGCAATGGGAGCTCAGAAGATCATGGAAGTTGGAACTTTACCTGAAGAGGAAGCATGGATCCTTTTCAAGGAGAAAGTCGGTAATTTAGCTGACGATCCTTCTCTACTTGATGTCGTAAAAGATGTTGCCAAAGAATGCAAGGGATTGCCACTTGCAATTATTACAATTGCAGGAGCGCTTAAGCATAAAACCAAGCCTTCATGGGAGGATGCCCTTAAACAATTACATGATGCAGAAACAAGAAATATCCCTGGAGTGCACACCAAGGTGTATAAACATCTGAGGCTAAGCTATGATTACTTGGAAAGTGATGAAGCCAGGTATCTTTTTTTGCTTTGTTCTTTGTTCAAGGAAGATAGTAATATTTGGTCTGAAGATTTGCTTACATATGGAATGGGGCTTGGCATCTTTTCGGAAATTAAAAATATAGAAGGAGCAAGAAATAGGGTGTGCCATCTGTTAGAAACATTGAAAGATCGTTTCTTGTTATCCGTAGGTTTAAGAGAAATTTTTGTCAAAATGCATGATGTGATCCGTGATGTGGCTATAAGTATTGCGTCTGAGGGAGAGCATAACTTTATGGTAAGTCACAATGTTAACTCAGAAGAGTTTCCAAGAAGAAGTTCTTATGAGCATTTCAGTCACATGTCAATTATTGCAAATAAATTTGATGAGCTTCATAGCCCAATAGTTTGCCCAAAACTGAAGCTCCTAATGTTACAGCTCTATTCTGAAAAGCCATTCAAATTACAGGACAACTTTTTTGATGGCATGTGTAAACTCAGTGTCTTAAGCATGAGGGGACACAGAGATTACGAGTCCATTCTGTCTTTTCCAGCATCCATTCGGAGGTTATCAAGTCTGAGGACGTTGTGTCTGAATTATTTAAGGTTAGATGACATATCCATTATTGGGGAACTTGTCACTTTAGAAATTCTCAGCATAAGTAATTCTCAGTTAGAGGAGGTGCCAGTGGAGATAGGAAAATTGACCAATCTAATTATGTTAAAGTTTTGGGATGGGTATAATATACGTAAAAGGATTTCAGCAGGGGTGTTATCAGGACTAGTTCGATTGGAGGAACTACTTATGGTGGGAGTAGAAAATTGTAGTTACTCCACCTTGAGGGAACTGGAATCCTTATCAAGATTGACTGTTGGGTGACTGTTCTGTTGATGTGATCTACAATAACTTGGGCCTTTCCTCCAAGTTGACACAGTACACTCTTATAGTGGGTAGAGAAGGTTCCATAAGAACTTCTAAGTTCGACAAGAAAATTTCTTTAGAGGTCACCAAGACTGCCCCATTGGGTGATTGGATCTGCCACCTGTTGAAGGAGAGCGAATTTGTAGAGTCAATCGGAAAGGGCTCTAATAATGTGTTGACTGAGTTACAGCTGAATGGATTTCAGAATGTGAAACGTCTCATCGTCTCTAATTGTGATTTAACATATTTATTGAACATCTCACACAAAGTAATCAAGTTCCCCAATTTATATCAGTTGGATCTTCAATCTCTGGAATGCCTCACTCACTTTTGCAGTGAAAACGTTGAGGGCATTGAGTTCCCTCAGTTATGGAGAATGAGATTCTATGAGTTACCTGAGTTCCAAAATTTGTGGCCTACAGCCAACAAATCCATCACTCACTCAAATCCTCTTTTTCATGAAAAGGTTTGTTTCTTATCATGAAAAAGAAAAACTTCTTTATATATGAAAACCAGCTTTATGAATAAAACTTTTACCTTTTACTCAAGCATGAAGATATTTACTCGCACAAAGTCTACTCTTTTGTCATTATACAAATGACTCGGATATACCCTTTTTATCTAAAAAAAAATCAATACTTGAACGTTTGCAGGTTTCTTGTCCCAACCTGAAAGATCTTACCATCTGGAAACTTGAAAGCATAAGTGCTCTATGCTCTCACCAACTTCCAACTGACTACTTCAACAAACTTGAAACATTGACTATATATAGTTGTGGAAAATTGAGAAACTTGATGTCTCCATCAGTGGCCAAAGGTCTGTTGAATCTCCAAGTGTTATGTATAGAACACTGTCAATCAATGGAAGAAGTGATCACAGAAGGAGAAGGAGAAGGAATCATCACCTTATTTCCCCTCTTGTTAGAACTGGAGCTTCGCGGGCTGCCTAAGTTGGGGCATTTCTTTCTGACGAACAATGCTCTTAAATTTCCAGTTCTTAGAAACGTGACTATCCGAGGCTGCCTTGAAATGAAGACGTTTGTTCAACAGGGAATATCTGTGAGTACACCTTTTCTTATAAGGGTGAATCGTGCTAGGATGAAAGAAGATGATCTGAATAAATGGGTACAACAGAGGTTCAATTCTAAGGTT
>SL-0026
ATAAGCATAGACACTTGTGAAGATCAGGTAGAGATGGCAGACTCTGCTGTCATTTTCGTACTTGACAAACTCACAAACTTAATAGCTGAAGAAGCAATATTGCTTCAGGGAGTCAAGAATAATATC
>SL-0027
GAGTGAATTTCGCCTTCCATAGGTCCTAGTCACAGCTCCAGATGGATCAGAAATGTGATTGTTTTCCTTTTCCTTTAGTGAATGTACCATCCAACAACCGTCCCTCCAATATGTATAGAATACTTCACGGATATGTGAAACTTTCCAAGCATCAGCACCTAGTTTGTCTGGACGCAACGTCATGATAAATTCATCAGGCATGTCAAAGAATTCAAGAACCTTCAGATTTAGGAGGCACTCTATTCCAGTTGGCACGGTCTCAAGCAAAGCACATCGCTGGATAACCAGCTTCTCAAGATGAGGTACTGCACCTTCCCCGATTGTCACCTGCCTTAGTCCTTCCAACATGTCAAAATTTAAAAGCTTAAGCCTTTGAAACTTGCCTTGCTCAAAGTACAGTTCCCTTCCGGTGTATCCTACAAGAAATTCAAGATGGACAAGATTGGGCAAATCTTGGAGATATTTCAGTGGATCTTCTGATAAATGAGTCCACCTGAAGTAAATTTTGACTAAGGAATTAAGATCTTGAATCCACGCAGGCAACTTAACAATGTGTCCTGTCAAATACAGGCGCTGAAGAAGAGGCGGAGGAGATGCCATGTAAGAAAGATCAAGTATCTCATGCTCTTCCACCGATTTAAGATTTAAAGACTCCAGCTTGCGGAGCTTTTGAATTGATGAGCACACTGTCCTCCCATCTTCTTTTCTCAACTTCAGAATACAAAGTCGTCTCAGTTCACCCAACATTCCTACTTCTCTAAGTATGCCACTGCCAGGGGTGGCCTCAATATACACAAGTTTCTGCAAGGCTCTCAAAGCTCCAATTCCTCGGAAAGCCTTAAAACCTGGTGAACAGTTGTAAGGAAGATACGAATAGGATACATGGCTATAGACTAAAAGGTGACGGAGATTTTCAAGTTTTAAAATCTCCACAGGCAACTCAGTGACATGTGTCTGCTTGAGATCTAATATTTCTAGCTGTTTGAGTCTTCCAATGGATCTTGGAAGTACTTTCACATTGGTATTCCTCAAGCTTAAATACCTTAAGTGAAACAATTGGAAGACTGTCTCTGGAATCATTTTTAGAGGAGCTCCTCTCAAATCTAAAACCCTTAGCATCCGGGAGCTACCAAGCACTTGACTTATGCAAGACAAGGACTGTGGATCTGCTACACCAAATGTAAGCAAAGAGCGAAGTTTAGTGACTGACCTTTTCACTTGTAGGTTCCCCAACATGCCATGCATTGAAAGCCGTCGAGTTTTTTCAGGCCACAATTTATTATGCTCATCAACTGTTGCAGTAAAGTTATCATCTCTTGATTTTGATAGAATAAGCTCGCGGTACAGATCATGAATCCTACCCAATTTCATGCTACCGTCATCATTGTACTGCACAGGGTGGATCAAGCTTCTGTTGATGAGCTCATTGAGATAGCCGTCTGCAACGTCTTCAACTGTCCTCCGTTCTTTTTGTTTTACAAATCCTTCCGTTATCCACCGGTAGATCAGTGTATTGCGCTCAATTAGATAATCCTCAGGATAAATGCTCAAATACAGGAAACATGGCTTAAGATAGTAGGGGAGATCATTGAAACTGAGTAACAAAACTATTCTCATACTCTCAAATTTGTCATTGCAATCCAGTTCAGGGCCAAGGCTGTGATTAAGCATTCCCCATTCCCTAATGTTGTTCCTGTTCTTTGTAGCCAAAACCCCACCAACGGCCACAATAGCCAGCGGCAATCCACCACATTTTTTCAAGATGTTCCTTGAAATGCTCTCCAAATGTGAAGGACATGAAAAGCCATGAAATGCCTTTTGGCAGAAAAGAATCCATGACTCTTCAGTAGACAAGGGTTTCACCTCATAAACATAGCCATTGGTCTCTATGCTACAAAAGGAAGCCACATCCAAAAGACGTGTTGTGAGGATAACACGACTTCCGTCATTTACATCAGGCAATGCATATCTGATAGCTTCCCAAGCTTGAATGCTCCAAACATCATCAAAAACTAGCACATATGTTCTTGATTGCAGGAATACTTTCGCAATTGTTTTTAGTCTGTTACTACTCATGGTGTTTAGACCTTCAGGTGCTGGCTGCTTCACTTCATCGTAGAGCTGTTGAATCATATCTTTCAAAACTTCCTCAACCTTGAAGGACTTGGAAACTGTTATCCAAGCAAGACTATTGAAGTTTTTCTTGACTGTTGCATCCTCATACACTTTCTTAACCAGGGTGGTCTTTCCTGAACCTCCCATTCCCACCACCGAAACCACCTTAAGTCTAGGATCATCCTCCACGAGCCAACCGATTAGCTGCTGTGTGGGATTTTCAATGCCCACAAGCTCAGCTTCTTCTAACAA
>SL-0028
GGAAAACTTACCATAAACGCGTATGTCAAGACAAGAGTTTCCCATGCTCTCCTGTTCTTCGCGAATTTCATTTGCTGAATTCTGAGCAGAAGAGCTGCAGCAAATCAGTTCAATCATCTCCAATGTACATATCTCTCCAATATCGATTGGTATTTCCTCAAGACAGATGCATTTCCTCAAAACTAACTTTTGAAGGTTTGGGAAGTTAACACTACCGGCTTCCCAGTTCAGTAGACGTGGCTCAGCAAGCAGTAGGAACTTTAGCTGGCTAAACTCGTCTTCATCACTTAGTGTCCACGCACAACCTTCAAACTCATTATCTCTAAGTTTAAGCACTTCAAGATTGGGCAATGCAGCTAGACTTGCCATGTCTTGAGAAAGCAGAAGACAACCGGATAATATTAACCTCTTAACAGATGTTAAGGAAGCACACCAGTTTGACAAGGTGAGCCGCTTCTGACCATAGCAGACGCACTTCAATGTTTCGAGTTTCTCTAAATGTACCAGATTTTGTAAGTATTCAGATGCATCGTCTGATGCAGCATCGAGGATACTCACTTTACGTATACTGGGAAGGCATGAAAAGACTTCCTCTGTACAGCTCGCAAAACATAAGTGAGAAAGTTCCTCCAGATTGCTGAGCCCCAAAACATCATCTGTTGTGGTACTTCTTTTAGGCTTAGACAGATAATTGCCACTCAGTAGACGCAGACGCCTTAGCTGTGTCATGTTCCAGATATCCCGAGGCAGAACCAAAGTTTTGTGCATATAATACAGTTCCGGCTGTTGAAATACCAAGGTTTGCAGATTATAGAGATGAGACACTGATGCGGGGAGACCACCATTTGATCGAATCCAAAGGTACCTTAGATGAGTTAGTTGTGTTATCTCAGCTGGAAATGCAGGAAACATGTGAGAAATAATTGCCAACACTCTGATATGTTTGAAGCTCGCGAATAAGGAAATTTGCCTATGAGGCGGAGAAGAGATTGACAGTTCACCCCAGAAAAACATTGATCGAGTTACATGAGATGACAACTCACTAGAATCATTTAGAGAAATGTTGGAAAGAAAGCTGAAGCCACGACCCTCGTTCCTCTGTGCTAGGAAGTTTGAAACATATCGAGCTGATGTCACGTGCAGGAACTTCTCTTTCTGAGCTTCTCTCAAGCTCAAGTCCCTCAACAAATCATGCATGCCACAACTTCTGATCTCACCATTGAACCTCCTCTTTTTAATCATTATTAGATTTCTACTAATAAGATCTTCCAAACACTCTTCTGCAACTTTTTCCAAGCTCTCGACCCTTTCGGCTTTCAGAAACCCTTCAGCAACCCAAACTTGGATTAATGTCCGAGCTTTTATTTCAAAATCCTCCGGAAAAGCACCTATAGAGAGGAAGCATGGCTTGAGGTGGTTCGACAGGTAATTGTAACTCATACCGAGCACTCCCAGGCATTTATCTGGATCATTCGCAACAACTGAATTAACAGTCTTGGCAACAGTGATCCAACTTTCTCTTCTCATAGAAATCTTAGAAAGATGCCCTGCAACCACCAGAATTGCCAAAGGAAGTCCACCACATCTTTCCGCTATTTGCTTCCCGATATCCTCTAACTCAAAAGGACAAAGATCATTTACCCCAAATACCTTGATGGAGAGTAATTTCCAACTATCATCCAAACTTAAGACCCCCATCTCATGCAAAGGGCTATCAGGATTAGCATAAGCAGCCACATCCTTAAGCCTACTCGTTAATATGATACGACTTCCATTGTCATCATCTGGAAAACATCTTGTCACATCGTCCCAAACTTTAGTACTCCAAATATCATCAATGACAATAAGATATCTTCGATCCTTAAGTTTTCTATATAATGACTCCGCTAACTGATCCTCAGTTTTCTCTACAAGCTTATCCGCCGTCATACCAGGAATGCAACGGGCTAGACTTAACAGCAACCTCCTCATTCCATACTCTCGAGATACTGTAACCCATGCATGAACATCGAAGCGAGACCTAACTCGGGGATAATCATAAGCTTTTTTAGCGAGAGTCGTTTTGCCAATCCCACCCATACCTGTAAGGATGATCTCACATTTATAGAAGTAAAGTGACAAAACTACTTTTTGCTGCATTAAAATATATAATTGAACTTTAATTTACTCACTATAACAGTAAATTTGCTACATTTATTCACTATAATAATAAAGTCACCAACTTTGATTCAGTCTCCTATATCAAAAAAATCTATCCGTAATGTACTTTAATAGGTAATAGGTAAAGTTTAATGATCATACGTCAAATTAACCCTACCTGTAATTGCAACGACTTCTCTCTCGGAGGAGTACCCAAGTAGCCTTTCTATAACCTTCTCCAAATCATCATCAAGACCAACAACATCATTCTCCAAATTAGCATTAAAACTAGGCTTAGATGGACTACCAACCCTCGTTTCGAAATGATCTTCACCAGGTTCAGTGTCATGGTCATGGCTTGTGCAGGTCTCAAGACTAAGCACCAACTCTTCCCTTAGTAACTCAATCTTCTGTACTACTGGTACTAAATCTTCATTTCCTCTTTGATGAATCTCACAAATCTTTAGTTCAATAATATTCTCAGCTTCATTGAGAGCATCTCTAAACTTTCCAACCAAATCTTTGATATTTTCTTGGTGATAATAACTACTGTTGCTACTATCATCAAGAAAGGCTTTGAAATAATCAAGAGATGCAGCTAAAGATTGAATTTTTGGGTCAGAAAACAAACCTGGGATTCTGGTATTGAGTTGCCCTAGAGTTTGAGCAAGAGAAACAACAGAAGCATAAGCCATCAA
>SL-0029
ACCTGTCATAGCTTGGATGTATGGACCATTAATCTTGATGAATGGAACGTGTTTTATCTTGTGCCAATCTTCTCCGACATCCTTTCTACATCTTGATCCCAAATTTGGACAGCCCCATATAGACAGAAACTGAAGCTTAGTTAGCTTTTTCACTGATTCTGGTAGAGAACTTAATTTTCCGCAGTACCACAGCTCCAATTCTCTAAGGGAACTGAGGTCTCCTAGCCATTCTGGAAGCATATACATCTCAGAACAGCTCCATATATGCAGAGTTTGAAGAGACGTAAGGTGTTTCATGGGCATCGGCAAGGTTGTCAAGTTTCCACAGTCAGAGAGTGATGCATATTGAAGAAACTGTAAGCTTTGTAATCCTTTTTCCAGGCTAATGTTATGGCAACCATGAATGGACAAGGACTTCAAAGTCCCAAGTCCACAGGAATCGAGCACAGAACTGAGATTCTTACAGTTACTGACACTTAATGACTTGATACAAGGAAGAACTTTCAGCTCACTCGAAAGACTTTGAATCTCTGGACACTCTCTAATTTCTACAGACAGTAGACTTTTATTGTTTTTCAGCAACCCTTCAGGTAAGAGTATAAGTTCCAAAAATCCACTGATCATAAGATGAGTAAGGGAGGTAATGTTGGCTGCTGTCTCTGCTAGTAATTCATTGCTACAATCAGACAATTCTAATGAGTTGAGAGAGGGTAGATATGGCAGGTTATTCAAATGGGGACATGCCTCACACGTAAGTTTCTTCAAACGAGGAAGAACACCATGATCTTCATTAACTGACCATCCCCGTAGAGAGGGCATATTCCTGAGGGTCAGTTGCTTCAGTGATGCAAAATGTGTAGCTGAATCCTTTACACCAGAACTACCACAGAAATACATTGCAGAATCCATTCCATCAACAGTGAGAACTTCAAGAAAAGGCAGTTTCTCTAGTTGAGGCAGTTCCACGCACCTGTGACATTTGAGAAGTGAGAGTTCCACAATGCTTACCAAGTATGTAGTCATCAACCAACTAGGGAAATTTGCACCAATATAACCCTCCAAGTGTAACTTCCTCAAATCAGAATTTGGTTGAAGGCCTTCAACAACTCGCTCAACATTTTCTCTTGTCTCCATTTCTTCAACTTGTCCCCATATTAAATTTAGAATTCGGATGTGCCTCTTACCTTTCAAGTTTGCATTTTTGGCACATATTTCATTGGACAAGTTCTCAAGGTTCTTGATCATTAATTCACCATGAAGATCAAGTCTCTGCAATTCTGAGATGTCACTAGCAGCAGCATCGCTAACAATGTAAACTGGCAAAGTTTGAAGGGATCTCATCTGTCCAATGCCACCAGGTAACATGGTTAAGGATGTGCATCCATATATATCCAGATGTCTAAGGTTCACCAACTTTCTAATTTCTGCCGGAAGTTCTATCAGATGGTTGCAATGCTTAAGCATTAAAGCTTCAAGATTAAGGAGGCAACAGATAGACTTAGGCAATGTTCTCAGCAGAGTATTTGAAAGATTGAGGTACCGCAGATGTAATAAAGTACCAATTGAATTAGACAACTTCTTTATGCGAGTACTGCTGCAATCTAAAGCCCGAATAGATCTAAAGCTCAAAAAGAAACTCTCGGAAAGTTTTGTGATATGTCTTTGCCCATCCAATAGAAAAATTGATCGCAGCTTTTGAGCACTCTTCAACATGGAGGGATTTTTAGGTACCACCTCATTGCCAAACATTGATAAGTGGCGTGTCGCCACAGGAATGATAACCTCCTCGCCAAGTTCTGCTGTAAAACAATCAACACCGCCTACAGATTTGGCAAGATCGTGAACAAGATCATGCATGTCACACTCGACTATATTCCCGTCAAAATCTCTTCTCACATTTTGGAAGAAGGAGCGCCACAACAACTCATTGAAATAACCATTCCCAACTTCTTCCGGTGGTATGCTTTCAGAGGACGGAACAAATCCTTCTGCCATCCATAGGTGTATCAAGGTGTTCTTATTTATCCGATATCCCTTGGGAAATATAGAACAATATGCAAAACATTGTTTCAAATGTGTTGGCAGGTATTCATAACTTACTCTTAGGGCCGAAAGAATACCAGCTCCATCTTCATGTTCCATAAGATCCCACATTGCACAATCTCGGATGAAGGACCACTCAGATTTCTGATTCTTTAAGCACATCAAACTTCCAAGGGCCTTTGCTGCTAAAGGAACTCCCCTACATTTCTTTGCAATTTCTTTCCCAACCTCCTCAAGAGCTAATAGTTCTTTTTGCCTATTCTTATATGCAAGCTCCTGAAACAAGGACCAGCAATCACCATCTGAAAGGCCTTCCAAACGGTATGGATTTGTTGTGCCCATCAATAATGCAACCTTCTCATTGCGAGTAGTCACTAGGAGTTTACTCCCATCCAAACCACTGTGAACTAAGTTCTTCAATCTCTCATATTTCTCGTGATCATCATCCCATACATCATCTAGGACAAGCAAAAACTTCTTGCCCAATATCAACTCCTGGACACGCCGCTGGATCACATACATCTCTACAAGGTTACAACTAGTACCAGTGCCAGATTCTATGATTGCTTTTAGAAGTCTTTTCACATTAAATCCTTGTGAGACACAAACCCATATTCTCGTATCAAAACTACTCTCCACAACAGCATCATTATAAACCAATTTCGCAACTGTTGTCTTCCCAATTCCTCCAATTCCAGTAATACTCTCACAACTGACAGATCTGATCCTATAAGTAACTTGATTATATTCTTTTTATCCTCATTTCTCCCTAAAATCTTCGATTCAATTACATAAGAATCCGACTGTGGTCTTTCACAAGAAAACCCTTTTTCATAAACAACATCCCTAAAATGAATTTGGCTCTCTCATTCGCTACCAGTTCTAACTTTTCGACAACTTCTTTCAGTTTCAACTTCATACTATAACCCAAAAAAATCAATGAACCATTCAAATAAAGAGAATTAACAGCATGGAAAACACAATAACGAGTTTCCCCGTCATCAAGAATTACCTTATGACGAAGCAATTCAGTCATATATTCATCCAACAAATCATCCGCTTCATAGACTATGTCTTTCAGCTTCATCAGCCAGTTCTTCAAAGCTTTTTCTTTCATTTGCCTTTCCTCAGCATCTTGTAAAACAGCTTGAATTGTCGATAATGTGCTCTGCAGATTCAGCATCTCTTTCTTTGTACTACCTAGTATTCCAATTTTTTGGAAATTTTGGGAAGCTATCTTTTGGAAGACAACTTCCATTAAAGCAGAAAGTAATGCTTCAGCCAT
>SL-0030
ATGGTTGATGTAGGGGTTGAATTTCTGTTAGAGAACTTGAAGCAATTGGTACTGGACAATGTGGAGTTAATCGGAGGAGCTAAAGATGAAATCGAGAATCTGCGTGATGATTTGAGTGAATTCAATGCCTTTCTCAAGCAAGCTGCAATGGTCCGCAGCGAAAACCCAGTTCTCAAAGAACTAGTGAGGAGTATCAGAAAAGTGGTGAATCGTGCTGAAGATGCTGTTGATAAATTTGTAATTGAAGCTAAAGTTCATAAAGACAAAGGGTTTAAAGGGGTTTTCGATAAACCTGGACATTATAGAAGAGTGAGGGATGCAGCTGTGGAGATTAAAGGTATCAGAGATAAAATGAGAGAAATTCGGCAAAATAAGGCACATGGCCTTCAGGCTCTACTTCAAGATCATGATGATTCAATCAGCAGAGGTGGAGAAGAGAGACAGGTATTGCTTCAAGTCGTTAATTTCGACAAAATTAGCTCATGAAAATATTAGGATCTGGTCAACACACCTATATTTGTGTGGGTTTATATATTAATTTGATCCACCTAATTCAGATCGTGTAAAAGTTTGAAACCAAATTAACCATGAGACAGGAAGATAAAAGTGAACGATATATTTATATGAGAACGAATTTTAGCCAACATATCCACAAAATGAGTATTTTATTTGGATTTGAATGAAACATTTGAATTATTAAGATATTGTTTCTGCATTTAAACACATGCATAATTTATTCATTTGTAGAGATAAAGAAATTTATAATTCAAATGAAATAAAATTATTATTTAATTAAAAAAAAAGAGCCATTCATGTTTGCTAGTGATAATGAAGATAGATTTAAAGTGATGATGGTGGTAATGATTGGTATTAGTGAGTATTAATAGTCTAATGGTAATGATGATAGTTATAACGGTGGAGGTGGTTAGTGTTTAGTAACTGGGGTGATGGTGGCGATTGATAGTGGTAATGGTGGTTAGTGTTTAGTAACTGGGGTGATGGTGGCGATTGGTAGTGGTAATGGTGGTTGGTTGATGTTAATATTTGGCGGTGGCTAAAAAATGTGTGACGCTCCACAATATGTTAGTGGTGCTAGTTGTGATGCATGATGGGAGAATGATAGTAGAGATTGATCGCAATGATGATAGTGGCGGTGGATGCATGCGGTGATGACATTTGATATATTTATAATATTTAAGATGGTAAGTGTACTAGCGAATGAAAGTTGTAATTGGCATCAGTGATGGTGTTTGACGATGGTAATGATGATGATGATTGTGATGACAAAATTGGTTATTGGTGGTAGCTAGTGATCATATAGTGATTGTGAAAATTATGCATACACTTAATACTATTAAGACACTGTTCAAGATCCAAATGACTAAGAGCTATTCAAATCAAATACTAATGCTGAAATCTTAATACGAACAAATACACTTAACAGATCGTAGTTCTGAATCATTCCGATTCCTACCTAATGCAAACAAATGAGGTTATATGGCTTTAAACGATTGGACATTATTATAATAGTTATGCCTTTAGTGTTTGTAATCCAACTTTGCTGCTATAGTTGACCTATCCTTTTCTGCTGCAGGCACAAATGCATAATATAATACTACTATATTTTTTGGTTGTATGTTCTTTTTCTTGCCAATATTACTTAACTTTCATATGTTTAATCTTTATCTTTGCTATTTTAAAAGCCTCCTGTGGTTGAGGAAGATGATGTGGTGGGCTTTGACGATGAGGCGCAGACGGTAATCGACCGTCTTCTTGAAGGATCAGGTGATTTAGAGGTTATTCCAGTAGTTGGAATGCCTGGTCTTGGCAAAACTACACTAGCCACTAAGATCTTCAAGCATCCGAAGATTGAGTACGAGTTCTTTACTAGACTTTGGCTTTACGTTTCCCAATCATACAAGACAAGAGAATTATATCTTAACATCATCAGTAAATTCACCGGAAACACCAAACATTGCCGTGATATGTCTGAAAAGGATTTAGCTCTTAAGGTACAAGAGATTTTGGAAGAAGGAGGAAAATACTTGATTGTCTTGGATGATGTCTGGTCGACAGATGCTTGGGATCGTATCAAGATTGCTTTCCCGAAAAATGACAAGGGCAATAGAGTATTGTTGACTACTCGAGACCACCGTGTTGCAAGATATTGCAATAGGAGTCCACATGATTTAAAATTTCTGACTGATGAAGAGAGTTGGATTTTACTGGAGAAAAGAGCTTTTCACAAAGCTAAATGTCTCCCCGAATTGGAAACAAACGGAAAAAGCATAGCCAGGAAGTGTAAAGGACTACCCCTTGCTATTGTGGTGATTGCAGGAGCTCTAATTGGGAAAAGCAAAACAATAAAGGAATGGGAGCAAGTGGATCAGAGTGTGGGCGAACATTTCATAAATAGAGATCAGCCAAATAGTTGTGATAAATTGGTACGGATGAGTTATGATGTTTTGCCTTATGACTGGAAAGCTTGCTTTTTATACTTCGGTACATTCCCCAGAGGCTATTTAATCCCTGCCAGGAAATTGATCCGCTTATGGATCGCGGAAGGGTTTATCCAGTACAGAGGGGACTTATCCCCTGAGTGTAAAGCAGAGGAGTACTTGAATGAACTCGTAAATAGAAACTTAGTGATGGTAATGCAAAGGACGGTTGATGGACAAATCAAAACTTGTCGTGTTCATGACATGTTGTATGAGTTTTGCTGGCAAGAGGCTACGACAGAGGAAAATCTTTTCCATGAAGTAAAATTCGGTGGTGAGCAATCTGTTCGTGAAGTATCCACTCATCGTCGCTTGTGCATTCATTCCTCTGTTGTGGAGTTCATTTCTAAGAAGCCCTCTGGTGAGCATGTTAGGTCGTTCCTATGTTTTTCTCCAGAAAAAATTGACACTCCCCCAACTGTCAGTGCAAACATATCAAAAGCCTTTCCATTGCTAAGGGTGTTTGATACTGAATCCATCAAAATCAATCGCTTTTGCAAGGAGTTCTTTCAATTGTATCATCTGAGGTATATTGCTTTCTCATTTGACTCGATTAAAGTCATTCCGAAACATGTTGGGGAACTTTGGAACGTACAAACCCTCATTGTCAACACACAACAGATCAACCTTGATATTCAAGCAGACATATTGAACATGCCCCGGCTGAGGCATCTGCTCACCAACACGTCTGCTAAATTGCCTGCGCTTGCTAACCCCAAAACAAGTAAGACTACCTTGGTAAATCAAAGCCTGCAAACCCTCTCCACAATTGCACCAGAAAGCTGCACTGAGTATGTTCTCTCGAGGGCTCCAAACTTGAAAAAACTGGGCATTCGTGGAAAAATAGCTAAGCTAATGGAACCAAGTCAGTCTGTATTGTTGAACAATGTTAAGAGGCTGCAATTTCTTGAGAACTTGAAGCTGATAAATGTTGGTCAGATTGATCAGACACAATTACGCCTTCCTCCAGCATCTATATTTCCAACAAAGTTGAGGAAGCTGACTTTATTAGATACCTGGTTGGAGTGGGATGATATGTCTGTATTGAAACAGCTGGAGAACCTTCAAGTCTTGAAGCTGAAGGACAATGCATTTAAGGGAGAGAACTGGGAACTAAATGATGGAGGTTTTCCTTTCCTACAAGTGTTATGCATTGAAAGGGCAAACTTAGTTTCTTGGAATGCTTCAGGTGATCACTTCCCGAGACTTAAACATCTTCACATATCATGTGATAAACTTGAGAAGATCCCCATTGGCCTGGCTGATATATGCAGCCTCCAAGTGATGGATTTGCGAAATTCCACTAAATCAGCAGCAAAATCTGCCAGAGAGATACAA
>SL-0031
ATGGCTACTGAATTCAAGTCTCAAGTGTTCTTGAGTTTCAAGGCCAAAGATACCGGCATTACTTTTGCAGATCATCTCTATGAAGCTCTGGCTGGAGCAGGTTTTGTAACATTAAGAGGTGGCGATGGAGACGAGGGAGGAGAAGAAACCAAATTGAAATTACAAAAGGGTGTTGAAGAAGAATCAGGGATTTCAATTATAATCCTTTCAAATGATTATGTGTCTTCAAGTTTGTGTCTTGATGAGTTGGTAATGATCTTGAATTGTAGTAAAAGAAGATCAGTTCTGCCCATATTTTACCATGTGGATCCTTCTGATGTTAGGAAACAGAAGGGGAGAATTGGAGAAGAATTTGATAGGCATGAAGAAGCTAAGGTTAAAAAATGGAAGGAAGCACTCAAACAAGTTGCAGACTTGGGAGGAATGGTCTTACAAAACCAAGCTGATGGGTGAGTTCATTAACTTTAAATGCACTTTGAGAAATGTTTCATATGAGTTTATTTTAAGCAAAAGTATCTACTTTATTAGAGTTGGAGCAAATTGTATTTGATTGGTAGCAATCCTTATTAGAAAGAGAGAGAGGGACTTAACATTGCTAAATATAATTTGCCTTCATTTGTCCTGCATTTATGAACTTAACATGTCTTTATCTCAAGTCTTTCTAATGACAATTTCTGTACACTCTATTAGGAGACTGTGTTCCCATGTTGCATGATTAAGTTCTCGATTCCACGAACTCACAGAATAACTTTGTGTTGGTTACTTTTCCATTTCGTTAAAACATTTCAGACATGAGTCCAAATTCATACAGAAGATCCTTAAAGTGGTTGAGAATAAACTGAGCAGGCCAGTTCTGTATATTTGCCCTCATCTGATTGGAATAGAAAGGCGTGTTGAAAACATCAACTCATGGCTAGAGGATGGATCTACTGATGTTGACACTCTTGTTATTTGTGGCATTGGTGGAATAGGCAAGACAACAATGGCAAAGTATGTGTATAATTTGAACTATAGTAAGTTTGATGGTAGCAGTTTTTTGTCCAACATTAGAGAAAATTCAACACACCATAAAGGTTTAGTTACTCTTCAAAGACAATTTCTTTCTGATATTTGCAAGAGAAAGAAGAAACCTATGTTTTCAGTGGACGAGGGAATGACTGAGATGAGAGATGCTGTAAGTTGTAAAAGAATCCTTCTTGTTCTTGATGATGTTGATAGCCGCGATCAATTGGATGCTCTACTGGCAATGAAGGACTTGTTATACCCTGGAAGTAAAGTCATAGTGACAACTAGGAACAAGAGATTGCTTAGGCCTTTTGATGTGCATAAGCTTTACGAGTTTGAAACTTTGAATAGAGATGAATCAGTTGAGCTCTTAAGTTGGCATGCATTTGGTCAAGATTGTCCTATTAAAGGTTTTGAGGTATGTTCAGAACAAGTAGCAATCGATTGTGGAGGACTTCCATTAGCACTTGAAGTTCTTGGTGCTACTTTGGCAGGAAGAAACATAGATATTTGGAGAAGCACAATACAGAAATTAGAAGCAATTCCGAATCATCAAATTCTCAAAAAATTAGCAGTAAGTTATGAATCTCTGGAGGATGATCATGATAAAAATTTGTTTCTCCACCTAGCTTGCTTTTTCATTGGGAAGGACAGAGATCTAGTAATAGCTATTCTCAATAGGTGCAACTTTTACACTGTAATTGGAATAGAAAATCTAATTGACAGAAATTTTGTAAAAATTAGTGAGTCTAACAGGTTGATTATGCATCAAATGATTCGAGATATGGGAAGAGACATTGTTCGCCAAGAATCACCAATGGAGCCTGGGAAACGCTCTAGACTATGGCGCTCCAAGGATTCCTATAATGTCTTAATCCAGAACCTTGTAAGGAATTCCGTCTCATATGGCTGATACCTTATCCTTTGTTGAGATTAGCGTTATTCATCTTGTTTCAGTAATTAACATAGTTCTCGTTAAGTTAAAATGAAATGGGTTGAAGATGAGTACCTTTGCCTTTACTCATCGTTTTCTGTCTTCTATCTGAACAGGCCACTCAAACAATTCAGGGCATTATCCTTAACATGGATATGCTCAAAGACAATGACATAGTTAGCTCAAGTTTTTCTGCCATTGATTTCAAGAAACACAAAACAAAGAACTTTCTCAACTATCATAATCCTCAGAGAGGTCAATTCAAACAGAAAACGTCTGGTTTTTCCCCATGGCATTTATCAGATGTCAAAGAAGTTACAAATCAACTGGTTCTGGAAACTGTTGTGTTTGAAAAAATGCAAAAGTTAAGACTACTCCAGTTTGATCACGTTGAGCTTCAAGGATCTTTTGATGTTTTTCCTAAGAGATTAAGATGGTTACGCTGGTCAGAGCTGCAACTAGAATGCATGCCAATTGATTTTCCTCTGGAGAGCCTTGTAGTGATTGAATTACAGCATAGCAGATTGAGGAAAATCTGGCATGAAGTCAAGGTACGCTAATAATGTGATTCATTCTTTAAGGTGTAGCAGAAACATAGTTTTGTCTGATTCTGTGTTCATTTCTATCTTTTGTCATTCAGTTCCTTAAATATCTGAAGATTTTCGATCTCAGTCATTCCTACGAGCTTCTAAGAACACCTGATTTCTCTGGACTGCCCAACCTTGAGAAATTGATCCTTCGATATTGTACAAGCTTGATTGAGCTTCATGAGACCATCGGATGTCTCGAATCACTTCTTCTGTTGAACCTCAACAATTGCAAAAATCTGCAGAGACTTCCAGATAGCATTTGCATGCTAAAATGTCTGGTCACACTAAATATCTCTGGTTGCTCAAGTCTTGAATATGTACCGATGGATCTAGATAAAGTAGATTCACTGAGAGAGCTCTATGCTGATGAAATTGCAGTTCATCAAATGGTTTCTACTGCAGAAGAGGTTCAACCGTGGTACGGATTCCTGCGGTCCTGGATGTGCAAGGGGACAATATGTCCTAAAGTTTCACACATTAGTTTACCCAATTCTTTGGTTACTTTGAGTCTTGCTGGATGTAATCTATCCGACAATACTTTTCCAGTTGCTTTCAATAGCCTCTCCTTATTGCGAAACTTAGATTTGAGCCATAACAATATTTGCAGTCTGCCAAAGGGCATAAGTTATCTTACTAGACTTCAAAAGCTACAAGTGGAAGGCTGTGAAAAGCTCAAATCTCTCATAGGGCTTCCCAATATAGAACATCTCAATGTTACTAACTGCAGCTTGTTAGAGAAAATATCATATCAATCTAAATCATCTAGTCTGAAGAATTTGCTGGTCTCAAATTGTGTTGAATTGGTGGAAATAGATGGAAATTTCAAGTTAGAGCCCTTGAGAAATACTGAGGCAGGGATGCTTTGCAAGCTAGGCTTGTTGAACTTGGCTCCTATGGACAATGTCATGATCAATCTTACATCTAACATACTGAGCTACTACCGAATACACGGTAAAGGGTGGACTCCAAGAAGGAAGACAAAGAAAGTTGTTCTTCAGGTATGTCCTGCTTATTATACCTGCAAATATCTACTTGCAATAGAATTGAAGACAGGAGCATATAAAAGTTCTATGAGTTACTTTTTTTGCAGGGACTGTACCAACCAGGCATCTTTAGCACTTTTCTTACTGGTGAAAGAGTTCCTCCTTGGTTTAGCTCAAAGTTCTCAAAAGAATCAAGTGCATCCTTCAAAGTACCTACTTGCAATTCCAGAATAGAGGGATTGAGTTTTTGCATTGTGTACAAGCGTTCCACGATTGGGCTTTCACCGAGCATTCTCGGTCCTTCACGGCTAACACCACCTCCAAGAATTTCTCATCTTGCCATGCGCAAAGCTCAAGGAAGACCACTTCGTTATAGGCTGGTGGAAAATAAACCATATGAATCAACTTTCGATTGCCCATGCATTACAGTTAATAACTTAACTCGAAGTTTGAAATGGTCTTACCAGCCCTTGTTCTATGGAGTTCCAGAAGGGAGAGAAGGAATGATGTGGTTAAGCCATTGGAAACTAGAGAATCAGTTGAGCAGTGAAGATGTTATAGAGGTCACAGTTACCGCAGGAGATGGTATCACAGTTATGGAATTTGGGATCAAAATTGTGCATGTTGAAGAGACAAAAGTGCTAGGGAAACCAGGCTGTGAAGAGACAGATATTGTCAATCCATTTTGGGATGTTAATTTGGTACATGCCACCACTTCAAAGGATACTTTTTCTGTCCGTCTTCCTCCTACTTATCGTTCCTTACGTGCTGCTCATGAGCTATTTATGGAGAAGGCACTTAAAAGAAATATGTCAGACTATAACTAAGAAATTTATTACCTTCCATTATACACACTAAAATGCATATCAAAACAAGAATAATGTCAGAAAACAGTGAGAACTTAAACAGTTCACACTTATATTGCATGACAGTAACCTTTTTAAATCAGGTACCCAGATGATCTTAACACTTGAGGAATAAATCTACGTGAAAAAATAAGGAAGGGAATCATGATAAGACCATCCTGATAATAGTAAATAAGAGGAGTGTTTGATACACGCGAAATTGAAAGACAGACAAAAATCTAACCTAGGAGCATACAGGCAACTATAAGAGGTGACCAAAAACCGTCAAAATAACAAGACCAAGATTAGAAAAAATTGTACATTTATTCATCATCTTGAACTTTGGACTTCTTTTTCTTCTTTTTAATTTCAACAGCAGCTTGGAGTTCCTCTCCATTGTCCTCTTTGTTCTTCTTTTTCTTCTTCTTCTTTGCTGTTCCATCCTCATGCACGCCATTACCATTACCAACAGT
>SL-0032
TTTTCAATGGCAACCCCACAAAACCGTTATTCTTTCCATGTTTTCTTGAGTTTTAGAGGCGAAGACACCCGGAAAAACTTTACTGATCATCTCTACACAGCTCTCATCAACGCTGGAATTCGAACTTTTCGAGATGATGACGAAATCCGCAGGGGAGAAAACATAGAATCTGAACTGCAAAAGGGTATTCGAGAATCCAAGATTTCACTAATTGTCTTCTCTAAAGACTACGCTTCTTCAAGATGGTGTCTTGATGAGCTTGTCAACATTCTTGATCGAAGAAAGAAAGAGGGTCATACTGTCTTGCCTGTTTTTTACACTGTCAGCCCTGAGGATGTTCAGAACCAAAGTGGAAGTTTTGCTGAAGCTTTTGTGAATCATGAAAAGAGAGGAAATGCAGAGAGTGGAGAGAAAAGAAAGGAATGGATGGAGAAGATGGAGAAATGGAGATTAGCTCTGAAGGAAGTTGCTGAATTGGAAGGAATGTGCTTA
>SL-0033
TTAAATAAATAAATACATGTTGATTCTCTTAAGGTCTTAATCATGGAAAGAAAAAAGCAACCAAATAATATAAATTTTCCCAATATAAGTATTCTAGAATATAGTTTATATATCAGTTGAAAAGTAGTCATACTTTTATTTTCATTATTTAAACTTAAGCAATTGTTTTTCAGAAGGTTGACATTAAAATCTTGCACATATGGTAGGAAACTCTGTCCCAAATACTTGTTGTGCTTTGCTTTTTTAGAATCAGTTTGACTGATCGTTGGAGCTAACGTACTTGAACTAATTTAATATTTTAAAATTAAAATTTAGATACTTAAAAAATATATGAAAAATACTATATGTTACGATTCTTCTTATATCAATATGGTGAATATATATGTGATAATTGTTGTCAAAAGTTCATATAGTTTGACTCTCGAGAAACAAAATATGAAAAATATTTTGGGAAGGAGGGACCAACACCTTCTTACCTTGGTTTTTCCAAATGTAGCTGCAATTAATAATAGATAAACTGTGTAGTAATTTTAACTGCATAATATGTATAGCCAATTTGTTGTCATTTTCTAGGTTAGTTAGTGATATTTAGACCTTAGGTTATGTAAATTTTTTAGAATATATGTGGTTCCTGTTGATTTGACATGTTAAAACAATGCATGTACCTTCTTAGACTGCTTGCAGATGCAACATCACCTATTTTATCTCTTCAAGGCTTCTAAAGAATTGCTTCTCAAAGAACAATCTTTTATCTGTCATTGATCAAAACAAAAAATGTCTCAGTTTACTTATCATGCATTTCTGAGTTTGGCAACAAAAATAGGCAAGTCTTTTGGAAATCATCTTCATTCAGCTTTATCAAATGCTGGTATTCGCGCATTCAGTGTTGATGAACTTGATATAGATGAAAAAGGGTGCAAAGAATTGCAGAAAACAATTCAAGAATCAAGAATTCTCATTGTTGTCTTGTCAAAAGACTACACCTCTTCAGAGAGGTGCCTTGATGAACTTGTGTTTATACTTGAGAGCAAGAAACTTTTTGGACGTTTCGTTTTACCTGTGTTTTATGATGTGGATCCATCTGAAGTCAGGAAGCAAAAAGGGTGTTTTGAACAAGATTTTTTAATGTATGAAGAGAGATTTAAATCCGGGACCGAGGAAAGGAGATTGGAATGGTTGCAGAAGGTGAAGAAATGGAAGACTTCTCTAACAGAAGTTGCTGATTTGGGAGGAATGGTCTTACAGAATCAATCTGATGGGTAAGCTCTTACTAGAATTACAAATTGTTTTATTCCATTTTCTAAGATGATCTTTCGTGTGACTGAAAATGGAAGTCGTTGTAATTTTCAGGTGTGAGTCAAGGTTTATTCAAGAGATTGTGAAGGTGGTTGCAGGAAGACTAAATCGCGCAGTTCTGAGTGTAGCTCTCCACCCCGTTGGAATAGATTCTCGAGTTAAAGACATAAATCTCTGGTTGCAGGATGGATCAACTAGTATTGATATGATGGCTATATATGGTATGGGGGGTCTAGGTAAATCTACCCTTGCCAAGACTGCTTATAATCTTAACTTTGACAAATTTGATGGCTGCAGCTTTCTTGCTGATGTGAATAAAACTTCAGAAAGATATGATGGCCTGGTAAGTCTACAAAGACAACTTCTTTCAGATGTTCTAGGGAGGAAGGTTGAAAAGATATACAATGTCGATGAAGGAGTCATCAAGATTCAAGAGGCCATCCATCGCAGAAGAATTCTTCTTGTTCTCGATGATGTGGATGATCGAGATCAGCTAAATGCGGTTCTTGGGATGCGAGAATGGTTTTATCCAGGTAGTAAAATAATCATAACAACCAGAAATCAGCACCTGTTTGATGCTAGTGAGGCCTGCAGTTGTAAGATGTATAAGGTCATGCCTTTGAATGCTCAAGAATCAATTCGACTCTTCAGCTGGCATGCTTTTGGAAAAGAAAAAACACCAGAAGATCATGAGGACCTTACAGAAAAGGTGATACTTCATTGTAAAGGGACTCCTTTGGCTCTCAAAGTTTTAGGTTCTTCTCTTTGTGACAGAAGTGTAGAGGTGTGGGAGAGTGCATTAAGGAAGTTAAAGGCAATCCCTGACAATAAGATCTTGGAAAAACTTAGAATCAGCTACGATTTGCTGGATGATGATGATGTACAGAAAATATTCCTTGATATTGTCTGTTTCTTTGTGGGGAAGGATAGAGACTATGCAGTTACTATACTCGATGGATGTGGTTTTTTCTCAGTAGTAGGAATTCAGATTCTTTCAGATAGATGCCTGATAGAAATGGACAAGGATAAGCTGAAAGTGCATTCATTGATTCAAGATATGGGAAGAGAAATTATCCGCCTAGAATCCCCTTGGGAGCCTCGGAAAAGAAGTAGAGTTTGGCGATACAGAGATTCCTTCAATATATTGAGTACAAAAACTGTAAGAATCTTACTCTTTGGTATTTATATGCATTATGATCGGCTATAATGAATAAACAATTGTTGTTCTTCTATCAGGGAACTGAAAACATTGAAGGCCTGGTTCTTGACAAGGGAATGTCCAATAAATTGTCCAAAGCAGTCAAATCTGTCCGATCGTATTTCTTCAGTGAAGATGCTGGTCCGATAGGTCATGGCTATCCAAGAAAACGCCGCAAGCATTTGGAGCATTTTGATGATGCCAGCACAGAAGGTTCAGACAGTATAGAATTTGAAGCTGATGCATTTTCCAGAATGCAGAGGCTGAGGATTCTCCAGCTTAGTTATGTAAGCTTAACTGGATTCTTTAGTTTGTTTCCGAAAAGTCTAAGATTACTATGTTGGTCTGGATTTCGTATGAAGATCATCCCTGAGGATCTCCCTCTAGAGAGCCTGGTTGCCCTTGAAATGAAAAAAAGTTATTTGGAAAAAGCCTGGGAGGGAATTAAGGTATGTTATAAATGTGCTACCTTTCGATCAATTGCAGGAAAATGACTTTTGAATCAGACTTCAATTTTACTTCTTACTTTATGTTGCAGATTCTTACATCATTAAAGATCCTCAACTTTAGTCATTCCCCCTTTCTAAAAAGAACTCCTGATTTTTCTGGACTTCCCCATTTGAAAACTTTGATCCTGAAAGACTGCATTAAGTTGGTCAATATTCATGAATCAATTGGATGCCTTGACGGACTTGTCTATCTGAACTTGAGAGACTGCAAGAATCTAAGGAGACTCCCTGGAAGCTTTTATAAGCTCAAATCCTTAGAAAAACTTATAATCTCTGGCTGTTCTAGACTAGTTACATCAGCAATAGAGCTAGGCAAGTTAGAATCTTTGACAATCCTGCAGGCTGATGGAATGAATTTTGGTCATTTAGTCCCCGTGGGTGGTAACATGAATTCATGGAGTGCCCTCTGGAGAACTTGGTCATCCAAGTTGAGAAGATCCCCAGGCTCTAACCAGTTTTCGTTCTCTTCTTTATCAAGTTCGCTCGTCAGCTTAAGTCTTTCTACTTGCAACTTAACAGATGATGCTCTATCCTTTGGCCTCAGCAACCTTCCCTCGTTATGCTTCTTGAATCTAAGTGAAAACTTGATTTATAACCTGCCTCAGAGTATCAAAAATCTTGGTAAGCTCCAAGACCTTTGGTTAGATGGATGTCAAAGCCTCCTATCTCTGCCAGAGCTTCCGTCAAGCCTTGTTAAGCTGAAAGCAGTTAGATGCTCATCACTGCAAACAGTCACAAATCTACCAAACCTAATGACAACTCTCTTTTTAGATGTCATGGAAAGTGAGAGCTTAACTGAGATTTCAGGAATTTTCAAGCTAAAGCCCATTGATAATTTTGAAGCTGAAATATTGAATACTCTACGCCTTCTTGTCAACCTAGATAACACATTCGATACAGTGGTGGAAATATTTAATAGGTTCACCAAAACAAAAAGGATGTATTCAGTACAGCAGGTAAGTTTTGTTTCTTACTGTTAACTCTCTCCTCAACCTGTTGAGAAAATTCAATGTTAATTACCTTTTCTTTTTCCTTTTTGGCATCAGGGACTCTATGAATTTGGAATCTTCAGTACTTCTTTTCCAGGAAATGAGGTTCCAAGCTGGTTCAGCAACAAAAGTGAACAGAGATTGTTGACATTGTATGTGGATTCACTTCCTAATATCAAGATAACAGGACTGCTCATTTGCATCGTCTATGAACGTTCTAGTCCTCGTATATTTCGCTATTTTAGTGACAGTAAATTTGGGGGCTCGCATACAATCGACATCAAAGTCCAAAACATTACACAGGGTCTTAAGTGGATTTATGCCCCATCATTCATTGGTATTCCAGGAGAGAACAACAGGTTGACATTTTTATGCCACTGGAAGTTTGGCAAGTATTTACAAACAGGTGATCAGATTAATGTTTCATTGCCTTGTTGGGATAAAACTTTTAAGATGAAAGAGTTTGGAGCTACACTTGCTTATAACAATCCAGATTTAGACCAGTCCTCAGCATCTACTAGTGAAACAAGAGTTCTTGCAACGCGAGATACTCCAATTAGTGAATATCAATCCGAAGAAATTGTCATGGAAGGCTTCATGCCTTCATATCAGTTGGCGGTTCATCATTACTATCTTTCTCACCCTGAGTACTATGTGATGCGTGACAATGCAGATTTCGTTGTGAGGTCAATCTTGAACGAGAAATTGTTCGAGGATTATGATGTGCAGACTGCAGGTTCAGGTTTGTGTTTCTTCTTATATATATCTTGAATATCAAAAACTTTATCATGACATATACTCATTTATTTATGTACTATTGGATGATCATGTTTTATATATGGTCTATTGATGGAGCAGGGGCAGAAGAAGAGGATGATGATGATAGCATCTTCCATTATGACGACGATGAAGATGAAGAGGCTGCACTAGCAGAGCTCGAGGAGCTGTTGGAAAGATCTTGGTGAAGGAAATGAAACAATGGTGCAGCAGTTTTAACCTAAGTTGCTTGGACTCTCCAAAAATATTATCGTACTTGTGTCGGATCCGACACGCACCTATTCACATTTTTAAAGAGTCCGAGCAACATAGATTTAAACACATTGACAGAGCTAAAACAGAGTGTTATATTCGAAGGTGAATGATTTATAAACACATTGGTTCTTTTCCTTGGTCCCTTGATTATAGCTGCACAAATGATATTGTTGTTTTAGATCACAAATTTAAAAAATCCTTCTTTTTTATAAAATTTTGTATTAAGTAAAATAATATCACATTAATTCTACTCTAGTTTCACTTTATTTTTAGTTTTTTTCCAAAAAGATATTATTTTATTATAATTAAAAATAATTTAATTTTATTATTGTATCAAGTCAAATAATGTCATATAAAATGAAATGAATGGATCGAATAATAATTTCTTGTCAAACTCCAAAAAAATCATTACATCAGGAAAACAGTCTCTCTTATCCACTCAAAATTAGGATTGTTTGGCCTGCAGCCTCTCTCCCCTTGAGAGATGAATCTTGCTCCAATCTCATTCAATGTCTCATCTTCTACAGTTCCAAGTTTCCATATAGCTTCTTCACATTCACAGTCCTTGTCGTTGAGGAGGAGTATTACTCCTTTAGCAATTGTATCCAGAAAAGTTATTCCAGCGCGAGACCGAGTCATAGATTTTGGAAAATACAAAGGTAAAATGCTGGGAACACTCCCATCTAAGTACCTCAAATGGGTGACAAAGAATCTCCGAGCTCGAGATTTTGAAGAATGGGCTCAGCTAGCAGATCAAGTCCTCTCTGACCCTATCTATAGGGACCGAATTGAATGGGAGTTTGCCCAAAATCTCCTCAACGGCGACGTTTCACCGGCACGGACGCAGAGTTCCGTTTCGGAGTTGCTGGAAATCAGCACCAGATTCCGTTGGGACAATGAGGATAAGTTGGGTTGGAGCAAAATTGATTTTGAGTTACTTGGGACCTCTAAAGGTGGTCGAATACCAAGGCTTTCTGATTCCCCCAATAATTCAATTAGGGTTGAAGATAAAAAAAAGGGTACAGATGGAGTTGATAGTAGTCAGGATGATGGCGAAAAAGACAATAGGGAGAGAAGACGGGAAAGGATAAAGTTACAGAGGAGACCGAATGAATCTGGCCAACGTTCAACTAGTGTTACACAGAGAAGAGCGAATTCTGATCATTTCAATCCACTCAAATCAGACCCAATTGGCGCCACTAATAATAACACTAGTAGCGGCAGAACGGAAACTCCGAGTCGTTTTCCGGGTCGTGAATCCCTGTTGAAGAAAGCATTGTCCAGAAAAAATACCTCAAATTAATGAATTTCTGATACCTGGAGGAGATATGTTTAACCTTAACCAAAATAATCAACATTTCTTTCTTCATGAAACTATACTAGTTAATGATCAAGTGTGTTTGTACGTTTATCTTGTGTCAATCAATACAAATGTTATATTGGAGACAAACAAAAGTTGTTTGAATTTATGTAAGATGTGTCCTCTTTTGTTAATGATAAACTTACTTCCCCAATATTATGAAGTTAATAACTACTCACCTATCAATTGTTTTCACGTAAAGTTACTCAACTTTCATTTTCAATTCAATAGTTGAGACTCGACTATAATTTCTTTGCACAGAAAGTCACTCAGCCTATTTAGTCACATTAAAATTTAATCATTAACCAAAATTTTAAGAATCAAATATATATTCATTTAAACTATTTAATAATTCGTCCATTTAATTCGACCCACTTAAAATATAATATTGAACATTTTATTTTACCATTAATTCCCTAAATCATTCCACATTGAACATTGAACATTTTATTTTACCATTACTTCGCTAAAAGAATGTGGGAGACAAGGGATAATGATTTAGGAAATTAATGGTAAAATAAATGTTCAATATTATATTTCAAGCGGATCAGATTAAATGGAGCGGGTCATTAAATGGGTATATATTTGATTCTTAAAATTTTGGTTAATAATTAAAATTATATGTCACTAAATTTTAATGAAAAAAACAATCAAATAGGTTAAGTGATTTTCTGTGCAAAGAAGTCATAATTGAGTGACTTTTGAGTTGAAAATGAAAGTTGAGTGACTTTTTGTGCAAAGAAGCTATAATTGAAAGACTTTTGAGTTGAAAATGAAAGTTCAGTGACTTTGTGTGAAAACAATTGTTATTTGAGTGACCATCAAATTTATTAACTCCAATATTGCATGTACTCAACATAGACACCGCCACTTTGCCTTACAATGAAAATACACTACATTTTATTTCATCAGCCAATCTTTATTCAATACATCAATCAACCTGAATGAAAATCAATCCAAAAGAGCAAATATCAATCTTATTAACAAACTAGTCCTGGACACGTGCTTTGCACGTAAGTTCCACAAAAATATAATAT
>SL-0036
GGTATATATGGCAAAATGTAGTCCAATCCAGGCCCGATATGGCCAAAACAGTATAAATCTACAAGCCCTTGACGTTTGGCAGGCGTCATCCCCTGATAAGGATAATCTTTCTGCATTTCATGACTGTTTGAGTTCAAAATCATGTCTACTTGCTCATCATGCATCAAGTGAATACCCATTTCCTTGATGCTAAAACCCTCCATAGTAACAACTGAGACATTCAAGGTGTCACCAGCATCCAGCTGACTCAGAAATATCAAATGGGTGAACCATAACATTTCGTTTTGGGCTTCAGGAAGACCATAGCAAGTCGGGCTATAAATCAGCTTCACATTCTTCTGCTCATTATGGATTATCAAATAAAATTCGATACCCGCAATCCAGACTTTCCAGTCAATTGTGTACACTGAGCACACAGTTATGCCCTGGATCTTGAGATCAGGAGGTGAAGGGACAGCGAAAGATAGAGTTGCTCCAGCACTCTTGTAACAAAACCAATTAGGAACCTTGCTCCCCGGAAGATATATGCTGATCATCCCCCTTTCAAACAACACCTGTGTCATGAAGAATCTCATCAAATATGATAGAAAAAAAAAACAAATAAAGGAACCAACCGATACAACTGTTACATGAAGAATAGATCCGTCATCACCTTCTTTGGGAGTGGGGTGGGGGAATGGAAGAGGAGAAAGTACCTTTACTGGTCCTCTACTTTCTGTATTAGTTGAATTGTTATACAATTTCACTTCGGAGCTTCCGACAGAATCCCACATGCTTAATTCCAATGACTTCTTTTCTATCTCAATTCCTCCCATGGCTTCCAACTTGAAGTTTCCCTCCATATCAGTGAGTGCTTTACAGCCATTTAAATGGTAAACTACTGCACGGCACACTTCTGATAGATATGTTACTCTTTCTAGGGAAGTGCAGTGTCCCAACCTCAAATTGTGGATGCGAGGTAGGTCTATGAGTAATTTAAGCATTGTACAAGAACCTAATTCAAGACTGTTGAGCCTGGACAGAGTTCTGACGCAATCTGGAAGACAACTGATTGGATTTTTACTGAGGTCTAGGTTCTGCAACAACATTAAATTACTGAAATCCCTTGGAAAAGCAACGTCAGATAGATTGCACCCAGATAGACTTAAATTAACCAAAGATTTTGGTAAAGAAACCCATGGAAGATCTAGAACTTTTCTCGGCTTCGGAAGCCAAGACTGGATAAGTGCATGCCATATTGAGTTCTGTTTTCTCTTAGAGGGTAATTGACACATTGGAATTTCATTTGCAAGAAACACTTCCAAGGATTGCATCCTCCACAAGTCCCTAGGCAACTCTACAAGATTTGAGCAACCAGATATTATGAAGGTTTTAAGAACTTTTAGCTTGCAAATCTCTCTGGGCAGCTTCTTAAGTCTTTTGCAGTTTTTGATATTTAAGAAAATGAGCCGAGCCTCTAAGGTTCCAATGGATTCATGAACCTCAATTAGATTGACACATTCTTTGAGAACAAGCTTCTCCAGCATTGGGAGTCCTGAAAAATCAGGAGTTCTAAAAAGAGAATGAGAGTGGCTGAGGTTGAGAATTTTTACCAGTGGAAGCACCTACAATGAGAAACATTACAAGAAAAGGATAAGTAATGAGATTTATATTCTACAACACTTCATGAAGAGTGGAGGACACTAATAACACAAAAACAATTCACATACTCTTCTTCCTTCCCACAGTCTTTCCAAACAGCTGTTCCGCATGTCAAGAACAGATAAGCTCTCCAATGGAAAGTCATTTGGCACACACTTCAAAGGAAAACCTCTCCAATATAGCCACCTCAGATTCTTGGGAAAATCTTTATAAGCACCATTTAGATGTGTATAATTTATCTGAAGCAGTCTTAGCTTGTTCATAACTGTAAAGAGATTCGTTCCCAGTTCAAGCTCATTTAAGGTTTTTGAAGAAAAATTGCTTGTATGCCTGGAGAAACCGAACCGATAACTCTTAACTTCTGTAAGCAGCCACTTTCTTCCACTGCTAGAACTTCCCATGAAGGATTGGTCTTCCTTTACCATATTCATGTCAAAGAAAAGACCTTCAATTGTCTCTGAACCCTGAAAAAGAAATTAGAGAAGAGCAAGTGTCCAAAACAAAAGGAAGTATACACCAGAAAGGAAATGTTTACCATGTCTTCTCTCAATACATTGAATGAATCCTTGTAGTGCCACAACCGGGTACGCCTCCCAGGCTTCTTAGATGATTCTTGACGAACTATTTCTCTGCCCATATCCCGAATCATTTGATGCATTATCAACTTGTTACCCTCAATCGTCAAAAGGAATCTATCTGTGAGATTCTGAATCCCAACTCTTGTATAAATATAAGATTCGTCTAGCACTGCAATAACATAATCTTTGTCCTTCCTTGTAAAGAAGCAGGCAATGTCAAGGAACAAATTCTTATCATGATCATCTTTTAATGAGTCATACCCAAATTTTAGTTTTTTAATGACCTGACTTGCAGGAATCGCTTCCAACTTGTCTAATGCACTCTTCCATACATCGATACTTCTCCCACAAAGAGAAGAACCCAAAACTTGAAGTGCCAGAGGAAGCCCTCCACAATGCTTTACCACCCTTTTTGATAGTTCCATGTAGTCATCAGCTGGGTGGTCCTCCCCAAAGGAATGCCAACTGAAAAGCTCCAGTGATTCATCATTACCCATTTCCCTGACTTTATGGACTTTTTGAATTTCTTCAACCTTCAGCAAACATGAATTCTTAGTTGTTATGATTATTTTACTTCCTGGACAGAACCAATTTTTCATTCCAATTATAGCATGAATTTGTTCTATTTGATCAATGTCATCCAATATGACTAGAACTCTTTTAAAACATATAGCATCTCTTATCTTGATGATCCCTTCATCAGTATCTTGTATTTTACTCTTTTTCCCAGTTAAATCATAAAGGAGCTGCTTTTGTAAGCGAATTAAGCCATCATTTTGCTGAGAAATATCTTGGATATTTGCAAGAAAACTACTACCTTCAAATCTTCTAAAGTTTGTAGTGAAAACATATTTGGCAACAGTTGTCTTCCCGATTCCGCTCATCCCGCAAATTGCAATAAGATTATCATCATGTGATCCATCTTGCAACCATGAAACGATATTTTTGACCCGTGAACTGATCCCAACCAGGTAAGGTGCAACACTCGATATTGTCCGGTTCAGCTTATCCTCAATGAGTTGAAGAATTTCTTCAATGAACTCTGATTCCTTCCTAATCAATTACCAAGGAGCAAATGGATAGGCCAAAATTATTACATCTGACTTTAACGGCTTATAAAAAGGAATTTCTATGCAAGCAAGATAAGTTACAACTGTGTAATCAGCAAAGTAATTGGAATAAAACTGGAAAGCAAAAAAAAATGAAATAAAGAGGAAATACAGCATCCTAACTTAAAAAACAAGACAGACAGACAGACATGAAAGTAATTTGATCTATATTTTTATTTCCTTTTTGATAAAATCAGTTTGTATCATCATACAATACTAGGATGTCTAAATGGAAAGAAGCTCAAGTCGTCAACCCACACATCCATAAATATTTGAGACTTCATCCCCCACTCCCCCCCCCCCCAAGCTTTAACTTCACCTTTAATGATTTATAAAATTCCTCAAGAGATGCACATCAACAATATGCAAGATTTACTTGAAAACAGAATCTTAATCTATTCTTGTTTACTCTGCAGTTACTGCAGCATGAAGAATGTACTAGTTCTGGAAAAAAAAACATACCTATCCTCTTGATTGTTGACTAGAACACCACCCAAATCTGCAACCTCTCCAAGAGCTGCTCTCCATTTTTGGACCTTATCCATCCACTCCCTCTTTCCTTCATCACTTTCAGCTTCAATTTGCCTCTCATACGTCGAAAATGCTTCTGCAAAACTCTTTGTCTGATCTCTAACTTCAGAAGGATCCACATGGTAGAATACAGGAAGAATTGCATGCCCTTTTGTCCTCTTATGTTCAAGGATTTTGACAAGTTCATCAAGGCACCATGTTGAAGTAGCATAGTTCTTTGAGAGGATAATTATTGAACTCCTGGAATTTCTAATTGCATTCTCCAATTCCGTCTTAATATTTTCCCCTCTCTCAATCTCATTATCATCCTTAAACGTACGCCACCCTGCACCTACCAAAGCTGCATAAAGAGTGTCGGTAAAAGTCTTGCGGGTGTCTTCACCCCTGAAACTCAAGAACGCATGATAAATGGATGGATAAACAAAAGAGGAAGATGTTTGTGGTTTTTCAGAACTCATC
>SL-0037
AACCTGACATGGAAAGTAACATTGAAGTGAAAATGAGCTCCAGGAAAAAGAACAAAATTGGTACAGGAGGAATGAGCCTTACAGTTTCTTCATGCAGTATACTAAGGGCATCCTTGTGATGCCAGATTCTGCTGCGTTTACCAGGTTCAATGGGTGATTCTCGGCAGATGACCTCTTTACCCATTTCCTGTAGTAGCTGATGCATCATTAGCTTGTTATCAGGAGTCACTGTCAGAAGATATCTATCAATGAGATTCTGTATTTCAGCAGTAGCATGGAAACCACATTCATCCAGAACTTTGATTGTATAATCTTTGTCTTTCCCAACAAAGAAGCTAGCAATATCAAGAAATACATTTTTATCATGATCATCTGGCAAAGCTTCATAGCTCAGTTCAAGAACTTTATGGTTATGGGATTCAGAATATCTTTCTAATTTCTTTATTGCACCCTCCCACATATCTATACTTCCACCATGTAACGAAGAGGCTAGAACCTGAAGAGCTAAAGGAAGCCCTTGACAATGTTTAACTATCTGCTTGGAGTGTGTCATGTACTCCTTGACGGGATGGTCTTGACCAAAAGTATGCAAGCTGAAGAGCTTGAGCGCCTCATGATTGTCCATCCTCTTGCTTTCATACATCAGACAAGCATCATGAGGGTTTAGCAAGTGTTCATTTGTAGTTGTTATAATAACTTTACTCCCCGGAGGAATCCAATCTCTTGAATCAAGAATTGCTTTCAATTGGGTTAAATCATCAACATCATCAAGAACAAGAAGAAACTTTTTGTGGACTAAAAAGTCTTTGATTGTAGAAGCTCCTCTATCAATATCATTAAGATCAATCTTATCCTCTTTCAGAAGATCTGAAAGAAGGTTTTTCTGTAGGTCAATCAAACCACAACTTTCTTTTGCAATTTCTCGAATATCTCCAAGAAAACTGCTGCATTGAAATCTGTCACAATGTAGGTTAAAAAGAGCTTTGGCAATTGTTGTTTTCCCTATTCCAGGTTCTCCATAAATCATCAATGTGCGAGAATTAGTCGAGCTATCTTGTAACCAGAAATTAACCTCTTTTACACGGGAATATATTCCAACAGGATATGGGGCGAAACTCAAAACTTTGCGAGACAACTTACCCCAAATTTCCTTAACAATTTCTTGAATAAACTTCAGTTCATCCCTGCAAGAAGAAAAGGACCACTTAGATAGATAACGCTGGTTATCATGCAAATTATGTCACAACTGAACAAGCTGGAACTTGAATGTCCATAAACAAACCCTGATGAGATAAATGTTGAAAAGCAACAGAATATAAGAAATATACAAAGACATTTTAAGCAATGCATAGCAAAAATAAATTTAATTTAGCTTACCCGTCTTCTAGAACTATGCCTGCCATATTTGCAACATCTGTAAGAGATGATCTCCATATCTTTATCTTTGCTATGTGCTCATTCCTTCTTTCAACCTTCTCCACCATGATCTGCTCTTCGTAATTATGAAATGCTTTCGCAAACGACCCCCTCTGCTTTCTAACATGGGATGGATCTACACGATAGAACACAGGTAGAATCATATGACCAGCGATTTGCTTCCTTTCAAGGATGCTCACAAGTTCATCTAGGCACCTTCTAGAATATCCATAATCTTCCGTGAATACAACTATTGAAATCCTCGATTCCTTGACTGCCTTTTGCAATTCTGATCCAACAGTTTTTCCATTTCTAGATTCACTGTGTCTCTTGAATGTTTGAATACCTACATCAGTCAATGCAGTGTGTAGGATATTGATAAAGTTCATGCTGATTTCTTGGCCTCTATAACTCAAGTAGACATGATAA
>SL-0038
ACCTACACTGGTAAAAATTTCACAAATCAACTCTCTAGGGCTTTAAATCAAGCCGGATTTCGCACGTTCGAAGGTGGTGATGATAATAATGAATCAAGAAGAGAAGCAGAAATCAATTCAGAGTTGTTTAAAGCAATACAAGATTCAAAGATGTGTATAATTGTATTCTCACAAAATTATGCATCTCCTAGTTGGTGCTTGGATCAACTTGTTTCCATTCTTGAATACAAAATGAAGTTTGCATGTATGATATTGCCTATTTTCTACCATGTTGATCCTTCAAATCTGAGGAAGCACAAAGGAAGTTTTGGTGAAGCATTAAACAGACATGAAGAAAAATTCAAGTGTGAAAGAGTAGATGAAAAAGAGTATTGGGAGGACAAGTTAAAAAAATGGAAAGATGCACTGAGCCAAGCTGCTGATTTGGCTGGAATGGTCCTTGAAAATCAGTAAGTTATATTTATTCATGTATCGTCGATGTAACAAATTTTTGCGGGTTAATAGCAGGTAACCTGTCTTATTTTCAAGATTATAAAATCTCGAAAATCTTAAGGAGTGTTCTTTATTTTTCAGGCATGAATCCACTTTCATCAAGAAGGTTATTAACGTTATCAGCACGAGACTAAGTCGTCCTGCTTTATATATTGCTTCTTGTTCAATCGGAATACATCGTAGAGCTAGGCCTATTAATTCTTGGGTTCAAGATGATGGATCGAACAATTCAAATATTGGAATACTTCTAGTTTGTGGTATTGGTGGAATTGGAAAAACAACACTTGCCAAATTTGTTTACAATTTAAACTTTGGATATTTTGAAATTAGTTGTTTCTTACCAAATATTAGAGAAACATCAAAACTCCCTAATGGTCTCATAGCTTTACAAAAGCAACTACTTTCTATCCTTTTAAAGAATGAAAAGGCAAAAATATCAAGTGTTGATGAAGGAATCATCAAGATAAGAAATGCTTTATGTTATCGAAAAGTTCTTCTTGTTCTTGATGATGTTGATGAGCCTGATTTGGTTGAAGCAATATTTGACATGAAAGATTGGTTTGGATTTGGAAGTAAAATAATTGTAACAACTAGGCACAAAAGTTTATTAAGACCTCAATTAGGCCATGAGGTACATGAAGTTGGAATTTTGTACACAATTGAAGCAAATGAGCTCTACAATTTTCATGCATTTGGTAATGTAAACAATCAAATAAGCAAAGATTATTACAAAGAGTACTTAGAGGAAGTAATTGAATGGTGTAGAGGACTTCCATTAGCTCTTCAAGTTATCGGTTCTTCCTGTTGGGTTTTAGTAAGTGTGAATGGGAAAAGAAAAGAGACAATATGAAAAGTGAGGGAACTACTTTGGAGGAAAAATGAAAAGTCATTTGCAAAATGCAAATGAAAAGTCATTTCTCCCATATCGGCAAAAGAAATGGAAATTGTCCTTATAGAAGGAAACACTTCCATTACTTCTTAAAAGAGATAAGAAGATGTCACTCGCGCCGTCGCTCGGCTTTGGATTTGATTGATAAATTTTTTGCACAAAATTTATTTAATCAGTTTTTGTTAATATTATCTCTTATAAATTTGTGGGTAACGGTAACATTTCGAAAAGTTGTTACTTTTCCGAAAAGTTGGGTCTGAACAGATTTCACTGAACAGACATGTTCTTTGCTGAAAATGGCTATAAAAGGAAGTCAATTTTTTATTTTTCAAACACTGAAAATTTTTCTTTCTCTGCATTTATTTTTCTCTCAAATAAAAATCAAAGTGTCGATCGACTGAGTCTGTGTGACTTGTTGATGTTCTTAAGTTCGCTGAAGTTAAAGAAATTTGAGGTACTGCTATTTCTTTAACAGGTTTAATCCGTTTTATCTTGGGAGAAATTAATCCATAACCTTGGGTACAGTGAGGGAATTAAATTTCTTAAGGACTCGGATTATTTCTTGTATTTTATATTTTTTTTGCTTCATCTTATTTCTGTTTCTGTTTATTAACCTTATAAATACAGGTTATTGTAAGTATAACAATCTTACAACACTTCCATAGCTGGAAAATCAAAAGATGTATGGAGAAGTGCTATAGGAAAGTTGAGAGAAATTCCGACAAATGAAATTGTTGAGAAATTGAGATTGAGTTATGAGTTATTGGAAGATGATCATGATCAGAATTTGTTCCTTCATCTTTGTTGTTTCTTTGTGGGGATGAAAAAAGATTTTGTAGTTAGGATATTAGATAAATGTGATTTTTACACATTGGTTGGGATACAAAATCTAATTGATAGAAGTTTAGTGACAATTGAATTTGTGAATGAGATAACAATACATCAATATGGGAAGAGATATTGTTCGTAGAGAAGCAACTGTGGATCCTGGAAAACGTACTAGGCTTTGGCATCACACAGATTCTTACAATGTTCTAACAGGAAAAACAGTAAGTAATTAATCATGTTCCTAATTTTTAATATTTTGGTCATCGTCGTTATAAAAGTAGCTCATTACTGTATTTTATTTTTCTTGTGATTTATATTAGGGAACAGAGAGAGTGCAGGGGATGGTACTTGACATGCGTATGATTAAGAAATACAAGTGTTCTGGGTCCTTAATACCATTGAAACAAAGTCCAATTGGTTTTTTCACAGCTTGGAGTTCAAAAGTGGGGAATTTTAGTTTACAAGATCATGTGAGAACTGATGCCTTTGAGAAAATGCACAAGCTTAAATTTCTCCAATTCAACAAAGTTAAAGTGAATGGAAGTTACAAGAACTTTCCAAAGGGATTGAGATGGCTATGTTGGAGTGGATTCCCAGAGGAGTGTATACCAAATGAGTTTCCAATGGGAAATGTCGTTTCTATCGATATGCGATACAGCTGCTTGAAACAACTTTGGAACGGATATAAGGTAATTAATTTTCTTTCATCCTCAGTTGGGTGTCAAAAGTTAACACGAGTTGAACCATTGCATCAGTTTATAAGCCTCTTGAATTGGCCTAATCTTTTGAAATGGGCTTCTTATCCAGTGTATATTACTTATACTACGACTTTTATCAAACAAATGACTTAATTTTCTTTGTTTTGATGCATTAGTTTCTCCGGTACCTAGAGATACTGGATTTGAGCCACTCCACTGAACTCATCACAACACCGGATTTCTCAGGCCTTACCAATCTTGAAAAGTTGATACTCGAACAATGTACAAAGTTAATCAATGTTCATAACACCGTTGGATGTCTACAAAAACTCATGATCTTGAACCTTAAAGATTGCCACAAGTTAAAGATTCTTCCAGATAGCATTTGTGAGTTAAAATGTCTTGAGACACTTAACATCTCAGGCTGCTCAAACATTGAATATTTACCAACAGAGCTTGATAAATTAACATCACTAAAGGAACTTTATGCTGATGGGATCTCAATGATTAATTTGGAGGCCCAAACATGGTATTCATCTTTGTGGGCTTGGGCCTGGAAAGGAAGAGGCCCATTATTATCTCCTAAAATTCATTTTCCCAAGTCCTTACATGTGTTAAACATTGCAAAATGCAATTTATCTCCAGATGCTTGATTTAGGCATTATGACCTCACTACAATGGCTAGATTTGGGAGGAAATCCGATTGACGAATTACCAGATAGTATCAAGAATCTTACGAGGCTGAAAACTCTTAACATCGCGTGTTGTACAAAGATCAAGTACCTCGAAGGGGTACCATCAAATGTAACGGATGTAAATGCTGATGGATGT
>SL-0039
TACAAAAATGTCTGATCAAGACTTGAAGAAACTCCCCTGTTTTCTGTACAAGGTTGATGAAATAGATAGAACAGAAGATACCTCGGAATGCGCTGTGTGTTTAGAAAGATTCAAGACAGGAGAAAACTGCAGATTGCTGACAAATTGCCACCACAGTTTCCATCTCAAATGCATTGATTCATGGTTGATACAGACACCATATTGTCCAATTTGTCGAACAAGTGCCCTGATACAGTCCTGCTAAGCATATATATGGATAAAAGATGGGGTTCTTTAGCATATGATGTAAATATTTTTCAGGGGACGAGAAATGGGAGGTCGTTAAAACCACACCCAGGGTGGAATTTTGCATGCTCACCTACAAGGGGTGGTGTACAGAAATTTCAACATCATTGTATGCAATATATCATTTGGAAACAGATTTGTTGCACCAGGAATAATATTTATCGAAACTAAAATTGAGTGAATTGAACTGACCATGTTTTTATGGGCTAATTTTTTCACCCTGCTTAAAGGAAGCAAAAGCCTTTCCACCGTGTTTTTTTAACCAATTCATAATAATCTGCAAAGACAAAGAAAAATCCCTCCTTTTCAACAGTTACTAGCGACGAAATCAACTATTTCTTCGCAGAAAAACTAATCATTTCAAGGCAGCAGAATATATGATAGTGTAAGAAGGGGGGAGCCTAATGTAATCTGAGTAATTAATCTTGAGAAACATGGCTATACATTTGAGAAGCCACAAATAACTATAAAAATAGCACTTCAAAAATTTGAGTAATTTTTACACAAACGGTGAAACTTACCACCATTGAATTAATTTCCTCTTTCAATTTCTCTTGCTGATTTCAAGAGATTCAAGGAGAAATATAACTCAATTGACTCCAAGGTGCATATATCCGCAAACTCCAGAGGGATTCTATCCAGGTGACACATCAGTTGTAACACTACGCAATGAAGATTTGGGAAGTTATCACTGTTAGCCTCCCACCTTTTCATGCATACGTTATCAAGTAGCAGGAACTTTAGCTGCTTGAACTGAACATCATCATTTAGTTTCCACACGTCACCATAGAATGAATTGTTCCTGAGTTTGAGCACTTCGAGATTGCGCACCTTCGCAATAGTTGCTAAATCTTCCCACGGAAGGTGACGATCAAACATGGTCAACCTCTTAAGAGATGTTGGGAAACAACAACAATTCGCCAGGCGTGACGACAGTGAACACATCCTAAAACATAAGTAAAGGGATTCAAGTTTATTTAAGCAGACAAGACTGAGTAAGCTCCAGGATGTTTTTATCTCATTGTATTCGATATCTCTTCTGAAATCATCGATCCTCAATTTCTTTAGATTCGCAAGGCAAGATAGTACCACCTTTGTACAACTAGCAATACAGAGATTTGAAACCTCCTGTAGATGATGCAGATCAACATCAGATGAGTTATTGCCTTGAGGATTGGGTAAATGAATGTTATGCATAACACGGAGATGCCTCAACTGCTTAAGATTCCAGAATTCTCTGGGCAAAGTTAGAACCTTTAATATTTTACGGGTATAAAATATAAAGGTTTGAAGGTTGTGCATATATCCAAGGAATTCCGTGAACTCACTGTCACTAGTAACTTCAAGGTATCTCAGGATAGCTGAATCTAATGTCATGTGATGGCGAAAGATAAAGGAAGACTTAGGAATGACCAATACTCTCAAAGCTTTGAATTCCGAAGTTTTTCCTGTTGGTTCCTTGAAGAGGTACAAGGAAAGTACAACTTGTGAGGACTTCATAAACTTTTCCAAGGAAATGGAGGTATGAACACTAAAGTTCGGCGCACTCTGTTCATTTGCTGCTGAAAAATTAGGAACTTCATTATTTGTAATCATATTCAAAAGCTCTTCCTTTTCAGCATCTCTCACACTCAAATCCCGTAACAGTTCATGCATACTGCAACTTTTGATCCGACCATCTACCTTCTTCCTCGTAACCATTATCAAATTTCTACTGACAAGATCCTCCAAGCATTCCTCAGCCACTTCTTCAGGACTTCTCAACTGTCACTCTTTAGAAATCCCTCAGCAACCCATCTGATCAATGTCCAAGCATCAATCTCATTACCCTCGGGAAATGTTCCGATATGGAGGAAGCAAGGGTTTAGGTGAATAGGCAAGTAGTGGTAACCCATAGCAAGTAATCCTATGCGTCCTTCCGGATCACTTGTAACAACTCTACTAACATTTTTAGCTACTATTTTCCCAAGTTTCTTTCGTCATGGGAACTTTCGAGATGCCATGCAACCACCAATATAGATAACGGCAGTCCTTCACATTTTCCAACTATTGCCCTCCCTATTTCCTCCAATTCTGCAGGACAACTTTGTTCTACACCAAATAACTTCTTGTGAAGTAGCTTCCAACTATCATATAAACTCAATGGCATCATTTTGTAAGCATGAACTTCGGGGTTAACATGCATAGCTACACATCCATTCCTTGAAGTCAAAATAATTCGACTACCATTTCTGTCCTCTGGAAGAACTCTTGAAATCACATCCCATATCTCTGTGCTCCAGACATATCTCTGAAAATGGCCTGACTGTTGAAGTAGCAGCAATGGAGGAACAAAAATGCCTGATAAAGACTTGAAGAAACTCCCCTGTTTCCCCTGTACAAGGTTGAAAAGAGAGACAGAAACAGAAGAGAAGATACCTCGGAGTGTATAGTTAAGACATGAGAAAACTGCAGGTTACGGACAAATTGCAACCACAGTTTCCATGTCAAGTGCATTGGTTCATGGTTGGTACAGACACCAATATTGTCCAATTTGTCGAACAATTTTCCTGAAACAATCCTGCTAAGCATATGTGCGGAAAGAGATTGGATTCTTGAGCATATAATCGAATATTTCAGTCCAATCAAACTCATTTGCTGCTCCTCTGCCACCTGCTGTCCAGAAATGCACACTCATTTTGAAATTTCTAGCATTCTTCTTCTTTGACTAAGCACGAAATTTTGATCATTGGATTAAGCTCGCTAGATATAATGTACCTAGTGGATCATAACTAAAGGTAGCTCTACCTGCACCTTCACATACACTCTCAACTCAATTGAGTAATTTTGTGCATCAGACATAGCCGTCACTTCTCCGGGAGACCATCCATCCACCAT
>SL-0040
TCTTCCAAATTTAAGTGAACCAACATATATGTGTGGAATATGAGCTATTTTTCGCCATTCCATACCTTTCTTCTTGCAAAGCCTTTCAAGATGAGGACAGTCTTGAATCGACAAATGCTGAAGAGCATTGAGGTACTTCATTCCTTCTGGCAATGATATCAAATGTTCGCAATTTGAAATTGCAAGGGATCTAAGAGAGGAAAGTTTAGCAAGCCAGTCAGGAAGATCTGTGAGATAAGGACTGCTATGGATTACCAGACTTTGCAACGTAGTGACGTGTTGAAGGCTAGCTGGCAATGGGTATAATTCAGGGCAGGATATAATACTCAAGCTCCGTAGAGACGAGAGATTCTGGAAACTACCTCTAGATAAAGTTAACCGAGGGCAACTCATGATGGAGAGCTGTTCTAAGACTGTGAGATGTAGGAACCCACTTGAAAGATAAATCAGGTTGCCGCAATTCTCAATTGACAAGCTCTTTAGGGAGTTGAAACCAGCAAATTCTTCTGATGGCAATGACTCTAAGCTGTGGCACCCATTGATCTCAAGGAACTCCAAAGCTTGCAGCTTTCGGATTCCTGTTGGCAAATGGGTTAGTTTTTCACAGTTGCTAATGGTCAGTGACTTCAGATAAGTGAGATGCTCTATCTCTTGAGGAAGAGAAATGAAATTTTTGCACGAAAGTATTTCCACAGTCTCCAGTGATTTGTTGTTCTCCAGCAATTTCCCTGAAAGGTGCACTAGACCTTGAAGCGCATCAATCACAACATTGGAGAGTGAAGACATGTTATCCACAGACTCCAAGATCTTTGGATGGCAATCACGGAGCTCCAAATAAAGAAGAGATTGAAATGTTGGAGCAGAGATAAGATTAGGACATTTATCCACAACTAACTTTTGCAGGCGAGGAAATACTGCTGCTTCGTTCTCTATGCAAGACCATTCTTTTAAGCAGGGAAGGTCCTTGATTGTTAGGTCTTCCAGGGATGGGAATTTGAGGGGTTTGCCGCCATAAAATTCTTCACCGATATGTGTAACTCCATCCATCCCTTGTAGATAAAGTGTTTTGAGAAACGGAAGCTTCCCAAAGGTAGGTAAAGTATCACATCCACTGCAGTTGATCAAAGCAATCAGAACTAGATTAGGGAGGTCCCAATCTGGAAATCTGAATCCAGAATATCCCTTGATATATAGTTTTTTGAGGTTTACATGTGGCTGAAGACATATAGTTTTTTGAGGTTTACATGTGGCTGAAGACACTCAATGATCCCCTCGACAACATTGTCATCATCCCTTGATAGTGATCTTGATGTACCATCAACTTCTCTGCAAACCTCGTATGAGGTAGACCCTGTTGACATCCTCACTATGTTCTCACTTCCCCATTGGAGTCTTAACAATTCCACATATTTCTTCGCCCTCAGATTAGCCAGTGCAGCTTCTTCTTTGTCTCTGATGTTCTCCAGGCCCCTTATACTCAATTCACCTCTTATGTGGGGAGAACTGATTTCAGAGATGCTTTCTCCAATCCCTTTGCCCACAATGTATAAAGGCAAAGTTTGAAGCTGAACCAAATTTCCCAGACCAGCAGGAAGGCGAGTCAGTCCATTACATCCCACTATGTTAAGGTGCCTTAAGCCAGTTATATTAGCCAATCCAAAAGGTAACTCCATTAGGTTACCACAAAATGAGAGGTTCAGGGTTTGCAGATTAGAAAGGTTGCAAATAGTATGAGGGAGTGTTTGAATAGAGGTGCTGGAGAGATCAAGGTATCTCAAACATATCAAATCACTAATCGACTCGTGCACCTTCTTCACACAACCACTTAAATCAAGGACTCGCAAGTATTTAAAGTTCAGAGGAAAAGAAGAAGGAATGTCTCCGGTGCAAAACAGGAATTGAAGTGTTCGAAGATGTTTGGCACCATACAATTCCTTTGGAAATGAAGTGGGATCTGAATGGAAAAGGATTGACAGGTGATGAACCTGTGACATGTTACCTTGAGTAAAGTCATGTCCCAATATCACGAAGTCCTGACTCCCCACACTTCGAGCAAGATCATGGATGAGATCATGCATTATGTATACTACTAGATCCGTCTCATCAAATTTCTTAACTTCCTGGAAAAATGATAAACACAACAAGTCATTAAAATACTCGTTGCCTATGTCTTCCAACTGCCTGTTCTTCTCATGACATGTTATCAAGCCTTCAGCAATCCATATGTGGATCATCTTTTCCTTGTGAATTTCATAATTTTTTGGATACAATGAACAGAATGCAAAGCATCGTTGGAGGTGTAGAGGCAACTGTAAGTAGCTCAACCGAAGAGCTGGCAGTATGCCACTGTTACAATTCTCAAGTTTCCAAAGTTCACTCTCTTGCACAAACATCCAATCTTCTTTTTCTCGTTTGAAGCGCAACAAACTTCCCAATGTTTTTGCTGCCAAAGGCACACCCCCACATTTCTTGATGATCTGTTTTCCAATATCCAACAGATTAGGATACTCACCTTCTTCTTCCTTGCTGAAAGCTCGTTGCTTGAACAAAACCCAACAATCATCTTCAGTCAAGCCTTGGAGACAATAAGGGGAGGTAGTTCCCAATATTGAAGCAACTTTGGTACTCCGTGTAGTGACAATGATTCTACTTCCTGCTCCACCACTTTGAAATAAGTCGCCCAGCTTATCCCACTCTTCTTGGTCTTCATTCCATACATCATCCAAAACAATCAAGAATCTCTTTCCACCCAATGAATCTTGAAAATGAGCTTGAAGTAGATCCATCTCCAAGAGTTCACACTTCCTCTTTGTTGCAGACTGTATTATGCTTAACATGAGCTTACTTACATCGAAATCCCGAGATACATAAACCCATATTTTAATGTCAAAGAAATGAACGACCTTTTCATCATTGTAGACTAATTGAGCTAGTGTAGTTTTGCCAAGTCCTCCAATACCTACAATTGGGATGATAGAAAC
>SL-0041
AGTATTACGTTCTTCTATGTCTTCTTTAGGGTTGGTCAACAGGTTTCTTGTCCCAACAAGGAAAAGGTATACATCGATAAGGCTAACAACATAAGTATTTTATGCTTCCACCAACTTTTAGTTACCTACTTCTGCAAACATCAAAGATTGGAAGTCACGAATTGTGGAAAATTAACAAACTTGATGTATCCATCAGTTGCTAAAGGTCTTCTGAATCTC
>SL-0042
AATATCCAGATTTGGAATGTGAGCAGTTTTGTGACATTATTCTCCTATTTCTGCATCACAATGCTTTCCCACATCTGCACAATCAATAACTCCTAAATTTGTCAGGGCTGTTAGGTGACGCAATTCCTCGGGTAAACATTTTAGCATTTTACAGTGCTCAACAAATAACTCTGCGAGTGAAGTTCAACCTTTAACCCCTTCCTCGGGATGACTCTCTAGTGCGTCACAATAGTAAATTGTCAAACTCTGCAAAGCATTGAGACTAGCCAGGATGGTTGGAAGCTCTTTGAGATTCTTGTAGTAAGAGATGGTCAAGTATTTGAGATTTGCAAGGCTTTTGAATATCTCTTCTGGGAGTGATCTCGCTTGGCTGTTAGCACCAACACGGAGGGAAGTAAGACTGCTAAAATTAGATATAGTGCTCAAACCTGTTGCATGTGTGCCGCCATGAACTTCTGATTTTTTGACAGACGAAAGAGTTGGAAAAACAAACATAGGGCAATATAGAATCTCCATCTCTTCAAGCATGGGGAATTTCTCTCCACCCTCCTTTTTCACCAATCCTTTCAAATTGTCAAAGAACCAAATACAAAGTCTTTTCAGGGATGGAAATCTTCTTCTTGTAGGGAATCTAGAATGATCATCCTCCTCCTCAAAATACTCAACCTCCGCAGACCCGTATTGTAACTCTAGACTTTCTAACAAGGCATCTCCAAAAAGGGTGGTAAGCACAAGCAGTTTTTGGAGCTTGTAATTCTAATAGACACGACCTTCTCCAAAACTGAACGATTTATCCAGCTTGGAAAACAGAATCCCCCAAAGGCAATGATTTCTAAATTTTTCAGACTGGGGTATGGTTTGAGGGCTTCAAGCACTTTAACTTCTTTTGATCCATATCTGTGTGGTCTGTCGATGTCCCAACTCATGCTTAAAGAATGCAGATTTGCTTTAACAGATAAATTGGCTTCTTTTGCATCCTTATCATTTTTCACTCTATCAAGATATGTGATTGAAATTGATCCATAAAGATTTAGATTTTTTAGTTCACCAGGTTGATAACCCTTCTTGCTTCCAACAACAAAGCAACCTAGAGTCTTAAGGCCTGTCAACAATCCTATCCTTTGTGGAGTAGAAGTCAATGGACAGCCATCAAGTACAAGATTTTGGAGACTACCAAGCTTACTTGTTTGTTTTGGCAAACAATAAAGTGAGTAGAAGTTATGTAGATCAAGATTCTACAGATTTTGAAGCTTGCATAACCTCTCTGGAAGACTACAAAGTTATTGTGAGGAAGGTTCAAGTATCTTAAATGTAATAGATCTCCAATGGAATAAGATCATTGCTTAAGTTTTGAGAAACTTAGCTTAATCACCCTTAATGAGACAAACTCTTTCAAGAGCGAAGGAAAGTAAGACGACACCACTTCAGTGAAACCACTGGACATCATAGATATTGCTGCTTGATATGCTTGCTGAACAGAGATGTAGCAAAATCATGAATGAGATCATGCATCTTGAAATAAGTTCTACCAGATTTTACTTCAATCTT
>SL-0043
ATTAGTAGTCACACCTGTTTCATGCGTAGAGGTGGCTTGTCTCTCTATAATATTTTCAGGGAGATGAAACTTGCTTCTTTCCTCAGCAATTGCATCTAGTTTCTCCATTATATCTTTCATCATTTTGACAATTTTGTGATGGAAATTTATAATCCCTGGATGATAAAAACACAAATCGAGATTGCTTGAATTTAGTTTCCTCATTTTTACATCCTCCCAATATGTCATCAACTTCATAGGCCACAAATTGAGTTTCTGCAACCAATTCTCAATTGTCTTGTCCTTCAATTGCTTCTTTAAGCATCTTGAAACACAATTTGAATTGTGGGAAAACTCACTTGATAGCTTTTCATATTCCTTTTCAAAATCGAAAAGCGATACAAATTTATCTCTGATGAACGAAACAAGAATTTCTAGAAGAACTTGAAGGAAAGCTTCCGCTAT
>SL-0044
AAAGATCTTATCAACAGATGTCTAGTTCATGTCAGCAAGAAAAGTCGAGATGAAACAAAAATTATATCATGTAAGGTTCATGATATAATATATGACTTGTGAGACAAGTTCAAAGAGGAAGCCTTTTCATTATGAACGACATTTTGTTTGAAAATTCTGATGAAAGAAAG
>SL-0045
ATGGCTTATGCAAGTTTGATTTCTCTTAAGACGACGATAAAATCCCTTTTGATGACATCCAATTTGCCAATGCAATCTCTAATATGTGATCACAAAGAAGAACTGTGGGCTCTTCATGAAAAAGTTAGTTCCCTGGGACTATTTGTCAACAACTTTGAGAAAAACAATGTTTCCGGGGAAATGACAGATTTGGAAGTACAGGTAAAAGAAGTTGCAAGTGCTGTTGAATACACAATTCAATTGAGACTAACAGAAATTGAAATGGCAAATACTAAAAACAATGTTTCTGGAGAAATTGAAGGTCTACACTTTCATCACAGCCTGCAACAAGTAGCAGTTGACATCGATCGTGTTAGGAAAGAGTCAACAAAGATTCGAGATAAAGGGAAACAAGCATCAGAAGAATCATCTGTTCGAGATTTTTCAAGTTCAGCAAATGATATTCTGAATGTTAAGAACATTATGGTTGGACGTGGTGATCAAAGGGAACGATTGTTAGAAGATCTGACTAGAGGATACTCTGGTGAACCCAAAGTCATCCCAATCATTGGGATGGGAGGCATTGGTAAAACAACCTTAGCAATAGAAGTTTACAATGATGCACACGTTCGTTCTCATTTTGATGTTTGTGCCTGGGCTACTCTTTCTCAACAGCACAATGTAAAGGAAATCTTGTTGAACCTTCTGCGTTCTACAAAGGGTGGCGCATTTGACATGCTCGATGAGGCAGAGTTAGCAGACATGCTGCGTAAAAGTTTATATGGAAAGAGGTACTTAATTGTCATGGATGACATCTGGAGTATTAAAGCGTGGGATGACGTGAGACGATTCTTTCCAAGTCAGAACAAGGGGAGCCGAATACTGTTGACTACCCGTAACAATGAAGTGGCTTGCTATGCTAATACAGAAAATCTTTCGTTGCAGATGAGCTTCATGGATCAAGATGAGAGTTGGAACCTTTTTAAAAGTGTAGCATTTGCAAATGAAGCATTACCATTACCATCTGAATTTGAGAATATTGGGAAGAAAATTGCAGAGAAAAGCCATGGGTTACCACTAACTATTGTCGTGGTTGCGGGGCTTCTAAAGTCCAAAAAGACAATAGAAGATTGGGAAACTGTTGCTAAAGATGTCAAGTCATTTGTCAATAATGATCCCGATGAACAATGTTCCCATGTTCTTGGGTTGAGTTACAATCACTTGACTAGTGATCTAAAAACATGTCTTCTGTATTTCGGAATTTTTCCAGAAGACTCTGAGATTCCAGTGAACCATTTGAAGAGATTATGGATGGCTGAGGGGTTCCTGAATTTTGAAAATGACTTAGAAGGAGAAGCTGACAAGTGTTTACAAGATCTTATCAACAGATGTCTAGTTCATGTCAGCAACAAAAGTCGAGATGAAACAAAAATTATATCATGTAAGGTTCATGATCTAATATACGACTTGTGCTTGAGACAAATTCAAAGAGGAAACCTTTTCATTATAAAAGACATTCTGTTTGAAAAATCCGATGTAAAGAAAGCTCAAATCAATGATTGTGATCCAAATCATGTTCCTTCTGTATGCCAACCTCTCAGTAGGCATAATATGCAGCCGTTTAAGCGCTGGACTGGTGACGAAATTCATGGATCTCCGTATGGTCTATATAGGGCCCTTCTTACCCCTGGACATCATGAGTGGAGAGATGATGATGACAACAATCTTTTGAAACGAACTTGCTCTATTTTCTCATTGGGTGGCTTTTTTTCAACTTTTGTTCTCCAATCAGAGCTTATTCATTTCAAATTACTGAAAATCTTGGACTTGACACACATCAGGATTTATAGTTTCCCTCTACAGATACTAAGCCTCATCTGGTTGAGGTACCTAGCATTATTCTGCTCTGAGATTTTCGACGTAACTCCAGAAATTTGCAGGTTATGGAATCTGCAGACATTCATTGTTGAAGGGTATCCTCCATCATATTTAACTTTTCCGGAGCAAATTTGGGGACTAAGGCGATTAAGGTATCTGAAACTGCACAAATTACATTTACCAAATCAACCAAGTGTATCTGTTGACAAAGCAAGACACATGAGTTTTTCAAATATACAATCTATTTCTTACCTGTCTCCACTTTGTTGCACGAAGGAAGTTCTTTCGGGGATTCAAAATGTTAAGAAAATAGGAATCAAAGGAAATCAAAATATCAGTGAAAGTGGAATTTTCAACAATCTTGTCATTCTGCAGCAACTAGAAACATTGACTGTAAGAAAATTTTATAATTGGAGTGCGGTGACCATTCCAACAACGCTCAAGAAGTTAAAATTGTACAAAACTTTTCTACGTTGGTCGTACTTGGACATCATAGCGGAGTTGCCTAACCTTGAGGTGCTGAAGCTGGTGCTTAATGCTTGTCACGGCGAAGAGTGGAATCCAAATGTTAGAGTATTTACTCAATTGAAGGTTTTGCTAATTCAAGCAAATTATCTCGAGTCCTGGAAAGCTACAAATGACAATTTTCCTGTCCTTGAACGCCTCGTGCTTGGTTCTTGCTCTTACTTGAAAGAGATACCCATTGAGTTTGCAGATATCAACACATCACAACTGATTGAGCTTGATAGTTGTCCTCCCATACTTGCGGAATCTGCTGCACGAATTCAACAAGAACAAGAAGATCTCGGAAATGACCCCATAGATGTCCATATT
>SL-0046
ACCCAAAGAAGAGCATCTTTCACTCAATACAGGGCAATTGTAAATCTCCACTTCTTTTAGTTTGACAAGGCATTTTGTGGCTTCAACGGAGGGAAGAAAACTCACCTTTTCACACCAGTATAGGCCCAATCGTTCTAGGGAAGACATGTATTTTATCCATTCAGGCACAGCTTCAAATCCAAAATCATAAAGATGTAGTTCTGTTAAATAAGAAAGATTTTGAAGCCATGCAGGCAGAGAGTCCCAATGAGGTCGCCAAAAAAGTGTTAAACTTCTAAGAGAGAAAAGTTG
>SL-0047
GGAGAGACTAGTCAACCGTGGACAATCAACAATTCTCTAGGATAAAAGGGAATTCAACTATTGCAAATTTGGAAAGGAGGTTAAATTAACACAGTTTTCTATGCTCAAAGATTTCAGAGACATGCATGACAGTAGCATTTCATTTGGCAGAGAAGCCAACTCGTCACAGTAGCTGATTCTCAGTTCTTCCAGGGTCGTTAGGCCTTCCAAGCTTAGGATTGACGTAATTTTTGGACATCTAGATATCCACAGCATTGCAAGAGACTGAAGAGTTTGTAAATCATCAGGTAATGTGCTGAGATTTGTGCACTCTTTGATATCCAATACACGAAGAAAGGGACCAAAACCCCTCCCACGTGGAACATCATGCACCAAATTAGGACATTTATATATAGCCAGATATACCGGATTCTTAATATTGTTTAGAAGATTATCCGGAAGGCAAGCAAGCTCCAGCAAGCCATCAGTATGTAGAAATGTAAGACCTGATGAGTTATCTCTACTGCATATATTTTCCAATGGCTGGTAACTGCTAACATTTGAAATCCTCAATTCCTCCAGGCCGGGAAAAGAACATGGAGTGGTAGTTAATTGCGAACAGTTGTGTATCTCTATTTCCTCCAAGTGAGGGAACAACTTCTCTGTTGTCACCTCTTCTGGTTCAGTCCACTCAACTAAGTTGGGCATGTTGCAGAAAACAAGTCTTTTTAGTGATCTGAACGA
>SL-0048
TCTATCATAAAAGGAATGACTTATGTTTTTCAAATTATCCAGTCTACTGAGGTCTAGATATTTGAGATGCGGTAGGTGCCCAATCATTGGTAGTTCTTCACACTTTCTACAACCTTTTAATTTGATCTTCACCAGATTGTCTAGTCCCAGTAAATGCTCCTCGATAGTACTGACCATCTTCGTCATAATCCATGTGGGTAACTTGTCACCCATGAAGTTCTGTACTGTCAAGCTTTTCAAATTCGGATGAGGTTCAAGGCCTCCCAAGACAGAATCATCATTGACCGTGCCTTGCCTCCCACTGCTCCATTGAAATATTAACTTATAAATATTTTCCTTTCTACACAGATCTGCTGGTTATTTACTTTCTCAAGATTTCTTATTTCAAGTTCCCCTCCAAGTTCCTTCAAAAATCCAATCTCACCAATTTGTTGACCACCATCATAACCAACATTGAATAATTGCAATGTTTGCAGACAAGTTAATTGTCCCATATTGAATGGCATTAGACAAGTTGCATCGAATGAATAATAGTGTAGGTGTCTCAAGTTTTTCAACTTGCTCAACTGACTCGGAATACGCTCAAGAAAGTCACATCCATTTAATATTAAAGTCTGTAGATTAAAAAGCATGCAAAGTGAATCTGCGAAAGCTTGAATTTTGGTGCCTGATATATCAAGATATCGTAAATGTATTAGCTTGTTGATTGATGACGGTACCTCAGCAACGTCAACACCATGGAAACTTAATACACGCAAATACTAAAAGTTTGATAACATGCTCCCAGAAACATTCTCTGCTAAAAACAAGGTGCGTAACGATCTTGCTTTTTCCTTGACAACTGAAGGCATTGATTCCCTTAAGGACTTCATTGAAAGATACCGAACATGTGGATGCCCATCTTCTGTACTGCACCCTACATTAAATCCTTCATATCTCGAAATTGATTGAGCAAGAGCATGAACAAGGCTGTGCATCTTACAATCGGTAATGTTACCATAGTCATCTCTTTTCACATCCTGCAATAGGGAATTTTGCAACAAAATGTTGAAAAACTCATTTCCCAAGCTTTCCATTTTCAAAATGATCTCCTTGACTCAGTTGGAGAAATCCTTCAGCCATCCATAATTGTACCACTTGATCCTTTTCAATGTCATGATCCGGACTGAAAATTGAACAATAGGCGAAACACTTCTTGACAGATTTTTATGGCAAATGATCAAAACTCAGCTTCAGCACTTGCAAGACTGCATTTTCATCCCCGTTTAAGTTCCAGAGGCCATTTCTCAAAACTGATGACCACTCACTGGTTTCTTTCGTGAGATGCAACATTCCTTCAAGCAAGTTAGATGATAAAGGCAAACCACTACACTTGTGCACAATTTGCTTACCAATTGTTACCAATTCCATGGGCACATCACCTTCTGGAAATGCTCTTTCTTTGAACACAGACCAACAGTCATCTGCTGATAATTTCTCCAAAAAATGAAGATGATGTGTTGCTACTGTGGATGCCACTCGTTCACTTCGATTGGTCAGAATAATGGCATTTCCCTTTGTTGCATTAATGCCAACTAAGGACCTTTTAAAATCATCCCACTCCTCAAGCTTTTCATTCCAAACATCATCGAGAAGGAGCAAGTGTTTTGTACCACCTAGTTCCTTGTGAAGGATTTGAAGTAAAGCGGTCCTACTTTGCACATCAATACTTCTCTGTGTTAATGATTCTAAAACCAGTCTAATAATTTTGTTCGCATCAAAAATCTCAGATACACAGACCCATATTCTCTCATCAAAATATCTAACTATTTGTTCATCGTTGTATATCAACCGAGCCAATGTAGTTTTACCTAGCCCACCCATGCCCTACTATAGGGAAAACTGAAACTACTTGGTTGGTCTGACAAATTAGGGATTCAACCATTCTTGAAACATCATCCTCCCTTCCAACAATATTGGAATCACCATTGAAACAGTCAGTCTCCTTATGGTTATATGATCAATTCCATCCCCAACTCCCCTTGGGATAGCAAAGTCATTGGCTTCCTCATTAATCATTTTCAGGTTCACAATGATCTCCTTGATTTTGGCCCTCATTTTACAAGAAAGTGGATTGGTAGTGATAAAAGAAAACATACCTTCCACTCACTCTTCTTTAGTGTTGTGTAATTGAGCTCATCCAACAAATTGTCAGCATCATAAGCTAAGTCTTCAAGTTTCTTCAGCCAAAGCTTTAGTGCTTGGTCCTTTCTTTGTTGCCTCTCAGCATCACGTAACACTGCTCTAGCCATAGCTAAACATCTCCTGAGCTTTTTCAGTTCTTTCTTGGAACCCCACAAATGGCTAGTACCACTTGTTGC
>SL-0049
TTGCTTATCTTCACTTTGATTCCACTTAATCAAAAGAAGAAAATGTCTCATCAATTTGTTCATCATGTATTTTTAAGTTTCATAAGCAATACCTTTGGAGATCATCTTCATACAGCTTTGTTAACTGCTGGTATCCCTTCATTTAGACCTGATGATAAAAAGCTGCAGAATGCAATTCAAGAATCAAGAATTCTAATAGCTATCATTTCAAAAGACTATGCTTCTTCACATAGATGCCTTGATGAACTCACCCATATGATTCAAACCAGAAAATCTTTGGGGAATTTTCTTCTCCCTGTATTTTATGATGTCGATCCATCAGATGTGAGGAAGCAGAAAGGGACGTTTGAACAACCTTTCTTTAACTTCGAAAAGAGGTATAAAACAGAGAAGGTGGATCAATGGAGGGCTGATTTGAGAGAAGTTGCTGATTTGGGAGGAATGGTCTTACAGAACCAAGCTGATGGGTAATGTTTTTCTTAATAAAATTATCTGTTTAGGTCATTCAATTCTTGTTTACTAAATTGTAAAACTATTTCAGATCTGAATCAAGGTTTATACAAGAGATTGTTAAGGTGGTTGTAGGAAAATTGAGACGTACTGTATTAAGTGTTGCTCCTCGTCCAGTCGGAATAGATTGTCGAGTCAAAGAAATTGATTTGTGGTTAAAAGAGGGATACAATTATGTCGATATTCTTGCTATACATGGTATGGGAGGTATTGGCAAAACTACGATAGCTAAAACAGCTTATAACCTGAATTTTCATAGATTTGAAGGCAGTAGCTTCCTTGCTGATGTGGGAAAAGTTTTAGAAAAGTATGACGGTTTAGGTCGTTTACAAAGACAACTTCTTTCCAATATTCTTGGGAAGGATGTCGAAAAGATATATAATGTTAATGAAGGGTCCGTCAAGATTCAAGAAGCTATCAGCTGCAAAAGAGTTCTTCTTGTTCTTGATGATATAGACAACATAGATCAGCTAAATGCGGTACTCGGTATGAGGGATTGGTTTTCTCCAGGTAGCAAAATTATCATAACAACGAGAAATGGTCATTTATTAAGTTCTACTGAAGCATGTAGATGTAGGATGTATAAGCTAAAGACTTTGGATGCCAAAGAATCACTTCAGTTGTTCAGTTGGTATGCATTTGGTGAAGAAAGCCCCCCGTTAGAATATATGGATCTTACGATAGATGTTGTACATCATTGTAAAGGAATTCCGTTAGCTCTTAAAGTTTTGGGTTCGTCTCTTGGTGACTTAAGTATAGAGATTTGGGGAAGTGCATTAAGGAAATTGAAAGATATTCCAGACAGTAAAATCCTTGAAAAACTAAGGATAAGTTATGAATGTCTACCAGATGATAATGTTCAAAACCTATTCCTCGATATTGTCTGTTTCTTTGCTGGTAAGGACAAAGATTATGCAGTAAGAATACTTGATGGATGTGGTTTCTTTTCGGTCATTGGCATTCAGATTCTTGTTGACCGATGCCTATTGGAAATTGACCATAACAAACTGATGGTGCATCAATTACTTCAAGACATGGGAAGAGAAATTATTCGGGAAGAATCCCCTTGGGAGCCTAGTAGTCAAAGCAGGATTTGGAAACACAAAGATGCCTTTAACATATTGCAGGGGAAGACAGTAACAAATCTGACTCTGAGATTTTTAACGTGCAATCATCCATATCTATGTGCCTTAATGTATGATTTTTCGTTTTCCTGTAGGGTACTGAAAGGATCCAAGGTCTAGTTCTTGACATCCGGATGCTGAAGAAAGTAGAATATGTTGGTCAAAAATTGAACGGAAATGATGTTGGGCACCGGCAACTTGATGTGAGATCACTGAGAATGACTGATGCTAACTCACAAGGGAGACAGAGTTTAACTGTTCTTGAGCTGTTCAGAAATGTCTTTTCAGAAACTTCAAATGTTGTACAGTTGGAAATCGATGCATTTTCAAGAATGAAGAAGCTGAGAATTCTACGGCTAACAGAAGCAAAATTCACTGGTAGCTACCAATGGTTTCCGAAGAGATTAAAATTGCTTCATTGGCGTGGATTCCTTTTGAAGTCCATTCCAAAGGATTTGCCTTTGGAGAGCCTGGTTGCTCTGGATATGAGGAGGAGCAGATTGCAACAAGCCTGGGAGGGAACTAGGGTAAAGTTTTTATCGTCAGTTTTGGCATTGACAGTAGGGAAGTTGATAGTAAGTTAATAGACCTGAATCCTGATATACTTGTTATTGGCTATTGCAGATGCTCAAGTTATTAAAAATTCTCAATTTCAGTCATTCTCATTTCCTAAGAAGAACTCCTGATTTTTCCGGGCTTCCTAATCTGGAAAAACTCATTTTGAAGGATTGTGTAAGATTGTTCCATATTCATGAATCGATTGGAGATCTAGAGGAACTTGTTCTCTTGAACCTGAGAGACTGCAAGAGTCTATCGAATCTTCCAAGAAGCTTTTGTAAGCTCAAGTCCTTGGAAACACTCATCATTTCTGGCTGTTATGGACTTGCCCTATCAACAATCGATCTACGAAATCTGGAATCTTTGAGAACCCTTCATGCAGATGAAATTAATTACGGTCACGAGAAATCATGGGTTGCACTCTGGCAATCTTGGTCATCCAAATTAACAAAATCCCCAGATTATGACAACTTCTCTTTATATTCTTTATCAAGTTCCCTGGTTAGCTTAAGTCTGGCAAGATGCAAGCTAACAGATGATGCTCTATCACTTGGTGTTAACAACCTCTTCTCCTTACGCCATTTGAATCTAAGTGGAAACCTGATCTCTAACCTACCACAGAGTATAACAAATCTATGTATGCTTCAGGACCTTTGGCTAGACGCGTGCCCAAACCTCCAATCACTCCCCAATCTTCCTTCAACGCTCATCAAGCTGAAGGCTACAGAATGCACATTACTAGAAAGAGTTACAACTATGCCAAGCTTATTGGAGACTCATAGATTATTCTTGGATGTTAGAGGCAGCGAGAAACTAACTGAGATTCCTGGATTGTTCAAGCTGGAGCCAGTAAGAAATTTTGAAGAGGAAATGGTGAACACTCTGAACCATCTAAACCTGGATGATATACAAAACGCAGAAGTGGAACTATTTAATAGGCTTACCAACACAAAAAAGAAAAATTCAGTGCAGGTAACTTTTGTCTGTCAAATGAGTTTCATCTGTCTTGTAAGCTTCTTTCCTACTAAAACCACCTCGACAATTAACAAAACATGTTTCATAAGAAGGAACGAGTGAAATCTGCTAAATATTTCTTTTTTCCCATAGGGACTCTATGAGTTTGGCATCTTCAGCACTTACTTTCCTGGAAGCGAGATCCCAAGTTGGTTCAGCATGAAGGGCGAAGAAAACTTACTGACTCTGAAAGTGAATTCTCTTACTAATACAAAGATAATAGGACTTAATATCTGCATTGTATATTCACGTTCCGATCATCAGAAATCCCGATGCTGGGAAGAAAACCAACTTGCGAACTGGTATTCCTTCTTCATCAAACTGAATAATTTGTCCAAGGGTGTCAAATGGATTTATGAGCCTACATTCATAGGCATTCCAGGACCAAATGAGAACTTGACATTTTTATGCCACTGGAAATTGGGAAAGTACCTTGAAGCTAATGACGAGGTTAACGTCTCAATAATAGGGTGGAGTAATACTTTTCAGATGAAAGATTTCGGAGTTAGCCTTGAGTGTGACACAGTAGAAGCAGATCTATCCGTACCATCAAACGAGCTTGCAATAAAAAGTAGTGATCCC
>SL-0050
TTTACCAGACATGAAATATAAATGGGACTTGTAAGAGATGGAGCAAACCTGTATAGAACCTTTCCATCTTGTTAGAGTCAGACTGTTGTAGAGATCCACTTTCATGTCACTCAAGTTCTGTAATCCCAGAACACTGATTAAATCAGCATGAAATGAAGAAATACATATTAACTGGGACATTTCCTGAACCTCAATAAGTTTGCTGCAAGATAATCCAAGAAAATTCATTGTTGTCAATAAGTTTGGTAAATTGTGCATCCGTTGGAGTGACCTGCATTGCCAAGTACTCAAGATTTTCACACTAGCTGGGATCTCTGGAAGATATTCAAGTTGTTCGCAATTTTCTAAATCAAGTTTCCTGAGATTGGTAAGCCTCTTGATGCTTTCTGGTAGACTGTGAATTGGATTCTCACTTAAAAACAAGTTCCGCAGCATGGAGAAATCACCAAGCTCCTCTGGAATCAAATCACTAGATAGACCACATCCAGTAAGGCTCAAGGTTACTAATGTATGAGATACCGTAGTTAACAGGATTCCAGGAGATTTTCTTGGGCTTAAGACTGAAGAGCACATCAGCAACTGCTTCTTACATACAGAAGTAGAAATTTGATCTTTAGCAGTTCCACCGACATCAAGTTATAGCAATGGCTGCATCTTATTAAGCTCTAATGAAGACCATAAAGTTTTGAGCAACCATACATTATTATCTTCTCGAGGGAATGAAGACTACTAATACATCTGGGAAGCTTCCTTAGGCTTTGGCAGTCTCTTAGATACAAAATGATGAGTCTCTTTAGTCTTCAAATTAATTTATCAATCTCAATCAACCTAGTGCAGTACTTGAGAATTATCCTCTCAAGATTTGGGAGATTTGAAAAGACAGGGGTGCAGGACAGACCTTCTGAATGACTAAGATTCAGAATCTTCAACGCACTGAG
>SL-0051
ACAGCAGGCAATATCAGGGAATAAGCTTTTGTCATGATCATCTTGTATAAAGGCAAACCTAATCTGAAATTTCTTGGATACTTGACTATTAGGAATTAACCCTAGTTTCCTCAGTGTACTTTCCCATACATCTAGACTTTTACCAGAGAGAGAAGAACCAAAAACTTGTAAAGCTAGAGGACATCCAATACAGTATTCTATAATCATTGTGAAGAACTTGGTGTAATGCTCGACTGGATGGCCTTGTCCGAATGCATGCCAACTAAATAGTTCAACATATTCATCTTTGTTCAGTTTTTGAACATCATCAATCAATTCAATTTCACAAGCCCTCAGCAACTCTATGTGCCTAGTTGTCACTATAATTTTACTACCTGAGCAAAAGCAATCTCGCATTACAACGATAGCAGATAACTGGTCCACTTCATCAATATCATCCAGCACAACAAGAACCCTCTTACCATAAACAACACTTTTTATCTGATTCGTTCCATCTTCAACACTGTGAATGTCAATTTCCTCCCATCGGTAGACTCGGAAAAATCTCTAACATTGTAGAGGAAGCTGCTTCTTTCAAACTTTCAAAGTTAGAGTTAAATGCATATTTGGCGATTGTTGTCTTTCCTATACCACCCATTCCACAAATTCCCCAAATACCAACATCGTCTGTTTTATGTTGCAACCACAAGCAAATATCGTTAAGCAAAAAATGTATACCAATTAGGTAAGGAGAAACACTGAGGATTGAACGGTTTACTTTATTTTCAGTAACTTTGACAAGTTTCTCTATAAATCTCAACTC
>SL-0052
CCATTGACTTGTTGTGGATGCAAAGAGTTTAATAGCTGCCCTCCACCGTTTGATCTTCTCGATCCACTCCTCTTTACCTTCATCAGATAGTTCCACTATTCGTTTTTCATAACTAGCAAATGCAGCAGCAAAGCTCCCCATTTGCTTTCCAACATCGAGCAGATCCACATAGTAGAAAATTGGCAATATAGCATGTCCTCTTTTCCTCTTATTTCCAAGAATCATGACCAGCTCATCAAGGCACCAACTAAACATTGCATAATTTTTTTGACAAGACGAAAATTGAACTCTTTGAGCTATGAATTGCTTTGTTCAGTTCAGATTTAATATCTTCCCCTCTTTCAATTTCATTATCATCTCTGAATGTTTGATAACCCTCATCCATTAAAGCTTTGTAAAGCTG
>SL-0053
CAAATTCTTGAATTATCGAGGGATTCCTTAATTGGCGCTTCTCCTAAATATTAGGAAGATGATATTGTGCACGGACTTGATGATGACTTGGAATTATAATTGAAAGATTATTGACAGGACAATCACGGGATCTTGAAATTGTCACGATAACAGGAATGGGTGGCATTGGCAAAAACAACACTCGCTACAAAAGCTTATGATCATCTTGCAATCAGGTATCATCATTTTGACATTCTTTTTCGGGTTACAATATCTCAAGAATTTCGATGTAGAAATGTATTGGTAGAAGTTTTACGTTGCATTTCATAGAAAACGGTTAGTTTCAATCCAAAAGATTATGATAACAAGGATGACTCTGACTTAGCAGGCCTAGTGAAGAAAGAGTTAAATGGTCAAAGATACCTTGTTGTTGATGATGATATTTGGAGTAAGGATGTTTGAGATAGCATAAGACGAATATTTCCTGATTGCAACAATAGGAGTCGAGTCTTATTGACTAGTAGGGAGACTGAGGTAGCGATTTATGCAATTACTAGTAGCCCTCATAAGATGAACCTCTTGGATTTAGATAACAGTTGGAAGTTACTTCGTGATCAGGTTTTTGGACTAGAACACGATCATCCTCTTGAATTGGGAGAAATTGGAAAGGAAATAGCAGAAAAATGCCAAGGACTACCCTAACAATTTCAGTGATTGCAGCACATCTCTCTAAAGTGGACAGAACATTAGAAAGTTGGAAGGATGTTGCCCGAACCTTAAGTGAAGTCCTGCTAGTCATCCAGATAAATGCTTACCACCACTTGCCTATTCATCTCAAACCTTGTTTTCTTTCTATGGCTTGTTTACCGGAAGATTTTCAAGTTGATACTAGGAGATTGATCCAATTATTATGGATCGCAGAAGGTTTCATAAGGATGTCTGCTAGAAGTCGTAAAAGCTTGGAGGAAGTGGCGGAATATTATTTCAGGATCTTATTAGCCGGAACTTGATAATGGCAAGAAAAAGGAGATTCAATGGTAAGATAAAAGAATGTGCAATGCATGATCTACTGCGTGAATTCTGTTTGATAGAAGCTAAAATGACAAAGTTTATTTATGTTGAGAGAACTGACCAAGAAGTTTTTCAGTACTCTTCCAACACAAAAGCATAATGGTGGTCGCTGCAGTTTTCAATCCCCATTTTGTTCAGCTGAAGATTTTATCTATTTTTACCAGATCTATCTACATATTTTGTTCAACACGCTTTGTTCATTTCAGCCATTTCAACGTTCTTAGGGTATTGGTCTTCCCCCATTCTTGTTTTGCATTTCCGTTCGACTTAACTAATTTATTTCATTTGAGATATCTTGAAGTTGAAAGGTTTGATTGTCTTCCTGAATCAATCTCTAAGCTTCAGAATTCGCAAACTCTAATTCAGCACGAACAATGTGGGAGCTATATAATCTTACCAGGGATGATTTGGCTGATGAAGAACTTGAGGCATGAGTATATGGGGTCACCGAGTTATTTACCCAGTCTAGTTTATCAGAACTTGAGATAGGAATATTGCCAGATCAAGAGGAACTTTCTGGTCTATGTTCCTTCAGTTGTACAAATGACCTTTTCAAAAGCATTCCCAATCGAAAGAGATTAATGTTTCGTGTATCTTATTCGAAAGAAGATGTTATGACCAAACGCCTTATTGATATCTCCAGCTTGACAAAACTCGAAGCATTCAAGTGTTTCAGAAATGCTTGGGAAGGGATCTCCATCAGGAGGTTCAGTTTCCCAACATCACTTAAAATGTTGATTTTAACCGGTAACTTTCTTTTTCCGTGGGAAAAATATCAACTCTTGCGTCGTTACCGAATCTTGAAA
>SL-0054
TGGAGACTGAGTGATGATGACAAGTTCCAAAGTCTCAAGCTGTTGATATTTAGCTATCTACATTTTCAGCACTGGGAAGCTAGCAGTGATAGCTTCCCAAATCTAAAACGCCTTGTTCTAAAGACCTGCAGTTTCCTGCGAGAAATTCTAACAGATTTTTGGGGAAATTGGTACTTGAAATTGGTACTTTGGATTCAATTGAGTTACATTATTGTGGCACTGGTGCTGAAGATTGTGCCGGAAATATTGAACAAGAACAAGAAGACATGGGAAATAATTACCTTAAGGTCTACATT
>SL-0055
ATAAAATCAACACAGAAAATCAGAGAAAATTTCCCCCATGTTGGTCTTCACTATTTCTTCTTCTTATTTTTCAATATGGTGTTTCTTCTTTTAATCATTTTTCCTTGGGTTACAATATCTCAAGAATTTAGAGTTAGAAATGTATTGTTAGAAGCTTTACATTGTAGTTCAGAGCAAACAGTTAGTGTCAACACGAAAAGTTATGCGTATATTATGGATGACAATGAGTTAGCTGACGACTTAATGCACAAGAACCTAAAGGATCAAATAAAAGGTACCTTGTTGTTGTTGATGACATTTGGAGTACGGATGTTTGGGATAGGAATATTTCCTAATTGTAATAATGGAAGTCGAATCTTATTGACTACTGGGGAAAGTGAGGTAGTGATGTACGCATATACTAGTATCCGTGGTGAGATAAACCTTGTGAATTTAAAAAACAGTTGGAAGTTGCTTTGGACCAGAACACGATCATCCTCCTGAGTTGGAAGAAATCGGAAAGTAAATTGTAGAAAAATGTCAAGGACTATCCTTAACAATT
>SL-0056
ATGAAAGGTTTGAGAGTTGAGGAAGCCTCAAATGTCAAGTCGCGTTGTATGTACGATGTGTTCATGAGTTTTAGAGGTGAGGATACTCGTAAGACTTTTACTGATGAGCTTTACAAAGCTTTGGTGGATGAGGGTTATCGAACATTCAGAGATGATAATGAAATTGAAAGAGGGGAAGATATTAAATCTGAATTGGATAAAGCAATTCATAGCTCAAAGAGTTCAATTATCATCTTATCAAAAAATTATGCAACATCTAGTTGGTGCCTTGATGAACTTGTCATGATTCTTGAAAACAAGAGGAAAAGAGGACATGCTATATTGCCAGTTTTCTACTATGTGGATCCTCTCGATGTTGGAAAGCAAATGGGGAGCTTTGCTACTGCATTTGCTACGCATGAACAACGAATAATGGAACAATCTGATGATGAAGGTAAAGAGGAGAAGATCAAACGTTGGAGGGCAGCACTCAGGGAAGTCGCTGATCAAAGCGGGAGTGGCATGGTTCTACAGAGT
>SL-0057
TTTGATCTTTATTGTAGGACTGAGTTGAGATTTATAGAGAAACTTGTGAAAGTTACTGAAAATAAAGTAAACCGTTCAATCCTGAGTGTTGCTCCTTACCTAATTGGTATGCATTTTCGGGTTAACAATATTTGCTTGTGGTTGCAACATAAAACACATGATGTTGGTATTTGGGGCATTTGTGGTATGGGTGGTATAGGGAAGACAACAATCGCCAAATATGCATTTAACTCTAACTTTGAAAGTTTTGAAAGAAGCAGCTTCCTCTACAATGTTAGAGATTTTTCAGAGTCTACGGATGGACTAATTTATCTGCAGAAACAATTTCTTTGTGATATTCTTGACGGGAGGAAGATTGACATTCAGAGTGTTGAAGATGGAATGAATCAGATCAAAAGTGCTGTTTATGGTAAGAGGGTTCTCATTGTGCTGGATGATGTTGATGAAGTGGAACAATTAGCTGCTATCGTTGGAATGCGAGATTGGTTTTATTCAGGCAGTAAAATTATAGTGACAACAAGGCACATAGAGTTACTAAGGGCTTGTGAAATTGAATTGATTGATCATGTTCAGAAACTGAGCCTAGGCGAATCTGTTGAACTATTTAGTTGGCATGCATTCGGACAAGACCATCCAGTCGAGAATTACACCAAGTTCTTGACAAGGATTATAGAATATTGTATTGGATGTCCTCTAGCTTTACAAGTTTTGGGTTCTTCTCTCTCTGGTAAAAGTCTGGATGTATGGGAAAGTACACTGAAGAAACTAGAGGCAATTCCTAATAGTAAAGTATCGAAGAAACTGCAAATTAGTTTTGAGTTTATACAAGATGATCATGACAAAAGCCTATTCCTTGACATTGCTTCCTTCTTTCTTGGAAAGAATGTAGACCATGTTGTCACTATACTTAATGCATGTGGATATTATACAATGGTTGGGCTTCAGAATCTCCGAGATAGATTCTTGTTGATAATTGATGAATATGGAAAACTGAGGATGCATCCATTAGTTAGAGATATGGGACGAGAAATTATACGCCAAGAATCACCTAAGCATCCCGAAAGACGGAGTAGATTGTGGCATTTCAAGGACTCATTTAATGTTCTGAGAGAAAAAATTGTACGATCCTTTATTTTTCCAGTTACATTTACCTTCACAAATCTGCTTTTTATGTTATATATATCAGTAATCTTTTCATCAGGGTACAGATATGATCCGAGGCCTGAATGTTAGGTCTTGTGCACACAAAGATAAGCCACCGAGATTCTTTTATCATCCAACAGCACATGAGTACTTGCAGGAATGTGCCTACCTAATGGGGAAAAAGAAGCTGTCAAGCCAAAGTAATCCATCAAGGCAACCACAACCTCGTAAAGTTCTTACTAATGGTTCACTTGGCAAATCAAAGAAGGTGGACAGTGTCAACACTGATGCATTTTCGGGTATGCACAAATTAAAACTGCTGCAACTTGACAATTTAGCACTTAAAGGAAGTTATAAGGAGTTCCCAAGGTCATTGAGGTGGTTGTGTTGGCACAAATTTCCATATAAATGTTTACCTGATGGCTTACCTTTGGAGAAACTGGTCGTCCTGGAAATGCGCTACAGTAGGTTGCATCATCTTTTTGAAAGAAACAAGGTACTACACAATGTATATTCCCTCTTCCTTGAAAACTTGTTCCTTGCACAAGTCTTTTATATAATATCCCCTTGTTTTTAAGATTTTAAGATTCATTTTTTTTTGTTTTTGTTTACAGGTTCTAAGTGCATTAAAGATTCTGAATTTGAGTCATTCAGAAGGTTTGTCCTATACCCCTGACTTCTCAAAGCTCCCAAATCTTGAGAGGATAATTCTCAAGTACTGCACTAGGTTGACTCTGATTGATAAATCGATTGGAGGACTAAAGAGACTCCTCATTTTGAACCTGAAATGCTGCCAAAGTCTACGGAAACTTCCCAGATGTATTACTAATGTCCATTCCCTCGAGAAGCTTATTCTGTACGGTTGCTCAAAATTTGAATGGTCTTCATTAGAGTTGAATAAGATGCAGTCATTGCTAGAGCTTGATGCCGGTGGAACTGCTATACATCAAGATTCCACTTGTGTACGTAAGAAGCATTTACTGAGTTTAGCTCTGTGCACTTTAGTCTCAAGCCCAAGAAAATCTCCTGGAATCGTTAACCTGTTAACTACAGTATCTCAGACATTAGTAACCTTAAGTCTTATTGGATGTGGTCTATCAAGTGATTTGATTCCAGTGGAGCTTGGTGATTTCTCCACACTGCAGAACTTGTATTTAAGTAAGAATCCAATTGACAGCTTACCAGATAGCATCAAGAAGCTTACCAATCTCCAGGTACTTGAGTTAGAGAAGTGCCAAGAACTTAAGTATCTTTCAGAGATTCCAGCCAGTGTCACAACGTTGAGCATCTACGGATGCAGGTCAATCGAGCGGTTATCAAATTTACCAAACATATTGACAACATTGGAATTTCTTGTGTTAAGTTGCAACAAACTAATTGAGGTTCAGGAAATGTTCCAGCTAAAATGTATTTCTTTATTTGATGCTGATTTAATCAGCGTTCTGGGATTACCCAACTTGAGTGACATGAAAGTGGATCTCTACAACAACCTGACTCTTACAAGATGGAAATGTCCTATACAGGTTTGTCTTATGCTGATTTATTTGCTCGTATCACACGAATATTAATGATGTATATTTGTGATTAATATGCAGGGCCTCTATGAATTTGGCATATTCAGTACTTCTTTTCACGGAAGTGAGCTTCCAGACTGGTTAAGCTACAAATCTACGGGGTCGTCCTCAATCAGTTTTGATGTGCCTAATCATGACATTCAGGGTTTAAACTTATATGTTATCTATGGAAAGGCCAATATATCTTACTGTACAAAGAGAAATAAATTTTGGAATGAGTTTCATGTTAGAGTGGTAAATAAGACCAAGGATTTGAGATGGACATATAGTCCAATAATTCATGGTATTCCAGATAATTATGAAGATATCACATGGCTATGCAATTGGGAAATAGGAGATCACTTGGATCCTGGAGATTCTATGAGCATTTCAATGACTCTATATTCTGGTGTTCGATTGAAGCAACTTGGCGTCCACATTGTGTATAAGAACAATTTG
>SL-0058
ATGGAATTCTTAGCTATGTGTGTGGGAAGAGTTACAGATTGCTTGATGCAGCCACTTGCGCAACAGATTGGGTATTTCTTTTACTACAACAGCAACATCACATCTTTGGATAATGAATCTCACAAGCTGGACAATATTACAAGTGGGGTGCAGCAAAGAGCGGAGGCTGCACGGAGAAACTTGCAAGTCATTTCACAAGATGTTGAAGCTTGGTTAAATAGTGTTACCAAGATTAATTCAGATGTGGAAGGTGTAATGCATGGTAGAGTTGAGGTTGAAAGAGGTTGTTTTTATGGTTGGTGTCCAAATTTGAAGTCACGGTACTCGTTGAGCAAGAGAGCTAAGAGAATTACACTAGCGGTGATTGAACTTCGAAATGATGGAAAAGATTATGTTGATTTCTCCTATCCTGCACCACCTGTAGTTGAAATTCAAGCTATGAGTGAGGAGTTTGACTCCAGAAAATTGAAAGAGGAAGAGGTCATGGAAGCTTTGAGAGATGAGGATGTCTCTGTTATTGGGATTTGTGGTATGGGTGGTGTAGGTAAGACGACACTAGCTGAGAAAATAAGAGTAAGGGCGAAAAAAGAAAGGTTTTTTGATGAAGTTGTCATGGTCACTGTCAGTCAACAACCAGACTTGAAAACAATTCAAGCTGAGATAGCTGGAGGAGTTGGCCTAACATTCCAAGGCGACAATTTCTGGAATCGTGGAGATCAGTTGCGTTCAAGGTTAATGGGTCAGGACAGCATCCTTATAATCTTGGATGATGTCTGGGAGGCTCTTGATCTGAACAAACTTGGAATTCCTAGTTGTAGCAATCACAACCATCAGTGCAAAGTAACATTGACAACGCGACTCCGAGATGTTTGTGAAACAATGGAGGCTCGAAAGATCATAGAAGTTGGAATCTTACCTGAAAAGGAAGCATGGGTCCTTTTCAGGCAGAAAGCCGGTAATTCGATAGCTGATCTTTCTCTTCATGACACAGCAAAAGATGTTGTGAAAGAATGCAAGGGGTTGCCACTTGCAATTATTACAGTTGCAGGAGCGCTAAAGCGTAAAAGCAAGCCTTCATGGGAGGATGCCCTTAAACAATTACAAAAATCCACACCAAAAAATATCCCAGGAGTGATTAAAAATGTGTATCAATCTCTCAAGCTAAGCTATGATCAGTTGGAAAGTGATGAAGTCAGGTACCTGTTTTTGCTTTGTTCCTTGTTTGAGGAAGATAGTAATATCTGGCATGAACAATTACTTAGATATGGAATGGGGCTTGGCATCTTTTCGGAAATTGAAAATTTAGAAGAAGCAAGAAAGAGGGTGTGCCATCTGCTAGAAACATTGAAGGATCGTTTCTTGCTATCCCAAGGTTCAGGAAAAAATTATGTCAAAATGCATGATGTGGTCCGAGACGTGGCTATATATATCGCCTCTGAGGGAAGGCATGTTTTTATG
>SL-0059
ATTATACTTGAATCTATATTGAATTTTCATCCCTTATGAAAAATACAAAGCCTTCAACGTTTGTAGGTTTTGTGTCCCAACCTGGAAGAGCTACAACTTAATGGGGCTAACAGCATAGCTGCTCTATGCTCTCATCAACTTCCAACAGACTACTTCAGCAAACTTAAAATCTTGCTACTATGGAACTGTGGCAAATTGAGAAACTTGATGTCTCCATCAGTGGCCAGAAGTGTTCTGAATCTACAAATTCTGAGCATAGAAGCCTGCCAATCGATGGAAGAAGTGATCACAGAAGAGGAACAACTAGTACAAGAAATGACTACTAAGCCCTTATTTCCCCGATTAGAAAAATTGGTGCTCGAAGAGCTACCAAAGCTGGGGCATTTCTTTTTGACGAAGCATGCTCTTGAATTTACATTTCTCGGAGAAGTGAGGATTAACAGCTGCCCTGAAATGAAGACGTTTTCCCTTGGATCTGTGAGTACACATAGTCTGGACAGGTTGATTGTGGACTATGCTGAGGTGAAAGATAATCTCAATAAAGCGATA
>SL-0060
ATGGCTGACATGCTAGCAAATCTAGCTAAAGAAAGATTATGGGAACCTTATAGAGGACTCGAAAAGAAGATAGTGAATCTAAAGGGAAAGATGGAGTTGCTCGGTAGCCGAAAGGTTGATATAGTGGCTACAATAGAAGATGCTGAATTTCGTTCATCCAAGAAAAGGAAAACAGAAGTTCAAACATGGTTATGCAATGTCAATGACAAACTAGAAGATTTCCAGAGCCTTGAGAAAGAAGTTCAAGAGTGTGGCCGATTTGATCGTATAAAATTGGCAAATTTTGCTGATACAATGATTGAGGAAGCTGAGGAACTCATAAAGCAAGGTAAATTTCCTCAAGGGGTTTTACATAATATATATGAAGAAAAAGGGGAGCCTTTGGTGACAACAAATTTAAAAGGCCAAGTATTCAGACAAAATTTGGAAAATATATCTGAAATACTAAGGAACGATGAGGTATCGATCATTGGCATTTATGGCATGGGTGGGGTGGGTAAAACCACTATGGCTATGAATATCCACAACGAGTTATTACAAGAAAGTAGATTCTCGGGTCACATTTATTGGGTCACTGTATCTCAAGATTCGAGTATTCAAAAGTTACAAAGTGGCATAGCCGAGAATGTTGGCTTAGATCTTTCTTGTGTTAATGATGAGATAAAAAAGGCTGCTAAGCTATTCCAAGCATTGAAGAGAATGAATACTTTTGTCCTAATACTCGATGATGTTTGGAATAACTTTGACGTGAAAAAAGTGGGGATTCCACTTGGAAATGATGGAGGCAAAATGATCATAACAAGCCGATCACTTGAAGTATGCCGTAGAGTTGGTTGCCAAAAGAATGTCAAAGTCAATCCTCTTTCTAATGTAGAAGCTTGGGATTTATTTACTGAGAAACTTGGACATGGCAATAATAATGACGTACAAGTAATCCCGATTGAAATAGAAAAAATAGCAATGAAAGTGGCAGAGAGATGTGCTGGCTTACCACTTGGAATCATAACAATGGCTGGTTGTATGAAGGGAGTAAATGACATTTTTGAATGGAAGGACGTGTTGCAAGAGTTGGAAGAATCTTCCATGATGCAAGATGATATGAAGAGTGAGGTGTTCCCTATTCTCCATTGTAGTTATACTCGCTTGAGGGATCCCCGGTTACAAAAGTGTTTCTTGTATTGTTGCCTATATCCAGAGGACTTTGAAATTCCAAGAGTTGAGTTAGTAAACAAGTTCATCATGGAGGGATATATAAATGCAAGGAATAGTAGGCAAGCACAAATAGACCAAGGTCATGCCATACTAAATAAGCTAGAAAATGTATGTTTGCTAGAAAGCACTGAGGATGTAGATGAAAATAAATGTGTTAAGATGCATGACTTGATACGAGAAATGGCTATAAAAATCACCAGCCATCCTCATCATCATGATCGCTTCATGGTAAAAGCTGGAATGCAATTGAGAAAGATGCCAGAGCTTCGTGAATGGTCAGAAGATCTCGACAAGGTATCCTTGATGCGTAATTGTATAAATCAGATTTCTCCTTGTGAACTATACAAATGTTTAAAACTGACAACCCTATTGTTACAAAAGAATGGCTTGTTGCGAGAAATTCCATACTCATTTTTCATGTTCAAGCCTTCTCTACGAGTTCTGGATCTAAGCTATACCAACATTGAAAATTTGCCTGACTCTCTATCAACCTTGGAAAATTTGAATGCCTTAATGCTTAAAGGTTGTGGAGAACTTAGCTTTGTACCATCACTGAGCAACCTTAAGGTACTTAGCGAACTTGAGCTTACTGGAACAGGGATTAAGCAAGTTCCCGTAGGCATACCTAACTTGGTTAAGTTAAAATATCTAACCATGAGTGGGTTGAAG
>SL-0061
GTTAACAAGAGGAGTGTTGAGTTTTTTCTTGACAATTTGGCCGTTGACTTCTGAAATGATTGAAACTTCCTTGATATGAGTTACTTTCCATTTATCTCTGCTCTGCAATTTATGCGCGAAAAAGAAAGACATGCCCATAAGGGTGAGATCATCAAGGCTAGTAAGGTGACAATTCACTATCAGAAGAAACTGAATTTCTGGCATAGAACCCTTCTTAATAGGCCAATTTTCCATGCCAAGAATCCTCAGTAGTTTAAGCTTAGGAAATCCTCCTGGAGGGATGTTAACGATGCTGTTTACGTAAGCTGAAGATGCTAATGTCAGAATAGCTAGGCTTGGAAGCTTTCCAAGTATAGGAAATGGATCTTCTGTTAAGAAGTTTTTGAAATGGTACAATGAGTGAAGGCAACTAAGAGAATCGAACCGTCCTGGCAGTTTTTTCATATGGACTTGGAGTTTGAGTTTCTCCAAGTGCTTAGTGGACTTTGTGAGAGATTCCATTTGTATGTTTTGCTCAAATGGCACTGTTAAGGACCTCAACTTGTTCATCCTTTCTAATGATTGGCAAAAATCTCCGCTGTTGGCTTGTGTCATTCTCCCTATGTAGACTTTCCTCAAGCTTCTTAGACTTCCAACTTGTTTTACTAAGTCTTCATCTGATTCAATTCCAGATAGTGTTTGTAGCTTCACGAAGTCTTGTCCCCCACTAGCCATCTTCACAAATCCATTCTCCCTGTCGCGGAAACTTGACAGGAGAAGATGTCTTAGGTGTTGCAGTTCATTGATTCCAGCAGGCAAATGTTTAACTTCCAAGTTTCTCACATCCAATGTCTGTAGATTCCTCAAATTCTTCGCTGATTTTGGAAGTTCGTTTATCAAAGTCCCTCTTAAATCTAAGTACCGGAGATGAATCAAATTACCAATCTCATTTGGTAGTTTTTCTAGAGGAGCATATTGTAAATCTAGAACTCTTACCAATCTGAGCTGCCTTAGCAGTTTTTGTAGAGCAGAAAATGACAATTCATTTACTCTAAAAAAAAGAAGGGATCTCAGATTCAACTTACTGATGTCTGAGGGGATACTATCTGCATCTTCATAGATTGCAAGTCTCCTTTGTCTCTCTTGAATGTTCTTGTCGACTTCTTTTATCATGGATCCAAATTTCTCTTCCTGTAGCATTTGATTGGCCACATCACACACTAGATCATGCAGCTTGCACGCTTTCACTACATCTCGAGCATGTATAGTGACTGCTTGAATTATACTCCTGTCAGTAAGCTGCACAAAGTAATAGTTCGCGACCTCTTCTTCTGTTCTCTGAGCAGTTCCTTCAACAAACCCCTCGGCCACCCACATTCGGATCAGCTTTTTCCTCCCAATCTCATAGTCCTCAGGGAACAAACCGAGATAAAGGAAACAATACTTAAGGTAAAATGGAAGGTGATTATAGCTGAACAACAAGGCCTTGTTCAGACGCCCAATGTCTCGGTTATGATCCCAATCTAAGGTATCGAGAACAGATTGCCACACACGAGTATTTCTTCCCTTACACGACAATAAGCCTCCGATGGCTACAATTGCAAGAGGCAAACCTCCACATTTTCTCACTATAGCCTCTGTGAATTCCTTCAACTCATCAGGACAAGTCCCCTGAGATGATCGAAACGCCTTCTTGCAAACGATTTTCCAAGCTAATTCATAAGGGAGGGGTTGGAGTTAATAGGTGTGGAAATTATCCTCAAGAGGAGATGCTATAACCGCGAAGTCTTGTTGTAATTATGATACGCCCTTTTTCGCGGAAATGCATGTTTAAGCTCTTCCCATAGGTTATCATCCCATATATCATAACTAGCAAGTACTTCTTGTCTTGCAAGTAGTCATTGATCCTCTCCAGTAACCATCCTTCATCCATGGCACCCATTACATCCAGAGCTGGCTCTCCTCTTTTAGCTATGAATCCAAAGAGGATGTGTTTCAAGACATCCTTTAAATTACAAGATTATGACACAACAACTCTTTTGACTTCTTGAGAACTTCTTTCACAAGAGTAGTTTTGGCCAAACTCCCCCCACCCCATACCAAACACTGAAATCGCGAGGAAATTCTTCACATTCCCTTCTAATATGAGTTTCATTAGCTGTTCAACATCATGTTCAATTCCCACAATATCGTCTTCTCGAACAAAAGGGGATGCTGCACCAGGCCCTCTAGAGGACATCCCACCAGTGCCTCTATAGCTACTAACAGCTAATGCATCTTCACACATCATTAATCCATTGACAACATATCTATCTTTTCTTTCTTTGACTTCAATGACTTGTTTCTTGAGTTTTCTGATATGAGAGCCAATTTGATACCTTATTTTGAAGTACTTAAAGAAGTATAAGCTATTCTAATGAGTAGTAGCCATTTGAATAAGAAATTTATCAATAACATCTTCAGCATTAAAAGCTAAAATTCTTACCTCTTTTACCCAACCAGCCACAGTTTCATCTCTCTGTTGCCTCTTGTCAGCATCTTTTGGAAAAGCTACCATGGCTTCAAACTCTCTCTTCATCCACTCAATTTCATCTTGCACACCTGATAGAACATTTCCTTCTTGTATTAACTGATAGCCTAGCCTTCTCTGAAAGAATATGATTGCAGCTTCAGCCAT
>SL-0062
CCTATCACAATTGAGTTGTTATCAAAATCAATGGTGATCTTCGACGAAGATGAACAATTGCTGATGGAGAATATTCTTGGTGGAACAGATCAACTAGGCGTTATCGCGATTGTTGGCATGCCAGGGCATGGTAAGACAACTCTTGCCAAAAAGTTATATCGCCACGAAAACATAGTCAATCGATTTGATGTTCGTTCATGGTGTACTTGTGTCTCTAAAGTATATGACAAGAGAAAAATATTGCTTGAACTATTAGGCTATGAGTATGAACACCGCGTTCAAGTTGAGAAGAGTGTGGATGAATTAATCCAACAAGTACGAATGTGTTACGAGAAAAGGAGATATTTCATAGTTATAGATGATGTATGGAGCACTGTTGTGTATGATGAGTTAGTTAGTTTGTTCCCAAATAACAACAGCAGGAGTAGAATTGTCATAACTACCAGGCTTGATGAACTGGTTGATTCATCTGTAAATTACTCGTTTTGCTATACTCATCGTCTTTCATTTATCGCGGAAGAGAAAAGTTGGTTGCTACTAAGGAACATAGTTTTTAAGCAAGAAAATAACTGTTGTTTTCGAGAATTTGAGGAGATAGGGAAGCAAATAGCGAAAAGTTGTGCAGGGCTACCTCTAGCAGTTGTATTAATAGGGGGTCTTCTTGCAAGATTGGATAAGAAAAAAGGCATTTGGACTAAAGTGGCTCAATGGTTAAGTGCAAGTGCAAAAGTTGCTGGTGAGGCAGAGTGGTACATGGACATAATAGAGTTGAGTTACAAGCATTTGCCAAGTTATTTGAAGCCGTGTTTTCGTTACTTTGGTATGTTTCTTGAGGATGAGGAAGTTTCAGTTAACAAGTTGATGAGAATGTGGGCTGCAGAAGGTTTTGTACAGAGTGATGAGGTGAGGAGTGCAGAGATTGTCGCGAAGGACTATTTGATTGATCTAATTACAAGCAATCTTGTCTTGGTTGCGGAGAGATTTCCACTTGGTGATATCAAATCAGTTTGTCTTCATGATTTGGTGCAAGATTTTTGCTTGAAGAAAGCTAAAGAAGAGAACTTTTTGCTGAAAGTTGATAGGTATAAGAAGTGTTCTTTCATTTATTCGTCGTTGTAGAACTTTTGTAATGCTCAAATTTTGTGAGGAATTGTGACGCAGTTCCATCACAAATAGTGTTTTTTTTCTTGTAGTGATATGTATATATTATGTCTAGTATCTCACTGTTATTCGTTTTCTTTCAGATCTCATGCTTTGGATCCTGCTACTTCTAATTCAGCTAGTGATGTACAACGGTTCCTGGTTTGCTCGAAAATGCAGCACTTCATCAAGTGGCTGCATCCGACCCAACGTGTCCATACTTTGAGGTTACATGCCCACAACATTAATGAATTTTACAATATAACTGACGGTGAAACGAACAAATTCATCCTACCAAGTGGAGTATTCAGTTCAGACTTGTTCAAATTATCACTTACAGTACTGGACTTAAGGAACATTATGATCGATGCTTCAGCTCTGGAGGACATAACATCCTTGATTCACTTGAGGTACCTGTCAATTTTCGGTAATTTTAGTGAAATTCCACGGGCCATATCGAACCTTACAAATCTGGAAACGTTTGTTGCAAGACCAAAAAGTGGTACCTTAACTCTTCCAAGGTCTATCTGGAACATGATAAACTTAAAGCACGTGTATATAACCGAAGCAATGATACATTTCAACAGTACTGTTGAGGCTGGAAAAGAGGGTGTTTTCGAGTTAGAGAAATTAGAAAGCTTTTCGAAAGTAGTCATAGTGAATGGAGATGATATATGTGAAATGTGCAGCAAAGCACCAAACTTAGTCCAACTTGAACTTATTGTGGAGCAATGGGACAACTTGTTTAGCTCTCTCAACTGTTTGATATATCTCGAAACACTTAGTATCTATCATCGTGGCGATTTTCCAATGAGTGGGATTAACATGATGTTCCCTCAATGCCTAAAAGAGTTAACTCTGTCTAGTTGTGGCTTCTCATGGGATGAAATTTCAACAATTGCCACATTACACAACTTGGAAGTGCTTAATATACTTCTTTCTGCCTTCACTGGGAAAAAATGGACAGTTGGTGTTGGTGGTTTCCTTAACCTTAGACTATTGAAGTTAGAACATAGTTCTATCAAACATTGGAACATGTTTGTTGATTCATTCCCCTGTCTCGAGCAACTGGTGTTGCGTTGGTGTGGTAAACTTGAGGAGATCCCCGCGAGTTTT
>SL-0063
AACCGAAATGTTGGGAATGTGTTGGAGTTTGTGCCAATCTGAAACTTGAAGTGCTTCAGGCATTTCTCAAATTTCCAGCTTCTCAAGGTTACTCAATGATATCAACTCTTCAGGGAGCCTACTCAACGAGTAGCATTTGAAGATTTGCAGGTATTTGAGTCCTGCCATTGCACCTTTCCCTAGCTTCATCTCTTGTATAGACATTAGTTGATCCATCCTGAAAAACCTGAGTCCACGAAACCCATTCTCTGATATTGTTATACTGTCATCTTGCTGATCATATCGGTCAAAAGCTTTAACTAGTTTTAGAACTGACAAGTTGGTTAACTTCTCCAACACTTGAATTGACTCTGGATGGAGATTGGTGTTCACCAAAGTTAGCTGACAAAGCTTAGGTGGAAATACGCAAAAATTAACTGGTATTGATGCTAAGCCTCCCTTCAACTTAAGCTTGACAACATGACTCAACTTAGATAAACCAGCAACCAAATATATTTTCCTGCTACCCTCTACTTCCAAACACAAGGATTGAAGGCTCTTAAGCTCTGCAAGTGAATTACATAATTGATTCATGTCTAGGTTATCAGCACTTCCAATGAGAAAACCAACTTTTTGGAGCTGAGTCATTCTAGTCAGGTTTTTATGGTGCATCCAGTGATGAACAGGTATGCTGCCTAGAGTTTGGAGATTGTTAGGTAGGTCAATCTTCAATAGGCTGGGGGAATTTATGTAACCAAGTATATGCCGTAAGTTCTCTAACTTCCATAAGACATTAGGAACTTTCACAGAATAAAACCTAGACATGGGCATATCTATTGTTTCCAAGTTTTGCAGACGACTTATCGAATGGGGAAACTTCTTAATACATGTCTTCCATCCTATGCCTAAGTACTTCAAGGAACATAGTTTCCCAATACTATCTGAGATCACATTTAAACCAGGAGAGTCTATGTATAGCACTTTGAGAAGTTTGAAACTACTTGTACAAATACACTTTAGGTTAACTAGTTTAGCAGATGAATCAAAGCATAGAAGGGATCTTATATACGATTTTGAATTTCCCAAATATTCGTACCTCTCGAGTGGAGTATAAAGGACACGGTGCCAAGATTCAGAGAGGGATATAGATGGATTATCTACCTCGAGAAACATTTCTTCCTTGGCCTGCATTATATAAAAGTCTCGTAGGAGATCATGGAGCCGGCAACTTTTGACTCTGTCATCTGCTCTAACTTGGATTACTTATAACATATTTCTGCCAATGAGATCATCTAGATAATCCTCCACGATGTCCTCTAACTTTTGTTCTCCATTTTGATGAATAAGACCATGGGCAATCCATATGTGCACGAGTTGCCTCACAGGGATGTCTTTGCCTTTTTGGAGAAGGCCTAAGTAAAGAAAGCAAGATTTTAAATGGGGAGGTAAGTCTTTATAACTCAATGCCAAAATTGCTGATACACCATAACTTTGACTTCCAACGAGGTGTAAATCGAGGTTTCGTTGTACTCTCTTACCAGCCAAGAGGCCTCCAATGACAGTGATTGCCAGTGGCAAACCGTCACATTTTTCCAGAATCTCTTTCCCCACGCCCACCAAGTCATGTGGAAACTCTCTATCCTCGGCATTTTCTATCTTGAGAAAGAGTTCCCAGCTCTCCTCTTTACTCAAATACTTTATGTTCGTAAAGTGTAGTATGAGCATCTGCATGCAAGGCAACCTCCTTACTGCGGCTGGTAAGTAGCAATCTACTTGACTTATTGTTGTCAGGAAATGATCTAACAATGAGATCCCATGCTTCTGTGTCCAGATGTCATCAAGAACAATGAGATAGCATGTATCTTTCAAACGCCTCTGGAGCATTTCCTCCAAACCAGCCTGTGACAATTTGTCCATCGTATCGACTATCTTCACTTTATCTTCTTCTGGACTTGCCAGTTGTAAAATGAGTTCCTTGATGATCTTCATGGGCTTATAATCTTGGGATACATAAAGCCATGCCCGAATGTCAAACTTTTCTCTGATTTGAGTTTGGTTATAAACTTCCTTCGCGAGAGTCGTCTTGCCGACGCCCCCCATACCAACAATTGAAGCAACACGAAGCCGTTTGTCCTCCTTCAGAAGATTGACACGACAGAATTCACATGCTTCTCTAGACCAACAGTATCTTTATCGGCAATCAAGGGCGAGGAGAGTCTTCGTTCACGCATCTTCTCACGTGTTGTGCTTGAACCTTCCCCATCTCTGAGACCTTGAATATGCCTGATGCCATATCTTTCAAGACTGTTGGATATTTCAAGTATTCTGGTCTGAATTGATTCAATCTCTTTCCCTACTTTGTAAAGACCGTATAGTTTCTTAGGATAGAAGATACACTTGATGAAGAAACTTTGACGTTTTTGGGACTCAACTTGTTGGATGAATATTTCAATGACATCCTCAGCATGGTAGGCAACTGCTCTGATTTCAGATACCCAATAGCGGATTGTTGCGGCTTCATCTTCCTCTTGCTTAATATATCT
>SL-0064
TCTCTTGGCCCATGTTCCCGTTGTACTTGCAGCCATATTGCTACACTCCTGTTCTTGGATCCATTCTTCATAATCTGTGCTGGGATGTCCAACCACAACGTTGGGAATGTGTAGCAGTTTCTGCAAATCCGAAACTCGAAGCCTAGCAAAAAATTCTTTAGGCATTCCTCGAAGCTCAAGCTTCTCAAGGTTAGACAATGATATCAACTCTCCTGGGAGCCTCGTCAACGAGTAGCATTTGAAGATCTGCAGGCATTCGAGTCCTGCCATTGCACCTTTTCCTAGAAGCATCGCTTTCATAAACACTAGTTGATCCATCCTGAGAAACTTGAGTCCACGAAACCCATTCTCCGATATTCTTATCCTATACTCTTGATACCTATCATAATGATAAAAGGCTTTGACTAGTTTTAGAACTGACAAGTTGGCTAACTTCTCCAATACTTGGATTGAATCTGGATGGAGATTTGAGTTCACCAAAGTCAGCTGACAAAGCTTAGGTGGAAATACGCAAGAATTAACTGGCATTGATACTAAGCCTCCCTTCAACTTAAGCTTGACAACGTGACTCAACTTAGATAAACCAGAAACCAAAAATATTCTCCTTCTACCCTCTACTTCCAAACACAAGGATTGAAGGCTCTTAAGCTCTGCAAGTGAATTACATAATTGATTCATGTCTAGGTTATCAGCACTTCCAATGAGTAAACCAACTTTTTGGAGATGAGTCATTCTAGTCAGGTTTTGATGGTGCATCCAGTGATGAACAGGTATGCTGCCTAGAGTTTGGAGATTGTTAGGTAGGTCAATCTTCAATAGGCTGGGGGAATTTATGTAACCAAGTATATGCCGTAAATTCTCTAACTTCCATAAGACATTAGGAACTTTCACAGAATAAAACCTAGACATGGGCATATCTATCGTTTCCAAGTTTTGCAGACGACTTATTGAATGGGGAAACTTCTTAATACATGTCTTCCATCCTATGCCTAAGTACTTCAAGGAACATAGTTTCCCAATACTATCTGAGATCACCTTTAAACCAGGAGAGTCTATGTATAGCACTCTGAGAAGTTTGAAACTACCCGTACAAATACAATCAAGGTTAACTAGTTTAGAAGATGAATCAAAGGATAGAAGAGACCTTATATACGATTTTGAATTTCCAAAATATTCGTACCTCTTTACTGGAGAGTAAAGGACACGGTGCCGAGATGCAGAGAGGGATATAGATGGATTATCTACCTCCAGAAACATTTCTTCCCTGGCCTTCATTATACAAAAGTCTCGTAGGAGATCATGGAGCCGGCAACTCTTAACTCTGTCATCTGCTCTAACTAGGATTACTTGAAGCATATTTCTGCCAATTAGCTCATCAAGATAATCCTCCACAATGTCCTCTAATGTTTGTTCTCCCTTTTGATGAATAAGACCATGGGCAATCCATATGTGCATGAGTTGCTTCACAAGGATATCTTTGCCTTTTTGGAGAAGGCCTAAGTAGAGAAAGCAAGATTTTATGGGGAGGTAAGTCCTGATAACTCAACGCCAAAATTGTTGATACGCCATAAGTTTGAGTTTTGACAAGGTATGAACCGAGGCCTCGGTGTACTCTCTGCCACTCACTTCTTTGCTTCTTCTTCCCAGCCAAGAGACCTCCTATGACAGTTATTGCCAGTGGCAACCCATCACATTTTTCCAGAATCTCTTTTCCCACGTCCACCAAGTCCTGTGGACACTCTCTATCCTCAGCAAATACTTTCTTGAGAAAGAGTTCCCAGCTCTCCTCTTTGCTCAATACATCAAGTTTGTAGGGTGTGGCATGGGGATCTGCATGCAAAACAACCTCCTTCTGGCGGCTGGTAAGTAGCAATCTACTTGACTTATCGTTGTCAGGAAATGACCTAACAATGAGATCACATGCTTCTGTCGTCCAGATGTCATCAAGAACAATGAGATAGCATGTATCTTTCAAACGCCTCTGGAGCATTCCATCCAAACCGTCCGCTGACAATTTGTCCATCGTTTCCACTATCTTCACTTTATCTTCTTCTGGATTTGCCAGTTGTAAAATGAGTTCCTTGACGATCTTCTTGGGCTTATAATCTTGGGACACATAAAGCCATGCCCGAGTGTCAAACTTGTCTCTGATTTGAGTTCGGTTATAAACTTCCTTGGCAAGAGTCGTCTTGCCGACGCCCCCCATACCAACAATTGAAGCAACACAAAACCGTTTGTCCTCCTTCAGAAGGATTGACACGACAGAGTTCACATGCTTCTCTAGACCAACAACATCCTTGTTGGCAACCAAGGGAGAGGAGCGTCTTAGTTCACGCAGCTTCTTATGTGTTGTGCTTGACCCTTCCCCATCTCCGAGACCTTGAATATGCCTGATGCCGTATCTTTCACGACGGTTGGATATTTCAAGAATTCTGGTCTGAATCGATTCAATCTCCTTCCCTACTTTGTAAAGACAGTATATTTCTTAGGATATAAGACACACTTGATGAAGAAACACTGTAGTGTTTGGGACTCAGCTTGTGGATGAATATTTCAATGACATCCTCAGCATGGTAGGCAACTGCTCTGATTTCAGATACCCAATTGCGGATTGTTGCGGCCTCATCTTCCTCTTGCTACATATCTGCATCTTTCAGGAAACACTTCATACTGACAAGCTCATTTTGCATTCCTTCAACTCCTTGTTGGACGTTTTTCAAGAAAACAATTTTTTTCTGGAGAAGATCTATAAGCCGCTCTGCAACATAGGAAACTGCTGCTTCAGCCAT
>SL-0065
TTTGCATCATATACGTTCTCCATTCTATTTGCGAATTTTACAGAGTTTGCTATCGATGAAGTAAGCAAAATTTTAAATGTTAGTACTGAGCTACGGAAACTAGACAGGATGTTCCTTAAACTTCAAGGAATGGTTTATAGAATGGAGTGTAGTCGTGCATATTTATGGGACAGCACACACTATAAGTCATCGATTGCATGGGTAGAAGAAGCCAATGGACTGATCTATCATATCAGTGATATCCTTGAGGATATTTCATTGAACTTAGGTCTCCGGGAAGGAGAAAAACTGGTAAATGGAAACCTGTTGATAGATAAGTTCTTGTTACTAATACCACGTAAAATTAGTGGTATTGTAGAAGACTTAGAAGATCTGATAAAGGAAATGGGAACAGATTTTCTTGTTGACTTGGTGAAACAAGTTCCTAAAGTGGTTGCTAGGAAGCAATGTTGCGGATTTGCTGGTTTATCAAATCCAACTCACACGATTGGGAGAGAATCACAAATTGAGAAAGTTGTCGAAATATTGACCCAAAACGATGTACCTCTTTGTATCACTGGAATGGCTGGCATAGGTAAGACAGTTTTTACCCACTGTCTTTGCGAAAACAAGGAAGTGAAAAAGGCATTCCCATTGCTTTTATGGGTTTCTGTTTCTGCAGAGTTTGAATTGGTCAGAATTTTGAGAGCAGCCATTGAGTCTGTCTCGAAAGAAAGCTGTTATTTGACGGATCTGAATGTATTAAGGTCCACTTTACAAGAATTATTACTCTCGGGAGATAACTTTTTAGTGGTACTAGATGATTTGTGCGTTGAAGATCTGGAAGATTGGAACTTACTGTATGCAGCTTTTAAGGTTGAATCAAAATCAAGTAGATTGGTATTTACTACCCGAAATTCAAAAGTGGCATCTTTTATTGGTCCCAAGATGTTTTGTCTTCAACCTCTCTCAGATGAGGACTGTTGGAAGATCATCAAACAAAGGCCTTTCATTAACAATAAAATGCACAATTTAGAAGTAATAGGACTTGAAATAGCCAAAAAATGTAAAGGTGTACCTTTGGTGGCAAAAACAATCGGAGACATACTTCACTGTTTACCTGTTAATGAATGGGATTCTTTGGTTAAGGGTAACCTGTGGGACTTGCCCCAGATTGAGAATCATGTATTCCCTATTTTTCTGCTTAGCTATTGCTGTCTGCCACAACACATAAAGAAGTGTTTCTCTTATTGTTGTTTATTCCCACCAGAATATGTCTATAAAATGAAGGATATTGTTCTGCTGTGGATGGCCGAAGGCCTGATTCATCCGATAGACGGAAGAAGAATCGAGGATATTGGTCGAGAATATTTTGAAGAACTTGTATGGGGGTCTCTTTTCAACTCTGGAAATGAATATTTTCATGACTTTGATGGATCTTATACCATGCATGAGTTCAATCATCATGTAGCTGCTTCTGTCTCTTCGAGTATATGTCAGCGTATAAAAGACAACCAGTCTTCTTACTCTCTTGATAGGGTTCGACACTTGTCAATTTGTCATGGCAATACTCAGTCCAATGGCCTACATAGTTTCTCCAAATGTCACAATTTGCGGACATTCACATTGTTATGTGCAACTAACATAGGTCCAAATGTCCCTACACTCTTTAAGAACTTCAAAGTTATGAGGGTTTTGAACTTAAAGTGCGGGGGCATCACAGAAATACCAGAAATTGTTGGCAATCTTAAGCACTTGCGGTACTTGGACCTTTCCAGTAATAACATCAATACTTTACCATCATCACTATGTGAGCTTTCGTTATTACAAGTGCTTATTTTGGAGAATTGCACATCATTGATGTGTTTGCCGGACAAGTTTAGTAGGCTAACGAATCTTCGGCATCTTTTCTTTGATGTAAAACATCAAATTCATCAAATGCCAGTAAATTTCAGATTCTTGAAGGAATTACAAACATTGAATGCTTTCGTTGTGGAAGCGGAGAATGGTCATACCATTGAAGAATTAGAGGATTTGAATTCTCTGACGGGATCATTT
>SL-0066
GCGTTCAGAATGTTATCCGAGTCAATCACAGAAGCCGGAAAAACATCCGTCTGTTTCGATTCCAATTTTCGACGATTAAATTCAACTTTGCTTTCAATAAAACCAGTGCTTGAGGATATAGAGAGACTAAACAAAGCCTTGGAAGGAAGAGAATCAGAGACTGAACTATTCAACAAGAGGTTAGAGGAAGGTGAGAAGCTTGTTCGTAAAAGCGCAAAAATCAAACGTTACAATGTGTGTAAAAGGTGGTATTATTCGAAGAAATTAGCTGATTTAGAAAAATCGACAATGAACTTCTTTGAGGTACATGGATTAATGCAATCATGCAGGGATAGGAAAAAGATACTTGTGGCACTCAAAGAAGAAGGAGAGAAGTTAGATGAGATTTACGCTATGTTGAAGGATATGAAACTTGAAAAA
>SL-0067
ATGGACATAGAACACAATGCGTCTTCTTCTTCTTCTCATCCACATTGGTCGTATGACGTTTTCTTGAGTTTTAGAGGTGAGGATACTCGAAAGAGCTTTGTTGATCACCTCTATACTACTTTACACGACAAAGGAATACACGCATTTCGTGATGATAAAGAGTTGAGTAGAGGAAAATCAATTTCCCCTGAACTCGTTAAAGCTATAGAAAAATCGAGGTTTGCAGTTGTTATCTTTTCGAAAAATTATGCAGATTCATCGTGGTGTTTGGAAGAGCTGACGAAGATCGTTGAATGCAACAAGCAGAGGGGACAAACGCTGATTCCAGTGTTTTATAGTGTGGATCCTTCTGTTGTGAGAAAACAGAAGGGGAGTTATGGAGACGCTTTTGCTAAACATGAAGAGAATTTGAAGGGATCAGATGAGAGCTATAAGATTCAAAGATGGAGGGATGCTTTAAAGGATGCTGCCAACATCTCTGGGTTTGACGTCCAACACATGGAAGATGGGTAAGTCATCAAAAATAAACTCACTTTCTATCTTTATACTCTAATATATAAGTAAGAAAAAAATATATTCATAGAATAACTAGTATTCAAAATTGCTCCCAATTCAATTAATGGATATTTTAAGGAGAAAATTTTTAGAATCGTACCAATATAGTTCCATAAGATAAAGATAGAAACATATCCAATATAGTTTTGTCTGTGAGATCTGAGAAGGATAAGATGTATAAAATTTTTGTCTCTATCTTTATATGATAGATACTGTTAATCTCATTTACGCTCTCCCTTGTCTTACATACTCCCTATATCCTATAATAATTGTTCACTTTATAAAATTAATAAATAACTTTACACTTAATTTTTAATTTATCATTATCATTAATAGTAATTTTTAAGACATTGCATGTATTTATATACAAAGGTTAAAATAGTATTCTTCCATTTAACTTGTTTGTAATCCTATCTTTCTAATTTGCGGATACAACCATTTGAGTTCTCATGTCTAAAAATAATTATTTTTTTTAAAAAAAAAAGTTATAGATTTCATTTTATAAATACACAAGTAAAATCAATTTTCCGGTATAAAAAGTATATCACTTGTGTCTTAGTATATGTTAAACTTTTTATTTTTTTATAATTTAAATTATAGAAATTTTGTTTGATATTTTAATTAATTTAATTTAATTTTAAAAATTAATTAGAAATTTGAAATCTATCTAACATTAACAATCCCTCGATTTGTGCTATGGAGAAAATTCACAAAAAGAAAAAAACAAACAGCCCCTTTCTTCAATTCACCTCCACCGTATAACCTCCCGCAACAGCAAAATACACAATCAAGATCTTTCTGTTACAATGGAGGAATTGATGAAGCTCCAAAACTCGACCACCATGGAAACTAAACCAGGCCTTTCGCCTCTGGAATCATCACATTTCCACTTCAATATGACTTGTGGAGGTGGTAGTAGAATTGGGGGTGTAGATGTTTGTCTTTGGTGGCGTCGGACGATATAGGATGAATAAAACTACTCTTTTAGTTCCTGAGAAATATTGTAGGTCTTTTTTTGGGATTAGAACGCCAAAATTGGATTCAATTTTGTTTGTTCTGTGTAAATGACTTTCAATACTCCTGGTCCTCTTCCATTCACCGCTACATACGAAGACTTAAATTGTTGTGCATATGCACATCCTTCCAATCGGAAAATGTTAAATCTTTCTGAATTTCTATAATCAAAAAGCCAAATGTGGTGGTGGTGATGGCAGAGAAGAAAAAGACATTGTACTCTGCAATGCCAGTAGTGTGCATCCAATAGGTATATCTTCGTGTTCGATAGGTCAAATTCAAAAACAACCCGAGTGTCTAAATGAAATTTACCGAGTTGATTATAAAAGAAAACGTTATTTGAATTCAAAGGAAATCGAAATGCAGCATGCACCGGTTAACATTTTGGACTGCAAATCTGATACTATTTCTTTTATCAGGCATGAATCAAGGTGCATTAGACAGATTGCTTTGACAATTTTAAAAAGATTGGGGAGTGTACGAACTAAAGTTGCAGATCATTTAGTGGGCATAGAGCCCCATGTCCAAAATATTATATCTATGATGAATTTGCATTCTGAAGCTGATGTTCGCATAATTGGGATATGGGGTATGGGAGGCATTGGCAAATCAACTATTGCGCGAGCTGTTTTTGATCAGCTTCAGGAAGAGTTCGAAGGTAGTTGCTTTCTTGATAATGTTAGAGAAGTTTCAACAAAATCCGGACTTCAGCCTTTGTCAGAAAAAATGATTTCTGATACATTGAAAGAGAGTAAAGACAATCTTTACACCAGCACCAGTTTTCTGATGAACAGGTTGAGCTATAAAAGAGTGATGATTGTTCTTGACGATGTGGATAATGATGAGCAGATAGATTATTTGGCTGGAAAGCATGAATGGTTTGGAGCTGGGAGCAGAATCATCATCACCACTAGAAACAGGCAATTGTTATCGTCTCATGGGGTGGATCATGTGTATGAAGTTAGTCCTTTAGGGATTAATGAGGCTTTTATGCTCTTCAACAAGTTTGCATTCAAGGGAGGTGAACCGGAAGGTGATTTTTCTGAACTGGCGCTGCAAGTCGTGCAATGTGCTTGGGGCCTGCCACTGGCTCTCAAAGTAATGGGTTCGTTTCTACATAAAAGAACAAAAGCGGAATGGAAGAGCACGTTGGTGAGGCTGAAAGAAATTCCCCTTGATGATGTGATAGGGAAACTTAAATTGAGCATTGATGCATTGAGTGATCTAGACAAGCAAATATTGCTTGACATTGCTTGTTTCTTCAAGGAGAAACGAAGAGAACCTGTCACCAGAAAACTCCTTGCTTTCGGTTTCAAACCTGAAATTGGAATACCAGTACTTATTCAAAGATCACTTCTATCCATATCTGATGATGACAGACTCCAGATGCATGATTTAGTTCAAGAAACCGCTTGGTACATGGTTCGCCATGGACATCCTAGAGAGAAATTCAGCAGGTTGTGGGTTCCTGACGACATATGTGATGTTATGTCAAAGAAATCAGTAAGTTTACACTACATGGTTGATATATTGAACAACAACTAGAGAGTCGTTAAGGTAAAAATAAAAATTACTAGTAACTTCTCTTATTAAATGTGTAGGGTACAGGAGCAATTGAGGGAATAATATTGGCGTACTCTGAAAAGCAGAAGATGAACTTAGGATCACAAGCATTAAAGGGTATGGAAAATCTACGTCTTCTGAAAATCCAGAATGCTTACTTCCGTAAAGGTCCGAGTTATCTTCCAAATGAGTTACAATGGCTCAGTTGGCACTATTTCCCTTCAACCTCACTTCCACAAGACTTTGAGGGAGAAAAGCTAGTTGGACTTAAACTAATTCATGGCCAAATTTCACAACTTTGGCCAGAAGATAAGGTACCATTGCCCTCATTAATATTGTTCCTACATATTTTTTCTTTGTTAGAGTGACCACTACTGTAAAATAATTTTCAAACAGATATCTACCTTACCTTGAGTGTTCATTTTTCTCTTGCAATTAGGCAAAACAAGTCACTTATATATTATATGTTTCATGATTTAAACAGTATCTTGACAAGCTGAAGTATTTGAACCTCAGCTACTCCAAAGGGTTAATTAGCACTCCCGACTTTAGCCAAATGCCATATCTTGAAAAGTTGAACCTGAGCAACTGTACGAACTTGGTAGGAGTTCACAGGTCACTTGGAGATCTTACAAGGCTTCGGTACTTGAATTTGTCTCACTGCTCAAAGCTAAAGAGTATTTCGAATAATATCCATCTCGAGTCTTTGGAAAAGCTTCTTCTGTGGGACTGCACAAAACTCGAAAGTTTCCCTCAAATCATAGGATTAATGCCAAAGCTTTCAGAACTTCACTTGGAAGGGACTGCTATCAAAGAGCTACCCGAGTCCATCATAAATCTCGGTGGGATTGTGTCCATAAACCTCAGGAATTGCAAGGATCTGGAATGTGTAACTTATAGCATTTGTGGTTTGAGATGTCTCAGGACTCTAAATCTCTCTGGCTGTTCAAAACTTGAGGCATTGCCAGAAACCCTTGGACAATTGGAAACATTAGAAGAGCTACTTGTAGATGGAACTGCAATCAGCAAGCTACCATCAACAGTCTCGGAGATGGAAAATTTGAAAATCCTTTCTTTCAGTGGATGCAAGAAAAAGAAAAAGGATAAGGCATTCTGGAAAAACAGTTTTAGCTTTCGCTTGAATCTAAAGTTAACTTCACTGCCAAATGTCAGGCGCATCACGAGACGATCAAATACTGGAAGAAAAAAGAAGACAGAAGTATCAGGACCATCATTATCTGGTTTGCTTGCCTTAAAGAAACTAGATCTTAGTGACTCTGATTTGGTAGATGAAATCGCTGGTGATATTTGGCAGCTGTCCTCATTGGAAGAGTTAAATTTGAGCCGAAATAATTTTACTGAATTTCCATCAAGAATATATGGGTTACAGCAATTCAAGGTCCTGAAAGTGGACGAATGCAAAAAACTTGTAGCCTTGCCTGATCTTCCCTGGAGTATTGTAATGATAGAGGCAAATGAGTGCCTTTGCTTGCAGAGTCTTGGAAATCTTTCACCGCAACATGCATTCTTGAAAAAGGTCTCGTTTTTCAATTGTTTAAAATTGTACCAACAAAGCCAAAAAACCGGCATTGGCGCTGCGGATTTGTTGCTGCAATTGCTTCTCCAGGTAATGTCTCTATTTCATGAATTTATAAAATTATTATGTTTCCAAAATAAATTATCAAGATATAGAATTTGTTAATTGTACAACAGGGTCACTCCACCTTTTATAGTCAATTTAGCATACTGATTGGTGGAGGAAAAATCCCTGATTGGTTTGGTTATCAAAAAATGGGTCGATCAATCTCAGTCCAGCTACCTACAGATTGGCAAGACAACATTGCAGGGGTTGCATTCTCATTTGTTTTCGAGTGCCTTGTTCCAAAATCAAAACTAGGTGTTACTTTCAAGCTGATAAGTCCAAACCACCGGGAATACTCATTTGAAAGTGCTCCAGCGTCTGCTGCTTCAAAGATGGGGGAGGAGGGCAAATACGATCACTTGTGGATAGCTTATATCTCTTTCCATCTTTTTCGTCTCCTCTTCCCCGAATTCACAATTGAAGATTGGACTAAGGTTTGTTGTTGCCTTTCAATTAGCCTAAGACAAGAGCCATGGACCAAAGCGAGGAGGTGTGGAATTCATCTAGTGTACAAAAAAGACTTGACAACATCATTGGCAGCTGGGAGCAAAGAATTGACGGTGTATGACGAGGGAGGAGATTCAAAGAGGAAAGAAGAGGTGAAAGAGGATATCGTGGCACTATTGGCCGGGGTTAACAATTTAAATTGGGACGTTGACTCCATTGAGCAAGATAACACCCAGCTTGCGAATTTGAGGAAATCTCTTGCCTATAAGATTCAGAAGACTCTTTCTTTTGATTGC
>SL-0068
GAGGATTTTCGAGCTGGTTTTGCATCATATACGTTCTCCCTTCTATTTGCGAATTTTACAGAGTTTGCTATCGATGAAGTAAGCAAAATTTTAAATGTTAGTACTGAGCTACGGAAACTAGACAGGATGTTCCTTAAACTTCAAGGAATGGTTTATAGAATGGAGTGTAGTCGTGCATATTTATGGGACAGCACACACTATAAGTCATCGATTGCATGGGTAGAAGAAGCCAATGGACTGATCTATCATATCAGTGATATCCTTGAGGATATTTCATTGAACTTAGGTCTCCGGGAAGGAGAAAAGCTGGTAAATGGAAACCTGTTGATAGATAAGTTCTTGTTACTAATACCACGTAAAATTAGTGGTATTGTAGAAGACTTAGAAGATCTGATAAAGGAAATGGGAACAGATTTTCTTGTTGACTTGGTGAAACAAGTTCCTAAAGTGGTTGCTACGAAGCAATGTTGCGGATTTGCTGGTTTATCAAATCCAACTCACACGATTGGGAGAGAATCACAAATTGAGAAAGTTGTCGAAATATTGACCCAAAACGATGTACCTCTTTGTATCACTGGAATGGCTGGCATAGGTAAGACAGTTTTTACCCACTGTCTTTGCGAAAACAAGGAAGTGAAAAAGGCATTCCCATTGCTTTTATGGGTTTCTGTTTCTGCAGAGTTTGAATTGGTCAGAATTTTGAGAGCAGCCATTGAGTCTGTCTCGAAAGAAAGCTGTTATTTGACGGATCTGAATGTATTAAGGTACACTTTACAAGAATTATTACTCTCGGGAGATAACTTTTTAGTGGTACTAGATGATTTGTGCGTTGAAGATCTGGAAGATTGGAACTTACTGTATGCAGCTTTTAAGGTTGAATCAAAATCAAGTAGATTGGTATTTACTACCCGAAATTCAAAAGTGGCATCTTTTATTGGTGCCAAGATGTTTTGTCTTCAACCTCTCTCAGACGAGGACTGTTGGAAGATCATCAAACAAAGGCCTTTCATTAACAATAAAATGCACAATTTAGATGTAATAGGACTTGAAATAGCCAAAAAATGTAAAGGTGTACCTTTGGTGGCAAAAACAATCGGAGACATACTTCACTGTTTACCTGTTAATGAATGGGATTCTTTGGTTAAGGGTAACCTGTGGGACTTGCCCCAGATTGAGAACCATGTATTCCCTATTTTTCTGCTTAGCTATTGCTGTCTGCCACAACACATAAAGAAGTGTTTCTCTTATTGCTGTTTATTCCCACCAGAATACGTCTATAAAATGAAGGATATTGTTCTGCTGTGGATGGCCGAAGGCCTGATTCATCCGATAGACGGAAGAAGAATCGAGGATATTGGTCAAGAATATTTTGAAGAACTTGTATGGGGGTCTCTTTTCAACTCTGGAAATGAATATTTTCATGACTTTGATGGATCTTATACCATGCATGAGTTCAATCATCATGTAGCTGCTTCTGTCTCTTCGAGTATATGTCAGCGTATAAAAGACAACCAGTCTTCTTACTCTTTTGATAGGGTTCGACACTTGTCAATTTGTCATGGCAATACTCAGTCCAATGGCCTACATAGTTTCTCCAAATGTCACAATTTGCGGACGTTCACGTTGTTATGTGCAACTAACATAGGTCCAAATGTCCCTACATTCTTTAAGAACTTCAAAGTTATAAGGGTTTTGAACTTAAAGTGCGGGGGCATCACAGAAATACCAGAAATTGTTGGCAATCTTAAGCACTTGCGGTACTTGGACCTTTCCAGTAATAACATCAGTACTTTACCATCATCACTGTGTGAGCTTTCGTTATTACAAGTGCTAATTTTGGAGAATTGCACATCATTGATGTGTTTGCCGGACAAGTTTAGTAGGCTAACGAATCTTCGGCATCTTTTCTTTGATGTAAAACATCAAATTCATCAAATGCCAGTAAATTTCAGATTCTTGAAGGAATTACAAACATTGAATGCTTTCGTTGTGGAAGCGGAGAATGGTCATACCATTGAAGAATTAGAGGATTTGAATTCTCTGACGGGATCATTT
>SL-0069
ACACCTATGGCTATATTCTTCCTTCTTCCATAAGCCCCCTCTGAATCCTGCATCTTCAATTGGAAATGCCTCCACCTCGGGGCACCAGCTAGCCTTGAGTATTCTTAACGAAGGCATCACTCGATTTACTGCTGACCACTCCAATCTCAAATCAGTTAAAGCTTCCAACATTAACCCCTCAATTTTCCAAACAGTAGTGTGATCACCCCAGAAGTTGTCGTGCATTTCTTTCATATCACCTGAATTGATTGACATATATCGCAACATGGGGAGAGATGTGGGGTTAAGCCATTCAGGACTTATTTTACCTGGATAGAATTTAAGAATCAGCTCGTGGAGTTGTCGAGGAGGATAAAGTTTACCAAGTTTTGTGACTAGTCCATCATCTTGACTGTCAAAGCAACTTATTGTCAAAAGTTGAAGTTCTTGGAGACCTATCAGTGCATTCCCCTCATCATCGCCAATCTCCTCATCCTGAGTTAGTCTTAAACTGAGCCTTCTCAGTCGAGTAAGGCTTCTGAGTTCAGAAATACGACAACCTCCACGCTGGCTTAATTTTGCAGGCTTAAATCCAAGCAGTACTTGAAGATTGGAAAGCTTACTCAATCCTTTTGGCAGGTACTCAAGTGACCCACAGTGGTTCAAATCTAAAATTGCTAGTTCCACAAATGTTAAAACACAAGAGGGGAGCATTTTCATATTCTGGCAATAGCTGAAGTCCAAAATCTGTAATTTTTCAAGATTGGATATGGAATCTGGAACACCAATCAACGGGTGTGTATTGCTTAAACTGAGATAAGCAAGCTGTCTGGCAGATCCAATGCCTTCCAGCAAACTTGAAAGAGGCACATCGAAAATTGATTTGGACAGATCCAGTACCTGGAGGTGTCGACTATTGCAGAACTTCCTAGCAATATCAGAAGGGATTTTGTTTACTTCACCACTCTTGGTGGTTGTCAGCAGTGCTCGTAATTTTCGATTGCTCAGTAGTTGCTTCCCATTCATCGCACTATTAATACCCAAATGCCGACAATTTGCATCAGATGGGGTGGAAAATGAATCATCATCTGCAATTTTGATCACCAAATCACGAACCATATCATGCATTTTGCAAGTATGGATCACACCATTGTAAGCCTTATCAACAACTTCAATCAAACATCGATTGGATAGTTGCGAGAAACAATCTTCTCCAACTTCAGTTGATAACCTACCACTTCTCAGAGGGATGAAACTTTCTCCGATCCACCAACGGATCAGCTTGTCTTTAAGTATGACACAATCCTCAGGAAAGAGTGAAAAACAAAGGAAGCAGGATTTTAAGTATGGAGGTAGTTCATCATAGCTCAACTGTAATGAAGCCATCACTGAGTTATCATTTTCTTTCAATTCATCGCGGAAATGATCTGCAATACGCCTCCATTCGTGATAGTAAGGTGGTTTACAAAGCATCACTCCTCCTACTGCTTTGATTGCTAATGGAAGACCCTTACATTTTTCCACGATCTCCTTTCCCATATCCTCCAATTCAGGAAAATTGCATTCACCTGCAGTTGCTGCAAATGCAATCTTCCGGAACAGTAACCAACTGTAGTGCTCATTCAGGAATTTTGGCCAGTGTGTCCTTGCTTCTGTGACTCCCATCTTGCGAGCAACTAACTCATTTCTTGTAGTTACAATAACACTGCTCCCATTACCTTTGGGTAGTCCAGAATAGATTTTCTGCCACCAAGCATTGTCCAAGCTCCAAACGTCATCCATAACAATCAAAAACCTCTTTCCTAAAAGGTACTGGTTAATTTTTCTTAACAATTCACCCTGGTCGTCACCAATGCATGCATCTCCCAAACTCTTCAATATGCTTCTCATGACTTGTTCGTCAGTAAATGTTTGAGAAACAGATACCCAAATTCTCCTCTCAAAGTGATTCTCCATGCTTCTCTCATTGAAGACTTTCTGAGCAAGAGTGGTTTTACCGAGCCCTCCCATACCCACAAATGCAACGGCAAGTAAACCATCACTTGCTTCAAATAGCCAATCCTTTATCTTCTCTGTGTCACCTTCCAAACCAACTAC
>SL-0070
CCAGTCTTCGACCAACTTCTCAAAGCAGTTATTGATTTTGGCGTAAACATTGCCACTTTCCGGTCCAAATTCCTCAGCTTGAAGCAGACATTGACCGACATCAAACCAGTATTCCATGACATTGAGAGGCTAAACGAGGCCCTAGACGGCCGTGATGAAGAAATAGACATGTTTAAGAAGCAGTTGATGAAAGGTGAAGAGCTAGTCCGCAAGTGTTCCAAGATTAAACGCTGCGACCCTTTGAAGAAGTGGAGTTACTCCAGGAAACTAACGAAGTTGGATAATTCACTAGTGAAGTTCTGCCAGATACACGGTTTAATTCAGGTGGTTAGGGATAGTAAACAGATTCTGGTTAAGGTTAATGAAAATGGCAAGAAATTGGAGGAGATCCACTCGATGATGAGAGATGTTTCATTGACGAGATCCGGGAGTAGTATTGGATTTACAAATTCTAGTGCTTCTTCAGGGTGGATGAATGGTTCTAGTTTTGGGTTTTCAGGATCGTCTGATGTGCCTCAAGTTTCTGATTCTATGGTTGGATTTGATGTCCCACTTCATGAACTGAAACAGAAATTGAAGGTGCTTCAGGAGAAAGATCAAGTGCTGGTTCTTTCTGCTCCTCCTGGCTGTGGAAAAACTACTTTGGCAGCAAGGCTTTGTCAAGAGGATGATATCAAAGGTATTGTTTATTTATTGTTTGCCATATTAAATGTTAGTATCTTACACTGATATTGCTGTTAAGTTAGTTTGTAAGATGCATGCCTTTGTAACTTCAGTTAGCTAATTCTCTTGTTTGTCTTCGAATAACATGAATTTAAATGCTGCCTGGATTAACTTCCTTTTAACTTAATTGATTCTTACTATGTCGGTTTATCAGTTGAATTTTGATGAATGTGTTTTGGTTTTATGATTGCATAGGATGATAGGAACCAAAAACACTTCACACGAACATAAGGTTGTGTTTTCTTATTATGCAACAAAAACATAAATTGTGTTCTGGGTTGCGAATTAATGTATCTATAATACAGTTGTATAGCTTTTCCTTTTTCTCTGGTGTCACAATATGCTTTTGATGTGTGTGGAAGAAAGCCCTTCATACCTAAAAACTAGCTTGCTGACCCCATAAAAGGAGAAATATAGTAGATTCTTTTTTTGTGATTCCACTTATAGGCTATGCAGATAAATGAAATCACGGCAAGACTAGTTGTTATTAATGTTGTATCATGTTTTTATGTCATATTAAGCTTATTGCCGATTTTTAGCATATTTGATCTAATTGTCTCTTAACAGCCATATACAGGGACAACATCTTTTTTGTCACTGTTACCAAAACACCGAACATCAAACGCATTGTTGGGGAAATCTTTGAGAAGAAAGGCTTCAGGGTTCCAGAGTTTGCTAATGAGCATGATGCAATCTGCAAACTCAACAGCCTCCTTGGGGGAATCACTCCTCAACCAATATTACTGGTGCTGGATGATGTTTGGTCTGAATCAGAGTTCATCATCGATCATCTTAAATTACAGATATCTGATTTTAAGATTTTGGTCACTTCGAGATATGTATTCCCGAAATTTGATACATATAAATTAAAGCTTTTGAGCGAGGAGGACGCAAAGGATCTCTTCTGCATTTCAGCTTTTAAAGATGGCAGCCCTGATGTGCGGCTTAATCTTGTTCATAAGGTAAAAGGCTATCTTCGTTTACAAAGGTCTTTTGACTAATTCTTTAGTTATGAATACATGTGAAATCTATATGTAAAACACTATTGTGCATGTGCTAGAAATGTTAGAGAGTGAAAATGTATCTCTTCTAAATAATACAGTTCCCTAATTCATATAACTTTATAAATTTCTCTGCTTTGTGGATCTAAATGATGGCATACAATGGCAGGTGGTGAGAAGTTGTGGCGGTTTTCCACTGGCTCTTAGAGTTGTAGGTCGTTCATTGTGTGGCCAGTCTGAGGTGATATGGTTTAACAGAGTAATGATGCAGTCTAAAAGGCAAATTCTCTTCCCTACTGAGAATGATCTGCTTCGTTCTTTGCAAGCCAGCATTGATGCCTTGGATGAAAAAGTTCTTTACAGCAGAGAAACAACTACATTAAGAGACTGCTACCTGGATTTAGGATCATTTCCTGAAGATCAAAGAATTCATCCTGCTGCTCTTTTGGATATGTGGGTGGAACGATACAATCTAGATGAAGATGGCATCACTGCAATGGCCATCTTCCTTGAACTTTCTTCACAAAACCTGGTTAATCTCGCCCTTGCAAGGTATAGCTGGCTTCAATTTTGTCTTGAAACTGTGTTATTTTTGCTACTTCATATCTAATGTGCTGAAGCTATGAGAATTATATTCCACCTTCAAAATTATTTTGGAGAAAATTATTACAGTAAATTTCATGAGATCGAATAATAGTAACTCATAGAGTTCCGCCAGTATAACATTACAGTGGCTGGCTTCGTTTTATCCTGGTTCCACCTTTTTGGAGTATACTCAACTTCTTCTGTGCCTTGGATTGTTGAACTTATCAAGTTAGCTGATATCCTTTAATAGGTTCCTACTTGTGTATCTGATTTGAACTTCATTCATGCTGATTCACAGACAGGATGCACGAGCAGTTCTTGGCTTACATAACTTGCATTACATACAGCAGCATGATATGCTGAGAGAACTGGTCATACACCAGTGTGATGAGAAGCCGGTAGAAGAGAGAATGAGAATATATATCAACATCAAGGGGAATGAATTTCCTAGGTGGTGGTTTGAACAAAGACTTCAACCACTTCAAGCGGAGGTTTTGTCTATTGTCACAGGTTTGTTATCCATCCCTTCTCTTCCTTTTCAGTCAAAATTTGAGATGTCTTCTACAAATTTGCTTCAGCTTTTCTCTGTTATTTAATTACCACATCCTGAATCCGAATTTCAGATGAAGATTTCTCCTGTAACTGGCATGGCGTGCAGTTTCCTAAAGTTGAAGTACTTGTGTTGAACTTTGAAACAAGGACCTACAAATTACCCCCTTTTATAGAGCAGATGAGCCAATTGAAGACACTGGTTCTGACAAACAATGGTTTCTTCCCAGCCAAGTTGAATAATTTTCAGCTTTGTTCTCTGCTCAATCTTAAGAGAATCAACCTGGAACGCATCTCTGTTACATCCATTATGTCAGCCAATCTGCAGCTACCAAATTTGCGCAAAATCTCCCTGAACATGTGTGAAATCAGGGAGGCATTTGAGAACTCTGCTGCCAAGATGTCTTATATGTGGCCAAAACTCGTTGAGATTAATATCGAGTACTGCAGCGATTTAACAAAAGTACCAGCTGAAATATGTGATCTTGTTGATCTTAAAAGGCTCAGCATCTGTTATTGTCACGAACTGGTTTCCCTTCCGGAAGAGCTTGGGAAGTTGACAAATTTGGAAGTATTAAGGCTTCATTCTTGCACAAATTTGGCTGAGTTGCCGAAGTCTATAGTAAAACTTATTAAATTGAAATTTCTTGACGTATACGATTGTGTGGAGATGGATGACTTGCCATTGGAAATGGATCAACTCTGTTCTTTACAGACTCTTTGCATGGGAAGTTCCCTGGGTGTTGATAAGCTGCCCGATTCTCTGCAAAAACTAGTAAAGTTGGAAGACATTGTATGTGATGAAGAAACAGCCTATTTATGGGAACCTGTTAAGGAACATCTGAAGAATCTGAGAATCACTGTGATGGAGGAACATATCAATTTGAATTTGCTG
>SL-0071
AAGTACTATGAAAGAAGGTGGACGCTTGTGGTTGTGATCATATCTCTCAGTAACCTTTTGAGTAAATGACTCAGGCATCTTTATCATCTTGAATTCTTGAAGAGAATCTAGAAATTCTGAACCATCTGGGAGCGTTACTAGTTCATTGCAGTATTCAATTTTGAGATGAGAAAGCATTGGCATGGCTGAAATTTCTACCCTCCATTTCTCGAATGAGAATAATCTTGAGAGTTCCAAGTGTTTGAGCTCTTGAAAACCCGAAGCAGAACATACCATCTGATTCACTTTGAAAGCATCATCTTCGAGCACCAGAAGCCGTAGGTTGTTGAGTTTTTCTAGTGTTGGCATTGGATCTTCCTCCAGTTGAGTGCTACGTAGGACAATCTCCGTGAAATTTTGAGAGATATCAAAGTATGGTGGTAGCGTTTTAATATAACCCTCAAAAGACACTATTGGTGGAACCCCGGAATTTAATATCTCACGAAAGGCAGAGTGTTTTGTATCTGAATAACAATCAAAGTTTTTAACTTCAAGGGAGCAACGACGAAGCCCCTTATCACTCCTACTTTTCATAAAGTCAGTTATTAAATTAAGATCCTCAACACATACTTCAACCTTTGCATCTAGGTTCCGGAGTTTTTTCAATTTGAAGAGATGGCGTATCTCACACAACTTGGAGTTTAAGTTCTTTAGTGTTTGAAGCTCTGCCAATCCATCAAGTCGGAGTTTTTTCCCATTTTGCAGTTGGAATACTAGTGGAAGATACAAATGTTGCAACCTTGCCATTTTCTGAAACACATTATATGGTATGATAGTGTTGTTGCCATTTTCTTTGTATTGAGTTCTCAAATCAAGGACTTGTAAGTATGACAGGTTGCTGATAGACGAATGCAGCTTCGCCAGGAAACATCCTTCGAAACTCAGATACCTCAAGAATTGTAGATCAGAAATGCCTTTTGGTAGTTCCCCTCTTGGAAAGTCTACCCTCCCGAAATCAAGAATCCTTAACGACTTGAATTCCTTTATATTTGACATTAGTGTGGATGGCCATGCAAACTCCCCTACAACTGATCTGATGATTCGAAGACTCCAAATGTTTGAAGCTAACTCTGGTTTGATTTCAGCATCATACTTCCCTAGATAAATCACGACCCTACGCGTCCTGCCAAAAGAAAAGGAAGCTAGCTGATTAGATAAATCCATGACCTTGAGAAAATCTGTTTCTTCCGCTTTTGAGAGACACATATCTCCCATTAATCCTACAAGGTGGCAAGACTTGATCACGTCTATTATCCGTCTCACATCTATCATTCCCTTCTGTGCTAGAACCTTCAATCGTTCTTGTGTTATGTCCAATAATGTCATCCCGCTTTCATGACCCTTTGATGATGATGATATCAAACCCTCAATTTCCCATAAATGAGACAACTTCTCTGGTTCTATCTGTGAATCTTCTCTGAATTGCCCCAAGTATAGAAAATATAGTTTTTGATCATCCAGCAACTCAGCATAACTTGGAGCCATAACTTGGGAAACATCTCGTCGTGCATTTTTCTGCTCTGTGATCTCCCACTCACTTGCATTCTTTCCTGCTAACTGTTTCGCAAGTGCAATAATCGCCCCAGGTATACCTTCACACAGTTTTACCATTCTCTCCAATATTGCCGATTGGATTTCAGCTCCTCCTGGTCATAAAGAAACAACATATATACCATTTTGAACCAAAACAACATAGTACTAAAGATAGCATTCCGATTAAAAATATACATACCTGGCCAAACCATCTCCTTAAATAACTTCCAGCTGTTTTCTTCAGTTAAAGGCCTCTTTTCATGAATATGAATTGCTTGAGTTATACTTTCTGCTACTTGTCTTGCTCGAGTCGTAATCAGTATGATGCAACCTTTAGCTCCCAGGACAGAACGCAACATCCGCCAATCATCAATTGAGCCTACTCCTTGTAGAACAATCAACGTCCTTGACATTTCAAGATGTTGTCTGACACAATCTTCCAAACTAGTTGTGGACATGTCAACATACTTGTCATCTATACGACTTCCTTCAAACAACTCGAAAACATGTTGAAGTGCGTCATGGGCATTGATGTTTTCAGATAGACGAATATTGACAAGATGAGGATGTCCAAACTCTTTAACAATGCGAGGGTCGTTGTATATTTCATTAACAAGTGTAGCCTTTCCCATGCCACTACGTCCCCATATGGGAACTGCTTGGAAATCGACTTCTGATGATACTTGTGAATTAAGTAACAAAACTTGTATTATCTCCTCTTTTTCGTCCTCCATTCCAACAACAACTGCACCGTCTTCATGGTTGTAAACGAACTTGTTGTTTTGCCTCATCAATTGTTGGTTGTTGTTGGACTTTTGCAATAGAGCAATTCCTTTCATCACCCGACACAAACTCGTGATATCAGTCATGGCCTTTTTCTGGGCAGCACCATGTCTGTTTAAAAATAAATTGGATTTTGATCTAACGCCATAAGTTTGGATCGCATTCTCCACCCTATAGACGTGCTCTTCGATTTCATTTACTTGCTCCCTATCTGTTGTTTCCAAATTCTTGATACAATGAACTGTTTCCATGATTTCTTCGTATGCCTTTGATCCAATTAGTTGTGTTTCTTTAGCCAAAGCCAATTGTTCAAGCTTCATCGTTGCAGCTAATTTCTCCATT
>SL-0072
AAAATAATGGAGTTGGGAGTCAAGTTGTGAAAAAATTGGTTTATTCCCTTTCTCTTACACAACACAACACAGAGAGAATAAAAATGGCGGAAACAACATTGGAGTTTGCGTTAAGCAGCTTAACGCAACAATTGGTAGATAACATGGGTGTAATTGGTGTGATAAAGGATGAGGTGAGTTGTCTGTTAAGTGAACTTCATCATTTGAGAGCTTTTCTTATCGATTCCAATAGAAATCGGAGGGGAAGTAAAATTCTGAAACATTTTGTGGAAGAGTTGAACAGAGCAATCAATAAAGCTGAGAATTCGATCGATAAATTCATGATTGAGGTCACCTTACACAAGAAAAGGGGGATTTATAGGATTTTCGATTTGTGTTATTTGGTAAAAGCCAAGCGCTGTTGCTCTGATATCAGATCTATTATGGAGAAATTGAAGGAAATTCGCAGAGATACTGCTTATGCCCTTTCTCTGTCTCTTCAACTCGATGATTCAAAACAAACTGCTCATCAACTCAAAAGGGTACGCATCTCTTTCTTCTTCTTTTTTTTTTCTCGAATTTTATCCGAAACAATCTCTCTATTTGTACGTTTGTTTATGTATTTTAGAGATGATCAACTTCAAGACATTAGAAAGTTTTACCATAAATAAATATTTGAAGATGAATCTAAATGCTAGCTAAAAATTAGTAGTACTAAATTATCTAATATATATATATATAATAATCATAAAAAATTCTCAATAGAAATAAGTATTGGTTTTAAAAAGTTCACCTCATTTTTTACCTCTCCAAACCCAACATAAATAAAAAAACGCTACATTAAAAAAGATCTTTAGCGGCAATTAATTAACAACAATAGTTTAGTTCAGGCAGAGTCACCTTGGTACAAGGGGGTTCCGACGGAAAATTATACTATTTATACATGGTTAAAATAATAGTTTATGAATATATAGTAGATGTGGAATTCCCTTTAACTACTCTGTGTGTCTATTTCTACGAATTTTGAACCCTCTAATTGAAAATTTTGACTTCCCCACTGATTTAACTGCAGTTAAATATATATTTTTAGCATTAATTAACACTCTTTATAAATCATATAATCAAAAATCTTATGGCACTAAAATAATGTTATTTAATGTTTTATAAAATCTTGTGACACTAAACTAACATTGTTAAATATTTTAGCACTCTTTCTTAGTGATATGCTTATTGTCGATATATATATATTTTTTTGTTGTAGTGAAAAAACTCAACCCCTCTTTTATTCAGTCATAAATGAGTTGGATCACGTCTAAATTAAAAAAAAAAGAAAGATTGGATTTTCTTAGCTGGATCGTTTGGAAGGGTGAAAAAAAAGCGTGAGATGATTTTTTAATGTCACGTGACGTATATATACACCGTTTGTTAGATGACAAGGATATATATGCACCATTTGTTGGACATTTAGGGTATATATGTACCCATTTTTTTAATAGAGAATATATTTGCTTTAAAATCACAAAAGGTGAAGGTATATTTGCCCTTTTTTTTACAAAAGTTACTTAAACTTAACTATGTTTTGTAACACCAAAATCACAAAACTTTGAGTATGCAAAAATTAAAATGTTAGAAAAATAAAAACACATATTAAAGAAATTAAAACCACCCTTCCCCAAAACTATCAAAAAAAATAAATCAATATGATCCATTTTCATGAGTGGAAATAATATAAAAATATTAGTTCACTTCAGTTCATTTACTTGAAACAACTTATTTTCAATCTTTACGACATTTTTACATTAAATTAAATCTTAAGGAGTAATAATTACTACTACTTGTATGAAAGTAATAATCTTTTGATAATTTTTTTTCTTTTACTCCTCTCACTGAAACCAACAATCGTAGGGTTGTAGTTTGAGGGAGCTTATCAGTCGAGCAACAACTCTTGTTTTGTGTCATGTTTTTCATTTTCATCCACCCTATTAAATTGGATTTGTGTTTATTAGATTAATTTTTTAAAAAAAGAGTAAAAAAGTAATATCTATTAAAACTTTGTGTTAATAGGCTCAAAGTTCTGTTATTTTTGATTTAGAAAACAAAGTCAAAGTGATTTTGGTGAAAAAAAAGTTATGTTGCTCACGTATGGGATCCTCCAAAAAAGTAGTGGATTTTTGGAGGATCTGCGAGCAAAGTGATTTAATATGTGATCATCTATGAAATTTACCTGTAAAAATCGTATTAGAAGTTTGGTTGAGCAATGATATATATATATGTTGCTCTGCCTGAATTTTTTCATTTTTCATTTTTCATCTCAGGCTCCCGTAGTAGAGGAAGATGAGGTTGTAGGCTTTGATGAGGAGGCGGATGAAATTATCAACCGTCTTCTTGGAGGATCAGATGATGTAGAGTTTATCTCGATCGTCGGAATGCCTGGTCTTGGCAAAACAACTCTCGCAAATAAGGTTTTCAAGAGTGTTGGATATGAGTTCTACAATCGTATTTGGGTATATGTCTCTCAGTCGTACACCCGAAGAGACCTATTTCTTAAAATCATCAACCAATTCACCAGAAACACTGAACAATATCGATATGTAACTGAGGAGGCTCTAGCTGAAGTAATACGCAAACATTTGTTGTTCGGAAAGTATCTGATTGTATTGGATGATGTGTGGACACAGGAACCTTTGGATGATGTCAAAATTGCTTTACCAAACAAGATGAGAGGTAAAGTCTTGTTTACCACTCGAGATGACGAGGTGGGAAAATTTTGTTGCAATGAACCTCATCATATAAAATTCCTAACCGACCACGAATGTTGGGAGCTACTACAGAAGAAGGTTTTCCACAAGGATAAATGTCCCCTGGACTTGGAAGTACTCGGGAAGCGCATAGCTAAGAAATGTATGGGTCTTCCTCTTGCAGCTTTGGTGATTGCGGGAGCCCTAACCGGGAGAGGCAAGACTAAAAGTGAGTGGGAAATAGTGCATCAATTTGTGAGTGAACACATTATTAGTAGTGATATTAGGATGACCAAGAAATTGGTGCAGATGAGTTGTGATAGTTTGCCTGTCAACTTGAAAGCTTGCTTCTTATATTGTGGTGCTTTTCCTAAAGGTTCCGAGATCCCTGCTTGGAAGATAGTCCGGTTGTGGATCGCGGAAGGGTTCATTCGAGAAACAACGGGATCAAAAATTGAAAGTGTAGCAGAGGGTTACTTGAATGAACTTGTCAGCAAGAGCTTACTGATGGTAACACAAAGGACATCCAATGGCCAAATAAAAACATTCCGCGTGCATGACATGTTACATGAGTTCTGTACGCTCGAAGCAAGTGAGGAAAATTTTTTCAAAGAAATAAAACTAGGTGTCGAGCAATCTTTCCCCAGAAACCAGGAATTATCCACATTTCGCCGCCTCAGCATTGATTCTTCTGTTCAAGAATTCATTTCTACCAACCCGTATGGTGATGGCATTCGTTCATTCCTCTGTTTCTCCTCTCGGAACATTGCGATGTCCCCATATGAGTTAGAGACAATCCCGAAATCCTTTCCACTACTGAGGGTTCTTGACATTGAGTCCATATTATTTGAGTTAGAGACAATCCGAAAATCCCCATTCCGGAAGCAGTTCTTTCAGCTATATCATTTGAGATACCTTGCTATATCAAGTGACTCGTTAAAGATACTTCCTAAATTCATGGAGGACCTGTGGAATCTACAAACCCTCATAATTTCGACTCAACAAGAGACATTGAACATAGAAGCAGACATATGTAACATGCCACACCTTAGGCATGTTCACACAAATGCCTCTGGTAAATTATGTCCCTCTGTCCTAAAAACAAGAAATCATCGTAGTGCTTTACAAACGCTTTCTATAATAGAAGCTGAAACCTTGACAGAGGATGTGTTTGCAAGGTGTCAAAATCTGAAAAAGTTGGGTATTCGTGGGGATATGACCAAGTTGGTTGGTCTATTGAAGTTAGAATACCTCGAGAAATTGAAGCTAATGAATTTAGCAAGTGGGAAGTTGCAGCTTGATTCAGAAAATTATGGATTCCCTCGGAGGTTAAAGCAGTTAACTTTATCAGGTACGTGGTTGGATTGGGAGGAGATACACAGAGCAGTTGGCCATTTGGAGCTTCTTGAAGTGTTGAAGGTGAAAGAGAATGCATTTAGGGGGGATTCTTGGGAGTTGAAGAAGGATTACGTGTTTCCTTGTCTTAAGGTATTATGGATTGAAAGGTCAGAACTAGTTTGTTGGAAGGGTTGTGATGAGAATTTTCCGAGCTTAGAGAGGCTTGTCCTTCGTAATTTAAATAAGCTTGAGGAAATCCCTATAAACTTTGCCAACATAAGCAACCTGAAAATGATGGAACTGGTGAATACAACCAAATCAACGGTTAAATCTGCCCAGAAAATAGAATCCCAAAGTGTATGTACTGGATTCAAGCTAACCATTTTCCCGCCCGATACATAACTCTCATTGCAACTAATCAAATCTCTTCAGAGGTCAGCCAGTTACTACTTTCTTTTGTCAACTGAATGTCGTCGTGTTTATGTCCTCCTTGCACCCCTTCTTTTGGCTCTCAACTTTCTATATCTGCAACTGAATTGGTGTGCCTAT
>SL-0074
GGAGTACCAGTTGTTATTCCAATATACGGAGTTGTTGGTTCAGGCAAAACTACACTTGCTAGATCAGTACATGAGAATTCAGCCATTGTTGAAAGGTTTGAGAATCGGATATGGATTGATGTTCCTCGTGAAGACTTTGATGTCGGATACATACTTGAGAACATAATGGAGTCAGTAAATCATGGATGGATGCGGTGCAGCAGCTCCAAAAAACAATTGCAGGAACGTGTTGGGAGAATATTTAATTCTAAGAGGAGCTTATTTGTGTTTGATGATGTGCGATACATACAAGCTTGGGAAACTCTTTACGGAGCACTACCAGAATTATACTCGGGTAGTTACGTACTTGTAACTACCCGAGTTGAATATGTAGCGAAATACATATCAAAAAAACACAGTCAGCCTGTACATAACATGAATTCCTTGAACGAGGATGATAGTTGGAGATTGTTCGACATGGTGTTATCTCACAGTCACAGGGCATCATCATCAGGTCAGTTAATTTAATTCTACTCTGCTTTTGTTTTAAAAGTGCCACTAAGTGATACTTATTTGAAAAATAATAATAGTAGATCCTCTCATATGATATGTCTAATACAGTATCTAACTCTGTGCAGATAGGGAAATGGTTAGATGTTGTTATGGGTTACCAGGGCTCATCAAGCATCTTGCATCGTATAAAACAAGTGATCAATCATTTATCTCTGAATACTATTGTCTACTTTATAAACAAGAGTTACCAAAGGAATTGCAACCATGCTTTATTTACTTAGGTCATTTCCTAGAAAATCAATTGATAGATCCAGAAAAGTTGTCCCATTTATGGATGATCGAAGGGTTATTATCAACAAGACAAAGTGTTGTTAAAGGGCATCAGAGCATGACTGAGAGATATCTGAAAGAACTAGAACGTATGGGCGTGGTAGAGCTGCAACCAGAGGAAGTTCCAACGACCAACAAATTATTCAAGGCTTATCGCTTTGTTCAAGGTATGGAAAAATTTTGTGTCTCAAATTGTGAAGAAAAATGTTTTCTCAAAATCATTGATTTAAGACGAGAAAACTGTTCACTCTCATCGAGTGACAGACCACGTCGACTTGTGATATATCTAGGTAATCGCACAGTTGAGATTCCTCCTAAAGTTTCTAAAACTATTCTTAGTCTTAGAGTGGTTCTTCTTGGAAACCAGCACACCCCTACTGAAATGCTAAACCTCAAGGAGTTTAAAGGGCTCAGAGTTCTTGATTTTGATGGGATTGATTTTAAAACACTGAAACTACTGACGGGTATTTCCAATCTCGAGTTGTTGAGGTATCTGAGCTTAAAAGGGTGTATCCTCGATGCGTTGCCATCATCTATTAGCAAGTTATCTTACTTGCGAGTATTTGATCTGAGAGTAGAAAAAGGAGCATCCGCTATAAAAATCCCAAACGTTCTATGGGAGTTGAGGAGGCTGAAACATTTATACCTTCCGCTAGAATTTGCAACTCAAAATGGTGAAAAACTCCGACTCAATAGCTTGACACAACTTGAAACCTTGGTGAACTTCAACACGAGCTTGTGCAGAGCTAATGATGTCTCAACACTTTGTAAACTCCATTACCTGGAGGCAAAGGTTGAAAATAATTTCCCCGACTTTGAATCAATCACCAGTTACCTGACTTCAAACAAATGTCCACTACATTGCTCCATTGACATCATAGATTTGAATTGCTCTGCACCCGAACGTAGTACTGTACTAGAAGAATTCTTAGGTTGTGAAGTACTCCAAACCTTGAAATTCAAAGGATTTATTGGACCCCTATTACCATCTCCTAAAATCTCCCCGAATCTCACTCAGTTACGTCTTCATAAGTCTTGTCTTAAACAAGACCCCATGCCAATCTTGGAGAAGCTTCCTAGTTTAGGGATTCTAGGCCTCAATGATGATGCCTATATGGGGAAGGATATGGTCTGTTCAGCTTCAGGTTTCCCTCAGCTCAAATGCTTACAACTCCTCAATTTGTCCGAGCTGCAGAGAATCCATGTGGAAAATACAGCCATGCCTATACTTTCCAACATAGAAATCGACAACTGCCAG
>SL-0075
ATAAAGGTAGCCATGATTTGGTGCGAGGCAGTGTTATTTCCAGCTCTGAAGGTTCTTTTTGACAAATTAGCTTCAGGGGATATCTTAAACATACTTAAAGTATGGAATGTTAATGAAATGTTACTTGACAAACTTAAGATTTCTTACTTTATCAATACAGCTGTTCTTGATGATGCAGAAGAGAAACAGTACCTCAATCCAGCGGTCGAGACTTGGATCGATATGCTCAGAGATGCTGTCTTTGAAGCTGAGGATATTCTTGATGAACTAGCTACTGAAGCCTTGAGATGCAAACTAGAGCCAGATTCTCAAAAATTTTCTCAGCAGGTGTGTAATAGTTGGAACTTTATCGGTATGAAATCAAGAATAGAAGAGCTTATAACTAGACTAGAATATATTGCAAAACAAAAAGATGTTCTTGGTTTATAAAGTAACAAAAAGTTTTGTTATGGAAAGATGTGCAGGGGTACTCCAAGTACTCCTTTGTTACTTAGATCACATGTTTATGGAAGGTATACTGAAAAAGAGGAACTAATCGAGTTATTGGTTTCGGATTTGTGATGATACAAATAGAGTTGCTCCATTTTGTGTTATTCCTCTTATTGGTATGGGAGGGATTGGGAAGACAACTCTTGCTCAGATTGTCTATAATGACAAGAGAATTTGTGAGGAGTTTGACGTAAAAGTGTGGGCTTGGGTGTCTGATGATTTCAGTGTAGCAAGTATAACCAAGTCATTGCTTGAATCTGCTACTGCAAAACCCTTCGACACGAATAGTTTGGAAATTATTCAGAATGGTCTGAAGAATCTGTTCAGCAGTAAGAGATTTTTGATTGTTTTGGATGATGTATGGTGTGAGAGCTGTGATGACTGGAATGAACTTTTAATCCCTTTCTTCGAGGGAGATAAAAGAAGTAAAATAATCGCGACAACACGAAATGAAGGAGTTGCATCAATCACTGGAATGCTTGCACCTTACCATTTGCAGGAAATGTCACATGATCATGCTTTTGGTGTTCGAGGCATGGAGATGAATCCGAGATTGAAACAAATTGGAGAAGAGATTGTTAAGAGGTGTAAAGGCTTGCCTTTAGCTATCAAGACTCTAGGAGGTATGTTGTCTTCGAAATTGGACATTACTTATTGGACTGAAGTCCTGAATAGCAATTTATGGTATTTGCCTTCCAAGAAATGTTCTGTTCTACCATCTTTAAGATTGAGCCACCATCATCTTCCGCCAAATTTAAGAAGATGCTTTGCATACTGTTCAATATTCTCGAAAGGGTATGAGTTCAACTAGAAAGATTTGATCTTGCTCTGGATGCAGAAGGGTTCTTGCAGCCAATGGCGCAGATAACTATGGAGGAAGTGGGAAATGGAAATTTTACTGAACTGCAATCGCGGTGCTTTTTCCAAGAATCCACGCAAAATAGATCTCTCTTTGTGATGCATGATCTAGTACATGATTTGGCACTTAGTGTTTCCAGGAGAACATGTATTCAGCTGGAGAATCCATTGGATTTTTGAAACATCTTCGCTTCCTCAATTTTTCCTACACAGAAATCAAATACCTTCCTCAGTCAATCAGTTATCTTTACAATCTACAAAGTTGCTACTACGCAACTGTTATTATCTCATTGAGTTGCCTGCTGACATGGGGAAACTGCTCAATCTTCGTTACCTTGATGTTAGTGGAACTGTTTTACAAAAGATCTTGCTTGGTCTGGACAAATTGGTGTGCCTCAGGACATTACCAGAGTTTGTTGTGGGTTGTAATGTTTCTAGTAATAGGACATTAACAGAGTTCACAGTAGATACTAATAATGGTGGTACATTCAATCAAGAAAGTAAAGGTTCTGGTATAGGTGTTTTGAGTAACTTGTTTCACCTTGAGGGTTCACTTTCAATACTGAATTTGGAAAATGTGGATAACATTTGGGATCCGCACGGAGCTAGTTTGATCACTAAGAAGCACCTTCGCGAGTTATTGCTTCAACGGAGTGATAGTTTTGAGGACTCAGAGAAGGCTAGAATGGAAACTGATGTTCTTGAGCTGTTAAGACCCCATCATAATATAGAGAATGTTACGATCAAGGGTTACAGTGGTACACAACTCCCTACTTGGACGGCGAGTCCTTCATTCCACAAGCTGGTTTCGTTGAGTTTAATCAACTGCAAAGGCTGTCGATTCCTACCTGTCACTAGGTCAGCTTCCTTCACTCAAAAATCTCATGGTTAAAGGACTAAGTGAGGTAAAAAGCATCGGTGATGAGTTTTTCGGCTATACTTCAACCATATTGACCCCTTTTGCATCTTTAGAGACTCTATCCTTTACGGATATGTTGGTTGGAAAGATCAGTTACTCGGTTATGATGGGGACAGAGAAGCATTCTGTAATCTCTTGGACCTTCACTTGGAGGAGTGTCCTAAACTGCGGGGAGAATTACCTGACGTCCTTCCTTATCTAGTAAAGCTTGTGATTTGCGAGTGTCAACAACTGGATTCTTCTCTTCCCCGACTTGCACAACTAAATGAATTGGACTTAAGGAGTTGTCATGTTAGGTTGATTAGCAGCCCGCGTGTGGTAACAAAACTCACTTCATTACAACTGTCTAATCTTTCAAATGAATATCTACCTGAATGTTTCCTAGCATCGCTTCGGCATCTGGTGATTAGGCATTATGACTTAGTAGTGTCCCTTTCCGAGGAAGGGCAGAATCTGCCTCGCAGATTGGAGTATGTAGAACTGGAGAACTGTCATAATCTGCAGAAGTTACCGTAGTTACTTCACACTTTGACATCCCTTGAAGTAGTAATAATCACAAATTGTCCAAGGCTGGAATGTTTTGCAGGAAAGATATTTCCTTCAAACTTAAAAGACCTTGCCATTCAAGGATGCAGTGTTGAGTCTTTACCTGAAGTTATGATGAACAGTATCTCATCTCTCGAGTATTTGTCCATCCACGGGTGTTTAATGCTAGCTTCTTTTCAAAGAGATAGTGAGTTGCTTCCAACCACATTTCAGCATCTGACAATCGAGAAATGCCCGAATCTGGAGTTTCTGCCTGAAGGGATGATGCACATCAACGATACATCTCTCAAAGTATTGGAGATTTTCGATTGTTCTTCTATATCATCATTCCCTGGAGGCCAACTGCCAGACACTTTGAAAACACTCACAGTTTGGAACTGCTTCAATCTCGAGGCATTACCTGATATCAGAACCGAAACAATGCTTCTTGAATCTTTACGAGTTGGGAACTGTACAAGTCTGAAACACTTACCTCATGGCTTGAACAAGCTGCTGAATCTAAGTTATTTTGAAGTTGACGGTTGCCATTGTATCGAATGCTTTCCTCTAGATATCCTTCCACAAAACCTTACAAAAGTACTAATCATCGACTGTGAGAATCTGATGTTCCTTCCAAAGTGGATGCAGAATCTTACATCTCTTCAAGAACTTCAGCTATCGAACTGTCCATTAATCACATCTTTCACGGAGGGCGTTTTTCCTACTACCCTTGTGTCTTTGGATGTCAAAGATTGCAAGAATCTTATGCCAATGTCTGAATGGGGATTGCATAGGCTTGCCTCTCTTAGAAGGCTGACAATTCATGGGATCAGTTCAAATCTTTCTCATTTTCCTCAATGGTTGCTTCCATCAACTCTACAAACACTCAATATAGTTCAGTTATCAAATCTTCAATCTCTTTCT
>SL-0076
AGCTGCCCCGTTAAGTTGAAATAGTTTGAATAACTTGTTACATGAATACACATGAACTTCTTCAATACTTGATAGCCTCTGGAGCAAGGAAGGTTGAAGTAGAAAAAATAAATCATGACAAAATTCAACCTTTAGAATCCGCAAATTCTGGAAGGAACCCGGTTTAATTGAGTGGACAGAAAGTGAATATAGCTTCTTGAACGTCCGAAGATGTAATTTCTCCAAAGATCCTAAAACTAAAGGTGCATCGCTATGAAGAACCTCATCAATGAAATAGGTAATGTCATCATTGGCAGTTATTTCAAGAGTTTTCAAGTGATTTAAGCCCCCTTCGACATCAAAGATACTTTTCAGTATTACCTTGGATGCACAGAACATTGTCAATTCATTTGAGAATTGAAGCATATGATTCATCCCATTTGGTATACCAGTCTTTAATTCTCTAAGATAGAACCTCCTAGAGTTTGGATAACATATAGCTGAGTGGTAACCTACTGTTATCTCAAACTTGTGTAAGCTAGGAAGATCAAAGTTCTCAGGGAAAGCTAGAAGGGTGGAGACTTCCACACACAAAATGTTTAATTGGGGCAGTGACATTAGCTCAGACAAGCTTACTTGGCCACTCCCTTCAGCGGATCCATCAGCTAGCTGCCACAATCGAAAACTCCAACCCATATAAAGTTCTTCTAATCGAACAAGACGTGATATCAAGTTCTCCGGGATTTTCTGAAGGTACCCACAGAATGACAAATCTAATAACCTCAAATTAACCAAGTCCCCAAATTCATTTGGAAGTTGTGTGATAGAGGACCCGTATAAACTTAAAATTTCCAGGCCCTTTAATTTTCCAAGAATAGATACATCAGCTAACCTGCAGTGGTCTAAACGTAAAGTTCTCAGGTTTGTGAGAACTTCAACAGATGATGGAAAACTGAGGGGAAATGTATTTTTTTTTGTGGCATTCGGGACCAACTGATAGTGAGGATTTAGTGAATGGACACCAACCCTTTCACTTAAATCCAAAACCTGGAGTGTTTTCATATGCATGAAAAAGTCGACTGGTATCTGTTCAAGACCTTCATTTTCTCCAAGATGTAAAATTTGAAGATTGGGGCAATGTACATCAGTTGGAAGCACATGGATATTGTTGTGCATGAAGGAAATAGCTGTTTTTTGGCTGAATGACTCCCTTTGTGGCCACTTATTCAGATTGTGACCAGCTCTTACCATGAACCCATGCTTCTCCTCAGATGCTTTATATATAGCAAAGTCACGAATAACATCATGCATTTTAACGAAACCCTCCTTCCCAATATCAAGCAACAGGCAAGAGGATTTAAGTTGGCCAACTCTTAAGAACACTCTGGCTCTAGCTTCTTCAATAGTGTCCACATTTGAGAACAACCCTTTTCCTGTCCAGTTTCTAGTCAAGTCTTCAATACTTATTTCATGATCTTCTGGGTAAAAACAACACATCAGAAAGCACAACCTGATTTCCTCACTTTCCAAAAAATTGTAGCTCAACTCCAGGCAGGAGAAAATGGTCTTGCTTGCATAAGTGGGGGTAAAGGGTTGGGACTTCTTAAGGAGCTGTAGCGCTGCTTCCCACTCCACTTGTTCTTTTCCTCGTAATGCACTTCCAACAGTCACAAGTGCCAATGGAAGGCCTTGACATTCTTCAACAAACTTTATGACCATGCTATCCAACTCCGGACAAAGGTCTGAAGTGCTCGTGCAAGCATATTTCCTCAGTAAATGTGACGATTCTTCTTTTGATAAAAGTCTCAATGGTACTCCTTTGGTCCCCATAGCTGTGCATAGATCTTTTTGTCGCGTGGTAAGCATAATCCTACAGGCCTTGTGCTCATCACCATGAGGGATCCCTATCTCTGCTAAGTCAATGTATGACCAAACATCGTCCAGTATGAGAAGTACGCTCTCCATGGACAGTTGCATATAAAGTCTACCTGCTCTTCCTAATGTGCTTTCCTCCTCAAATCTGTAACATAACATATCCGCAATTAGACCCTGGATCTTTCTTATATTTGGTGTTTGGGAAACACCCACCATTATAACTCTCTTAACAATTCCACAGTCTCTAGCCAATTTCCCTACTTCTACGGCAAGAGTGGTCTTACCAATGCCCCCCATGCCATAGATTCCTATCACCTTATAGTGGTCATCCTGTAGTTCCTCAAT
>SL-0077
ATAAAATCACATGTGAGTTTGTTATCAACTTATTGTTTAACATTCGCATAATTATTTGTACAAGATAATCGAATAAAGAACACAACTTTCAGAATAAGAAATCAGGAGCAATTCATCTTGATATTCTATAATGAGTAGGATAACCTGAGAAATATTTTTGTACAAGGAGATATGAGAAGTAAGATCTTTGGAACTACACGTAAGGAGAGTGTTACTTAGACGATGTGTCCTGATCATTGCACAATAAGTGTGGGGAATCTGTATAGTGTACTCTTGGGATTTATTCAAACAACATTAACTAGAAAATAGGGATCATCCGGAACTTGAAGAGGTTGGGAGAAAAATTGCAGACAAATGCAAAGGGTTGCCTTTATCTCTAAAGACAGATGTTGGTACTTTACGCTGCAAATCAGAGATAAAAGAGTGGAGAAACATTTTAAGAAGTGAAATATGGAACCAGCGTTTTCTGAATGATATATTACCAGCATTGATGTTGACCTACAATGATCAACCTGCACATTTGAAGCGATGTTTTGCTTTTTGTGCGATATATACCAAAGATCATGAA
>SL-0078
TGAAACATGGATACTAAGTTTATCTTCTTCTATAAAATCTTGCACATCTTTTTTAATCGCACTGGCTGAATATACAAGTTCACCATTATTAATATAAGTTAAACGGATGGACTTTAAAGTGTGTATATCCCATATGCAGAAGGGATCTTTATAAGATCTCCACTGTATTGTAGTTTTGATTCCTCAAGCTTTGGAAAAGTTTCCCTATAAATATGCAATTCCAAAAGGTTGACCACTCCCTAAGTCAAAGTCTTGACACTTTGATAGATGTCCACACTTGCATCCCACTTAATCTCTATTAAATTAGAGATAATAAAATCAATAATTTTAAGCATAAATAATATCGTGATTGCTGACAACAAAGTAGGTTTCAGGCGAACAATATAATTATAACTTTTTCAAGATGGCAGTGAAGTGATATTCATTGGAAACATCACTCTTTTAATATCATTCAATAAGTGATTAACGTTTATTAAGGACATAACACTTGGGAAACCAATCTCCATGTGTATGAGGATCTATCGGTTCCTTGATGATGCAATCAAAGTGCAAAACATTTGAGAACTTCTCCATAGTATCACTTGTTCCTTCAAAATATGAGATAAGAATTATGGATAAAGTTGCCAAGTCATCTAACTTTGAGTTCTAAGCTTGGATAACATTGTCCACACCTTTTTCGAAGAAAGAAATGTCAATGTTCACATGTTTCAATTTTTACAGTTCCAATATTTCGGGTAGTAGTACTATATGATTCCATGATCCATTTTAATAAACAGAGTTCCAGGTTCACCCATGAAAGTGGGATAGTTTTTACGTTAGTCCGAATCATTAAGTACCTCAAATGAAATAGTGAGACTATTTCTTCCGTTAAAGAATCTCCCAGAAAAGTGTTACGCAGTTGCAACACTCTAACAAGTCTCATGTGTTGACAGATATATCAAGAAAACCACTAACTTTCAAAGTTATGAGATGCTTACTAGCAGCTGAATAATTATTATAACTGAGCAGACACTTCTTTTGTGAAGTTTTCTATTGTCAGTATGAATGGTTAGACGATTGTGTAGGAAATCCGAAGCATGAAATCATGCACCTGAATTGTTGGACTTGAAAAACCCTTCCTTTTGGCTTCTCTTGAACAAAATCATGCACATCATCTTGGACATAGTAAACTTTGGAGGGAAATGATCAACCATTTTCAGGCTACTAGAAATTAAAGCATCTAGGTAACTTTAAGTTGCTTCCTCTATACTACTTTTGGATTGGATATAATAATCCACCAACCCTTTGGCCATCCACAACTGCATCAACTTATAGATGGATCTCATTTTCTCTTTCGTTATTTTACAAAGTAAGACACAACGACTTCATGTGGAATGGTAAATGGTCATAACTTAATTGCATAACCTTCGTCATCTGCAAATTGTTGTTTACAGAAATAATGGAATCTAGATTATGTTGAATCTTAAGCTGAAAATTCCTTCCTTTTTTCTTTCCTGACCATCCTCTATCAATTAAAATAAGAGCCAAAGGAAGCCCTCGAGATTTCTCAACTATATGGTATCCAACTTCTAACATTTCTCTATGGCAGCTTCCTTGATCAGTACACCATTTACCTTGCAGACACACCTTACTACTTCGACTATTTAAGTTAATTATATTTCCTCTGCTAACATTTGAAAAACATGCTATTTACAACACCCCTGTTGCAATATTCCACTTATCATCCAAGACGATGAGGTACCTTTTATTTTAAAGTGGTCCTTGTAGCTTTTCAACAAGGTAATCCTCACTTTC
>SL-0079
AGTCCTGAGACATCTGAAACCACAAACGTTGCAAGTCAAAGAAGTTTATGGACACAAGGCCACTAAAATTTATGGACTCAGATATGTCTTTAATTATCGTCCCTTACCAAGTGAAGTTTTGAAAGTTAAGCCTATGATTTGAGGAAAACTTCCATGTTTTGTGCAATTCCAAAGAAAAAAAATTTCCAAAAACGCAAGGTGGATCTGAAAGGCTCCTAGCTTTAAGTAGCGAGACAAACACAAGTACCAAAGCCTTGTAAGAGTTCCTAGTCACTCGTGAACTATTACCAGATTCTTACAATTGCTCAGATTCATCTTTTTAAGATATGGCATTTGGTTAAAGTT
>SL-0080
ATGGATATCGGTTTAACAGTTGGAGGTGCGTTCCTCTCTTCAACTCTGCAAGTTCTGTTTGATCGACTCACCCCACAGTGTGATTTCCTTAATCTGTTCCGAGGACGGAGGCAAGATCAGCGTCTCTTAAAAAAGCTTCATACTAATTTACTTGCTCTTCGTGCTGTTGTCCATCACATCGAGATCCAGCAAATTTGTGACGAAGATATTCGGACTTGGCTGAACCAACTTCAGGATGCTGTGGACACTGCAGATAACTTATTAGATGAGATCAGTTATGAAGTTTTGAGAGTATCTGGTGAGGAAACAAGTCGTTTTTGCTACTTAGACTCCATGATGCCCAAATTGGAAGAGACCATTGAAACGTTGCAAGACTTGGAAACACAAATTAATTGCCTCACGATCACCCTGAAAGCTCAACTGGTGACGGGTAAAAAGGATTCACCTAAACGTCTCCCATCGACTTCTTTGGTTGATGAATCAGGGGTATTTGGTAGACATCAGGAAGTTGAGGAAATAATCAGCAAATTGTTATCATCTGATGATGATGCACATGGATCTGGTGATGTGGTTCCGATAGTGGGATTGGGTGGAGTGGGCAAGACAACACTTGCTCGAGCTGTTTACAATGATAAGAGGATAAAACAACATTTCAATATTACAGCATGGGTTTGTGTTTCAGAAGAATATGACGCTTTCAGAATTACAACAACATTGCTTGGAGAGATAATTGGGTCATTGGATTCAAAAGTTAGTGCCAGCAATCTTAATCAGCTCCAAATTAAGCTAAGTCATAGGCTTAAAGGGAAAAGGTTTCTTTTTGTTCTAGATGATGTATGGAATGAAAATTACACTGATTGGGATGAGTTAAGGTGTCCTTTTGTTCATGGACGAAAGGGAAGCAGGATCATTTTAACAACAAGAAAACAAAGCGTTGCCATGATGATGGCAAGTGAGATGATTCAGTTGAAATCTCTTTCTGATGAAGATTGCTGGTCTTTGTTTAAAACACATTCATTTGAAAATAGAGATCCCAACAAATATCCAGAGCTTGAAGTGGTTGGCAGGCAAATTGTGGGGAAGTGCAAGGGGTTACCTTTAGCTGTGAAGACGTTGGCAGGTCTATTGCGCTCTAAATCAACTATTGAAGAGTGGGAACGTCTTCTGCAAAGTGAAATATGGGAGCTACCAAGTGACATATTACCAGTGCTCAAACTAAGCTATAATGACCTTTCTCAGGTGCTAAAGCGTTGCTTTGCTTATTGTGCACTATTTCCTAAAGATCACCCCTTTGGTCGTGACGAGGTTGTTCAACTATGGATCGCTAATGGCCTTATAACACAGGGAGAAAGTGATGAAACAATTGAAGATACAGGGAATCAATACTTTTTGGAGCTAAGATCAAGATCCTTGATACAAAAGGCATCTGATCTCAATTTGTTGAAATGGGAAGCAAGGGATGTGTTCTTGATGCATGACCTTGTCAATGATTTGGCTCAAGTTGTGTCTGCAAAACTCTGTCTCAGGCTTGAAGATTATCCAAGGACTCACATATTGAAAAGAGTTCGACATTTGTCATATCTTAGAGATTGCTATGGTGAGTTTGACAAGTTCAAATCTCTTTCTGGCCTTGAGTATTTGAGGACATTGATTCCCGTAAGGATTAATTTTTATTCATTTCTGAGCAAAAAAGTTGTGTATGACATACTGCCAACCCTCACCTCCTTGAGGGCATTATCCTTATCTGGATATCAAAACAATGAGTTTCCTGATGCCTTGTTCATCAATATGAAGCACCTACGCTATTTGGACTTTTCTCGTACAAAAATTACAAAAATACCAGATTCAGTTTGTACTTTGTATAATCTACAAACATTGTTGCTGTTGAATTGTTGGGGTCTTGTTGAGTTGCCGCCAGAGATGGGGAGATTAATCAACTTGCGTCACCTTGATATTCGAGGAACTGGTATTTCATGGAACATTCCTCTACAGAAAAGCAAGTTACAGATTCTCCTACTTTCTTATTCAACAAGATTTGTCGTGGGTGCATTTAGTGATTCAAGAATTGAAGAGTTGGGTGAACTTCAAAATCTCCATGGATCCTTATCAATTTCAGAATTGCAAAATGTTGTTAATGGCAGGGAAGCTATTAAGGGAAACATGAAGGATAAAAAGCACCTTGAAGAGCTATCTTTGTCATGGAGTGGCATTAATGCCGATGATTCGCAAATTGAAAGGGAGATTCTGGATAAGTTGAAGCCAGATAAAAACATTAAGAAGCTGGAGATCAATGGGTATCGAGGGACAAAGTTTCCAGATTGGCTTGGAGATCATTCATTTAGTAAGCTCGTCTCATTGAATCTCCGGAAATGTAGGGATTGCGATTCCTTACCAGCACTTGGACAACTGCCATCTCTCAAACATCTTTCAGTCAGTGGAATGCATCGGATACTGCAATTGACTCAAGAATTTTATGGGAGTGTGTCTTCAGTTCCACCATTTAGAGCTCTCACAAACCTTGTGTTTAAGCAAATGCCAGAATTGATAGAATGGCACGTGTTAGAGAATGGAAGCTTTCCTCAACTCAAGCATCTTGACTTAATTAATTGTCCTAAACTGATAGGGGAGCTACCAAAAAGTCTTCCATTTTTAGCTACATTAAGGATTTCTGGCTGCCCAAAGCTTGGAGTTCTTCCTGATGGTCAAGTGGCTATGTTTGGAATCCATTTGAGTTTGATCCATCAAAACTTCACGTCTCTTCAAAAATTGAGAATTTCAGACATGCCAAACTTGGTGGAGTTGCCATCAGAAATATGTGGACTAACAAATCTTGGAGAATTGAGGATATCTAATTGTGCAAGCTTAAGAATAATCAGAATTCAGGAAATGCAACAGCTCATTGAATTGGTCATTCGAAATTGTCCAGATCTTATGTCCTTAACAATTCTGAGTCTACCAGTAACACTGGAAAAATTGCATATTTCACGATGCGGAAAATTGGAGTTGGAGTTTCCAGAAGATAGCATGACTGGAAGCTGCTGTAACATGTTCTTTGAAGAATTAAGACTTGAAAATTGTGAGTCTCTACGCCATCTCCCCTTTGGCTTTTCCCTTAGAGTACATACTCTCATAGTCTACAGTTGTAGGCATCTTCAAACGCTATCATTTCCACATGGAATTGACACCCTTGAAGTAGAAAGATGTGGGAATCTTAAAGCACTTACAGTACCAAAGGGAATTCATCTGAAATTTCTGCATTCGATGAAAATCTCAGGCTGTGATAATCTGACTTCTTTTCCACAAAAACTTGTTGCTCCGAACTTGAAGTATCTTTGGGTTTATGACTGCCAGAAACTGAAAGCACTGCCAGACTGTATGCATGAACTCCTTCCATCTCTTAAAAATCTTTGGATTTCGAACTGTCCTGAACTTGAGTCCTTCCCTGATGGAGGATTGCCTTTCAATATAGAAATCCTAGACATCTCTAGTTGTCAAAATCTGATAACTGGCAGAGAGGAGTGGGGTCTACAGAGACTCCCTTATCTTAGATGTTTCAGAATTTATGGTTCTGATGAAACTTCAATTCTAGACGTAAGTTGGAAGCTGCCGCAGAGCATCCAAACAATTACCATAGAGGGTCTTCCTCGTCTGAAAACACTAAGTGGGAAAGCTCTTGAGGGATTCAAGTATCTTCAAGTTTTGGAAATTAAGCACTGCCCTCAGCTTCAATCACTATCAGCGGAAGGTCTTCAAGGCCTCACCTCTCTTGCAACATTAGAGATTGAAGACTGTTGTCAGCTGAAATCACTTCCAGAAGTAGGGTTGCCTTCCTCACTTTCTGTTCTGAAGATCTCTTCCTGCCCACAGTTTCTATCACTACCAAAAAAGGGTCTCCCCTCCTCTGTGTGTCGATTAGAGATCAATGACTGTCCATTGCTCACTCCTCGTTTACATAACAAGAAAGCGGAGGACTGGCTAAAGATTGCTGGAATCCACACTCTACTTATAGACTATGAATTG
>SL-0081
ATGGAATTCTTATCTGTTTTGGTGGGGAAAGTCACAGACTGCTTGATGCAGCCAGTGGAGCGAAGGATTGGGTATTTATTTAACTACAAGAGAAACATCGCATCTATGGGAAAAGAATGTGAGACGCTGAAGAACATCAAAAGTGAGGTGCAGGATAAAGCGGAAGTTGCCCGGAAACTTACAATGCATTTCACTCAATGACGAGGTTTGGTTAACTAGTGTTGATACCACTATTGCACAAGTGGATGATTTAATGGGAGGTAGAGCTGAGGTTGCTGTTCAAACTTGCAGTCATGTTACTCCCTCCAAAGGAGAGCTAAGAAAATCACAGAGGAATTAACTAAACTTCAAAATAGTCCGATAATCTCCTTTGATCGTCCAATTTAAAGTGAGGCTATACATAGTAATAATAGTGAGGAGTTGGCCTCCAGAAAATTGAAAGAGGAAGAGGTCATGGAAGTTTTGAAAGATGAAGGGGTCACTATGATTGGAATATGTGGTCTGGGTGATGTTGGTAAAACAATACTCGCTGAGAAAATCAGACTAAAGGTGAAACAACAAGGGTTGTTCAAAGATGTTGTCATGGTAACTATCAGTCAACAACCAGACTTGAAAAAACTTCAGGGTGAGATCGCAGAAGAATTCAAGCTGAAATTACAAGGGGATAATTTGTGGAGTCGTGGAGATCGGCTGCGTACAAGATTAATGGATCAGAAAAGCCCCAACCTTATAATATTGGATGATGTTTGGGAGGATCTTCATGATCTAGACAAATTTGGAATTTCCAGTGATGGAAACCACAACCATCGGTGCAAAGTGAAATTGACGACGCGTTTCAGAAATGTTTGTGAAGGAATGGAAACTAACAAGATCATGGAAGTTGGAATATTATCCGAAGAGGAAGCATGGAGCCGTTTCAAAGAGAAAGTCGGTGATTTTGGCAACGATACTTCTCCAATTGACATATCAAAAGAGGTTACCAAAGAATGCAAGGGGTTGCCGCTTGCAATAATTATAGGTGTAGGAGCACTTAAGCGTAAAACCAAGCCCTCGTGGGAGAATGCCCTTAGACAATTACGTCGTGCAAAAGTAAGAAATATCCCCGGAGTGCACGAAAAGGTGTATGAATCTCTGAAGCTAAGCTATGATCACTTGGGAGAAAATGAAGCAAAGTGCCTCTTTTTGGTTTGTTTTTTGTTCCAGGAAGACAACAACATTTGGATTGAAGAATTGCTTAAGTATGGAATGGGGCTTCGCATCTTTTCGGGAATTGAAAATATAGAAGATGCAAAAAATAGGTATGTCTTCTGTTAGAAATATTGAAAGATGGTTTCCTATTATCCCAAGGTTTAGACAATAATCACGTGACAATGCATGATGTGGTCTGTGATGTGGCTATAAGTATTGCATCTGAGGGAGATCATAACTTTATGGTAAGTCACGATGTTAACTCGGAAGAGCTTCCAAGTAGAACTTCTTATGAGCATTTCAGTCACATGTCAATTGTCGCAAATAAATTTGATGAGCACCCTAGACCAATAATTTACCCAAAACTGAAGCTTTTAATGTTGAAACTCCATTCAAACTACGGGATGATTTTTTTGGTGAAATGAGTAACCTCAATGTCTTGAGCCTGAAGGGACACAGATTTGAGGAGTCCATTCTGCATTTTTCAGCATTTATTCAGAGATTGTCAGGTCTGAAGACGCAGTGTCTGAGTAATTTAAGGTTATATGACATATCCTTTATTGGAGAACTTGCCGAATTAGAAATTTTCAGCATAAGAGATTGTCAATTAGATGAGCTGCCAGAGGAGATAGGAAAACTCACCAAGCTAATTAAGTTAGAGTTTTGAAATTATAAAAAAAAAACTTAAAAGGATTTCAGGAGGGGTCTTATCAAAACTAGCTCAATTGGAGGAACTACATTTGGTGAGGGTAAAAGATTTGAGGGATGTGATCTATAGTAACCTTGAACTTCTCTCCATTTGACACGGTACACTCTTATACGGGGTCACAAAGAGATCATGCCATTCATACGTGATTATGACAAGAATATTTCTTTAGAGGTCATAAAGACTGCCCCTTTAGGTGATTGGATCTGCCACAGGTTGAAGGAGAGAGAATATGTAAATTCAAAGGGAAAGGGCTTTAATAATGTGTTGACTGAGTTGCAGCTGAATGAATTTCAGATCGTGAAATGTCTCTACTTCTTATAGTGTGATTTAGTGATACATTTATTGAAGACAACACATGAAGTAATCAAGTTTCCCAATTTATATCACTTGGAGCTTCAATCTCTAGAAAACCTGACTCACATTTGCAGTGACAATAATGTTGAGCACATTGAGTTCCCTCTGTTACAAACAATGTGATTATGTGTACTACCTGAGCTCCAAAATTTCAGGCCTACATCCAACAACTCAAATCCTCTTTTTGATGCAAAGGTT
>SL-0082
TCGCAGATTTCTTGTTCCAACCTGGAAGAGCTAACAATCTGGAAACTCAAAAGCATAAGTGCTTTATGCTCTCACCAACTTCCAACTGACTACTTCACCAAACTTCAAAGATTGTTACTATAGGGTTGTGGAAAATTGAGAAACTTGATGTCTCTATCAGTGGCCACAACTCTTTTAAATCTCAAAAACTACATATAATTTCTTGTGAATCAATGGAAGAAGTGATCACAAAAGGAGAAAGAATCATGACCTTATTTCACCGATTGGATCAGCTGAAGCTTACTGATCTAGCTAAGCTAGGGCATTTCTTTCTGACAAACCATGCTCTTGAATTTCCATTACTCTGAAATGTGGCTATCCGAGGTTGCCCTGAAATGAAGATGTTTGTCCTATAGGGAATATCTGTGAGAACACCGCATCCTAAAAGTGTGAATCATGATTATGAGGAGGTGATAGTAGATGATCTGAATAAATGGATACAACAAATTTTCAATAACAAGGTATGTCTTATTCCGCTAACTACACATTCTAATTAGGTTCTACTGCTCTCTTTCCGTTTTAGATACTTCATCAACTTTCTTTTACTTAATAAACTAGTCATATCTTTCTCTCTCTCTCTTCTTTTGCATTCTCTATTTCCTGCAGAAACAAAAAACTAGTGATGGCGAAGAAGCTGAACCTAGTCATGCTAGAAGTTAGGAATGAATAAACCATTCCACCTTTTCCAGCATTCATTCAGAGGTTGACAAATTTGAGGACGCTATGTCTGAGTAATTTATGGTTGGATGAGATATCCATTATCGGCAAACTTTTCAATTTGGAAATTCTCCGCATCAGAGGTTTTCAGTTGGAGGAGGTGTCAGTGGAGAAAGGAAAATTGAACCAATCTAATTTATGTTCAATTTTTTCGAATAAGCATCTAGTACTATTTCACCAGTGGTCTTATCAAGACTAGTTCGATTGAAGGAACTACATATCGTGGGAGTAGAACATTGTAGTTACTCCACC
>SL-0083
ATAGCTATGGAATTCTTATCTATTTTTGTGGAAAAACTAACTGATTGCTTGATCCAGCCAGTTGCGCGGCAGATTGGTTATTTCTACTACTACAAGAGAAACATGAGATGTATGGATAAAGAATGTGAGAAGCTGAAGAATATCAGAATGACAATGCAGCGAAAAGCGGAAGATGCCAGGAGAAACTTACAAGACATTTCACCTAATGGCAAGGTTTGGTTAACTAGTGTTGATACAACTACTGCAGATGTGGAAGGCGTGATGCGAGGTGTAGCTGAGGTTGAAAGGGGTTGCTTCTATGGTGTGTGCCCGAATTTGAAGTCACGTTACTCGATGAGTAGGAGAGCTAAGAAAATTACACTGGAGTTGATTGAACTTCAAAATGAAAGCAATAAGCCTGATGTTTTGTCATTTGATCATCCAGTCGAAAGTGAACCTGAGGCTATGTGTAGTAACAATGTTGAGGAGTTTGAGTCCAGAAAATTGAAGGAGGATGAGGTCATGGCAGCTTTGAGAGATGACGAGGTTGCTATTATTGGGATATGTGGTATGGGTGGAGTTGGTAAGACAACACTGACTGAGAAAATCAGACAAATGGCGAAAAAAGAAAGGTTGTTTAAAGATGTTGTCATGGTAATTGTCAGTCAACAAATAGACTTTAAAAGAATTCAGGATGAGATTGCAGGAGGAGTTGGGCTGACATTAGAAGGGGATGATTTGTGGAGTCGTGGAGATCTGCTGCGTACAAGGTTAATGGATCAGAACAGTCGCATCCTTATAATCTTGGATGATGTTTGGAAGGCTCTTGAACTAGAGAAACTTGGAATTCCTAGTGGTAGCAACCACAAACATCGGTGCAAAGTGACATTCACAACGCGTTTCCGACATGTTTGTGAAGCAATGGGAGCTCAGAAGATCATGGAAGTTGGAACTTTATCTGAAGAGGAAGCATGGATCCTTTTCAGACAGAAAGTCGGTAATTCAGTCGACGATCCTTCTCTACTTGATATAGCAAAAGATGTTGCCAAAGAATGCAAGGGGCTGCCACTTGCAATCATTACAGTTGCAGGAGCACTAAAAAAGCATAAAACCAAGCGTTCGTGGGACTATGCCCTTGAAGAATTACGCGGTGCAGAAACAATAAATATCCCTGAAGTGCACACAGAGGTGTATAAACCTCTGAGGCTAAGCTATGAATACTTGGGAATTAATGAAGCTAAGTACCTCTTTTTGCTTTGTTCCTTGTTTGAGGAAGATAGTAATATCTGTCCTGAAGAATTACTTAGATATGGAATGGGGCTTCACATCTTTCCAGGAATCAAAAATTTGGAACATGCAAGAAATAAGGTGTGTTATCTGTTGGAAATATTGAAAGATTGTTTCTTGTTATCCCAAGGTTCAGAAAAAAATTGTGTCAAGATGCATGATGTGGTCCGTGATGTGGCTATATATATTGCATCTGAGGGAAAGGACATATTTATGGTAAGTCATGATATGAACTCAGAATTGTTCCCAAGAAAAGACTCTTACGAGCAATATAGCCACATGTCAATTGTTGCAAATAAATTTGATGAGCATCCTAGTCCAATATTTTGCCCAAAACTGAAGCTTCTAATGTTGAAACTTTGTTTTGAAGAAGAACCAATCAAATTACAGGATGATTTTTTTGATGGAATGAGTAAACTCGATGTCTTAAGCTGTAGGACATACAGTTATTGTTACACCAGTCTACCTTTTCCAGCATCCATTCAGAGGTTGTCAAATCTGAGGACGTTGTGTCTGAGTAATTTAAGGTTGGATGATATATCCATTATTGGGGAACTTGTCACTTTAGAAATTCTCAGCATAAAAGATTCTAAGTTGGGGGAGTTTCCCGTGGAGATAGGAAAACTGACCAATCTAATTATGTTGGAGTTGCGGAATGAGGAAAAACCACTTGAAATGATTTCACCAGGGGTCTTATCAAGATTAGTTCGATTGGAAGAACTACATGTGGTGGGAGTAGAACATTGTAGTTACTCCAACTTAAGGGAGCTGGAATCGTTATCGAGATTGACTTCACTGACATTAAGTGAATGTTCCGGGGATGTGATCTACAGTAACTTGGGTCTTTCCTCCAAGTTGATACGGTACACTCTTACAGTGGGTAGAGCTCTTACAGTGGGTAGAGCTTACAAAGCGACTTCAAGCATGGACAATTACGACAAGAATATTGCTTTAAAGGTCACTGAGACTGCCCCATTGGGTGATTGGATCCGCCACATGTTGAGGACGAGCGAACATGTAGATTCAACCGGAGAGGGCTCCAAGAACGTGTTGGCTGAGTTGCAGCTGGATGAATTTCAGAATGTGAAATATCTCGGCCTGAAACACTTTGATTCATTAGTACATATCCACTGTCAAAATAATATTTCATTCCCCAAACTTGAAAGACTGGAGGTAAGAAAGTGTCGTTGTCTACAGTATGTTTTTTGTGTGTCCTTGGCTGGAGGGAGTTTGAAAGTAGCCTGCCCTGATGATGAGGAAGAGGAGATCTCTCGGAGGACACGTGAAGTAATCAAGTTCCCCAATTTATATGATTTGAACCTTCAATCTCTGGAATGCCTCACTCACTTTTGCAATGACACTGTTGAGGGCATTGAGTTCCCTCGGTTGCGGAAAATGCACTTCAGTAGCTTACCAGAGTTCCAAAATTTCTGGCATACAGCCAACAACTCTATCACTGACTCAAATCCTCTTTTTGATGAAAAGGTTCCCTTCTAATGCTCTACATGTGACCTATCATGAAAAAAAGAAAAACTTTTATGAATTAAAAGCTACCTTTTACTTGAGCATTAGAGATATTTACTTACACAAAATCAAGTTCATAATCAAATAGATATTTATAAATTGTATATTTGCAGGTTTCTTGTCCCAACCTGGAAGATCTGTATATCGATAGGGCTGACAGCATAACTGCTCTCTGGTCTCACCAACTTCCAACTACCTACTTCAGTAAACTTGTAAAATTCGAAGTAGATGGTTGCGGAAAATTGACAAACTTGATGTCTCCATCAGTGGCCAGAGGTCTCCTGAATCTCCGGAAACTAAAGATAGAAAATTGTGAGTCAATGGAAGAAGTGATCACAGAAGAGGAACAACAAGGAGAAGAAATCATGAGTAATGAGCCTTTATTCCCCCTGTTGGAACAGCTGAACCTTTACAATCTGCCAAAGCTGGGGCACTTCTTTCTAGCGAAGCGTGGTCTTGAATTTCCATTTCTCAGGGATGTGTGCATTCATAACTGCTCTGAAATGAAGGCGTTTGTCCAACAGGGAATATATGTGAGTACACCGAGTCTCGAAAGTGTAAACAATGATGATGAGGTGAAAGTGGTTGATCTCAATAAAGCGATGTTCAATTCTAAGGTTTGTCTTGTGCCTCTAGTTGTTTAACTAATTACTGCTTTCTTTCCGCTTTAACTAGTAAATAGTAATAGTTATTTCTGTTTGTCACTTAAAGCAACTTTTTTTAGTTTTTACTTGTTGTTACTATGATGTAAGATGAGAATATGGTTCAATTTTGGATTTGTACTTTAAGCTATATTGATTTTCCATCCCTTATATAAAACACAAGGCCTCAACATTCGCAGGTTTCGTGTCCCAGACTGGAAAAGCTACAACTCTTTTGTGCTCATAGTATAACTGCTCTATGCTCTCATCAACTTCCAACAGGCTACTTTAGCAAACTTGAAGCGTTGCATGTATCGTTTTGTGGAAATTTGAGAAACTTGATGTCTTCATCAGTGGCCAGGGGTGTTTTGAATCTCCAAATTCTACATATAGGATATTGCGAGTTGATGGAAGAAGTGATCACAAAAGAGGAACAAGGAGAAGAAATTATGACAAATGAGCCCTTATTTCCCCTGTTGGAAGAGTTGAGGCTTCAAAGCCTGCCAAAGCTGGGGCATTTCTTTCTCGCTATGCACGCTCTTGAATTTCCATTTCTCAGAGAAGTGTCGATTCATGAATGCCCTGATATAAAGACGTTTGTCCAACAGGGATCTGTGAGTACACCGAGTCTCGGAAGTTTGAACAATGATGATGAGGTGAAAGTAGTTGATCTCAATAAAGTGATGTTCAATTTTAAGGTTTGTCTTGTGCCTCTAGCTGTATAACTAATTACGATATATATTTTTGTCATGCACTAATACCTTTTTTCTAAAATCTTGGCTAAACACCTCAACTAGCTAAAATAAGCACTTTTGGCTTCTCAACTTATCAATTACTGTTTTCTTCGTACGTGTTCGCTTTTGATTGAGATCAACAGATGAACATGCTTTAAGTATTCTTAATTGTGCCATTTAGTTGTAGTATGACATTATTCTAAAATACCATCAGTAGTCATTTGTGTGAAACTGGAAGGAAAATACTTTGTTAGAAGTTGGAGAAAATTTATGCACAAAGTCTTATTTCTGTGAAACTACAAGGGGAATAGTTTGTTAAAAGTTGGAGAAAAGATATGCATAGAGTCTGATGTTTGAGTGCTTGGTAAGTGTTGCAGAATGAACGTAGACAATATAGATAGAGGATTTGTAGGGATATCTTTTATTTCTTTCCTTAGCTAGCACCAATGTACATTTTGGAATGAAATATCAAGTCATTTTCCATACCTTGTCTATTACATGTTATCGTAGTCAGGTCCATGCTACAGTTGGGCCAGTGCGTGAAGGTAGGTGTTAGAGTGGGGTAGAATCCCATATTGATTGGGGATGGAATGGTGGTCGGCTTATATGGATTTGGACGATCCTCATGTCATCAACGTTTGTAGGTTACTTGTCCCAGTCTGGAAGAGCTATGTATCTGGATGGCTCACAACATAACTGCTCTATGCTCTCACCAACTTCCAACTGCCTACTTTAGCAAACTTGAAAGTTTGGATGTATCGACTTGTGGAAAATTGAGAAACTTGATGTCTCCATTACTGGCTAGAGGTGTTTTGAATCTCCGAATACTAAAGATA
>SL-0084
CAACTTTTTGGTTGCTTTTATTACACAAATGGAATTCTTAGCTATTTTTGTCGAAAAACTCACTGATAGCTTGATCCAGCCAGTTGCGCGAGGGATTGGATATTTCTATTACTACAAGAGAAACATGACATCTCTGGATGAAGAATCTCAGAAGCTGGAGAATCTCAGGAGTGGCGTGCAGGAAAGAGCGGAGGCTGCCAGGAAAAACTTACAAGTCATTTCACACACTGTTGAGGATTGGTTAACTAGTGTTGATACTACTACTGCAGATGCGGCAATTGTAACGCGACGAGGTAGAAATGGGGTTAAAAGTGGCTGCTTCTATGGTTGCTGTCCAAACTTGAAGTCACGTTACTTGTTGAGCAGGAGAGCTAAGAAAATTACACTGAAGGCGATTGAACTTAGAAATGAAGCCAACAAGTATGATGTTTTCAGCTATCCTGTACCACATGTTGAAGCTGAAGCCATGGTTAGTAACAGTGGTGAGGCGTTTGACTCCAGAAAAGTGAAAGAGGATGAGGTCATCGCAGCTTTGAGAGATGATGCTGTCACCATGATTGGGATATGTGGTATGGGTGGTGTTGGGAAGACAACATTGGCTGAGAAAATCAGACAAAGGGCAAAACTAGAAAAGTTGTTTGATGATGTTGTCATGGTAACAGTTGGTCAGCAACCGGACTTTAAAAGAATTCAGGGTGAGATTGCAGAAGGAGTCGGTCTAACATTGGAAGGGGATAATTTATGGAGTCGTGGAGATCGACTGCGTTTAAGGTTAAAAGGACAGGACAATATCCTTATAATCTTTGATGATGTCTGGGAGGCTCTTCATGATCTAGAGAAACTTGGAATTCCTACTGGTAGAAACCACAAACATCGGTGCAAAGTGACATTCACAACGCGTTTCCGACATGTTTGTGAATCAATGGAAGCTCAGAAGATCATGGAAGTTGGAACCTTATCTGAGGAGGAAGCATGGAACCTTTTCAGGCAGAAAGCCGGTAACTCAGTTGTCGATCCTTCTCTACTTGACATAGCAAAAGATGTTGCAAAAGAATGCAAGGGGTTGCCGCTTGCAATTGTTACAGTTGCAGGAGCACTAAAGCTTAAAACTAAGCCTTCGTGGGAGGATGCCCTCAAACAATTACGCAATGCAGAAACAAGAAATATCCCTGATGTGCACACAAAGGTGTATAGACCTCTGAGGCTAAGCTATGATCACTTGGAAAGTGATGAAGCCAGGTACATCTTTTTGCTTTGTTCTTTGTTTGAGGAAGATAGTGATATTTCGACTGAAGAATTACTTAGATATGGAATGGGGCTTGGCATCTTTTTGGAAATTAAAAATATAGAAGGAGCAAGAAATAGAGTGTGTCATCTGTTAGAAACACTGAAAGATCGTTTCTTGTTATCCCAAGGTTCAAACAGAAATTCTGTCAAAATGCATGATGTAGTTCGTGATGTGGCTATATATATTGCGTCTGAGGGAAAGCATATATTTATGGTAAGTCATGATGTGAACTCAGAAGAGTTCCCAAGAAAAGATTCTTACGAGCAATATAGTCACGTCTCAATTGTTGCAAATAAATTTGATGAGCATCCTAGCCCAATAATTGGCCCAAATTTGAAGCTTCTAATGTTGAAACTCTATTTTAAAGAGCCAATCAAATTACAAGACGATTTTTTTGATGGGATGAGTAAACTCAATGTCTTAAGCCTGAGTGGATATGAGTACTCCGTTTGGCCTTTTCCAGTATCCATTCAGAGGTTGTCGAATCTGAGGACGTTGTGTCTGAGTAATTTAAGGTTGGAGGACATATCCATTATTGGTCAACTTGTCACTTTAGAGATTCTTAGCATAAGAGATTCTCAGTTAGAGGAGCTGCCCAAGGAGATAGGTAAATTGACTAATCTAATCATGTTAGAGTTGCGGAATGAGAAAAAACCACTGGAAATGATTTCACCAGGGGTCTTATCAAGACTAGTTCGATTGGAGGAACTACATATAATGAATGTAAGAAATTGTAGTTACTCCACCTTGAAGGAACTAGAATCCTTATCGAGATTGACTGCACTGACATTAAGTGAATGTTCCGGAGATGTGATCTACAGTAACATGGGCCTTACCTCCAAGTTGACACAGTTTGCAATTACAGTGGGTAAAGCTTACAGAGCGACTCCAAGCATGGATGATTACGACAAGAATATTTCTTTAGAGGTCACCGAGACTGCCCCATTAGGTGATTGGATCCGCCACCTGTTGAGCAAGAGCGAACTTGTACATTCAACCGGAGAGGGAACCAAGAACGTGCTGGCCGAGTTGCAGCTGGATGAATTTCAGAATGTGAAATATCTCTGCCTGAAATCTTTTGATTCATTGACACATATCCAATGTCAGAATAATGTTTCATTTCCCAAACTCGAAAAACTGGAGGTTAGAAAGTGTCGTAGTCTACAATATGTTTTTTTTGTGTCCTTGGCTGGAGAAAGTTCAACAGTAGCGTGCCTTGATGATGAAGAAGGCGAGATCTCTCGGAGAACACATGAAGTAATCAAGTTCCCTAACTTATATGATTTGAACCTTGTATCTCTCAAAGGCTTCTCTCACTTTTGCAATGACACTGTTGATGGCATAGAGTTCCCTCGGTTACGAAACATGAACTTCATGGACTTACCTGAGTTCAAAAATTTCTGGCCTACAGCCAACAACTTCATCCTTGGCTCAAATCCTCTTTTTGATGAAAAGGTCTGCTTCTACTGCTCTAGTGCAGGATCTAATTTATTTTTTTTAATCAATAAAGCTAGTTTCTTTGATATGCGAGTCATTGATCCACACGATATTAACTCATTCTTTTGCAGGTTTCTTGTCCCAACCTGGAAAAGCTTCAACTCATTAGAGCTAACAACATAAGTTCTCTATGCTCTCACCTACTTCCAACTGCCTACTTCGGCAAACTTGTAAAACTGAAAGTAGATAGTTGTGGAAAACTGAGAAACTTGATGTCTCCATCAGTGGCCAGAGGTCTTCTGAATCTCCGGAAACTAAAGATAGAAAATTGTGAGTCGATAAAAGAAGTGATCACAGAAGAGGAACTACAAGGAGAAGAAATCATGACTAGTGAGCCCTTATTCCCTCTGTTGGAACATCTGAACCTTGACAATCTGCCAAAGCTGGAGCATTTCTTTCGGACGAAACATGCTCTTGAATTTCAATCTCTCAGGGAATTGTGGATTCATCACTGCCCTGAAATAAAGACATTTGTCCAACAGGGATCTGTGAGTACACCGAGTCTCGAAAGTGTGAACAATGATGATGAGGTGAAAGTAGACGATCTCAATAAAGCGATGTTCAATTCTAAGGTTTGTCTTGTGCTGCTAGCTGTATAACTAATTACTAATATGGACTTGGGTAATTCTCCCCTCTTGAGTTAGCTTTTGGGGTTGAGTTAGACCCATGTGTCGTATATATCTTTGCAATTTCCTTACCAGATTCTCCATTTCCGCTACCTGATCTTTCATTTTCATACTGAATTCTACATTGCTGCTCTTTCAGCTTCCAAAGTTACTGCTTTTCTACCCAATAATTAAACTAAATGGAGTCGACGTTTGCAGGTTTCTTGTCCCAGTCTGGTGGATCTAGTAGTCGTTGGGGTTAACAGCATAACTGCCCTATGCTCTCACCAACTCTCAACTGCCTACTTTAGCAAAGTTGAAACGGTGTACATTGAGAATTGTGGAAAATTGAGAAACTTGACGTCTCCATCAGTAGCCAGAGGTCTTCTGAATCTTCAAGTATTAACTATAGAAGCCTGCCAATCAATAGAAGAAGTGATCACAGAAGAGGAACATCGTCAAGGCGAAGAAATCATGACTAATGAGCCTTTATTTCCCCTATTGGAAGAGCTTGTGCTTTGCAAGCTGCCTAAGCTGAGACATTTCTTTCTCGCAAAGCATGCTCTTGAATTTCCATTTCTCAGAGTAGTATGGATTAATAGTTGCCCTGAAATGGAGACGTTTGTCCGACAGGGAATATTTGTTAGTACACCCCAACTCAAATGGATGAACAATGACGTTGAGATGAAAGTAGATGATCTGAATAAATGGATACAACAGACGTTCAATTCTAAGGTTTGTTTT
>SL-0085
CCTTTCAACTTCACTGTGATCAGCATCACGAGGGAATATGCTGCACTTGAATTTTTCGTCTTTAGATTTCTTACGTTCCAGTATATCTTTTGCAGATTTGACCGCTTTGATTGTGTTCTCCAACTTCATCTCGCGAAGATTAGGTATATCAGCCAGCTCAACTGGTACAGCGTTGAGCTTATCACAAGAGACAAGAACAAGGTTCCTAAGGATGGGGTAGTTAAGATTAGACGCCTCCCAAGTTTCTAATTCTGCCCTCTCGATCCACAATACCCGGAGTTTGCAAAAACCTCCCAACTCCGGCTTCCAAGTATCACCCACGAATGCATTTTCTTTCAACTTTAGAACCTCAAGGGATTCCAATTGCCCTAATTTTTCTGCCTCACTCCATGAAAACCTTGTGTTTCTCAAAGTTAACTTCTTCACAGTACGTACAAGTCTGAAGAATGTTGCAGGAAGTTGAACTGTTTTATTCATGTAATGAGGAACATCATTCAACAGTTTTAAATGTTCCAGGCGCTTAAGCTCTTCAAGATTGTTGATACCACCCTTGTAAGCACCAAGAAAAGCCTCCATTTGCCCTCGAATGCTCAATTTTTTCACATTACACGCCTTTGCTAGCACTTGTTCCTCGCAACTTTCTGGTGCAACCATGGAAAGAGTTTGTAGACAAGAAGGTTTACCTGTCGTGGTAGTCGGGGATGGCAATTTTGCAGGTATGTTGGTGTGGAGATGCCTCAACTGTAACAAGTTCCATAGGTCTGCTTTTACGTCAAGAGTGGGCTCTGAGGTACTTGTATTGATTATAAGAGTTTGTAAATTCCAGAAATTACCAAAGGGCGGAGGAAGGGCCTTAATGTCACCCGAGATAGCAATATACCTCAAATGAAATAATTGGTTGAAGTATGGGGAGAATTTAAAATTGATAGATTCAACATCCACGACTCTAATAAGTGGAAATGCATTGTGAATGAATTTGGTTTCCATAGTAGACAAGTTGATTGGCTTTTGTTTTGAGGAAAAACAATAGAAAGATCTTACATGTTCTGCAAAAGGTTTTGTGGAGAGAAATTCAGAGATATCAGATGGTTGAATAGACAATCTACGGCAAGCATCTAAGTCCTGTATAGAACGAAGATAGTTATGATGATCAGGTGTTGGACGTACATGTTGAAAAAGCCATTTCTTACTAGCTTCGTCTCTGCAAAACTCATGCAATAGGTCGTGAAGACGACATGTTTTTATTTGACCATCAGACCTCTTTTGGGACAATATCACTAAATTCCTTTGAACGAGATGGTTCAGATAAAACTCTGCTATCTCCTCAAGAGTGTATGGCGACTGTTGGGGCTTTATCAACCCTTCCGCTATCCACAAACGAATCAATTTCCAGGCAGGGATATCAAATCCCTGAGGAAAGACACCACAGTATAAAAAGCACGTCTGCACGTCTTGAGGCAGATGATTGTAACTCATCTCTACAAATACACCACGATATTTATCCTCTTCATCATAAAGATGATATAATTGTGACAAATTCTTGTCAACCCTTTCCCAGTATCTTCTGTCTGTAAGACCTCTTAATATTCCTGCAATCAGCACTATTTGAAGTGGTATTCCGTTGCATTTATGTGCAATGCTTTGTCCAAGTTCAACAAACTCAACAGGACATGAGTTTCCATTGCCAAAAGCTCTATTTACCAACAATTCAAAACTTTGTTCTGCATGCAATGGTTTCATATAATAAGGACCTGGATTAGCATAGGAAGCCAGATTCGCGTGACGCGTTGTCATCATGATCCGATGCCCCTTATTGTTTCCCGGCAAAACTCTCTTTACAACATCAACAACTTCTGCTTCCCACACATCATCTAAAACAATAAGACATCTCCCTCCTCTGTCTCGTATCGCATCTCTTATTGCCTTACCTAATGCATCCACATCCCCATTCATGACATCTTCTTCTATGCTTTTTTCGAAGCATTTCAGAATCCGAACACAAGTATCCTTTATTTTGTATTCGCGACCAACATAAACCCAAACAATGCTGAAAAATTCATATGAAAACTCAAATTCATTGTAGATTTTTCTTGCTAGTGTGCTTTTTCCAAGTCCGGGCATACCCACCACTGGGATAATATCCAGACAGTTCGGTCCTTCAACAAGTCGTTTCATCACTTGCTGAGCTTCCTCATCAAAACCCACCACTTCATCATCCTCACCCTTTTCCATCAAAAAAAAATTAATACAATAAATATGTAATTTCATTATAGCTTATAAACACCTCTTATGGTGATATTAGTTGTCATTTCTATCCACTTATAAAGTTGTTCCTATGATTACTACTTTAATCATAAAAAAGTTACTGTTTCTATTTTACGAAGAATGATTTAGTTTGACTTGAAAAAATAGAATAACAGTCGGTAATAAACTAAAGAAGTGTAAAAAACACACCTAAACTATTCACTTTTTTTTGAGTTTAATACTTAAACTATTGAATGTGTGACTTTAATATCTAAACTATCAACTTTTTGGTTTGAGAAACATATCTTAGTGGTGTGTGTAGTGCATTTTCTCTTTTATATGAAAAAATTTTGACACGTGGCATTTCACATAGATAAAATATTTTATCTAGGTGAAAATTAAATTATTTTCTTATCTCACTCCACTACCTCCTCCACGTATCCCCTCCCCCGTGACAATCCCATCTTTTTCTAAAAAAATATATATATTTATAAAATATTTTTAAAATTTTTATATTTCATCCTTCCCCTTCCCCCTCCCGATAAAAATTGATATTATTTTATTTAAAAAAAATCTACCCCATCCTATTTTATTTTTCGCTCCTAATTTTTATTTTTTTACGTTTTTCTTATTTTGTGTTAGATATGCATGTACATATATTTTTAGAAAAAAATTCTACTAGTGTACCAAATATAACATAAACAATTCTTGTGGCATCAAGTAAAAAATATTATCTATATATATATATACCTAAACACTGGGGAAAAAATTGAAAGCGGAGAGTTAAGTGGGATGGGTAGAATTATATTTTTAAGAAAATAAAATAATATCTAAATTAGTATTTGATGAGGTGGAGGAGATGAAGTAAAAAATGAAATAATTTTATAAAAGAAATTTTAAGAAAATAAAAAACTTTAAAAAATGGTATGGGTAAGAAAAATATTTTACATTTTATTTTATAAAGAAAATGTTTTTTTATAATAGTTTTTTTAATTTTTAATTTTAACTAATACTAATAATTTATTTATTTTTTGTCAAAGTTGAGTAATTTGTTCATGTGGAGTGTGATGTGGAAATTATTTAAAATAAAAGAGAGAGAGTTTATTACATATACCATGATGAGAGATGTGTGTTTCTCAAACTAAAAAGTAATAGTCTAGATATGAAACTCAAATTTTCAATAATTTAGATATGAAACTAAAAAAAAAAAGGTATAGTTTAAGTTGTGCTTTTTGACACGTATTTCTTAACTAAAACTTCAACTTATTTCAAAAAGTGTTAATTTATATATGTATATTTATAAAACTAAAATTTAACTCAATACATAATATAATTTTTTAATGAAAGAGAATCGAACGAGAAGGTATGTCTGCTATGGTGGATGAAAATCGTTGAGGCTGTTCAAGAAAATTATTGTTAGTTAATTGTTTTTTTGCCTTCTTTATTAATTAATATCAAGGTCAATACAGCAAAAAAATGTAATTTTATAGGAAAAATAAAAAGGAAAATGTTATCTGGGGCATCTTTATGTTTCCATGGAAAGTGAAGAACATTTTTTTTTTTGCTACATCACTATTTTATGCTTAATAATATATATATTTTAAATATTTTAAGTGTTCAATGGGATATTAATACTAATTAAGATATCTAAATGAAATATATAAACAATTTTAAAAAATTATATAAGAGTACTAATACACACGGTAGAAATTAAAGAAATACTTCCTCTGTCTCTATTTTCAAGAAGTTTAAATGAGGATTTATCAAAATGGACAAGTAAATAGAAACAAAGAAAAGAAGTACTTTTATATAATATTAAACATAAATGAGTAAATAAATACCTGGGTTATTCGTTGGGTTATTTTAGGAATGTGAACAGTTATGTTAGTGGTAAAAGCTTGTTTATTATTTTGATGGAATATCTTGAGATCGTCATTGATTTTTCTGATTTGAATTGCAAAATCGCTAATTATTGTGCTATGAAATCTTTTGGCTATACTCCCTTGTTGGTGTAGCTTTGCTTGAACCAAAAATTTATCAGTTAAATCCTCAACTCTGTGTATAATTATTTGAACCTCCTTCACCATTGAAGTATCGTTATCGTTTTGGAATTTACAAGCATCGTCAACCAACACTTTGAGGCGTTGAACTTCTTCTAACAGACTGTTGAATTCATCGTCTAATCC
>SL-0086
ATGGCAGATGTAGTAATGAATTTGCTTGTGGAGAGCTTGTTTCAAGTAATAAGTGATAAAATAGAGGCGATTGGAGGTGCAAAGGATGAGTTGAAGAATCTGTTGCAAGACATTAACACACTGAAAGCATTTCTGAAGGATAATGATGAACAAGCTGAGAGCAACAGCAATTTGTGGAAGATATTTGTGAAGAATATTCGAACACAAGCGTATAAAGCTGATGATGTTATTGACAAATTTGTACTTGAGACCAAACTGGATGAAGAAAAAAGTATATGGGAATGGCTTTTTGATTTCTGTAGCCATATGAAAAGAGTTGAAAATCTTGCAAACAGTATCAAAGATATACGTGACAGCGTCAGGACGATTCGACAAGAAAATCCACAGATTTTCCAGCCCAACAGAACCATAAATCTTCCAACAACACTTGCAAGGGAGCCTCAGGTACTAAATTTTATCATATCAAATGAGATTTTTCCTTTTCACAATATTATACAAACCGCTGTTTGTTAATTATTTGTGAAAGGGGAAACATACTTAGTTTCGTTATTATGAATTGATATATCCATCGTTATTATTCAGAAATAAACCTTTTTATTCTAATAGAAGTAATCTTAAATTATTTTTTGTTTAATTTTCTAATCAAAAGAATAAAAGGTACATTTAATCCTCCACACACGTTTTTTTTACTTTATTAATCCAACTATTAATTTGAATTTATTATTTTGATGGTTAATTTTTTTTTTACTTATTTTTCTTGTAGAATTCATTATGGATGCTCCAATTTTTTTTGTATATAAACTAAATTACAATACAGTAAAAAAAAAAGCTTAATTATTTTTCTCTTTTTTTCATTCACACTCATTTTTTTTATGTTTCTTTTTAATGAATGAAAGAAAGAAAAATGAAACAAGAATAAAAAAACTTAAGTAATACATAAATAAAAGAGTCCAAAAAATAATTTATATGTGAAAAAAATCAAATACATAATTTTTTAAGAAACAAAAAATAAAAAAAGTAATTTAAAATTTATTTTATCATATTTGTAACAGTAAGGGTATATGTGAATCACTTTTGTAACCATAAGAGTTATATGTGAGCTAACTTTGTAACGAAAGAGGTATATGTGAACCACTTTTGTAACAAATAAATATCAAATCTAAATGACAAAGTTGAGGATATATCAAGGACGACGAAAGAGGTAATAGTGGTGATGGAGGAAGAAGAAGATGAAGTAGTGGAGGAGGAGGAAGAGAAGAAGGTGGTGGAAGAGTAAGAGGAAGATGTAGTAGATGTCGAACTCCCTTAGGTTATTTTGTGTGTCTATTTCTTTAGACTTTGGACTCTCTTGTTTAAAATTTTGATTCCGCCACTGATGACGACAACAATAGAAGATACGGTCTTTGCGTAAATAGTAAAACTTGAGAGTTTTAAAATTAGTGTTATTACCATTACTCTTACTAAAAACTGTTTTTTTTTCTTCGAATTTATAGGCCTAGCCAAAGGGTCTTAAGCCAGAAAAATAGAAAAACATTTAGTGAAAATGTTTCCTCCCTACCAAACAGACTAATATGGACTAGTGGGAGTAGGTAACGTTGTTTTTGAACATGATGATAGTTATTGATCTCTTTTGTTATCTTGTTCTTCAAAGTTGAATTACTTGTATGGTGATTTTAGCTAAAAGCATATGCATAAACATGACTCTTAATTTGATATCAGTTGATAACTATGATCTTTAATTTTGAATGTGCACAAGCAGACACTTAAACTTGTATAAAATTGCTCAAAGTAGACACATTCATTCTAGATGACAATTTTGTGTATTATGTCATACTCGTTCAATTCAATACAAATTTAAATATCTACTCGTGCTCATTTTTGTGCAAAAATGAATAGATTTTTGTGACATCATCGAATTCTTAATGGAGTGAGTATATATAGGATACATTCTTGGAGGTTAAAAATATGGTTGGGTTGACTGAAGAAGCAAATGAAGTGATGAAGCGGCTTCAGATTGTTGGAGGAACAGAGGAGGTAGAATGCATAGCTATTGTGGGTATGACTGGACTTGGAAAAACCACACTGGCAAGAAAATTATGGAGTGATTCTCAGATTACAGATAAATTTTGCAAGAACATTTGGGTTTCTGTCGGACAGTCGAACGATCTAAAGAATATGCTTTTTGTGATTCTCAAATCATCTACAGTACCTAATGAAGAATTTCGCTGTAATGGTGAGAATGAATTAGCTAAATTAATAGCTAAGTTTGTGACTGAACAAGACATGAGGTGTCTCGTTGTGTTGGACAATGTGTGTGGTAGCGGACTTGTGAATTTTTTCAAAAATGTTCTCCCAGAAAACAACAAAGGACATAGGATCTTGATGACCACTCGCCGCAGAGATGTGGCAGCTAGTTGTGCAAGTAAGGAACCTTATCATCTCAAGTTTCTCGATGGAGAAGACAGTTTTCGGTTGCTGGAAAAGATAGTTTTTGACAATGGAATTAGGCATAGGAAGGATGAGTTAGTAGAGGTTGGTAAGAGTATTGCAAGTAAATGTGGCGGATTACCACTTGCAATAGAGGTAATTGCTGGAGCTCTAAAAAAAGTTGATCAGAGCGCGTATTATTGGAAAAGGGTAGAGAACAATTTTTGGCAGTGTGTTGTGAGAGAAAATGACACATCAAGCTGCTGGAAAATTGTGGAAGCCAGTTATGGAAGTTTGTCCTCCGAAATGAAGGCGTGCTTCTTGTATTGCCTAGCATTTCCGAAAGGCTATGACATCCCTTTTCAGATGTTGATTAGCTTGTGGATGGCGGAGGGGCTAATAGAGTCAAATCCAATAAATTTCTCTTCCCCTAAGGACAAAGCAGAGGATCATTTGATGGAGTTTGAGAATTTGAACCTTGTGACTGTGTCGAGAGAGATTACTGGTTCGATCAAAAAGATCAAATGTAATGAAATATTCTATGACTTCTACAGGATGGAGGTGACTAAAGAAAGTGTTTTTCAACAGCTAGGTCAAACACATGATCTTCCATCCATAAACGATCCAGATATTTCTCGTCGATTGCATATTGAATCCTCTCATCTTTCGGATTTTATCTCCCAAAATCCTAGTGCAGAACATGTTAGATCTTTCTTATGTTTCCCCTCGGATGATCGTGTTGCTAATGTCGACATTCAACTCATCCCGAAAGCATTTCCACTTCTCAGGGTTCTGAAAATTGAATCAATCAACATACCCTCCTTGAAGAATCTTGACCAACTATTTCATCTGAGGTACATTTCTATCTCAGGTAATTTCACGGAACTTCCTGCATTCTTTACTAAGTTTTGGAGTTTACAATCTATTATAATTAATACGTCCCACCCCACTCTCGACGTAAAAGCAAACATATGGAACATGTCAAAGTTGACGCATTTGAAGACCAACAAACCTTCTAAATTGCCTCTCCCTTCAACCCAAAAGGGAAAACGCTCCTCCTGCCCCCTGCAGACTCTTTCTAAGATTTCACCTCAAACTTGCAACAAAGACGTGCTCGGAGAGGCTTCCAACAGCCTCAAAAAATTGAGCATACAAGGGAACATAGAAGATACTCTTAAAACGAACAGCGACAGATTCAGCACGTTTGAAGGGTTTCAAACTTTTGAAAAGTTTGAGTGCCTGGAAAATTTGAAACTGATAAGTGATGTCCCTTGCCATAGTAACGCTTTTCAGCTTCCAAAAGTATTATTCAGATTTCTACTCAAGCTTAAGAAGTTAACTTTGTCAAACACAATGTTCGATTGGAAAGAGGCGACTAAACTGGGCCAACTGCGATGCCTGGAGGTCCTAAAGTTGGAAAAGGAGGCATTCACAGGGAGTATATGGAAGCCGGAGGAAAATGAATTTCGGAAACTGCACATCTTGTCGATTCATAGTGATGACCTCCATACTTGGGTGGCTTCAAAATCTCACTTCCCCGAGCTTAGGGTACTTGTTCTTAAGTGTCCTCAGCTTGAGAGTGTGCCAGCTGAA
>SL-0087
ATGGCGGACGCTGTAGTGAATTTTCTCGTAGAGAATTTATTGCAGCTGTTACAAGAAAATATAATAGATCTGATAAAAGGCGTAGAGGACGAGTTCAAAAATTTACTGGAAGAAGTGCAACGCCTAAAAGGATTCCTTGACGATGCTGCTAAATTTCACAGTGAGAGCAGTTTATGGGATCTATTGGTGAAAGATATTCAAAAAATGGTACATAAATCTGAAGATGTCATTGATAAATTTCTGGTTCAAGCTAAGCTTCATCGAGATAAAAATAAAGTTGGAAGATTCTTCGATATGGGTCATTTGGCAGTAGTTAGGGCTCTTGCAGCTGATATTAAAGACATCCATGAGAAAGTGAAGAAACTTCGAGAAGATAACAAAGAATCTTTTCAGCCCAGACCAATTCTTGACATCCCTAAAAAAGGACATGAAGTTACCCAGGTATGCTAAAATTCTCGAAAAGATTTACTTTTTTTACTTTTCAATTAGTATTCTGTTCCTATTCCAATTATTATTATAGGTTAATTACAATATTACTTTTTAACTTGAAAGATTATGCAACTTTCGAAATATAATAAATATATTTTCTGGTTCCAATTACAACTTAGTGTTACTATAAAATTTTTAGAATTAAATAAAGGCATATTAGAAAAATTATGATTTGTTAAAACGAACAAGTAAATAGGGACAAATATAAAAAGAAATACTGACAAACAAATAGGGACACTGAGAATATTATATTTACCCGTTAATTTAAATTATTTAACAGTTGAACAAATAAACACTTGTGGTTTATAATGTTTGCTTGTGAGATCCACCAATCAACTCAGTTTTTCTTCTTTTCGCTCGTTTTTTTTTCTCTCACATTTTTTTTTTTATATTTTAAAACCAATTTTGTTACTTTCTTACATGGGTGTACATGATCGAATTGGTTTGAGTTTTTCAGATATAAATTTGAATTATTTGTGTTAGATTTTTAAATTTATAAACTAAACCAATAAAATTTGGATTGTTCGAGTTTCTTTTTTTTGGATTTTCGGGTTTTTTTTACTAGAATATTCATAAAAACATATGATTTAATTGTACTTTAAATTTTTTTTCAGTTCTATCATAATATAACTATCTAAGGGTTTTTCTTAAGAATATAAAACGAACAATGATATGATTAATGATACTAAAATATTTAATAATTATAATAATGAAATCGCGTAAAACCAATAATGCAAATGAGCATGTCATAATTAAAATGATCATAATTTAAAATACTAAATCATGCTAAAATAAGTTTAATAAGTATTAGTTACAAGATTAAATATTAAAGAAAATTAACAGATAATGTATTTTAATTGTCTAAACCAATACAAAACCAAAGAACAAATATTCAATATTGTTGTCATTTTAGTGTTAAATTGATTTTATTTTTGTATTAGTATTAATTTGATTTGATTTAAGTTTTATCATAATTACCTACATCTCTGGACTATAATCCTTATGTAACCATTCAAAATTTAGTTGTTGAAGAGCGAATGATTTTTTCTACCATCCACATTTTTTACTCCTTCCTCGTACCTTCTAATATTGGTTCACAATAGCTAGCCATCACTCTTAAATGAAATGAGTCCATTTAACTCATGACTTGAATCACTTATAATTAATTGGGTAAATGTGAACTTCAAGCTATTTTAAGAGTCTCTACAAATATGATCAAAATGGGTAAGATATGGGTATCTATATATTCCTATAATAGATCACTTACTTCTCACTTCTACTCAAAATTCTAAGTTGTGCTAAAAAAATAAAAACTTTGACATATAACCACTGAAAAAGGTGTACAATATTGTATCTAAAATGAGTTCAGGGAAATAGAAATTTAGTTTAGTTAAGGTGTCTCTGGGATTTTGGTGATAGCGTAGCGGATACTTATGCCTTCTCCCTATCATGGCATTGCATGAAGTTTAGAATTTTATCGTTACAATTGCAAAAATTAAGAAGAATATTATCCGCTCTGGTTTCTAATGCAATCCATTTGATTATTATGTTAAAAAGGGTCCTTCTTTGGATGATGATGAAGTGGTTGGATTTGATGAGGAAGCTAAGAAAGTGATCAAGCGGCTTGTTGAAGGACCGGCGGAAAGTCTGGCTATTGTCCCAGTGGTGGGTATGCCGGGACTTGGAAAAACAACACTGGCAAGAAAAATCTACAATGACACTACGCTTTCATTTGAATTTTTCAGCACCATTTGGATTTATGCCGGTCCAGAATGCAAAATAAAGGATCTTTATCATAAGATTCTCAAACATTTCAAAAAGAATATAGACGAGCATCTTGATGAGGATGATCACACATTAGCTAAGGTAATAAGTGGTTTTATGAGTAAAGGAGGAAGATGTCTCATTGTTTTAGATGATGTGTGGGAAGCAAATGTCATTGATCACGTAAAGAAAGTTTTCCCAGAAAACAAAAAGGGGCATCGAATCATGATGACCACACGTGACGGATTACTAGCTGCTTATAAAAATGCAGAACCTCATAATCTGAAATTCTTGTTAGCAGACGAATGTTTTGAGTTGTTGGAAAAGAGAGTTTTTGGCAAGGGAAGTTGTCCTGATGAATTAAAAGATGTTGGAGAAAGAATTGCAGGAAACTGTGGTGGAGTACCACTTATTGTAGTTGTCATTGCAGGAGCATTAGCAGGTCGTTCGAATACAACTGATTGGGAAATAGTTGAGAGAGATGTTGCACGACATGCTTTTACCGTGAATAAAAATTGTGGTGTATTTGTAGAGATGAGTTACGATCGTCTGTCTCAAGAAATGCAGACGTGCTTTTTATATTCTGGTATCTTCCCTCGGGGCTTTGATATCCCTGCTTGGAAATTGATTCGCTTGTGGATTGCGGAAGGGTTAATAAAGCCTCAGCAGTCATCCACTCTTGAGGAGATAGCAGAGCTTCATTTGAATGATCTTGTTCATAGGAATTTAGTGATACTATTAGAAAAGAGGTCTGATGGTCAAATAAAGACGTGTCGTCTTCACGACATGTTACATCAGTTTTGCAGAACAAAGGCTGCTGACAAATGGCTTTATCAAGAAATATCTACAACAGCTGATAACGCTGTTCCTTCTATACAGGACCCAGATACTTGCCGTCGATTGTGTATTCAACCATCTACTCTGAATGACTTTCTCTCCACAAAACCATCTGCAGAACATGTCAGATCTTTCTATTGTTTTTCCTCAAAACAAAAACAAATTGACTTGTCTCCTAATGACATCAAACTCATTCACAAAGCATTTCCACTTATGAGAGTCTTGGATGTTGAATCTCTCAAATTTCTTTTCTCCAAAGACTTTAACAATTTATTTCATTTGAGGTATATTGCTATCTCAGGTGACTTTAAGGCCCTCCCTCCGACTTTTAGTAAATTCTGGAATTTACAAACTCTTATACTTACTACAAGTACCTCAGAGCCCACTCTTGACGTAAAAGCAGACATATGGAACATGTTACAGTTGAGGCATCTGCACACCAGCATACCTGCAAAATTGCCATCCCCGACTGTCACGAAAGGTAAATCTTCTTCTCTACAAACTCTTTCTATGGTTGCACCAGAGAGTTGCAAGAAAGATGTGCTGGCAAAGGCATGCCATCTTAAAAAATTGGGCATTCGAGGGCAAATGGCGTCTTTTCTTGAATCCAGAGGTGGAATCAGCAACCTTGAAGAGCTAAAGTGCCTGGAACATTTGAAACTGTTGAATGATGTTCTTTACATGAATAAAACAATTCAACTTCCTTCAGCATTCTTCAGACTTGTACGTACAGTAAAGAAGTTAACTTTGGCAAACACAAGGTTTGCATGGAGTGAGGCAGAAAAATTAGCACAATTGGAATCCCTTGAGGTTCTAAAGTTGAAAGAAAACGCATTCATGGGTGACACTTGGAAGCCGGAGGTAGGAGGTTTTAGCAAACTCCGAGTATTATGGATCGAGAGGGCAGAATTAGAAACTTGGGAGGCGTCTAATCTTAACTACCCCATCCTTAGGAACCTTGTTCTTGTCTCTTGTGATAAGCTCAACGCTGTACCAGTTGAGCTGGCTGATATACCTAATCTTCGCGAGATGAAGTTGGAGAACACAATCAAAGCGGTCAAATCTGCAAAAGATATACTGCTTAAGAAATCTCAAACTGTA
>SL-0088_1
ATGGCAGATGCAGTGGTGAATTTTCTGGTAGAGAATTTGTTACAGCTATTAGTTGAAAATGTGAAGCTAATTGGAAGTGCAAAAGGAGAATTGGAAAATCTACTGAAAATTTCTCAACAACTGAAAGGATTTTTAGATGATGCTGCAAAGTATGGACACACAAATAGTGAGCAGTGGAAAGTTTTGGTGGAACAAATACATAAAACAGTGTACAGAGCTGAGGATGCAATTGATAAGTTTCTGGTTCAAGCAAAGTTGCATCAAGATAAAAATATAGCAGAAAGGACATTTGATTGGCTAGGCAATCAGATTAAAGTTAGAAATTTTGCAGCTGATATCAAAGGAATACATGATCAAATCAAAGACATTCGTAACAACAATCAAGCACTTCAGGCAACCCCTGTTCTTGAACTACCTAAAAAAGGGGAAGTAACTCAGGTATTGTTCGAATTTCTTGTAACAGCTAAGCTAATTAGTGGCCTAAAGTCAAAATTTGGTATCCATAAATTGATTTTGGGATGAAGATGGGGTTTGGGGTCGGGGGTGTCAAATTGGGATAAAAAAAAAGAAAATATTTAAAATTATTTCTTTTTACTTAGTTGATGATCATTATTGAGTTTTTACTTTATTCTTTAATAATGTAAGAAGGAAAAAGGCTTAAATATGTAATTGAACTCTCAGCATAAAAGTGTCATTCATGCCATCAGTTAAAAGTTTGGCTCATTTATGTTATTATCATTAAAAAAAAACTTATTCATGTCATTATTTTTTTAACGGTGGTTTTGCAAAACCATTTTTGATACGTGGCAAATTATATCAATTTTTTTTAATAAAAGAAATCATAATTCTGAAGAAAAAAAATGAATTAAATTTTTTTATTAAATAAAAATTAATGACATGGTCGAATTATAATTGACCGCGTCATCAACTTATTTAATACAAAAAATAAAAATTCTGAATTATTTTTCTTTTTGATTTTTTTATTAAAAAATTGATGACACGTGTCAAAAATGGTTTTGTAAAATCATTGTTAAAAAATGATGGTATGAATGTGTCTTTACTTTAACAGTGGCATAAATGAGTCAAACTTTTAACTAATGTCATAAATGAGCCTGAAAGTTTAATGACATATTTGAGTTTTTTCCCAAGTAAGAATGTTTATTTTTATTATAAGAAATAAGTGTGAATGGAAAAAGAGAAAAAAGTAAGATTTTTTTAAAAAACTAATATTTGTTTGTGGCTATATTATAGTTTAAAACTATATTTTGTATTACCAAAAAAAAACTATATTTTGTTGTTATATTTTAATTTAATTTTGTATTAGTAAAAAAAAAGGGTAGTTATAATAACTTTTATAAGAAAATTAGAAAAATATAAATTTAAATTAGTAATTGAATCAAAGAAGTAAAAAAAATCATGTGAGAAAGACCAAATAAATTCATACAATTAAATATAATTTTTTTAAAAAAAAATCACTTATTTTAGAAGAAAATGGTATAATGATATGAGCTATGAGAAGTATATTAGCCTTTTTTTTCTTTGTAATAATTAGGTTTAACATACTATATGAATGTATCTTTTAATTTGAACTCAACTTATATTAGTTTTTTTCAATTTTGAATCTACACAAATAAATTTTTATTTGTTGACTTTGCTCTTACGGTTAAAATGAAGTTATTTTTACCTTGTTGTTACTATATATATCACCCGTACTTCTCTATTAGATAGAAAACTCCAAATCAACTTAAAATATTCAATTTTAATTAAAACGACCCAATTTCTTAATTAATCCAAACCCAACCCACTAAAACAAATAAATTCATACCAAATTAAAATCTCAAATCTAAACAAATAAATTCATACCAAATTAAAATCTCAAATCTATTTCTCCATGGAGGAAGGAGAGGAAAAGTATTCGAGAGATGAGTTTAGAGTTTTAATTTTATATGAATTCATTTGGTGTAGTGGGTCGAGTTTTGGATTAAAAGAAAAAATTGGGTCATTCTAATCAAAATTGCGTACTTTTAATTGATTTGGGGTTTCCATCCGAGGGATAGAGGTGACAAGTATAACGCAAGGATTAAAACAACTTCGAAATAAACTAATAAACTGAAGTTAAGGGGGTGTTTTTGAACTTTTTCCCTTCTCATAATTATATTTCAATTGACAAAATAGCTAATCAATTTTATGCTTCCACTGTCTCAATTTATATAGTCATCTTTTTGGTCAGTTCGAAGAAGAATTACACGTTTTTATATTCGGTAATAATTTATCTTTTAATGTTTACATTAGCCTTGGTAAAATGTGACTTACTTTAGATGTCTAACTTGTGAAGATTAGCCATTCTGTTTTCTGATGTGATTCATTTACATGTTCAAAAGGGTCCTTCTTTGGAGAATGATGCTGTGGTCGGGTTTGATGACGAAGCTAACAAAGTGATCAAGCGACTTGTTGAAGGACCGTTGGATAGTGTCGATATTATCCCCGTGGTGGGGATGCCCGGACTTGGAAAAACTACACTGGCAAGAAAAATCTATAATGATCCTAAGCTTACATATGAATTTTACAGCATTGTTTGGGTTTACGTAGGTCAGGAATACAAAGCAAAGGATATTTATCTTAGGATTCTTAAGTTCTTCAAAAAAAACATAGAAGATCATCTCAATGATGATGTGGACACATTGGCTAAGGCAATAGGTGGATATATCAAGAAAGGAGGTAGATGTCTCATTGTTTTAGATGATGTGTGGGAGGACGATGTCATTGATCACGTGATGAAAGTTTTCGCAGAAAACAAAAAGGGTCATCGGATTATGATGACCACACGTGACACACGTCTTGGTTTCTTTGCCAATAAAGAACCTCATAAGCTGAAATTCTTGGAGACAGAAGAAAGTTTTGAGTTGTTGGTAATGAGAGTTTTTGGCAGGGGCGGGTGTCCAAATGAATTAGTGGTAACTGGGACAGAAATTGCAAGAAAATGTGGTGGAGTACCACTTGTAGTAGTGGTGATTGCAGGAGCATTAAGAGGTCGTTCGGACAAAAAGGATTGGGAAAGAGTTGAAAAAAGTGTGGTGCAATATCTTGGTGAGCATACCGAAGATAGCTGCCTGAAATATGTGAAGATGAGTTATGATTATTTGCCCCGAGAAGTGCAGATGTGCTTTTTGTATTGTGGTGTCTTTCCTCGAGGCTTTGATATCCCTTGTTGGAAGTTGATTCGTTTGTGGATAGCCGAGGGGTTGATAAAGCCGCAGCCTGAGTCCACTCTACAAGTAGAGGAGATAGCAGAGTTTTATTTGACAGACCTTCTCAACAGAAATTTAGTAATAATAATGCAAAAGAGGTCTGATGGTCAAATAAAAACATGTCGTCTTCACGACATGTTGTATCAGTTCTGCAAAAAGGAGGCTAGTAACAAATGGCTTTTTGAAGAACCTGATCAATCTAAACTGGATCCAGATACTTGCCGTCGCTTGTGTATTCAACCATCTAATCTGTCTGACTTTCTCTCCACAACACCTTTTGCAGAACATGTCAGATCTTTCTATTGTTTTTCCTCAAAACAAAAGCCAATCAACTTGTCTCCTAATGAAACCAAACTCATTCACAAAGCATTTCCACTTATGAGAGTCATGGATGTCGAATCTCTCAGATTTATTTTCTCCAAAGACTTCAAAAATTTGTTTCATTTGAGGTATATTGCTATCTCAGGTGACTTTAAGTCCCTCCCTCCTACCTTTGGTAAATTCTGGAATTTACAAACTCTAATACTTAATACAAGTACCTTAGAGCCCACTCTTGAAGTTAAAGCCGATATATGGAACTTGTTACAGTTGAGGCATCTCCACACCAACATACCTGCAAAATTGCCATCCCCGACTACCACGACAGGTAAACCTTCTTGTCTACAAACTCTTTCTATGGTTACACCAGAAAGTTGTGAGAAAGAAGTGCTAGCAAAGGCGTGTAATGTGAAAAAATTGAGCATTCGAGGGCAAATGGCGGCTTTTCTTGGTGCTTACAAGGGTGGTATCAACAATCTTAAAGAGCTACAGTGTCTGGAACATTTGAAATTGTTGAATGATGTTCTTTTCATGAATAAAGCACTTCACCTTCCATCAACGTTCTCCGAACTGGTACATACGGTGAAGAAGTTAACTCTGACAAACACAAGGTTTACTTGGAGTGAGGCGGAGAAATTGGGGACGTTGGAATCTCTTGAGGTCCTAAAGTTTAAAGAAAATGCATTCACGGGTGATTTCTGGGAGCCAAAGAGTGGATTTAGCGCACTCCAAGTCTTGTGGATTGAAAGGTCAGAATTAGAATCTTGGGAGGCTTCGGTTGTTAACTTCCCCGCACTTAGGCAACTGGTTCTTATCTCTTGTGATAAGCTTGATGCTGTGCCACTTGAGCTAGCTGATATACCCAGCCTTGTAGAGATGAGGCTGGATAACACAAGCAAAGCGGTGAAATCCGCAAAAAATGTTCGGGATAGCAAGACATCTAAAGGCATGAAACTCAAGCTAAGCATATACCCACCTGAAAATTAATCCAAGGTTTCACAGTGATATTGAAAGGTCAGTTGAAATTCACTAATAATCCTTACATTATGAATTGCAGTCTGCTCTTACGCGTGTGTATATATATGGCTCGACCATGATTTGGAGTAGAAAATACCATTTGCTTATTTCTAACATAATTTTCCTTCTTTCTGCAGGGGACGACTTGGACATCGAGCTTGCTGGAAGCCAGGGGTCATCAGACAAATAGCTAACTGGAGTATTGTCATTTTGAAATAAGCCTAGGTCTGCTGCAACTCGAGTTCCCCTTTATGTAGATTGTTTTTTCTTTTTTCTCCGTTGTGAAACTGTTTGCATCTTTCCTATTCTATTATCTTTGTAGTTGCGTAAAACTGTTGTTTGCATCTTTCCTATTCTGTAATCTTTGTATTTGCTTTGGTATGTTCGTGTAAAACTGTTGTTTT
>SL-0088_2
TCAAAATAAGCTTCCATTCCCTGCATAAGAAAGATAAAAAGTACAAGTCATCATCTTAATTTCAAGGAGGTAAAGATTTAATAAAAATGAGGTGAAGAATCGAAGAACTTTTCAGAGAGAATTATAACTTACTGTTGCTGTTACGGATGTAGACCTTAAGCATATTATTTCCCATGTCCTCTTGTTCTTGTTCGATATTTCTGGCAGAATCCTCAGAAGTAGCGCTGCAATCATGTAACTCAATCGATTCCAAAGTACAAATTTCCCCAAAATCTGTTGGAATTTCTTGCAGGTCCTCACATATCTTCAGAACAAGACGTTTTAGATTAGGGAAGTTATCACTGCTAGCTTCCCAACGCTTAAGATTTAGATCGCTCAGTAACAACAACTTCAAGCTTTTGAATATGACTTTATCGCTCATTATCCATACATCATCATCGGCTTCACAATATTTAAGTTTGAGCTCTTCAAGATTTGGCAACATGATAAAAGTTGATGATATCTCTTCCCAAATGAACTTACTACAAAAAGATAAAGTCAACCTCCTAACTGATGTTGGAAAAACAAATGTCTTGATGGGGTTTTCCCAACTACTGTTCCAGGAAAGCTTGAATGCCTCAAGTTTTCTCAAGCTCGACATATCCAAGAGACGATAGGAAATAATTTCTTCTTTAAATGTAATAGGTACATGAATGGTCAATATCTTTAGATTGGGAATGCTAGAAAAGACTTCATTTGTACAACTTGTGTAACAAAGACCGAAAAATTTCTCTAGATTTGGCATCACTGTCACAAGATTCTTATTTATTCTAGGACTTGGTAAATAAGTGTTTCTTCCTAAAGATATGTACTTCAAGTTCTTCAACAACCATATCTTCTTAGGTAAAGTCATTCCCGATACAGGACTACAGTTAGAAATAAGAGTTTGCAAATTCAGAAGCTCTGAGATTGATTCAGGAATATTCAAGCGTAAATGTTCAACATGGAGATATCTCAAATGAAATAACTTTGTAATCACAAGTGGAAATGAGTCGAACCGTAGCATTTCATCATGGATGATGACCAATACCCTGAGAAGGTTGAAACAAGGGAGAAA
>SL-0089
CTCAGAAGTAGTGCTACAATCATGTAACTCAATCGATTCCAAAGTACACATTTTCCCAAAATCTGTTGGAATTTCTTGCAGGTCCTCACATTTCTTTTGAACAAGGCGTTTTAGATTAGGGAAGTTATCACTACTAGCTTCCCAACGCATAAGATTTAGCTCGCTAGTAACAATAACTTCAAGCTTTTGAATATGTCTTTGTCACTCAATCTCTATACATAATCTTCGGCTCGACAACGTTTAAGTTTGAGCTCTTCAAGATTTGGCAACATGATAAAAGTTGATGATATCTCTTCCCAAATAAAGTTTCAACAGCTAGTTAAAGACAATCTTCTAAGTGATTCTGGAAAAACAAATATTTGTGATATGCTATCCCAAACATCCCTACTCCAAATATCATCAACAACAACAAGGTATCTTGGACCCTTTAGGTTCTTTTGCACCAGGTCAGCTAACTCGTTGTCTTCCATCTTATCATAATCTTTTGTGTTCACAATAACTCTTTGCTTTGAAATGCAATGTAAAGCTTCTCACAATACATTTCTATATCGAAATTCTTGAGATATTGTAACCCAAACAAAAATGTCAAAGTGATACCTGATTGGAAGATGGTCATAAACTTTTTCAGCGAGTGTTGTTTTGCCCTGATATGGTGACAATGTCTAGATCCGACGTTGGTCCTCTCAATCATTTATCTATTATCTTCAAGTCACCATCAAGTCCCTGCACGATATCATCTTTCAACTGATCTGACAGCATTGGATCACTCATAGAAGAAGCGCCAATCAAGAAATCTCCTGTTAATTCAAGAATTTGATCAGCATCATCATGAGAAAGAATCTCCATCACTTGTTTCTTTGTATTATCCATTTTTTCAACAACTGGTAGCATATCCTGGTGTTGTAAAATTCCAAATGTCCAGCTGTCGCCTTTGATGATTTCTGAAATATTTGTTTCAACAACATACTCCGCCTCACTAGCAACAACTATAATTTTTTCCTCCAAAGATTTGATTTTTTCAATGTCAATCCCACTCTTATAGCTAGATTTTTCAAGAACATTCAGAAAATACTCAGATGTGGCACGAAGAATCGAGCGTATCAGCAGTGTGACCATGAAAGAGTTCTGAAATATTTGGTTGATCAAGGGTTTGAAGTAGAGAAATTACAGCAGTATAAGCTGCCATCAAGTCAATACAGAGAGGAATTGGAACAAAAATAATTTTTGAACAAGTAGAGAGGATGTGATTCAAGAATCAAGATATCAAATGTTGTACTACTCTTTTGTATTTATAAAAATCTTATTGTATAACATCCTTTAATTTCAACCACCATCAGTAAATTATTTTGACTTACTAAGTCATTGTTTATTTAAAATGATTAGTGAGTTGGTATATAATAATGATGGCCTCTAGTTAATTTAAAAAGCACAAATTATTGTTTATTTGTTCTGATTAGATAAAATTACAACCACCTTTACAGTGTTCTAAAAGGTATTTTTCTTGACTCACCTACTACGGGCTTCAATCACGCCTAATGCTCAACGCTCGAGCTATTGATAACTTGATGAACATTTCTGATATCACGATGATGTTCTTATCCTTCTTCGCACATTGTATACCCCAAGGTCTGAATCTCCCCTCAAAAACGTGTAGAACATATATTTACAGTGTTAGGATTGACCATGGACCGGATGTCTAAGTAAAATCCAAAGCTGACTTAGATTGCTTGTTTTCAATTCCGCAATGTCCTGCTGTCCAATATAATATGCAGCTCATCTAGCACATTCTTAAGCATATCACAGTGGAGAAGAAAAAAGTTCCTGAGATTTGCAAAGTGAAATTTTGAAGCCTCTTAACACTCGAGGTCAGTCATTTCAATCCTGAGATAGAGATATATGTCAAATGAAATAGATGGTTTAAGTGCTTGGAGAAGGAAAATTTGAGGGATTCAATTTCCAAGACCTTGATCAGTGGAAATTCTTTCAGGATACGTTTTGACGTCAAGAGCAGACAACTCGCCTTGTTCCTCTTGTGTGAAAAAACATAAAAAAGGATCCAACATGTTCTGCATATGACTTTATGGAGAAAAGTTCAAACAGAGCAGACAATTCAATAAACAATCAACAAGAGGTATCTAGATACTATAACTTGATTACCATAAATAATCGACTGCTTCTAGGATACCGTTCCTTCTTGAACTTGTATTGACCTATTTTCAAGAGGTATTGAAAAAAGCATGTCAACGACGATCAGTTAAATGGGAAACTAGCCAACAGCATCTTAGCTTGAATGTAATAAAGACAAAAAAGATCACAGCTCATCTCGTCTCAACTACAAACAGTTACCAACTTGCGGGATGATTTAGGCACTGATGAGCCGCCTAACAAGCGAGCCACTAAGGTCTTCTTATTCAATCAGTGCAATTAATATAGTATGTTCTTGTTCAATTTCATTTCATCAAAGTTAACTAATCATGATCTTAGTTTGTTATGGAAACAAATTAACTTGTCCGTGATATCTTTCACTCTGGAGATGCTTAGCTTTACACCAGTTCGTACGTTTCTAGATATCTGCTTCGATGGAGGTTGAGAAAGAATTCATAACCAACGACAAACTTGGTTGAAAGCGCATGATATTTCTTAACATCAATTGTACACTATTAAAAAGAAGTCGAATTTCATAAAAAGTAAAAGAAATTCATTCATTGTCTACTTCTACCCTCTGACGTTCATTCAAATCAGAAGCTAGATTACTTACTGTTACTGCCATTCTTGAGAAAGACAATTGATATCCAGTATCTCAATTCACATAAAGCACCACCCATGAATGAAAACATGTTATAAATGAACAGAGAAAATAGATCCAAAATGTGAAACCAGTGGTTCTTGTATTGCATAGATATTACAGTACATCAATAGTTTCCATTTACAAAATACAAAAACACAATTGGCTGAAACATGTATTAACGTATTTATTATTCCTAAAACATGAATTTAACAAACAATCAGAATATAAAAACAAAATATGAACAGCAAGGTTCTGAATTCGGAAGATAGCGTTAGATGATCCCTCAAAAGAAGCTTCTATTCCCTGCATATGCAATATAAAAATTACTAGTCATCATCTTAATTTCAAAGAGGTAAGATTTAATAAAAATGAGGTGAAGAATCGAAGAACATTTCAGAGAGAATTATAACTTACTGTGGCTGTTATGAATGTAGACCTTAAGGATATTATTTTCCATGTCCTCTTGTTCTTGTTCGATATTTCTAGCAGAAACCTCAGAAGTAGCACTGCAATCATGTAACTCAATCGATTCCAAAGTACAAATTTCCCCAAAATCTGTTGGTATTTCTTGCAGGTCCGGACATTTCTTCAGAACAAGGCGTTTTAGATTAGGGAAGTTATCACTGCTAGCTTCCCAACGCTTAAGATTTAGATGGCTCAGTAACAACAACTTCAAGCTTTTGAATATGTCTTTATCGCTCATTATCCATGCATCATCATCGGCTCCACAATATTTAAGTTTGAGCTTTTCAAGATTTGGCAACATGATAAAAGTTGATGATATCTCTTCCCAAATGAACTTACTACAAAAAGTTAAAGTCAACCTCCTAAGTGATGTTGGAAAAACAAATGTCTTGATGGGGTTTTCCCAATTCTTGTCCCAGAAAAGCTTGAATGCCTCAAGTTTTATCAAGCTCGACATATCCAAGAAACGATAGGGAATAATTTCTTCTTTAAATGTCAAAGGTACATGAATGGTCAATATCTTTAGATTGGGAATGCTAGAAAAGACTTCATTTGTACAACTTGAGTAACAAAGACCGAAAAATTTCTCTAGATTTGGCATCACTGTCACAAGATTCTTATTTATTCTAGGACTTGGTAAGTAAGTGTTTCTCCCTAAAGATATGTACTTCAAGTTCTTCATCAACCATATCTTCTTAGGTAATGTCATTCTGAATAAAGGACTGCAGCTAGAAATAAGAGTTTGCAAATTCAGAAGCTCTGAGATTGATTCAGGAATATTCATGCTTAAACGTTCAACATGGAGATATCTCAAATGAAATAACTTTGTAATCACAAGTGGAAATGAGTCGAACCGTAGCATTTCATTATGGATGATGACCAATACCCTGAGGAGGTTGAAACGAGAGAGAAA
>SL-0090
ATGAATCAACAAAAAAGTAGTACTACTTGTTTGATTCCAATAACTCCCGAAATTATTCGATGGAGTTACGACGTTTTTCTAAGTTTCAGAGGTAAAGATGTACGTAAAACTTTTGTTGATCATCTCTACGTTGCACTTCAACAAAAAGGGATCAACACATTCAAAGATGACGATAAGTTAGAGAAAGGTGATTCTATTTCACCAGGACTTGCGAGAGCAATTGAAGAATCGCGCATAGCTTTGATTATTTTCTCAAAGAACTATGCTGAATCGTCGTGGTGTTTGGATGAAGTAGTGAAGATCATGGAATGTAAGAAGGTGAAAAAACAAATTGTTATTCCGATTTTCTACGATGTAGATCCATCAACGGTAAGAAAACAAAAATCGAGCTTTGAAGAAGCTTTTAACAAGTATGAAGATTGTATCAAGGTGCAAAAATGGAGAGGAGCACTAGAGGAAGCAGCTAATTTATCTGGTTGGGATTTGCCAAATACTTCCAATGCGTAAGTATTTATCAGATCAATTTGTACGCAATTCAATTATTTCTCTTTTGATAATTGCTATCTTTTGACGCGTGTAAATATCGAATAATTACTTAATCGAAGAGTGTGTTTGGTAATATATGAAAGGAAAATATTTTTTTATCAATTTATGCATAATTCAATTATTTCTTGAATACTTGCTAGTTGACACATATTTGAACATCAAATAATTTTCTTTGAATACTTTCTACTTTCTATGCAAATATGGACCGTTTAGTTATTTTCAGATCCATTCAAAGAATTTTTTTTAAGAAAAAATAAAAAACAATGGAACTAATGAGTTGAATCTGAATAATTACGATTCAGATCTAAAAATCAAACGTATTTAATAAGCTGAATTTGAGTGATTAAGATTCAGTTTATTAAGTGCAAACAAATGAGGTTTTAGCTCACGAGGAATTTCCCCCCTTTAAATTGGGATTTGGGGGTAGGAAAACGAGGGGTAATTGCGATATGAGGAATAAAGTTTAGGTATCTAATTAACTGAGCTACTAAAATGAGGGTATTTTTATTTTGTTTTTAATAGTTTAGGATGTTTTTCTATTTGAATTATTCTAACCCCTTAACTCTTAAGTCCTTGACCGTAATTAGCTAGGCTAAAAGTTACCAAATTGCAGGGAAAAAGTAGTCCAAATATATGTTCAAACTTTCACATATTCCTACCACAATAAAAACACTGTGGCCTAACAGTCAATGAAGCGGATGAGATTTCGGATTCAGAGATAAAAACATTGTTAACTGGCTCAGATACCACGGTTATACTAAAATTAGTGACTAAAGCATGCAAAATAAAATCATTGATATTCTTTTTGTGGCATGCAGGCATGAAGCTATAGTGATAAAGCAAATTGTGGAAGATATAATGGCTAGATTGTGTGGTCAGAGACACACGAAAAACGCTGAAAATCTTGTTGGAATCGAGTCACGTATGCACAAAGTGTATAAAATGCTTGGCATGGGGTCTGGTGGAGTTCGTTTCGTTGGAATATTTGGAATGAGTGGAGTTGGGAAGACAACTCTAGCTAGAGTCATTTATGAGAATATTCGGAGTCATTTTGAAGGTTCGTGTTTTCTTCATGAAGTTAGAGATCGTTCTGCAAAACAAGGCGTAGAGCATTTGCAAGCCATACTTCTTTCTGAGATACTTTTGATGAAAGATGTAAACATCAACAATTTATACGAAGGAGTCAATATGCAGATACAAAGATTACAGCACAAAAAGGTTCTTCTTGTTCTTGATGATGTTGATCACGTAGATCAGTTAGATGTTTTAGCGAGGAAACGTGAATGGTTTGGTCATGGAAGTAGAGTTATCATAACAACTCAAGATAAGCACTTGCTTGTTGAACATGAGGTAGAAAAGATATACAGAATGACAACGTTAAATGAATACGAAAGTTTGCAGCTCTTTAAGCTATATGCCTTTAAGAAAAACCGTCTTATGGATGAATTTAGGGATGTTTCAGCTCAAATTATAAGGCATTGTGATGGACTCCCGTTGGCTCTGAAAGTCCTCGGAAGTTTCTTGTATGGAAGAGATTTGGATGAATGGACGAGTGAAGTGGAACGATTGAAACAAATCCCAGAAGGTGAAATTGTGAAGAAACTCGAATTAAGTTTCAATGGACTAAACAGAATTGAACAAAAGATATTACTAGATATTGTGTGTTTCTTTATAGGAAAGAAGAAAGAATCAGTTACAAGAATATTAGAGAGTTTCAACTTTAGTCCTGTTATTGGCATAAAAGTTCTCATGGAGAAATCTCTGATTACTGTTTCACAAGGTCGAATTCTGGTGCATCAATTGATACAAGAAATGTGTTGGTATATTATCCGTCAAGAAGCTTCCGATGATCCAACAAGATATAGTAGGTTGTGGTTACCTGATCATATTTCTAATGTACTTACTGGAGATTTGGTAAGTATTTGCACAAAGCCACAAATGATCATTTCTAATTAGTTAGCTTTTGAACATTTTTATATAAATATCCATTTTTTTCGTACAGGGCAGTGAAAAGATTGAAGGCATATCACTGAACTTGGCTTTTGCACAAGAAGTGAATGTCAGCAGCGCGGCATTCAGACAAATGAGCAGACTAAGGTTTCTCAGTATCCAGAACAAAAATGTTCATCGGGGCCCTAATTTCCTTCCTGGTGAGTTGAGGTGGTTCAATTGGCACGCGTATCCATCAAGAAGTCTGCCTGTTAGTTTTCAGGGCGAAAAGCTTGTTGGTTTGAAGTTGAAAGATAGTCGAATCATACAACTTTGGCAAGGCTCCAAGGTTATGTATTGTTCCTTTTTCTAACATTTCACATAACGATGGAGTATATTCGTCAGCATTAAAACTAACTTATTGCATTATGAGTTATGACAGATTCTAGGAAAATTGAAATACATCAACCTTAGTGAGTCACGGAAGCTAGTAAGGACCCCGGATTTTTCAGGTATCCCTAATCTTGAAAGGCTGGTTCTTGAACGATGTGTAAATTTGGTAGAAATCAATTTTTCTGTTAGAGATCTCAGAAGGCTAGTCTTGTTGAATCTGAAGAACTGTAGCAATTTAAAGACCCTACCGAAGATCATTCAATTGGAAAGTCTTAAGGTTTTGATTCTATCAGGCTGCTTAAAACTCAAAAAGTTGTCGGAAATAAAAGAAGAAATGAATCGTTTGTCACAAGTGTACTTGGAAGGAACTGGTTTGAGAGAACTACCCGAATCAATTGACAACTTTTCAGGAGTAAAATTGATAAATCTAAGTAACTGCAAGTATCTTGAGAATCTTCCAAGCAGTATTTTTAAATTGAAGTCTCTAAGAACACTGGATCTATCCGGATGTTCAAGACTCGAAAAATTATCAGATGATTTGGGACTTTTAGACGGTTTAGAGGAGCTCCATTGTGATGACACAGCCATCCGAACAATGCCTTCCACTATCTCTCAGCTAAAGAACCTTAAGCACTTATCTCTCCGGGGATGTAAAAATGCTTTGGGTTTACAAGTATGGAGTTCACTCTTTTTGTCGCGACTATTTAGGAAAGACCACAACTCTATCGGTCTGGTTTTTCCTAATTTATCAGGTCTTTGCTCATTGACAAAGCTGGACATAAGTGACTGCAATATTTCAGACGGAGGAATCCTATCTAATCTTGGGTTCTTGCCATCTTTGGAGGAAGTGAATCTCGGAAAGAATAACTTTGTTGGTATTCCATCTGCAAGCATCAATGGTCTAACTCGACTAAAAGTTGTTGAATTGGTTGGTTGTAAGAGGCTCGAGATTTTTCCAGAGCTTCCTTCAAGTATAGAAGAGGTGTATGCCGATGAATGTACATCACTGAGGAGTATTGGCATTGATCAATTAACCAAATATCCAATGTTGTCTCGAGTTTCACTTACTCAATGTCACCAATTTGTCAAAAATGAACCTGATGTTGCTATTATTGATTCACTGTGGAATCACATGCTCAAGGTAAGTAAATAGCTCTTTATATATGTACACGTTCGTTAACTCAAGAATCTATAACATATTTTGCATGATATAGGGACTATCGATGGTGGATGATGAATTCAGTATATGTATCCCTGGATCTGAAGTTCCTGACTGGTTTATGTACAAGAACTTGGGTCCTTCATTATCAGTGAAGCTACCTAAAAATTGGTACACAAACAAATTCATGGGCTTTGCTCTTTGTGTTGTTTTTGACAGTTTCAAGGAACCTTCCTGTATGAATAATGCTTACCTTCAAAAAATCCCGGGATTTCTGGTCATGTTTAAGCTCGTAAGGCACGATGGAAAGACTGGGGTGTTTTTTAAAAGTATTGGCTCAGTAGGAAGTGAGGAATGTCCTGATTCAGGGCACACTCTACTGGCCTATGCATCATTTGATAATTTTTGGTCAATGTATGAGAAACATGTTTGCAATCCTAACGACTGGATTCAAATCGAGGTTTGTGAGACTGATGCAAATGTTGCAATCAAAGGTTGGGGGATGCATCTTCTGTACGAGAACGATATT
>SL-0091
AGAAAAGATTTTAACGTCACATTTTTGGCCGTTATCCTCTCTTGTTTCTTTGATAATCCTAGCTGAGTCGGCAACATCTTCACTGCATGATTTTACCTCAATGTATCGCAAACAATTTAGGTCCTGAAAACCATCAGGGATAGCTTTGAGATGTAAGCATCCATGCAAAACCAATTTCTCAAGGCGATCGAAGGATTCCTCAGACACTTCCCATTTCGAGAGTTTGAGATTTTCTAGTTCCAAGAGTTTGAGCTGAGAAAACTCCTGATCTCGTACTTCCCATTCACCCATTTCAAAGGCAACTTGTCGCAGTTTAAGTACCTCAAGGTTGACAAGTTTGGCAATGGTTGAAATTTCCTCAGGTGGCAAAGGAAATTTGCATAATGTCAGTTTCTTGAGATTCTCTGGAAAGTTTAATCTTGAAGGACCAACCTCCGAGATACCAACAAAGACCACTTTTAGCGTTTCAAGTTGAGATAATGAGTCTAATACAGGAAACCGATTTTCATTCTTTCCCCAACGCCCTAAATCAGTAAATACACATCTTAACTTCCGAAGATTGGGTGTTCTTCTTACCATCCTTTCCATATTGTTCACCCTGGAAACATATATTGAGGAAAATGTTTCCAAATTGTCCAGCTTTAAGAAATTTCCACCACAGGATTCCTGTGCACCACGCGAAGCAAACAACGCCCCATCACTAATGCTAACATATCTCAACTTACTCAGCTTCCAAAAAGTATCTGGCAACCATACTTGTCCTCCATTTCTTTTGACTATGAACGTTTGAAGATTCCAAAGATTTTCAATAGATGATGGAATAGAATTCTTAGTAGTTTGAACAGCAAGGTACCTTAGCTGATTAAGTTCAGTGGGAAAAGAATCTACATCAACCACCTCCAAGTCTAACACCCTGAGAAATTTGAAGTTGCCAAAGATGAAAGAAGCATGTCTCATTGATGAACATGCATTATCACTAAGCTCCCTGAATAAGATAGAACGAGCATGTGAACATGATGGCCTCCACTCAGAAAGATCATCCCGATTAGAATAAAAGGATAAACGGCGGTGCATAGGCCTTTCAGAATAAAAACGCGGAGGATTAGAATCACGATCCCTGGAATCAAGAATATAAGTAGGATAAGGAGTAAGAGAAAAAATCCTAATTAATCAAAACTTAGAGAAAAATATAAAGAGGTAATACCTTTTCAGCCACAAAAGGAAATTATCTTCCTTAGCCTTCTCCTTGCAGAAATCGAGCATTAGATCATGCACGCGACATGCTTTGATCTTCCCAGTTGATCTCCTCTTCGATACCATAATGAGGTTTCTTCCAATAAGATCACTCAAGTAATCTTCTGCCGTATCCTCCAAACACTTGTCTTCATTGTTTTTTATGAATTCCTCAGCAATCCATAAGCTTGTTAATTTTGACACTGAAATTTCCCTGTCCTCTAGAAATGCACCAAAATATAAGAAGCATGATTTCAGTTTGTTAGGTAAATCTTCATAACTTAGTTTTACTAAATCCTTTGCGCCATCCTGCACTCTTTCCCCAAAACTTAATTCCATCCGCGTCCAGCATCTTTCTGTCTTGTCAATCTTTGCGAGAAGACCAGCCACTAAAACAATGGAAAGTGGCAGCCCATTACACTTGAACGCAATGTTTTGCCCAACTTCTTTTAGCTCTTCGGGGCACATTTCTTCCCCAAATACCTTTTTTTGTAATAACAACCAACTTTCTGAATCTTTCATACTACGCAAGTTTATGGGTTCAGTGACACATTTAGCATACGTAGCAACTTCTTTAAGTCTGGTCGTCAGAATTATTCTGCTACCTTTTTTGGCCTCAGGAAAGCATAATCTCAAATCGTCCCATGCTTGTACTGCCCACACATCGTCAATGATCAAGAGGTACCTTTTCGGCAATAGAGTTTTTCTGAGTCTATCAGCTAATATATCAGCACCTCTTTTACTAATATCAGTGAGGCCAGAATTAGCAGAACTCAAAATGGAAAACAGCAAGTCCTCACGTGTGTATTCTTGTGAAACACGACACTCTGCAAAGAAATCAAAATGAGAAACAACTATATCATCATTGATGAAACTTCGAGCAAGGGTCGTTTTTCCTGATCCAGCCATACCCACAATGGAAACAACATCCAGTTCTTGTGATCCTCCAACTAGTTGATCTCTTATAGTTTTACAGACATCTGTAAAACCAACCAGTTCTCCGTCGGTAGCATGGGAGGCACTTGTCATATTTTTTTCCTTGGGTTTAGTCAACTCAGTCTTAATGAGCTCAATCTCCCTTATGATTTCCAAGAGCCACATCCTAAGAAAAGTAAGAGGTACATCACTAATTGCAAAAGAATCAAGTATGTACTCAACCTCATAAGCCTTATCAATGACTCTTCCAACAAGATTTTGGAGTTCGTTATGCTTGTTATTGGCTTGTTCTGCTAGACGCATGATGAAAGGCTCGAAAAACTTAAGCTCCTCATGGACTACTTCGATTTGATCCTT
>SL-0092
GTGTTGGTTGCCAGTCAAATGTGATGTGTGGACATCAAGTCTGTCCTCTCCTGTGAAATCTGCTACATTTTTCTTAATCTCAATGGCTGAATCTCCAAGCTCACGCCCAACATAACTTAAATCAATGGACTTTAAAGTGTCTATATCTATAAATGCACAAGGGATCTCGCAAAGTGCACAAAGTTTTAGTATTAATTTCTCAAGCTTGGGAAAAGTATCGCTCTCAACTTGCCATTCTGATAATTGGACATCTCGCAAAATCAAAGTCTTAAGACTTAGATAGATGTCCTCACTTGCGTCCCATTTGTTATCCACGAAATTACAGTGGTTTAACTCAGTAATATCAAGCTTAGGCAATGCTGCGATTGCTGACAACAAATCAGGTCTCAGGAGAAAACCAGACAACCGTAACTCTTTCAAGCTTGTAGGGAAGTGATATCCATTGGGTTGTCGGATTAACGAGGGATATTCATTGCGCTTGTGTCTTGCTATGAATGATTCGAGTTTATTAAGTACATCAAGCTTGGGAAACCAATAGTCGTGTGTAGGAGGATACTGCGATTCCATGATGATGCAATCAAGGTGCTGAAGAATTGGGAACTTCTCCAGAGCATCATCACTCATGCCTTCAGAATATGAGATAACAACTCCGGATAGAGTTGTCAAGTTTGAAGAATTCCCAGATTCCAATATTCTACTTTGGATATCCTCTTTCTCTTCAAAGAAAGAACATACGTTAATTTTCACATGTTTCAGCTTTGACAGTTGCAATATTCTAGGCAGTAATACCATGGTGGAATAATGTATATTGATGAACAGAGTTTCCAGATTCTGGAGGTTCAACCACGATACTGGGATAGCTTTTCCCAAAGCATGAATGCTTAAGAACCTCAAATGAAATAAGGACCCTATTTCTTCAATTAAAGAACCTTTCAGAACAATGAAATCCAGTTGCAACACTCTAACAAGTCCAAAGGGTCTTGTGTGACAGATATATCTGAAGTCATCAAGTGGACCACTCACTTTTAAAGATATGAGATGCTTACTAACAGCTAAGCACTTATTAGAATTGAATAAAGCACATTTTTTGTGGAGTTTCCTGTTGTCAGTATGAATGGTTAGACGATGGTGTAGGAAATCTGAAGCATGAAATGTATCACCTGAATTGATTAACTTGAGAAACTTCTGCTTTTTGGCTTTTTCTGAACAAAAATCGTGCACAACATCATGCACATAGCAAACCTTGATCATTGAAGGCATCCACCAAATACTCTCGGAGGGGATATGATCCACCATTATCAGGCTACTGGAAATTAGAGCATCCAAGTAACTTTGAGTTACTTCCTCTAAACTATCATGATCCACAAACCCTTCGGCCATCCACAACTGCATCAATGTAGAGACTGGAGTTCGTTGGCTCTTTTGAGTTGTTGCAAAGTAAAGCAGCAACGGCTTCAGGTGGCATGGTAAATGGTCATAACTTAATTGCATAACCAAATTGATGTTGGTAGAAATAAAGGAATCCAGATTATGTAGTATCTTAAGCCAAAAATCCTTTTCCTTTTTCTTCCCTCTAACAATTACTCCAGCAATCAAAACAATAGCCAAGGGAAGACCCTTACATTTCTCAACTATTTGGTGTCCAACTTTTGACAGTTCAGCAGGGCAGCTTCCTTCATCTCCAAATACCCTTTTTTCGAATAAATCCCAACTTTCTTCAGGTGTTAAAAGTTCAAGGTTGAGAGGATCACTACGGCATTTAACTTTCAAACCTACCTCACTACTTCGGCTAGTTAAAATAACTCTATTTCCTCTCTTAACCTTAGGAAAACAGGCTATTAACATCTCCCCAGTTGCAATATCCCACACATCATCCAAGACGATGAGATACCTTTTATCGAGTAGTGCTGTTCGTAGCTTTTCAGCCAGGTCATCCACTTTTTTTTCTTCTTCAGAGGCAGTAACTTGCTGAAGAATCTCCAGCAACACCTTTGACTTGTTATACTTTTGGGAAACAGTGCACCAAGCACGGACATGGAAATGACTAGCAACTAATGTATTTTTATACACTTTGTTGGCCAGAGTAGTTTTACCGAGTCCTGGCATTCCGACAATGGAAATGACATCAAGCTCAGATTCATGTTCATCAAGGAGCTGGTCAATGATCTGGGATTCTTCTTTCTCATGACCTACTGTTACCTCAACAAAAGGTGATGAAGTTGACTGAGTTGGCTGGGAGGAAGACTTTGCATCAAGGGGGCCATCCCCATTCTTATCCTCCAGCTGAAACCTGGTGACTTGTTCCACGATAAGTTTGATCTTATCAGTGACACTCGGAAGTGAGAAGAGGAGATGCGAGAGAGCTTTATCTCTGACAAGAATGGAATTAATGACATGTTCTGCCTCATATGCCACATCCAAAGCACGCACCCAACAATCTTTAACTACTCCACTAGTACTCTCATCCAATGTTTTCCTGACTTTCCTGAAAGATGATATTAGGAATTCAAGGCTTTCTTTCACCATCCCAATTTCTTTTTTTATGAGAAAAACTGAATAAGCATTGGAAATGAGTAAATCATTTAAATGTCTGAGTAGAAGATTCATGAAGAGGAAACCATCATCCATAGGAAACCGAAGTTGAGATGACTCAGGAGCTTTTAAAAAAATGTGTCTGATATCTCCCTTCATTTGTTCAATTTCTTGCAAAAAGTCCGGAGCTGAAAAGTCCGCTTCATTGATATTATCCTCAGAGATCTCCTCCAACAGCTTGCTCACCAGAAAAGATATTTTTCTGGTAAGCATTCCAGCATGTGCCAACATATCGTTCAATTTTTCACGATGGATAAACCGCTTTGGCATATCAGTGAGAAAGATCAATAGGAACTCCATCATGACACTAATGCTTCGAGTTGGAGCATAATTGACGGCTACTACACCGGCCATGCGTCCTTGGAGATGAATGAGATAATGTTGAAGAATCCTTGGAGATGTTTTTAGGATTTGCTTAACAAATCCTTCTAGTTCTTTTGACGTTGATTCTTTGATGAGCTTACAAGTAGAAATGTATAGAACCTCCAACTCAAGAGGGATTATGTCGATGAGTAGAGAAGTGATCTTGGAAGAGCATTCAGAGACATAATGATGTCCAGTCCAAAGATCAAAACAGAATTGTGTTACTCTATGAGTAGTAAATTGGAAGCGAGGATATAGATATTCAGT
>SL-0093
TTCCAATATTCTACTTTGGATATCCTCTTTCTCTTCAAAGAAAGAACATACGTTAATTTTCACATGTAACAGCTTTGACAGTGAGAATATTCTGCTTTGGATATCCTCTTTCTCTTCAAAGAAAGAACATACGTTAATTTTCACATGTTTCAGCTTTGACAGTGAGAATATTCTGGGCAGTAAAACCATGGGGGAAGAATTTCTATTGATGAACAGAGTTTCCAGATTCTGTAGGTTCAACCACGACACCGGGATAGCTATTACATCAGCAGTCTGAATGCTTAAGAACCTCAAATGAAATAAGGACCCTATTTCTTCAATTAAAGAATCTTCCAGAATGATGTCATCCAGTTGCAACACTCTAACAAGTCCAAAGTGTCTTGTGTGACAGATATACCTGAACTCATCTAGTGGACCACTCACTTTCAAAGATATGACATGCTTATTAACAGCTAAGCACTTATTAGAATTGAATAAAACACATTTTTTGTGCAGTTGGCTGTTGTCAGTATGAATGGTTAGACGACGGTGTAGGAAATTAGAAGCATGAAATGGATCACCTGAATTGATTAACTTGAAAAACTTCTCCTTTTTTGCTTTCACTGAACAAAAATCGTGCACAACATCATGAACATAGCAAGCTCTGATCATTGCAGAAGTCCACCAAAGACTCTCGGAGGGGATATGATCCACCATTATCAGGCTACTAGAAATTAAAGCATTCAAGTAACTTTGAGTTGTTTCCACTGAACTATCATGATCCACAAGCCCTTCGGCCATCCACAACTGCATCAATGTAGAGACTGGAGTCCGTTTGCTCTTTTGAGACCTTGCAAAGTAAAGCAGCAACGGCTTCAGGTGGTATGGTAAATGGTCATAACTTAATTGCATAACCTTCATCATCTGCAAATTGTTGTTTGAAGAAATAAAGGAATCCAGATTATGTTCAATCTGAAGCCACAAATCCTTTTTCTTTTTCTTTCCTCTAACAATTACTCCAGCAATCAAAACAATAGACAAGGGAAGTCCTTTACATTTCTCAACTATTTGGTGTCCAATGTCTGACAGTTCAGCAGGGCAGCTTCCTTCATCCTCAAATACCTTTTTTACGAATAAATCCCAACTTTTTTCAGGTGTTAAAAGTTGAAGGTGGAGAGTATCACTATGGCATTTAACTTTCAAACCTACCTCACTACTTCGGCTAGTTAAAATAACTCTATTTCCTCTCTCAACCTTTTTTGGAAAACATGCTATTAACATCTCCCCTGTTGCAATATCCCACACATCATCCAAGACGATGAGGTACCTTTTATCGAGTAGTGCTACTCGTAGCTTTCCAGCAAGGTCATCCTCACTTTCTTTTGTCTCCGAGGCAGTAACTTGCTGAAGAATCTCCCGCAACACCTTTGACTTGTTAAAGTTTTGGGAAACAGTGCACTTAGCACGAATCTTGAAATGACTAGCAACTAATGTATTGTTATACACTTTATTGGCAAGAGTAGTTTTACCGACTCCTGGCATTCCAACAATGGAAATGACATCAAGCTCGGATTCATGTTCATCAAGGAGCTGGCCAATGATCCGGGCTTCATCTTCCTCATGACCTACTGTTACCTCAACAAATGATGATGAGGTTAACTTAATTGGCTCATTGGAAGACTTTGCATCAAGGGGGCCATCCCCATTCTTATCCTCCAGCTGTAAACCGGTGACTTGTGCCACAATAAGCTTGATCTTATCAGTGACATTCGGAAGTGAGAAGATTAAATGCGAGAGAGCTTTATCTCTGACAAGAATGGAATTAATGACATGTTCTGCCTCATATGCCACATCCAAAGCACGCATCCAACAATCTTTAACAACTCCACTAGTGCTCTCATCCAATGTTTGCCTGAAAGATGCTGTTAGGAATTCAAGGCTTTGTTTCACCATCTCAATTTCTTTTTTTATCAGAGAAACTGAATAAGAATTGGAAGTGAGTAAATCATTTAAATGTCTGAGTAGAAGATTCATGAAGAGGAAACCATCATCCATAGGAAAGCAAAGTTGGGATGACTCTGGCGCTTTCAAAATAATCTGTTTGATATCTCCCTTCATTCGTTCGATTTCTTGCAACAAGTATGGAGCTGAAAAGTCTGCTTCATTCATATTAGAGCTCTCCTCCATGAGAATAGACATCTTCCTTGTAAGTAGTCCGACATGTGCCAACATAGAGTTCAATTTGCCACGATGGATAAAGCGCTTTGGTATATCAGTGAGAAAGATCAATAGGAACTCCATCATGACATTAATGCTTTGAGTTGCAGAGTAACTGACGGCTACCATGCGTCCTTGGAGATGAATGAGATAATTCTGAAGAATCCTTGGAGATGCTTTTAGGATTTGCTTAACCAATCCTTCTAGTTCTTTTGACCTTGATTCTTTGATGAGGTTAGAAGTAGAAATGTATAGAACCTCCAGCTCGAGAGGGATTATGTCGATGAGTAGAGAAGTGATCTTGGAAGAGCATTCAAAGACTAAATACTCATAACCATCATCAGTATATTCTTTATACTCTCCAGTCCAAAGATCAAAACAGAATTGTGTTACTCTATCAACTGTCATTTGGTACCGAGCATAGAGAAATTCTGTTGTTGTAATTTTGTTGCATTCCAATTCATAGAAATCTCTGAGATGTGTACATACTTGCCGCAGAATCTTGTATTCACTCATGAGGGGTAGAAGCAAATCAGAACAATACTTTGGTAGATCATGGAGGTTTCTGATGAGGTATTCAAACAATTTTATCTCTGTAGTTGTGGCTACATAATCATTCTTCAAACTCAAATAATTTCTTATCTCTTCAAGCAGCAGAGGGGCAAGACATTCCATGTTGTATCTCTCTAGGATTATTTTATCTACGTACTCCATAGATTGATCGAATTTGCTTATATTCATTGACATCCTCTCATAAAAGTCATCCAAATTCATCGAATTTCCAAACAGGACAAATGTTCTTAGGAATCTCAGTTCCATTCTTAGATTTTCAAAGGCATCCAATTTTGAAGCAATGAATTCATTCTTTATTTGCTTCAAGCGATTCAAGAAATCATCAATAAGATTCGTGATTCTTGTTTTTTGTTCCTCAAATAATAGCTGCTAAATCAAAAACATATTCATCAGCAAAATTCAGTTGAAAATTTTGGCTCTTAACACTTGAAACTACAGTATTGGTAGACAATAGACATACCAATGATTTTTCTCCTTTTTCCATCCAACCAGCCTTCAATATCTAAAAGATTTGATTTTTCAAACTAATCACATGCACATTTAATAAGGATAAAAGAATTAGAAACACAAGTAAAAGTAACAGCAAGAAGAAAGAGTTCAAAGAATGTCAGCTGTTATAAATTCTAAATTTGGCTTAAATATGTTATCGAACTTTGTAGAAAAAGAAAAGATTCATTTATGTCATCAGTTAAAACTTTGGTTCATCTATGTCATTATCATTTGAGAAAAAACACATTCATGCTATTATTTTTTACCCAATAAGATCCCAAACAACTTTTAATACTTTTCAATTGGAATTTTAGATCAAATGGATTCTTTTTGTTTCTTCTACCTTAAAAAACACATGTAAAACTCTCAAATTTCCAACTTCTTCCATTCTTCACGAATTCACCTCAAATTTCCGCCACTAATTAATTTTTCTTTTAATAAGCAAAAATTCTAAAATATATAATCTGTAAATCAATCACATTTAAGAAAGAGTATATTTACTAAAAACAAGAGTGAATACTACAAATTATGACAATCATCTAACATTTTATAATTATCTAAGTCAAAAATACAAATTCGTTTTCTAGTTCTTGTAATGTATGTTTCATTCAAATCAAGTGAATCACAAAAATACATGTAAAATGAAAACTAGAAAAACATTATATTATACCTTTTTCTTTACTCTCAAATGGTAGTTTGCCTTGTTGCAGATTTACAAGAAGCAAACGTTGAAGTTAGATCTGCAAATGTTGAACTGTCAATTAGTTTATCAAAGTCTAGAGATCTGAAATAGATTAGTTTAAGTTTACTACTCACTCCTTCTATTTTTAATTGTTAGGTTGCGTTTTTCGAAAGTTAATTTGATTAATTTTCAAAGTTAAATTCAATTATATTAATTCGATATTTTAAGTATTCTGACATGTGCCAACATATCGTTCAATTTTTCACGATGGATCAATAGGAACTCCATCATGACAGTAATGCTTTGAGTTGGAGCGTATTTGACAGCTACCATGCTTCGTTGGAGATGAATGAAATAATTTTGAAGAATCCTTGGAGATGCTTTTAGGATTTGCTTCAC
>SL-0094
TACCTCATCTTCATCCTCTGTTTTTTCTCGTTGGTTGCCAATCAAATATGATGTGTGGACATCAAGTCTGTCCTCTCCTGTGAAATCTGCTACATTTTTCTTAATCTCAATGGCTGAATCTCCAAGCTCACGCCTAACGCCTCTTAAATCAATGGACTTTAAAGTGTCTATATCTATAAATGCACAAGGGATCTCCCAAAGTGTGATACAAAGTTTTAGTATAAATTTCTCAAGCTTGGGAAAAGTTTCCCTCTCAACTTGCCATTCTGATAATTGGACATCTCGCAAAATCAAAGTCTTAAGACTTAGATAGATGTCCTCACTTGCGTCCCATTTCTTATCCACGAATTTACAGCTGGAAAACTCCATAATCTCAAGCTCAGGCAACGCTGCGATTACTGACAACAAATCAGGTCTCAGGAGAAAACCAGTCAACCGTAACTCTTTCAAGCTTGTAGGGAAGTGATATCCATTGGGTTGTCGGATTAACGAGGGATATCCATTGCACTCGTATCTTGCTTTGAGTGATTCGAGTTTATTAAGTACATCAAGCTTGGGAAACCAATAGTCGTGTGTAGGAGGATACTGCGATTCCATGATGATGCAATCAAGGTGCTGAAGAATTGGGAACTTCTCCAGAGCATCATCACTCATGCCTTCAGAATATGAGATAACAACTCCCGATAGAGTTGTCAAGTTTGAAGAATTCCCAGCTTCCAATATTCTACTTTGGACATCCTCTTTCTTTTCAAAGAAAGAACTCATGTCAATTTTCACATGTTTCAGCTTTGACAGTTGCAATATTCTAGGCAGTAATACCATGGTGGAATAATGTGTATCGATCAACAGCGTTTCCAGATTCTGGAGGTTCAACCACGACACTGGAATAGCTTTTCCCAAAGCATGAATGCTTAAGAACCTCAAATGAAATAAGGACCCTATTTCTTCAATTAAAGAACCTTTCAGAACAATGAAATCCAGTTGCAACACTCTAACAAGTCCAAAGGGTCTTGTGTGACAGATATATCTGAAGTCATCAAGTGGACCACTCACTTTTAAAGATATGAGATGCTTACTAACAGCTAAGCACTTATTAGAATTGAATAAAACACATTTTTTGTGGAGTTGGTAGTTGTCAGTATGAATGGTTAGACGATGGTGTAGGAAATCTGAAGCATGAAATGTATCACCTGAATTGATTAACTTGAGAAGCTTCTCCTTTTTGGCTTTTTCAGAACAAAAATCGTGCACAACATCATGCACATAGCAAACCTTGATCATTAAAGGCGTCCACCAAATGCTCTCGGAGGGGATATGATCCACCATTATCAGGCTACTGGAAATTAGAGCATCCAAGTAACTTTGAGTTACTTCCTCTAAACTATCATGATCCACAAACCCTTCGGCCATCCACAACTGCATCAATGTAGAGACTGGAGTTCGTTGGCTCTTTTGAGTTGTCGCAAAGTAAAGCAGCAACGGCTTCAGGTGGCATGGTAAATGGTCATAACTTAATTGCATAACCAAATTGATGTTTGTAGAAATAAAGGAATCCAGATTATGCAGTATCTTAAGCCAAAAATCCTTTTCCTTTTTCTTCCCTCTAACAATTACTCCAGCAATTAAAACAATAGCCAAGGGAAGACCCTTACATTTCTCAACTATTTGGTGTCCAACTTTTGACAGTTCAGCAGGGCAGCTTCCTTTATCTCCAAATACCTTTTTTACGAATAAATCCCAACTTTTTTCAGGTGTTAAGAGTTGAAGGCGGAGAGGATCACTATGGCATTTGACTTGCAAACCTACCTTACTACTTCGGCTGGTTAAGATAATTCTATTTCCTCTCTTAACCTTTGGAAAACATGCTATTAACATCTCCCCTGTTTCAATATCCCACACATCATCCAAGACGATGAGGTACCTTTTATCGAGTAGTGCCCTTCGTAGCTTTTCAGCCAGGTCATCTTCACTTTCTTTTCCTCCCGAGCCAGTAACTTGCTTAAGAATCTCCCGCAACACCTTTGACTTGTTATACTATTGGGAAACAGTGCACCAAGCACGGACATGGAAATGACTAGCAACTAATGTATTTTTATACACTTTGTTGGCCAGAGTAGTTTTACCGAGTCCTGGCATTCCGACAATGGAAATGACATCAAGCTCAGATTCATGTTCATCAAGGAGCTGGTCAATGATCCAGGCTTCTTCTTTCTCATGACCTACTGTTACCTCAACAAAAGGTGATGAAGTTGACTGAGTTGGCTGGGAGGAAGACTTTGCATCAAGGGGGCCATCCCCATTCTTATCCTCCAGCTGTAACCTGGTGACCTGTTCCACGATAAGTTTGATCTTATCAGTGACACTCGGAAGTGAGAAGAGGAGATGCGAGAGAGCTTTATCTCTGACAAGAATGGAATTAATGACATGTTCTGCCTCATGCCACATCCAAAGCACGCACCCAACAATCTTTAACTACTCCACTAGTGCCATTCAATGTTTGCCTGACATTCCAAAAAGATGATTTTAGGAATTCAAGGCTTTCTTTCACCATCCCAATTTCTTTTTTTATCAGAGCAACTGAATAAGCATTGGAAGTGAGTAAATCATTTAAATGTCTGAGTAGAAGATTCATGAAGAGGAAACCATCATCCATAGGAAACCGAAGTTGAGATGACTCAGGAGCTTTTAAAAAAATGTGTCTGATATCTCCCTTCATTTGTTCAATTTCTTGCAAAAAGTCCAGAGCTGAAAAGTCCGGTTCATTGATATTATCCTCAGAGATCTCCTTCAACAGCTTGCGCACCAGAAAAAATATTTTTCTGGTAAGCATTCCAGCATGTGCCAACATATTGTTCAATTTTTCACGATGGATAAACCGCTTTGGCATATCAGTGAGAAAGATCAATAGGAACTCCATCATGACACTAATGCTTCGAGTTGGAGCATAATTGACTGCTACTACACCGGCCATGCGTCCTTGGAGATGAATGAGATAATTTTGAAGAATCCTTGGAGATGTTTTTAGGATTTGCTTAACAAATCCTTCTAGTTCTTTTGACCTTGATTCTTTGATGAGCTTAGAAGTAGAAATGTATAGAACCTCCAACTCAAGAGGGATTAGGTTGATGAGTAGAGAAGTGATCTTGGAAGAGCATTCATAGACATCATGCTGTCCAGTCCAAAGATCAAAACAGAATTGTGTTACTCTATGAGTAGTAAATTGAAAGCGAGGATATAGATATTCAGT
>SL-0095
AAATTCGAATTTCCGAAACAGGACAAATGTTCTTTGGAATCTCAGTTCTATTCTTAGCATTTCAATGTCATCCCATTTTGAAGCAATGAATTCATTCTTTATTTTCTTCAAACCATTCAAGAAATCATCAATAAGATCACTAATTCTTATTCTTTCTTCCTCAAATGGAAG
>SL-0096
CGATTTGTTGATTTTTTTTTCAAACTAGTGCCACGTAGGCTAAAATGGGGTAGAAAATTACTTATAAAATAAGTTCAGGGGGGTAATATGACCTTAGTATAGTATAAGTGTGTCTCTGGGATTTCGGGCATAAATTGAGGGATACTTGTGCATTATCCCATCTTATGTTGATGCTTGATTATCGACAAAAAGGAATTACTCGGATAATAAACATCCACGCCTTCAACCTTAAGATGGTAAGAAAAAATGGTAGAAGCTCCAACAAATTATTCTATATATCCAACATTTACATTCTATCATTGTCAAGTCGAAAATATAAACATTTTTCTAGTTCTTATGTATGTATGTTATCCACAAATAAAAATAAAAAGGGGGTATTACTCTCTCTGCATTTGAATTCAAATATTACATGTAAAAAAATGAAAAAGAAAGAAAAATATTTTACCTTTTTCTTTACTTTTAAGCTGTTAAAACCATGAAAATTAACAAGGATATGATTTCTCATTGTGTTCAAAATTCATATTAGAGCTCAGACTAAATTTGAATCATACATTATAGGGCCCATTCGAAAGTGACACTTTCAACATAATTTTTTCCGTATACACAAAACTCAAACCGAGACCTCTCACCTTCCTAAAAAACTCTCCATTAGTCAACTAAACAGACTATGGATCTGCCAATAAAATAAAGGATCCATTTGGTAATTAAAATTATTTGTTTATTTTATTTAAATATTGAGACAAGACAACTAGATTATACTCAAAATTTCAGAGACACACTTAAGTTAAACTAAAGTCTTATTACCCTTGAGCTCTTTATTTTGTTAATTTTATGCACCTTTTGACTTATATTACACACTTCATTACTTCACATAGTTAATATGTGTGGGAGATGTTTGAATGTCACGTAAGTTCCTTAAAATTAACTGATAAATGCTTATTCTGTAATTCAATTGCAAATATGTTTATGCAGACTGTCAGCTATCATTTCGATTTTCGAGTAGAAAGTCTTCGGTTTTAGATAATAATTCAAAATAAATTATAAACTTAAATGAATTACTTTGATTAGACTAATTGAATGTTCACGTTGACGCTGCAAACATAAATCAAATATGTTTTACATATTCATAAACAACAAATGATAGTGTAAACAACTCATGTCAATCGAACAATACATAGATATCCAAACATCAACTACAGATTAGACAAAAGAAAACGCAAAAACATTAATTAATATAAAACTTCGTTTTCAAACTCGACATGTTTGAATCAACAAAACATACTTGTAACAAGTTTCTTTATTGGAACAGGTAATCAGAACTGAGACTGCAAATGCATCATCATGCCTCGATACTCTCCTGCTAAAAAGGAGGAAAATAAGTAAGAGAAAAATAGATGAGGAATGTGATGAACACGAAAATAATTGAATTTACTCTATGTTTGATATCAAGGCACCTAAAATCTGTATTATTAGTATAACAGAGTAATGTTGCCCAATTTAATGTTTCAGTGAAGTGCGAAACCCACGATAAAACAATATACTCAGTGTAGTCCCACAAAATAGAGTCTGGGGAGGAACCTTATCTCAAAGAAAGAGAGGTAGGTTGTTTCCGATTGACCTTTGTCTCAAGGAGAAAGTTCAAAGGAGTCCCAAAAAGAAATGACGGAAGTACAAGAAACAACAGGTAATAACAAAAACAGCAGATAGTAACATAAGAGAAACTACAACAAGCATTACTAATATCGAGGTATAAGGGACAACGTATAGTAACGAAAAATCGAAGGATAAGAAACTATAGGAGCAATACTATGACTATTGATATGAACGAGACAGCAAGACAACACACTGCTACCTACTAATTCTGCGTGGAGAGACTATAGGGATAGATGCAATCTTATTGAAAAATATCTTATTCGATATTTAATGAATACGAGAGGGAGAGAATTGGACTAACCTTATAACAACTTCACTTTGTGGCATTGAAATCAGCTTCAGTAGGGAATAGTGAGCTTGAATTTGCCACTTTCTGGATGATCAGCTTGCTTCTTCTTTTTCTCGCATTCTATTTCTCTTGCAGATTTGCTTGCTTTGCTTGTGTTTTCCAACGTCATCTCTTGAAGGTTATCCAAATGGGCAAGATCGAGTGGCACAGCCTCAAGATTAAGACAGGAGATCAGGAAAAGGCTCCTAAGTCTTGGGAAAGGACAGTTTGATGCCTCCCACGACACGAAATCTGCCATTTCAATCCACAAGACCTGAAGTTTCTTGAAACCTCCTGGCTCCATCCTCCAGGACGGCCCCATGAATGCATTTTCTTTCATTTTTAGGACCTGGAGATTTTTCACCTGCCCCAATCTATATGCCTGATTCCAGTCAAACCTTGTTTTTGATAGAGTTAACTTCTTCAAATTTGGTAAACATTCGGAGAATGCTGACGGAAGGTGAAGAGATTTGTTACTCTTATCATCATTTAGCAGTGTTAAACTTTCCAGGAGCTTTAGCACTTGAAAATTGCTGAAAAATTCACCCTTGCTAGTTTCAAGAAAAGGCGTCAAATTACCTTTAACACTCATTTTTTTGACATTACGAGCTTTTGAAAGAACATTTCCCTTGCAGCTTTCTGGTGTAACCAGAGATAGAGTTTGCAAAAAACAAGAATTTGTACTACTACTACTACTACTACTTGTAGGGGGTGGTAAGATTGCAGGTTTGTTGGTGCGCAGATGACGCAAACGTGGCATGTTCCATATGTCAGCTTTTATATCAAGGGTGGGCTTGGAAGTATTTAGAATGAGAGTTTGTGCATTACAGAAAGAAGTAAAGAGTTTAGGAAGTTGCTCGAAATCACCTGAGATAGCGATATACCTCAAGTGCAATAGCTGGTAAAATTCCCTGGTAATACTAAACTTGACGGATTCAATGTCTAAGACTCTCATAAGTGGAAATGCGGTAGGGATGAGCTTGACGTCGATATTAGAAAAGTCAACTTGTTTTTGTTTTGAGGAAAAACATAACAATGACCTAACATGTTCTTCAACTGTCTTTTTTGAGATGAAGTTTTGAGGAACAGATGATTGAATAGAGACACGACGACAAGTAATTGAGTTCTGTATGTCTTGATCAGATGTGAGACATACTTGTTTGAAAAGAGTCAATCTAGTAGCCTCTTCAACGCAAAACTCATGTAACATGTCGTGAACACGACATGTTTTTATTCGATCATTAGATTTCTTTTTCATCACCATCACTAAGTTCCTGTTGGCAAAGTCATTAAGATAATACTCTGCTATCTCTTCAATTTCGTTGCCTGACAACTTGGACATTATGAGTCCCTCAGCAATCCAGAGTCGAATCAATTTCCAAGCGGGGATATCAAATCCTTGAGGAAAGGCACCAAAATACAAGAAGCAAGATTTTTTTTCTTGAGGCAAATGATTGTAACTCAATCTCACAACATTCACACATCTCTGAAGTTTGTCTTCTTGTATAAGATGCTTCCCCACATTTTCCCTAACTACTTTCCAATCAATTTCACTCGTACGACCTCTTAAAGCTCCTGCAATTACCACAATTGTAAGTGGTACTCCACTACATTTTGCTACAATGGCTTCTCCATGTTCTACTAACTCAACAGGACAACGGCTAACGCCAAAAGCTCTCTTTTCTAGCAGCTGGAAACTTTCATCTCCATCCAGAAATTTCAGATTGTGGGGATATTTATTGACAGATCTAGCAATGTCTTCGTGTCGAGTGGTCATCATGATCCTGTGGGCTTTTTTGTTATCAGGGAAAACTGTCTTGACAATATCTACAACATTTGGATCCCACACATCATCCAAGACAATGAGACATTTACCTCCATTAGCCACACGCTTACGTATTTCATCAGTTATGCTTGCCTCATTTCTGTTTTTGAATTCATCAAATGAATTTGTGAACCCTTTCAGAATATTAAAAAGGATATCCCTTTTTACACACGTTGATTGTCCGATGAAAACCCAAATGTAGCTGAAAAATTCTCGCGAAATCTTAGGATCATTAAAGATTTTTCTTGCCAGTGTGGTTTTACCAAGTCCCGGCATTCCTACAACCGGGATAACATCTAGACACTCTGCTCCTTCAACCAGACGATTGATCACTTTCGTTGCTTCTTCATCAAATCCAACCACTTCGTGATTTTCCAATGACGAACCCTGTAAGATGGACAAATTAAACAAGTTATTAAGGCTACTTGTCTTGATTGTATCATCATAACAAGAAATTATTCCATCAGGTACCAAATGAGTTATGATCATGTGAAAGTTATTAATTTTCAATGTCCCATTCAACTATGGAAAATATGTCCCCTTATCCTATGCATGTCTATTTTATTCTTCATATTTTCAATCCCCATCATTCACTACAAGAAAAATCGGTGGTGGTAATGACTAATGATAGTGATTGTGTGTATCGATTTTAGATAGTGTTGACAGATGATAGTGGTTGTGGACGGGCTTAGTGATTAATTGTGGTTGTTGTTGGTGACCATTTGATAATTAATAGTGGAATGATACCGACAGTTAATGATAGATAGAGGTAAGCGATATATAATGTTGACCAATGGTGGCAATTATCGACAGTGATTTGTGCATGTAATAATGGTTGGTGGTGACCTTTAATTGTCTGAATTTCAGAGACACACCTTAACTAAAGTAAAATTCTACGGAATTTGAGTCATAATCTAGAAAGGTACTTCTTCCCTTTGCCTTACTTATGCCTTGTCCTAGATCTGAATAATTTAGATTAAACTTTAACTAAGTTCAAACAAATAATGCATATTAAAACAGAGGAAGTACTATTTCTCCAACTCTTATACAGTTTTACTAAACGAGCAAATCATAGTTCATTTCATATTTCAATAAATCACATTAAAATCGAGATTTCGTGTAAACGTACCTGTTCCTCCTGGACAACTTTTTCAGGCTGATGATGATCAATCGTCGGGTTTGCCTCAAACAGATGTTGATTTTCCTCAAGGATTTTCCTCACCTCTACAAGTATCTCATTGATTTCCTCAGTAAAATTCCTGTTTTTGTAAGTTTTGTGAAACATCTTTTTAGCTATATTACTCTCTTGGTCTAACTTGCCCTGAATCAATAATTTATCAACAACATCCTCTGCTTTATATACTGTACGTCGAATTTTATCGACTAGTACATCCCATTGCGTACTATTACTTCTCTGATTCGCGTTATCGACTAAAAATGCATTTAATCGCTTCACTTCATCATACAAATCTTCGCATGATTTCTTCAATCCTGTATACAACTTCCAATTATAACTTATAAGATGCGACAAGTTCTCCACCAGAAGGCTCACCGTGGCTGTCACCGCAGTGGTTAATGCAGCGGCCGTAAACGGATCCATTTCTGAGGATTAAATTGATGAAGAAGAAGAATAGTAGGAGTAATTTAGAGATGACAATTGCTGTGTTGTTATTGCCATAGTTGTGTGTATATAAAGATGTGGAATGAATTAACTTCAAGTTGACTCTGAAATAAATAAATCAAGTCTTTAAGTATTATTTGTTAATTCTTAATATAATACACCATCACCTTACAACATTAACAATTTAATAATCCAATGACAGCTAACATTTGAATAATTAAGTTCCTATTGATTGAAAAATTAACTGTTGTTGGAAAGAGGTTCACATTGGTTGAAGAACTTTTGAAAATAAATGGGTGTTGTTGGAAAGCTTGTAAACAATTGAGAATTATTATTCAAGGTAGCAAAATAAAAAATAATATTGTTGTATTTAACGTCGCTAGAGCTTTCAGTGATATTGATTATAAAGACGCATATTTAAATTTTTTCTCTATCTATAATATGACGTACAGAGGTAGACATATATAATTAAGGATTTGATATTATGGAAGAGGTGAAACAAATAACTGGAAGAATGGAAAATACATAAGTACCTCTTAATTTATGTCCAGAATTTCAGAGACATATTTATACATGTCCTATTATCCCCTCATCCGAACTTATTTTATAGATAATTTTCTATCCTTTTCGGACTTACGTGGCACTCTGCATTTTTCCTTGAAAGAAACTATGCGCCAACAGTCATTTCTAGGAACCTGATTCCTATAGTCGTTTAGAACAGAATTTAAACAACACTTAATTTACCGTGGAAGCCTTCCTCCCTCAAGGAAGGAAAAAATCACACCACAATTTTATTAACTTCAATAACAATTCAATCATCAAAGGGACTAAGTCTAGTATCTTTACTCTTCAACGATTAACTATAATCGAAAACTCTATTCTCCAAGAAGTCAAACTTCTTGTTATAATTCTCTCAAACTCTCTACTCACCAAGAAGTCAAACTCATTTCTTGTTACAATTCTCTCTAACTCTCTCTTAACTCTACTCTGCGATTAGTCAAACACATTTGTTGTTACAATTCTCTCAAACTCTCTTCAAAAAATCAAACCCGTTTTTGGTTATTACAATTCAGTAATAAACATAGAACAAATTATAAAGACTAATTACGCTAGACATTAATTGATCAAACTTCAATATTCAATAATTCAGACTCAAAAACAACTCATGAATCTGATTCCACTTTATACTTTATTTCTGCACTTTTTCGTGATAGATGAGTTTTAGGCTGACTACTATATGTGAATAAGACGAGTGTCATCACGCTCATTTTTAGATCGTAACAAGTATGGTTATAGGGATGTGGTCACACTGATAAGAGGAATTTGTGAATTAAAAGTATAAGTGATAGGGGGAACTCGTCGTTTGATACAGTTTGTAATAATTATAAAAAAGGAAAATGTTATATTATGAAGTTTTGAAGATTTATCAAATTAGGAGATCTGATAGAGGAGTTAATTTCTCAAAAGGTTATTTAACTTTTGAAATATATCTAGCAAAGTCACTAAATTTTATTTTGTATCAATAAAATCATTCAACTTATGTTTTTATATCATAAAAATCACTCAGTCTATATTCATGATTAAACTACTAAATACATGACTCAAAATTACTATTTTATTATAAAATAATAAAAATTCAAAACAAAAAATAAATTTATCAAACTTTGAACTTTATAATTGTCCAAACTACCGTTGATACATGAAACCTCACTTTATTTATTTTTAAAAAAAAAATTAAAAAAGGGATTCGCACAACACAAAAAATTGATTAAACTACCGGAGCAAAATCGACAGTCGTCATTGCAATAATGAAGCAGTGTACCAAATGACATTGATAAAATTAATCTTTTATTATTTTAACTTATAATATATAATAAAGTAGTAATTTTAAGTATTTATTTATTATTTTAATTGTAATTATGTATTTA
>SL-0097
ATGGAAAAAGGAAAGGTATGTCTACCATTAGAGGAAGAAAGAAGAAGAATTAGTGATCTAATTGATGATTTCTTGAATGGGTTGAAGAAAATACAGAATGAAGAACAAAAATTCATCGCTTCAAAATTGGATTTGATTGAAAAGCTAAGATTGGAACTGAGATTCCTAAGAACATTTGTCCTGTTTGGGAATTCGACGAATTTGGATGACTTTTATAGGAGGATGTCACTGAATATAAGCAAATTGGATACACTTATTTGGTCACTTTTCTATGAAGAAGAAGATAAATTAATCCTAGCGAAATACAACATGGATAGACTTGCGCCTTACCTGATCAAAGAAACAGCAAGTATTGTTTTGAGATTGAAGAATGTAGCCATCATCATGACTGAGGAGAATATGTTTGAATATAGAAAGAGCATCCTCAAGCACCTTCATGATCTACCAAAGTATTGTTCTGATTTGCTTCAACCCCTCATGAGTGAATACAACATTCTTCGGCAAGTATGCACACATCTCAGAGATTTCTATCAGTTGGAATGCAACAAAACAACAAAAACAGAATTTCTCTATACTCGGTATCAAGTGACAGTTGATAGAGTATCACAATTCTGTTTTGATCTTTGGACAGAAAAGTATAAAGACTTTGACAATGAGTATGACTTCTCTGAATGCTCTTCCAAGATCACTTCTCTACTCATCGACATAATCCCTCTCGAGCTGGAGGTTCTATACATTTCTACTTCTAAGCTCATCAAAGAATCAACATCAACTCAACTAAAACGGTTTGTTAAGCAAATCCTAAAAGCATCTCCAAGGATTCTTCATAATTATCTCATTCATCTCCAACGACGAATGGAAGTTGCAGTAGCTGTAAATTACGCTCCAACTCAAAGCATTAATGTTATGATGGAGTTCCTATTGATCTTTCTCACTGATATACCAAAACGGTTTATCCATCGTAAAAAATTGAACGATATGTTGGCACATGCTGGAGTGCTCACAAGAAAAATATCTGTTCTGGTGAGCAAGCTGTTGGAGGAGATCTCTGAGAATAATATCAATGAAGCGGACTTTTCAGCTCCAGACTTTTTTCAAGAAATTGAACAAATGAAGGGAGATATCAGACAGATTTTTTTAAAAGCTCCCGAGTCATCTCAACTTCGTTTTCCTATGGATGATGGTTTCCTCTTCATGAATCTTCTACTCAGACATTTAAAGGATTTGCTCATTTCCAATGCTTATTCAGTTTCTCTCATAAAGAGAGAAATTGGGATGGTGAAACAAAGCCTCGAATTCCTAACATCATCTTTCAGGCAAACATTGGATGAGAGTACTAGTGGAGTAGTTAAAGATTGTTGGTTGCACGCTTTAGGTGTGGCATATGAGGCAGAGCATGTCATTAATTCCATTCTTGTCAGAGATAAAGCTCTCTCGCATTTAATCTTCTCACTTCCGAATGTCACTGATAAGATCAAGCTTATTGTGGCACAAGTCACCGGTTTACAGCTGGAGGATAAGAATGGGGATGAAACCCTTGATGCAAAATCTTCCAACGAGCCAATTAAGCAAGCCTCATCATCTTTTGTAGAGGTTGTAGTAGGTCATGAGGAAGACGAAGCCTGGATCATAGGCCAGCTCCTTGATGAACATGAATCCAAGCTTGATGTCATTTCCATTGTTGGAATGCCAGGAGTCGGTAAAACTACTCTTGCCAATAAAGTGTATAACAATACATTAGTTGCAAGTCATTTCCATGTTCGTGCTAAGTGCACTGTTTCCCAAAACTTTAACAAGTCAAAGGTGTTGCGGGAGATTCTTCAGCAAGTTACTGCCTCGGAGACAAACGGAAGTGAGGATGACCTTGCTGAAAAGCTA
>SL-0098
CATAATCTGGATTCCTTTATTTCTACCAACATCAATTTGGTTATGCAGTTAAGTTATGACCATTTACCATGCCACCTGAAGCCGTTGCTGCTTTACTTTGCAACAACTCAAAAGAGCCAACGAACTCCAGTCTCTACATTGATGCAGATGTGGATGGCCGAAGGGTTAGTGGATCATGATAGTTTAGAGGAAACAACTCAAAGTTACTTGGATGCTTTGATTTCCAGTAGCCTGATAATGGTGGATCATATCCCCTCCTGGAGTAAATGGTGGGCGTCTGTAATGATCAAGGTTTGCTATATGCATGATGTTGTGCACGATTTTTGCTCACTCAAAGCGAAAAAGGAAAGGTTTTTCAAGTTAATCAATTCAGGTGATCCATTTCATGCTTCTGATTTGCTACACCGTCGTTTAACGGTTTATACTGACGATGACAGGCAACTCCAGAAAAAATTTGTTTTGTTCAATTCTAATAAGTGTTTAGGTGGTTGTAAGCATCTTATATCTTTGAAAGTGAGTGGTTCTCTTGATAACTACAAGTACACAAGACACTTGAGACTTGTTAGAGTGTTGCAACTGGATGGCATTGTTCTGGAAGACTCTTTAATGGACGACATAGGCTTCCTATTTCATTTGAGGTTCTTAAGCATTCGTTCTAATATGGAAGCCATCCCAGAGTCGTGGGTGAACCTCCAGAATCTGGAAACCCTGTTGATCAATACAGAAAATACCATTGTTTTACTGCCAAGATTATTCAAACTGTCAAAGCTGAAACATGTGAGCATTGACAAGAGTTCTTTCTTTGATGAAGAGGAAGAGGACAATATTAGACTATTGGAAGGTGAGAATTCAAAGCTAAAAACTTTATCCAAAGTTGATATCTCATATTCCCAAGGCACGAATGATGCTCTAGAGAAGTTCCCAAATCTTGAGCACCTTGATTGCACCATCATGGTACCCGAGTGTCCTCCTACACACGGCGATTGGTTTCCCAAGTTTGATATCCTTAATAAACTTCAATCGCTCATT
>SL-0099
AAAGAAATGGTATGCCTAACATTAGAGGAAGAAAGAAGAAGAATAAGTGATCTTATTGATGATTTATTGAATGGTTTGAAGAAAATAAAGAAAGAATTCATTGCTTCAAAATGGGATGACATTGAAAAGCTAAGAATGGAATTGAGATTTCTAAGAACATTTGTCCTGTTTCGGAATTGGAATTTGGATGACTTTTATGATAAGATGTTACTGAATATAGAAAAGCTCAAAGATCTAATAGATACAATTTTCAATGAAGATGAATTTATCGTAGCCAAATACAACATGGACAGTCTTCCGTCTTACCTGCGGAAAGAAATCAATAGTTATTTGAGATTGAAGAATGTAGCCAATATCATAACTGAGGAGAATATGTTTGAATATACAGACAGCCTCCTCAAGAACCTCCATGATCTACCAAAGTATTGTTCTGATTTGCTTCAACCCCTCATGAGTGAATACAACATTCTTCGGCAAGTATGCACACATCTCAGAGATTTCTATCAGTTGAAATGCAACAAAACAACAAAAGAATTTCTCTATGCTTGGTACCGAATGACGGTTGATAGAGTAACACAATTCTGTTTTGATCTTTGGACTGGAAAGTACAAAAACTATGGATATGAGTATGCCTTCTCTGAATGCTCTTCCAAGATCACTTCTCTACTCATCGACATAATCCCTCTTGAGTTGGAGGTTCTACACATTTCTACTTCTAAGCTCATTAAAGAGTCAACATCAAAAGAACTAGAAGGATTGGTTAAGCAAATCTTAAAAGCATCTCCAAGGATTCTTCAAAATAATCTCATTCATCTCCAACGACGCATGGAAGTTGCAGTAGATGTAAATTACGCTCCAACTCGAAGCATTAGTGTCATGATGGAGTTCCTATTGATCTTTCTAACTGATATGCCAAAGCGGTTTATCCATCGTGAAAAATTGAACGATATGTTGGCACATGCTGGAATGCTTACCAGAAAAATATCTTTTCTGGTGATCAAGCTGTTGGAGGAGATCTCTGAGGATAATATCAATGAAGCGGACTTTTCAGCTCCAGACTTTTTGCAAGAAATCGAACAAATGAAGGGAGACATCAGACACATTTTTTTAAAAGCTCCCGAGTCATCTCAACTTCGTTTTCCAATGGATGATGGTTTCCTCTTCATGAATCTTCTACTCAGACATTTAAATGATTTGCTCATTGCCAATGTCTCTTCAGTTACTCTGATAAAGAAAGAAATTAGGATGGTGAAAGAAAGCCTTGAATTCCTAACATCATCTTTCGGAAAAGTCAGGAAAACGTTGGATGGCACTAGTGGAGTAGTTAAAGATTGTTGGTTGCATGCTTTGGATGTGGCATATGAGGCAGAGCATGTCATTAATTCCATTCTTGTCAGAGATAAAACTCTCTTGCATTTAGTCTTCTCACTTCCGAATGTCACTGATAAGATCAAGCTTATCGTGGCACAAGTCACCAGTTTACAGCTGGAGGATAAGAATGGGGATGAACCCCTTGATGCAAAGTCTTCCCATGAGTCAATTGTGTTAACCTCATCACCTTTTGTTGAGGTAACAGTAGGTCATGAGGAAGAAGAAGCCTGGATCATTGGCCAGCTCCTTGATGAACATGAATCCGAGCTTGATGTCATTTCCATTGTTGGAATGCCAGGAGTCGGTAAAACTACTCTTGCCAATAAAGTGTATAACAATACATTAGTTGCAAGTCATTTCCATGTTCGTGCTAAGTGCACTGTTTCCCAAAAGTATTATNNNNNNNNNNNNNNNNNNNNNNNNNNNNNNNNNNNNNNNNNNNNNNNNNNNNNNNNNNNNNNNNNNNNNNNNNNNNNNNNNNNNNNNNNNNNNNNNNNNNNNNNNNNNNNNNNNNNNNNNNNNNNNNNNNNNNNNNNNNNNNNNNNNNNNNNNNNNNNNNNNNNNNNNNNNNNNNNNNNNNNNNNNNNNNNNNNNNNNNNNNNNNNNNNNNNNNNNNNNNNNNNNNNNNNNNNNNNNNNNNNNNNNNNNNNNNNNNNNNNNNNNNNNNNNNNNNNNNNNNNNNNNNNNNNNNNNNNNNNNNNNNNNNNNNNNNNNNNNNNNNNNNNNNNNNNNNNNNNNNNNNNNNNNNNNNNNNNNNNNNNNNNNNNNNNNNNNNNNNNNNNNNNNNNNNNNNNNNNNNNNNNNNNNNNNNNNNNNNNNNNNNNNNNNNNNNNNNNNNNNNNNNNNNNNNNNNNNNNNNNNNNNNNNNNNNNNNNNNNNNNNNNNNNNNNNNNNNNNNNNNNNNNNNNNNNNNNNNNNNNNNNNNNNNNNNNNNNNNNNNNNNNNNNNNNNNNNNNNNNNNNNNNNNNNNNNNNNNNNNNNNNNNNNNNNNNNNNNNNNNNNNNNNNNNNNNNNNNNNNNNNNNNNNNNNNNNNNNNNNNNNNNNNNNNNNNNNNNNNNNNNNNNNNNNNNNNNNNNNNNNNNNNNNNNNNNNNNNNNNNNNNNNNNNNNNNNNNNNNNNNNNNNNNNNNNNNNNNNNNNNNNNNNNNNNNNNNNNNNNNNNNNNNNNNNNNNNNNNNNNNNNNNNNNNNNNNNNNNNNNNNNNNNNNNNNNNNNNNNNNNNNNNNNNNNNNNNNNNNNNNNNNNNNNNNNNNNNNNNNNNNNNNNNNNNNNNNNNNNNNNNNNNNNNNNNNNNNNNNNNNNNNNNNNNNNNNNNNNNNNNNNNNNNNNNNNNNNNNNNNNNNNNNNNNNNNNNNNNNNNNNNNNNNNNNNNNNNNNNNNNNNNNNNNNNNNNNNNNNNNNNNNNNNNNNNNNNNNNNNNNNNNNNNNNNNNNNNNNNNNNNNNNNNNNNNNNNNNNNNNNNNNNNNNNNNNNNNNNNNNNNNNNNNNNNNNNNNNNNNNNNNNNNNNNNNNNNNNNNNNNCTGCATAATCTGGATTCCTTTATTTCTACCAACATCAGTTTGGTTATGCAGTTAAGTTATGACCATTTACCATGCCACCTGAAGCCGTTGCTGCTTTACTTTGCGACAACTCAAAAGAGCCAACGAACTCCAGTCTCTACATTGATGCAGTTGTGGATGGCCGAAGGGTTTGTGGATCATGATAGTTTAGAGGAAGTAACTCAAAGTTACTTGGATGCTTTAATTTCCAGTAACCTGATAATGGTGGATCATATCCCCTCCGAGAGTATTTGGTGGACGTCTACAATGATCAAGGTTTGCTATATGCATGATGTTGTGCATGATTTTGTCTCAGTAAAAGCGGAAAATGAAAAGTTTTTCAAGTTAATCAATTCAGGTGATCATGCTTCGGATTTGCTACACCATCGTCTAACCATTTATACTGATTACGAGGGCGAGCTCTGCAATAAATGTGTTTTGTGCAAGTTTATTAAGTGTTCAGCTGTTAGTAAGTATCTCTTATCTTTGAGAGTGAGGAGTTCTGTCTATAAATACAGGTATATCCATCACACTAGACAGTTGAGACTTCTTAAAGTGTTACAACTGGATGACTTTATTGTCTTTGAAGATTCTTTAATGAAAGAAATAGGGTCCCTATTTCATTTGAGGTTCTTAAGCATTAAGACTGATATGAAAGCCATCCCAGAGTCGTGGGTGAACCTCCAGAATCTGGAAACGCTGTTGATTAATCCAGGATTCTCCCCCTTTGTATTACTGCCCAGAATATTAAAACTGTCAAAGCTGAAATATGCAAGCGTTTGCCTGAGTTCTTTCTTTGATGAAGAGGAAGAGGACAATATTAGACTATTGGAAGGTGAGAATTCAAAGCTGAAAACTTTATCCAAAGTTGATATCTCATATTCCCAAGGAACTAATGATGCTCTAGAGAAGTTCCCAAATCTTGAGCACCTTGATTGCACCATCATTGTACCCAAGTGTCCTCCTAAACACGGCGATTGGTTTCCCAGGTTTGATGTCCTTAATAAACTTCAGTCGCTCTCTTTAAACTACCACAAACCACGGTATTATTTTTGTAATCCCATTGAATATCACTTCCCTACCGGCTTGAAAGAGTTGCGGTTGTTTGATATTCCCATGAGACCTGCTTTATTGTCAGCAATTGTGGCATTGCCTCAACTTGAAATTCTGGAGATTAACTACTGTAATTTCGTGATGGATAAGTGGGATGCAAGTGAGGACATCTATCAAAGTCTTAAGACTTTGCGTTTGGCATGTCCCGAATTATCAGAATGGGAAGTTGATAGGGAAACTTTTCCCAAGCTTGAGGAATTAATAGTAGAGAACTGTTTCATGCTTATGGAGATCCCTTATGCATTTGGCTATATAGACACTTTAAAATCCATTCGGTTGGTTCAAAATGAGCTTGAGCTTAGAGACTCAGCCATGAAGATAAAGAAAGATGTAATAGATTTCACAGGAGAGGACAGACTTCATGTCCATATATCATCTATGTATCTTCCCTGAGCTGACGAAGAAGAGGTAATCAATTTCTACTAATTAGTTAGTATAAGCAACTTCTGTTGGATAGCAATAAAAGGCTGAAATACTGAAACAGAAAAACCTTACAAGAAAGGCACAAGTAGACAAACACGCTTTATACCTGGCATCATTTGTGGAATTTTGCATCCTACATGTGTGTGTATTTGTTCAATTTTATATGCAAGTTTAAGTGTCTACAGGACATAGATGCAACTTATAGTCAAGTTTTATGCCTTAGAAGAAATAAGTTTCTCAGAGTCTCAATGCATTTGTAGTCTCAGTTCATCTGATTACTAGTTTTTTTCCCGGAGTTGTTTTAAATTAATGTTTTGAGTGTTTTCTTTCGTGTTAATTAACTGTGTATTGCTTCTCCATTGTTTTGTTTGCAGTTAAGCCTGGAAATTTAGGCATTATAGATGGCTTGTAG
>SL-0100
CTACTATTTGAGGAACATAAAACAAGAATCACGAATCTTATTGATGATTTCTTGATTCGGACGAAGCAAAAAAAGAAGAAATTCATTGCTTCAAAATTGGATGTGATTCGAAAGCTAAGAATGGAACTGAGATTCCTAAGAGCAATTGCCCTGTTAGGGAATTCGACGAATTTGGATGACTTTTATTACAGGATGTATATTCATATAAAGAAATTCGATCTACTTGCTGAGTTCCTTTTCTGTGAAGATGATTTAATCCTAAAGAAATACCACATGGAATGTCTTGCCCCTCTGCCGCTAGAAGAGATAAGAAATTATTTTAGTTTGAAGAATGAATATGTAGCCACGGCGATAGAGATGAAGAAGTTTGAATACCTCATCAGAAATCTCCATGATCTACCAAAGTATTGTTATGATTTGCTTCAACCCCTCATGAGTGAATACAACATTCTTCGGCAAGTATGCACACATCTCAGAGATTTCTATCAGTTGGAATGCAACAAAACAACAAAAACAGAATTTCTCCATACTCGGTATGAAGTGGCAGTTGATAGAGTAACACAATTCTGTTCTGATCTTTTGACTGGAAGGTACAAAAGCTATAGATATGAGTATGCCATCTCTGAATGCTCTTCCAAGATCACTTCTCTACTCATCGACATAATCCCTCTTGAGCTGGAGGTTCTCCACATTTCTACTTCTAACCTCATCAAAGAATCAAGGTCAAAAGAACAAGAAGGATTTGTTAAGCAAATCCTAAAAGCATCTCCAAGGATTCTTCAAAATTATCTCATTCATCTCCAACCACACATGGAAGTTGCGGTAGATGTAAATTACGCTCCAACTCAAAGCATTAATGTCATGATGGAGTTCCTATTGATCTTTCTCACTGATATACCAAAACGGTTTATCCATCATAAAAAATTGAACGATATGTTGGCACATGCTGGAGTGCTTACAAGAACAATATCTGTTCTGGTGAGCAAGCAGTTGGAGGAGATATCTGAGAATAATATCAATGAAGCGAACTTTTCAGCTCCAGACTTTTTTCAAGAAATTGAACAAATGAAGGGAGATATCAGACACATTTTTTTAAAAGCTCCCGAGTCATCTCAACTTCATTTTCCTATGGATGATGGTTTCCTCTTCATGAATCTTCTACTCAGACATTTAAAGGATTTGCTCATTTCCAATGCTTATTCAGTTTCTCTCATAAAGAAAGAAATTGGGATGGTGAAACAAAGCCTCGAATTCCTAACATCATCTTTCGGGAAAGTCAGGAAAACGTTGGATGGCACTAGTGGAGTAGTTAAAGATTGTTGGTTGCATGCTTTGGATGTGGCATATGAGGCAGAGCATGTCATTAATTCCATTCTTGTCAGAGATAAACCTCTCTCGCATTTAATCTTCTCACTTCCGAATGTCACTGATAAGATCAAGCTTATTGTGGCACAAGTCACCGGTTTACAGCTGGAGGATATGAATGGGGATGAACCCCTTGATGCAAAGTCTTCCCATGAGTCAATTGTGTTAACCTCATCACCTTTTGTTGAGGTAACAGTAGGTCATGAGGAAGAAGAAGCCTGGATCATTGGCCAGCTCCTTGATGAACATGAATCCGAGCTTGATGTCATTTCCATTGTTGGAATGCCAGGAGTCGGTAAAACTACTCTTGCCAATAAAGTGTATAACAATACATTAGTTGCAAGTCATTTCAATGTTCGTGCTAAGTGCACTGTTTCCCAAAACTTTAACAAGTCAAAGGTGTTGCGGGAGATTCTTCAGCAAGTTACTGGCTCGGGAGGAAATGAAAGTGAATATGACCTTGCTGAAAAGCTACGAGTTGCACTGTACGATAAAAGGTACCTCATCGTCTTGGATNNNNNNNNNNNNNNNNNNNNNNNNNNNNNNNNNNNNNNNNNNNNNNNNNNNNNNNNNNNNNNNNNNNNNNNNNNNNNNNNNNNNNNNNNNNNNNNNNNNNNNNNNNNNNNNNNNNNNNNNNNNNNNNNNNNNNNNNNNNNNNNNNNNNNNNNNNNNNNNNNNNNNNNNNNNNNNNNNNNNNNNNNNNNNNNNNNNNNNNNNNNNNNNNNNNNNNNNNNNNNNNNNNNNNNNNNNNNNNNNNNNNNNNNNNNNNNNNNNNNNNNNNNNNNNNNNNNNNNNNNNNNNNNNNNNNNNNNNNNNNNNNNNNNNNNNNNNNNNNNNNNNNNNNNNNNNNNNNNNNNNNNNNNNNNNNNNNNNNNNNNNNNNNNNNNNNNNNNNNNNNNNNNNNNNNNNNNNNNNNNNNNNNNNNNNNNNNNNNNNNNNNNNNNNNNNNNNNNNNNNNNNNNNNNNNNNNNNNNNNNNNNNNNNNNNNNNNNNNNNNNNNNNNNNNNNNNNNNNNNNNNNNNNNNNNNNNNNNNNNNNNNNNNNNNNNNNNNNNNNNNNNNNNNNNNNNNNNNNNNNNNNNNNNNNNNNNNNNNNNNNNNNNNNNNNNNNNNNNNNNNNNNNNNNNNNNNNNNNNNNNNNNNNNNNNNNNNNNNNNNNNNNNNNNNNNNNNNNNNNNNNNNNNNNNNNNNNNNNNNNNNNNNNNNNNNNNNNNNNNNNNNNNNNNNNNNNNNNNNNNNNNNNNNNNNNNNNNNNNNNNNNNNNNNNNNNNNNNNNNNNNNNNNNNNNNNNNNNNNNNNNNATTGATGCAGTTGTGGATGGCTGAAGGATTGGTGGATCATGATATTCCATCCAAGTGTAGTTTAGAGGAAGTAACTGAAAGTTACTTGGATGCTTTAATTTCCAGTGGTCTGATAATGGTGGATCATATCCCCTCTGGGAGTTATTGGACGTCTGTAATGATCAGAGCTTGCTATGTGCATGATGTTGTGCATGATTTTTGTTCAGTAAAAGCGGGAAAGGAAAAGTTTTTCAAGTTAATCAATTCAGGTGATCCATTTCATGCTTCTGATTTCTTGCACCGTCGACTAACCATTCATACTGACGACAAAAAATGTGTCTTGTTTAATTCTAATAAGTGTTCTGCTGGTAGTAAGCATCTCATATCTTTGAAAGAGAGCAGTTCTGCTGGTAGTAAGCATCTCATATCTTTGAAAGTGAGCAGTTCGCTGGATAACTCCAGGTATATGTTTCACACAAGACACATGAGACTTGTTAGAGTGTTGCAACTGGATGACATTCTTCTGCAACATCATTTAGTGGAAGAAATAGGGTCCCTATTTCATTTGAGGTTCTTAAAAATTTGGACTCGTGATGTAAAAGCTATCCCATTGTCGTGGTTGAACCTCCAGAATCTGGAAACTTTGCTGATCAATGCGGAATTTTCCACCATTGTTTTACTGCCAATATTATTCAAACTGTCAAAGCTGAAACACGTGAGCATTGACCGTAGTTCTTTCTTTGATAAAGAGGACATGGACAATATCCAAAGTAGACTATTGGAAGGTGAGAATTCAAAGCTTACAACTTTATCCAAAGTTGATATCTCATATTCCCAAGGAACTAATGATGCTCTAGAGAAGTTCCCAAATCTTGAGCACCTTGATTGCACCATCATGGTACCCAAGTGTCCTCCTACACACGACGATTGGTTTCCCAAGTTAGATGTCCTTAATAAACTTCAATCGCTCATTGCAGTATACAACAACCAATGGAATTATTATGGTTATCCCATTATTGAATATCACTTCCCTACCAGCTTGAAAGAGTTGCGGTTGCATTTTTTTACCGTCACACCTACTTTGTTGTCAGCAATCGCGGCATTGCCTCAGCTTGAAATTCTGGCGATTATTTACGCTAATTTCATGGAGGATAAGTGGGATGCAAGTGAGGACATGTATCAATGTCTCAAGACTTTGAGTTTGTCATTTAACAAATTATCAGAATGGGAAGTTGATAGGGAAACTTTTCCCAAGCTTGAGGAATTAATACTAGCACATTGTGAGGAGCTTACGGAGATCCCTTGTGCATTTGGGGATATAGACACTTTAAAGACCATTCATTTAACTTATATTAAGCGTCAGCTTGCAGATTCAGCCGATGAGATTAAGAAACAGATAGTAGATTTCACAGGAGAGGACAGACTTCATGTCCATATA
>SL-0101_1
TATGTGGCAGAGGAGATTCAATCACTCAAGCAACGAATCATGGATATCTCTCGCAAACGAGAGACTTATCGTATTACAAATATCAATTCAGGAGATCAAGGGCCAAGTAATCAGGTTACAATATTGAGGAGAACTACCTCATATGTGGATGACCGCGGTTACATTTTTGTTGGATTTCAGGATGTTGTACAAACATTGCTAGTTGAAATTCTCAAACCAGAGCCTTGTCGAAGTGTCCTCTGCATTTATGGCATGGGCGGTGTAGGCAAGACCACTCTTGCGAGAAACCTCTACAGAAGTCCTAGTATATAGTCAATACCTTCCCTACACGTGTGTCGATATGTGTTTCTCAAGAGTGCAACACAATGGATCTTCTTAAGACTATCATAAAATCCATCCAAGTTTGCACCAACGAAACTCTTGATTTGTTGGAAAGGATGGCAGAAAGAGATCTAGAAATTTACCTTCGTAAGCTATTAACAAAACACAAATACCTTTTGGTGGTTGATGGTGTGTGGCTAATAGAAGCATGGAAGAGTTTGAAAAGAGCATTTCCGGATAACAATAATGGCAGCAGAGTTGTTATTACCACACGCAAAGTGGATGTCGCTGAAAGAGCAGACGACAGAGGTTTTGTCCATGAACTTCGTTTCCTAAGCCAAGAAGAAAGTTGGGATTCTTTTGTAGGAAACTACTTGATGTTCGATCAATGGTTACAGCAATGGAAAGTCTAGCTAAGGATATGGTGGAAAAGTGTAGAGGCTTACCTCTTGCAATTGTTGTATTGAGCGGATTGTTGTTCATCTTGTATTCCAAACATACTTAGAACAAAACTTTGAACATCTTTGTAAGAAAACAAAGTTTAAGAACATTTTCACAACTAGAAAATTAAAACTAGTAGCGAAACTAGAATCAGAAACAGATTTTAAAAAAAATATACGAAATATTTTTCTTAAAGAGGAATTGTTGTTAATATGTGTCTAAAGAATCTTACTGATTCCAACAAACTTTGCAGAAACACGAAGTTACCAAGTTTAATGAACCAGTGAAGAATAGAAGAATAGAAGAACTGAAATTAATTCACAAATCTAAAATTTGTAAAACACGTACCAGAATCTGAAAAAAAATTTAATAGGAAAAAGATCAAGTCCACTGAATTCACAGTGTCCCCTTAAGGAAATTATTCCCCTCTAGTATCCGAGGTTTGATTTGGAATATGACCTCCTAGGGTAAAATGATCTCAATCACCAGAGTATAGATACCAAAAACTCCGGTGTCAGCGAACCACTCAACGGCAGTAAAGTACACTTAGAATACTAAATTTAGTAGTTGAAGAAGAAGTCCATTAATTCTTTTTTTAAAATGAGAGGAAATCCCTCAATTTATAGAAGACAAAGGGTGGTGCGAAAAGGTTCTTATTGTGCCTTACCGGAAAGGTCACAAACCTTTGGAAAAGTCACAATCTTTCAGAATGATCGTCACCTTTCATAAAACTCACAACTTTCCATAAAAGTCACAATTTTTCATAAAAATTGCAACTTTTCATAAAAGTCACCACTTTTCATCAAAGTCGCAACATTTCATAAAAGTCACAACTCTTCATAAAAGTCGCAACTCTTCATTTTCCATTCACGCCTTTTTTAAAATCCAACACGGATTACTTTCGCATAAAATGGGGCTAGACGAATGGCAAAAGGTGAAAGACTGCCTTTGGAAGAACATTGAAGATGACTCTATTGAAATCTCCTATATACTATCATTGAGCTATAATGATTTGTCAATTGTGCTCAAGCAATGTTTTCTGTACTTTGATATTTTTCCAGAAGATCAAGTGGTCGATGTTGAGAACATAATATGGTTGTGGATGGCCGAGGGTTTCATACCAAATGGAGAAGAAAGAATGGAGGATGTCGCTGAATGCTACTTGAATGAGCTGATAAGACGAAGCTTGATACAAGTGGTAAATACATCTTGAGAAAAAGTTACTTTATGCAGGGTTCATGATTTACTTCGTGATCTTGCAATACAAAAGGCATCGGAGATAAACTTCTTTAACATTTATGATCCAAGAAATCACTCCATATCCTCTTCATGTATTAGACATGCCATTCATAGTCAAGGAAAAAGGTACCTCTAACCTGATCTTTCTAATTTAAAGTTGAGGTCAATTATGTTCTTCGATCCAGATTTTCATAATCTGTTTGAACTTACAGATGTGTTCCGACGTTTATATGTGTTGTAAATTGGCAACCTCAAGAATCTACAGACACTTTGTGTTGTAAATGAAACTGGACGCTTATACCAACTACCCCACGAGACAGCTGACCTAATAAATCTAAGACATTTAGTTGCTCGGTATTGAGAACCTCTGGTACGTATAAACAAACTCACTAGTCTTCATGTTCTTAAAGACATCTCTTGTGATCAGTGGGAAGATATTGACCCTGCTTATTTAATCAATCTTCGAGAATTAACCATGCGTAATATTTGGAATTATTACTCCCTAAACAACATTAGCAGCTTGACAAACCTAAGCACTCTCACATTGTTTTCTGAAGAAGTAATATCATTCCCATCCCTTCAATTTGTTAATCGTTGTGAAAAGCTCCAGAAATTGTATTTAAATGGGAGAATAGAGAAATTGTCTCCGTTTCCAAATTCCATCACAATGATTGTTCTGAGGGACTCAGTACTGACAGAAGATCCGATGCCTATTTTGGGAATGTTGCCAAACCTAAGGAATCTCGAATTGTGTAGAGCTTATGAAGGAGAAGAAATAACGAGCAATGATAACAGCTTCAGTCAACTAAAGTTCATTTATCTTGGTTTTCTTTCAAAGCTAGAAAGATGGAATTTAAGCACAAACGCGATGCCTCTCATTAAAGCTCTTCATATCGATCATTGTCCGAAGCTCATGGAGATTCCAGAGAGAATGAAAGGCGTGAAGCGTATTTGA
>SL-0101_2
ATGAATCTTCTTAAAACTATCATAAAATCCATCCAAGGTTACAACACAAAAACTCTAGATTTGTCGGAAAAGATGGCAGAAAGAGATCTAGAAAATCACCTTCGTAAGCTAATAACAAAACACAAATACCTTGTGGTGATTGATGATATGTGGCAGCGAGAAGCGTGGAAGAGTTTGAAAAGAGCATTCTCGGATAGCAATAATGCCAGCAGAGTTATTATTACCACTCGCAAAGTGGGTGTCGCTGAAAGAGCAGACAACAGAGGTTTTGTCCATGAACTTTGTTTCCTAAGACAAGAAGAAAGTTGGGAACTCTTTTGTAGGAAACTAGTTGATGTTCGAGCAATGATTCCAGCGATGGTAAGTCTAGTTAAGGATATGATGGAAACTATAGAGGCCTACCTCTTGCAATTGTTGTATTGAGTGGACTACTTTAGCATGAAAGGGGACAAGACGAATGGCAAAAAGTTAAAGACTGCCTTTGGAAGGACATTGAAGAAGACTCTATTGAAATCTCCTACATACTATCATTAAGCTTCAACGATTTTTGTCAGCTACGCTCAAGCGGTATTTTCTGTACTTTGGTATTTTTCCAGAAGATCAAGTGGTCGAGGCCAATAACATAATACGGATGTGGATGGCAGAGGGTTTCACCATACCAAGAGGAGAAGAAAGAATGGAAAATGTCGCTGAAGGCTTGTTGAATGAGCTGATAAGACGAAGCTTGGTTCAAGTGGCTAAAACATTT
>SL-0102
CCCTTTTTTCAATCAAAAGTAATAGTAGTATTCCTAAAGATGACTGATGCATTTGTGTCATTTGCAGTTCAAAAATTGGGTGATTTCCTCGTACAACAAGTTTCGCTGCGTAAAAATCTGAGAAAGGAAGTTGACTCGCTGAGAAATGAGCTACTCTTCATGCAGTCTTTCCTCAGAGAGGCAGAACAAAAGCAAAGTGGTGATCAAAGAGTTCAACAGTGGGTGTTTGAGATCAACGCTATTGCTAATGACGCTGTTGCTATACTCGAGAGTTTCAGCTTCGAGGCTGGTAAAGGTGATGATGATAGATTTGTTAGTCGTCTCAAGGCTTGCGCTTGCATATGTAGGAAGGAGAAGAAATTATACAATGTAGCTGAGGAGATCCAATCACTCAAGCAACGAATCATGGATATCTCTCGCAAACGAGAGACTTATGGTATTACAAATATCAATTCAGGAGAAGGGACAAGTAATCAGGTTAGAACAATGAGGAGAACTACCTCATATGTGGATGAGCAGGATAACATTTTTGTTGGACTTCAGGATGTCGTAGAAAAATTGCTAGCTCAACTTCTCAAAGCGGAGCCACGTAGAAGTGTCATCTCCATTCATGGCATGGGCGGATTAGGGAAGACCACTCTTGCAAGAAACCTCTACAACAATCCTAATATAGTGTCAAGCTTCCCTACACGCGCTTGGATATGTGTTTCTCAAGAGTACAACACAATGGATCTTCTTAAGAATATCATAAAATCCATCCAAGGTCGCACTAAGGGAACTCTAGATTTCTTGGAAAGGATGACAGAAAGCGATCTAGAAATTTACCTTCGTGATCTATTGAAAGAAGGCAAATACCTTGTAGTGGTTGATGATGTATGGCAGAGAGAAGCATGGGAGAGTTTGAAAAGAGCATTCCCAGATAGCAAGAAGGGCAGCAGAGTTATTATTACCACGCGGAAACATGATGTTGCGGAAAGAGCTGACAACAGAGGTTTTGTCCATAACCTTCGTTTCCTAAGCCAAAAAGAAAGTTGGGACCTCTTTTGTAGGAAACAACTTGATGTTCGGGCAATGGTTCCAGAAATGGTAAGGATAGCTAAAGATATGGTGGAAAAGTGTAGAGGCTTACCTCTTGCAATTGTTGTATTGAGCGGACTACTTTCACATAAAAGGGGGCTAGACCAATGGCAAAAAGTGAAAGATCACTTTTGGCAGAACATTCAAGATGACTCCATTCAAATCTCCTACATACTATCATTGAGCTACAACGATTTGTCAACTACACTCAAGCAGTGTTTTCTGTACTTTGGTGTTTTCCCAGAAGATCAAGAGGTCGACGCTGAAAAGATAATACTGTTGTGGATGGCCGAGGGTCTCATACCAAATGGAGAAGAAAGAATGGAGGATGTCGCTGAAGGATTCTTGAATGAGCTGATAAGACGAAGTTTGATACAAGAGGTACGTTCCTTTTGGGAAAAGGTTACTGTGTGTAAGGTTCATGATTTACTTCGTGATCTTGCCGTACAAAAGGCATTCGATATAAAATTCTTTGACATTTATGATCCAAAAAAGCACTCCATATCCTCCTTATGCATCAGACATGTCATTCATGGTCAAGGAGAAAGGTACCTCTCACTTGATCTTTCTCACTTGAAGTTGAGGTCAATTATGTTCTTCGATCCAGATTTTCGTAACATCCATCTTACAAACTTCAGTAGTGTGTTCCGACATATATACGTGTTGTACTTGGATATTGGAGGTTATGTTATGTCTGATGTCATAGGAAGTTTGTACTACCTCAAGTTGTTAAGCTTGAGAGGTGTCTGTAATATTCCCTCTTCCATTAGCAACCTCAAGAATTTACAGACACTTCTTGTCGATGACCATGGAGGGTTTAGCCGTCTATCCCAAAAGACAGTTGACCTAATAAATCTAAGACATTTAGTTGCTCCATATTCAGAGCCTCTGAAATGTATAAACAAACTCACGAGTCTTCAAGTTCTTAAAGGCATTCGTTGTGATCAGTGGAAAGATGTTGACCCTGTTGATTTAGTCAATCTTCGTGAACTAAGCATGCATGATATTACCGAATCTTACTCCCTATACAACATTAGCAGCTTGAAAAACCTTAGCACTCTCAGATTATTGTGTTATGCTGATGAATCATTCCCATCTCTTGAATTTGTCAATTCTTGTCAAAAGCTCCAGAAATTGAGGTTAAGAGGGACAATAAAGAAACTTCCTCTGTTTCCAAATTCCATCACAATGATGGTTCTTTGGAAGTCAAAACTCAGGGTAGATCCGATGCCTATTTTGGGAATGTTGCCAAACCTAAGGAATCTCGAATTAGAAGAAGCTTATGAAGGAAAAGAAATAACGTGCAGTGATAACAGCTTCAGTCAACTTGAGTTCCTCCGTCTTCATCGTCTTGAGATGCTAGAAACATGGCATTTAGCCACAAGTGCCATGCCTCATATTAAAGGTCTTGACATCAAATACTGTCCACATCTATATCATATTCCCAAGAGAATGCAAGATGTG
>SL-0103
ATACTCCTGAAGATGGCTGATGCCTTTGTGTCATTTGCAGTTAAAAAACTGGGTGATTTCCTCATTCAGGAAGTTTCCCTGCTTACAAATCTCAGAGATGAAGTTAGATGGCTGAGAAATGATCTACTCTTCATGCAGTCTTTCCTCAGAGATGCAGAACTAAAGCAATGTGGAGATCAAAGAGTTCAACAATGGGTGTTTGAGATCAACTCTATTGCAAATGACGCTGTCGCTATACTAGAGACTTACAGCTTCAAGGCTGGTAAAGGTGACGATCAATTTGCTAGTTGTCTCAAGGGTTGCGCTTGCATCTGTAAGAAGGACACCAAATTCTACAAAGTATCCAAAGAGATACAATCACTCAAGCAACGAATTATGGATATCTCTCGCAAGCGAGAGACTTATGGTATTACAAATATCAATAGTACTAATTCAGGAGATGGATCAAGTAAGCGGCCAAACAATCCATCTGCCATGGTTACAACATTGAGGAGAACCACCTCCTATGTGGATGGTCAGGATCACATTTTTGTTGGATTTCAGGATGTTGTAGAAAGATTGCTATCTGAACTTCTCAAAGAAGAGCCTCGTCGAAGCGTCATCTCCATTTATGGCATGGGTGGTTTAGGCAAGACCACTCTTGCAAGAAATCTCTACATCAGTCCTGATATAGTCAATAGCTTCCATACACGAGCTTGGATATGTGTTTCTCAAGAGTACAACACTGTGGATCTCCTCAGGTATATCATAAAATCCATCCAAGGTTGCACCAAGGAAACTCTAGATTTGTTGGAAAGGATGACAGAGAGAGATCTAGAAATTTACCTTCGTAATCTTTTAAAAAAACGCAAATACCTTGTGGTGGTTGATGATATATGGCAGAGAGAAGCATGAGAGAGTTTGAAAAGAGCATTTCCGGATAGCAAGAATGGCAGCAGAGTTATTATCACCACGCGCAAGCAAGATGTTGCTGAAAGAGCATACAACAGAGGTTTCGTCCATAAACTTCGTTTCCTAAACCAAGAAGAAAGTTGGGATCTCTTTTGCAGGAAACTACTTGATGTTCGAGCAATGACCTCCACAATGGAGAGGCTAGCTAAGGATATGGTGGATAAGTGTGGAGGCTTACCTCTTGCAATTGTTGTATTGAGCGGACTACTTTCGCATAAAAGGGGGCCAGGCGAATGGAAAAAGGTGAAAGACCGCCTTTGGAAGAACATTGAAGAAGACTCTATTGAAATCTCCTACATACTATCATTAAGCTACAATGATTTGTCAACTGAGCTCAAGCAGTGTTTTCTCTACTTCGGTATTTTTCCAGAAGATCAAGAGCTCGAGGCTGAAAACGTAATACGGCTGTGGATGGCTGAGGGTTTCATACCAAGAGGACAAGAAAGAATGGAGGATGTAGCTGAAGGCTTCTTGAATGAGCTAATAAGACGAAGCTTGGTTCAAGTGGCTCGAACATTTTGGGAAAAAGTTTCTGAATGTAAGGTTCATGATTTACTTCGTGATCTTGCCATACAAAAGGCATTGGAGGTAAACTTCTTTGACATTTATGATCCAAGAAACCACTCCATATCTTCCTTATGTATCAGGCATGCCATTCATGATCAAGGAGAAAAGTACCTCTCACTTGATCTTTCTAACTTAAAGTTGAGGTCAATTATGTTCTTCGATCCAGATTTTCGGAACATGAATCTTATAAACTTCTGTAGTGTGTTCCAACATATATATGTGTTGTAGTTGGATACTCTTGGTGGAACTGTACCTCATGCCATAGGAAGTTTATACCATCTCAAATTCTTAAGCTTGGGAGGTATTGGTAATCTTCCCTCCTCCATTGGCAACCTCAAGAATTTGCAGACACTTTGTGTCAAAAGTGAATTTAGACATTTGTGCCAACTACCC
>SL-0104
GTATTCCTAAAGATGACTGATGCATTTGTGTCATTTGCAGTTCAAAAATTGGGTGATTTCCTAATACAGGAAATTAACCTACGTTTAAGTCTAAGAGAAGATATACAGTGGCTGCGAAACGAGCTTCTCTTCATGCACTCTTTCCTCAGAGATGCAGAACTAAAGCAATGTGGAGATCAAAGAGTTCAACAGTGGGTGTTTGAGATCAACTCTATTGCTAATGACGCTGTTGCTATACTCGAGACTTATAGCTTCAAGGTTGCTAAAGGTAATGACAATGGATTTTCTAGTCGTCTCAAGGCTTGCGCTTGCATCTGTAGGAGTGAGGCCGGATTCTACAAAGTTTCCACGGAGATTGAATCACTCAAGCAACGAATCATGGATATATCTCGCAAACGAGATACTTATGGTATTAGAGATATCAATAATGCAGGAGAAGGTCCAAGTTATCAGTCTGCCATGGTTAGAACATTGAGGAGAACTACCTCATATGTGGATGACCAGGATTACATTTTTGTTGGCTTTCAGGATGTTGTACAGACATTGCTAGCTCAACTTCTCAAAGCTGAGCCTCGTCGAACCGTCCTCTCCATTTATGGCATGGGTGGATTAGGCAAGACCACTCTTGCAAGAAACCTTTACATCAATCCTAATATAGCCTCTAGCTTCTCTACACACGCTTGGATATGTGTTTCTCAAGAGTATAACACAATGGATCTTCTTAAAACTATTATAAAATCCATCCGAGGTCGCACCAAGGAAACTCTGGATTTGTTGGAAAAGATGGATGAAAGAGATCTAGAAAACCACCTTCGTGATCTATTGAAAGAACGCAAATACCTCGTGGTGGTTGATGATGTCTGGCAGAGAGAAGCATGGGAGAGTTTGAAAAGAGCATTCCCGGATGGCAAGAATGGCAGCAGAGTCATTGTTACCACGCGCAAAGAGGATGTCGCTGAAAGAGCAGCCGACAGAGGTTTTGTTCATAAACTTCGTTTCCTAAGTCAAGAAGAAAGTTGGGATCACTTTCTTAGGAAACTACTTGATGTTCGAGCAATGGTTCCAGAAATGGAAAGTCTAGCTAAGGATATGGTGGAAAAAGTGTAGAGGCTTACCTCTTGCAATTGTTGTATTGAGCGGACTACTTTCACATAAAAAGGAGCTAGATGAATGGCAAAAGGTGAAAGACCACCTTTGGAAGAACATTAAAGATGACTCTACTGAAATCTCCTACATACTATCATTAAGCTACAACGATTTGTCAACTGCACTCAAGCAGTGTTTTCTCTACTTTGGTATTTTTCCAGAAGATCAAGAGCTCGAGGCTGAAAACATTATACGGTTGTGGGTGGCTGAGGGTTTCATACCAAGAGGAGAAGAAAGAATAGAGGATGTCGCTGAAGGCTTCTTAAATGAGCTGATAAGACGAAGCTTGGTTCAAGTGGCTGGAACATTTTGGGAAAGAGTTATTCTATGTAGGGTTCACGATGTAGTTCGTGATCTTTCCATACAAAAGGCATTGGAGGTAAACTTCTTTGATATTTATGATCCAAGAAACCACTCCATATCCTTCTTATGCATCAGGCATGCCATTCATGATCAAGGAGAAAAGTACCTCTCACTTGATCTTTCTAACTTAAAGTTGAGGTCAGTTATGTTCTTCGATTTTCTTAACATGAGTCTTATAAACTTCAGTAGTGTGTTCCAACATATGTATGTGTTATACTTGGATGTTTCTGGTGGAACGATACCTGACTCCATAGGACGTTTGTACCACCTCAAGTTCTTAAGATTGACAGGTATCCGTTGTCTTCCCTCCTCCATTTGCAACCTCAAGAATTTACAGACACTTTGTGTAGTAAATGAAAAAAACGGGTGCTTATGCCAACTACCCAGCGAGACAGCTGACCTGATAGATCTAAGATATTTAGATGCTCCATATTCAAAACCTCTGAAACGTATAAGCAAACTCAGTAGTCTTCAAGTTCTTAAAAGCCTTGCTTGTGATCAGTGGAAGGATGTTGACCCTGTTGATTTAGTCAATCTTCGAGAATTAAGCATGCATGATATCAACAAATCTTACTCCCTAAACAACATTAGTAGTTTGAATAACCTTAGCACTCTCACATTGTGTTGTGAAGATGATGAATCATTCCCAGCCCTCGAGTTTCTTGCTTCTTGTCAAAAGCTCCACAAGTTGTGGCTTGAAGGGGAAATTGAGAAACTGCCTCTGTCCAGACGCATTTCCAAATTCCATCACAATGATGGTTCTTGTGGACTCAAAACTCATAGAAGATCCAATGTCTACTCTAGGGATGCTGCCAAATCTAAGAAATCTTGATTTGTTTAGAGCTTATGAAGGAAATGAATTAACCTGCAGTGATAACAGTTTCAGTCAACTAGAGTTCCTTCGTCTCGATGGTCTTGAGAAGCTAGAAAGATGGCATATAGGCACAAGTGTCATGCCTCTCATTAAAGGTCTTGGTATCTATGATTGTCCAACGCTAAAGGAGATTCCTGAGAGAATGAAA
>SL-0105
TTAGTTTCCATACACACTTCACCTTTTTTTTCAATAAAAAAAAAGATGGCTGATGCCTTTGTGTCATTGGCAGTTCAAAAATTGGGTGATTTCCTAATACAACAAGTTTCACTGAGAATAAGTCTGAGAGAAGAAGTTACATGGCTGAGAAATGAGTTACTCTTCATACACTCATTCCTCAAAGATGCCGAAATAAAGCAATGTGTAGATCATAGAGTTCAGCAATGGGTGTTTGAAATCAACACTATTGCTAATGATGCTGTTGCTATACTTGAGAGTTACACGTTCCAGGCTGATGGCGACGAATTTCCTAGTCGTCTCAAGGCTTGCGTTTGCATATATAGGAAGGAGAAGAAATTATACAATGTGGCAGAGGAGATTCAATCACTCAAACAGCGAATCATAGATATCTCTCGCAAACGAGAGACATATGGTATTACGAATATCAATTTAGGAGATCAAGGGCCAAGTAACCAGGTTACAACATTGAGGAGAACTACCTCATATATAGATGATGATCACATTTTTGTTGGCTTTCAGGATGTTGTACAAACATTGCTAGCTCAACTTCTCAAAGCAGAGCCTCGTCGAACCGTCCTCTCCATTTATGGAATGGGAGGATTAGGCAAGACCACTCTTGCAAGAAACCTCTACAAAAATCCTAATATATCCTCTCGCTTCCCTACACACGCTTGGATATGTGTTTCTCAAGAGTACAACACAATGGATCTTCTTAAGACTATCATAAAATCCATCCAAGGTCGCACCATGGGAACTCTAGGATTGTTGGAAAAGATGGATGAAAGAGATCTAGAAAACCACCTTCGTGATCTATTGAAAGAACGCAAATACCTTGTGGTGGTTGATGATGTCTGGCAAAGAGAAGCATGGGAGAGTTTGAAAAGAGCATTCCCGGATGACAAGAATGGCAGCAGAGTCATTATTACCACGCGCAAAGAGGATATCGCTGAAAGAGCAGCCGACAGAGGTTTTGTTCATAAACTTCGTTTCCTAAGTCAAGAAGAAAGTTGGGATCTCTTTCTTAGGAAACTACTTGATGTTCGAGCAATGGTTGCAGAAATGGAAAGTCTAGCTAAGGATATGGTGGAAAAGTGTAGAGGTTTACCTCTTGCAATTGTTGTATTGAGCGGACTACTTTCGCATAAAAAGGATCTAGATGAATGGCAAAAGGTGAAAGATCACCTTTGGAAGAGCATTAAAGAAGATAAATCTGTTGAAATCTCCAACATACTATCACTAAGCTACAATGATTTGTCAATTGAGCTCAAGCAGTGTTTTCTCTACTTTGGTATGTTTCCAGAAGATCGAGTGGTCAAGGCTGAAAACACAATATGGTTGTGGATGGCCGAGGGTTTCATACCAAGAGGAGAAGAAAGAATGGAGGATGTCGCTGAAGGCTTCTTGAATGAGCTGATACGACGAAGCTTGGTTCAAGTGGCTAAAACATTTTGGGGAAAAGTTACTGAATGTAGGGTTCATGATTTACTCCATGATCTTGTGATACAAAAGGCATTGGAGGTAAACTTTTTTGACATTTATGATCCAAAACGCCACTCCATATCCTCTTTATCTATCAGACATGTCATTCATAGTCAAGGAGAAAGGTACCCCTCACTTGATCTTTCTAACTTAAAGTTGAGGTCAATTATGGTCTTCGATCCAGATTTTCGTAAGTTGAGGTCAGTTCTGTTCAAACATCTATATGTGTTGCACTTGGATATTCATGTTGGGAATAGGCCTATAGTACCTGATGCCATAGGGAGTTTGTACCACCTCAAGTTCTTAAGATTGAGAGGTATCCGTCGTCTTCCCTCTTCCATTGGCAACCTCAAGAACTTACAAACACTTTGTGTCAATGAGGGCGGACAGTTTAACCAACTACCC
>SL-0106
GTCATTTGCAGTTCAAAAACTGGGGATTTCCTCATACAGGAAGCTTCCCTGCATACAAGTCTCAGACAGGATGTGCGGTGGCTGCGAAATGAGCTGTTCTTCATGCAGTCTTTCCTTAAAGATGCATAACAAAAGCAAGTTGTAGATCAAAGAGTTCAACAATGGGTGTTTGAGATCAACTTTGTTGCTAATGACGCTGTTGCCATACTCGAGACTTATAGATTCGAGGCTAGTAAAGGTGAAGACGCTAGATTTGCTAGTCGTCTGAAGGCTTACACTTGCATCTGCAGGAAGGAGAAAAAGTTCTACAATGCCAGCAAAGAGATCAAATCACTAAAGCATCGAATCATGGATATCTCTCGCGAACGAGATACTTATGGTATTAGAGATATCAATAATGCAGGAGAAGGGTCAAGTAATCTCCCAAACAATCAGCATGACTTGGTTAGAACATTGAGGAGAACTACCTCATATGTAGATGAGGATCACATTTTTGTTGGCTTTCAGGATGTTGTACAAACATTGCTAGCTGTACTTCTCAAACCAGAGCCTCACAGAAGTGTCATCTCCATTTATGGTATGGGCGGATCAGGCACGACAACTCTTGCGAGAAACCTATACATCAGTTCTACTATAATCTCTAGCTTCCCTACACGTGCTTGGATATGTGTTTCTCAAGAGTACAACACCATGGATCTCCTTAGGAATATCATAAAATCCATCCAAGGTTGCACCAAGGAAACTCTAGATTTGTTGGAAAAGATGACAGAGATCGATCTAGAAATTTACCTTCGTGATCTTTTAAAAGAACCCAAATACCTTGTGGTGGTCGATGATTTATGGCATAGAGAAGCATGGGAAAGTTTGAAACGGGCATTTCCAGATAGCAAGAAGGCAGCAGAGTTATTATTACTACACGCAAAGAGGATGTCGCTGAAAGAGCAGATAACAAAGGTTTTGTCTATAGACTTCGCTTCCTGAGCCAAGAAGAAAGTTGGGATCTCTTTTGTAGGAAACTACTTGATGTTCGGGCAATGGTCTCAGCAATGGAAAGGCTAGCAAAGGAAATGGTGGACAAGTGTGGAGGTTTACCTCTTGCAGTTGTTGTATTAAGAGGACTAATTTCACATAAAAGGGGGCTAGAAGAATGGGAAAAGGTGAAGTACCACCTTTGGCAAAACATTGAAGACGACTCTATTGAAGTCTCCTGCATACTATCATTGAGCTACAACGATTTGCCAACTGTGCTCAAGCAGTGTTTCCTGTACTTGATATTTTTCCAGAAGATCATGTGGTCCATGTTGATCACATATTATGGTTGTGGATGGCTGAAGGGTTTGTATCAATAGGAAAAGAAATGATGGAGGATGTTGCTGAAGGCTTCTTGAATGAGTTGATAAGATGAAGCTTGATACAAGTGGTACACACATTTTGCGAAAAAGTTGGTAAATGTAGGATTCATGATCTGCTTCGCGATCTTGCTGTGCAAAAGCATTGGAGGTAAAACTTTTTTGACATTTATGATCCAATAAAGCACTCCATATCCTCCTAGTGTCTTAGACATGCCATTCATAGTCAAGGAAAAAGGTATCTCACACTTGATCTTTCTAACTTGAAGTTGAGCTCACTTATGTTCCTTGATCCGGATTTTTTAAATATGGCTCCTATAAAGTTCTGTTATGTGTTCCAACATCTATATGTGTTGTACTTGGAGATGCATGTTGACAATATGTCTATAGTACCTAAAGCCATAGGAAGTTTGTACCACCTCAAGTTCTTAAAATTGAGAGGTATCCATGATCTTCCCTCTTCCATTGGCAACCTCAAGAATTTACAGACACTTCTTGTCAATGACTATGGATACTTTTGCCAACTACCCCGC
>SL-0107
AGTCCTCTTCAAGAGCTCTACGCGTTTCATTCTCTCAGGAATCTCCTTTAAATTTGGACAGTGATCGATACAAAGACCTTTAATGAGAGGCATAGCATTTGTGCCTAAACGCCATGTTTCTAGGTTTCGAAGATACTCAAGTTGAAGGAACTGTAGTTGACAGAAGCTGTTATCACTGCATATTATTTCTTTTCCGAAATAAGCTTCTTTTAATTGGAGATTCCTTAGGTTTGGCAACATTCCCAAAATAAGCATCGGATCTTGTGTCAGTTTTGAGTCAGTCAGAGTCATCATTGTGATGGAATTTGAAAACAGATTAGGCAGTTTCTCTATGCTCCCATTTAAATACAATTTCTGGAGCTTTTCACAATGAATTACAAATTCAAGGGATGGGAATGATTCATCAAATCCACAAAACAATTTGAGTGTGTCAAGGTTTTTCAAGCTGTTAATGTTGTTTAGAGAGTAAGATTTGTCAATACCACTCATGCTTAATTCTCGAAGATTGACTAAATCAACAGGATCAATATCTTTCCATTGATCACATTGGATGCCTTGAAGAACTTGAAGATTAGTGAGTTTGTTTATATGTACCAGGGGTTTTATACACCGAACAACTAAATGTCTTAAATTTATCAGGTCAGTTGTCTCGGGGGGTAGTTGGAAAGAGTATGCGCCAGCTACGACAACAAGTGTCTGCAGATTCTTCAGGTTGCCAATGGAAGAGGGAAGATAATGGATACATGACAAACTTAACAACTTGAGGTGGTACAAACTTCCTATGACATCAGGTATAGTTGCACCAAGAATATCCAAGTACAACACATACAGATATTGGAACACACTCCTGAAGTTTATAAGACTCATCTTATGAAAACCTGGATCATAGAACATAATTGACCTTAACTTTAAGTTAGAAAGATCAAGTGAGAGGTACCTTTCTCCTTGATTATGTATGCCATGTCTGATACATGAAGAAGATATGGAGTGGCTTGTTGGATCATAAATGTCAAAGAAGTTTACTTCCAATGCCTTTTGTATCGCAAGATCATGGAGTAAATCATGAACCCTACATTCAGTAACTTTTTCCCAAAATGTATTTGCCACTTGAACCAAGCTTCTTCTTATCAGCTCATTCAAGAAGCCTTCAGCGACATCCTCCATTCTTTCTACTCCTCTTCTGGGTATGAAACCCTCCGCCATCCACAACCATATTATGTTATCAACCTTGACCACTTTATCTTCTGGAAAAATACCAAAGTAGAGAAAACACTGCTTGAGCGCAGTTGACAAATCATTGTAGCTTAATGATAGTATGTTGGAGATTTCAATAAATTTATCTTCTTTAATGTTCTTCCAAAGGTGATCTTTCACCTTTTTCCATTCGTTTAGCCCCTTTTTATGCGAAAGTAGTCCGCTCAATACAACAATCGCAAGAGGTAAGCCTCTACACTTTTCCACCATATCCTCAGCTAGACTTTCCATTTCTGGAACCATTGCTCGAACATCAAGTAGTTTCCTGCAAAAGAGATCCCAACTTTCTTCTTGGCTTAGGAAACGAAGTTTATGAACAAAACCTCTGTCGTCTGCTCTTTCAGCAACATCCTCTTTGCGCGTGGTAATAATGACTCTGCTGCCCTTCTCGCCATCCGGGAATGCTCTTTTCAAACTTTCCCATGCTTCTCTCTGCCATATATCATCAACCACTACAAGGTATTTGCGTTCTTTCAGTAGATCACGAAGGTGATTTTCTAGATCTCTTTCATCCATCTTTTCCAACAATCCTAGAGTTCCCATGGTGCAACCTTGGATGGATTTTATGATAGTCTTAAGAAGATCCATTGTGTTGTACTCTTGAGAAACACATATCCAAGCACGTGTAGGGAAGGTATTGACTATACGAGGACTTCTGTAGAGGTTTCTTGCAAGAGTGGTCTTGCCTAATCCGCCCATTCCATAAATGGAGAGAACGGTTCGACAAGGCTCTTCTTTGAGAAGTTGAGCTAGCAATGTTTCTACAACATCCTGAAGACCAACAAAAATGTAATCGTGGTCATCGACATATGAGGTAGTTCTCCTCAATGTTGTAACCTGATTACTTGGCCCTTCATCTCCTGAAATGATATTCGTAATACCATAAGTCTCTCGTTTGCGAGAGATATCCATGATTTTTTTCTTGAGTGATTTGATCTCCTTGGCGACATTGTAGAATTTCTTCTCCTTGCTACATATGCAGGCGCAAGCCTTGAGACGACTAGGACGACGTTTACCAGCCTCGAAGCTATAAGTTTCGAGTATAGCAACAGCATCATTAGCAATGGAGTTGATCTCAAACACCCATTGTTGAACTCTTTGATCTCCACATTGCTTTAGTTCTGCATCTCTGAGGAAAGACTGCATGAAGAGAAGCTCGTTTCGCAG
>SL-0108
AATACGCTTTACGTCTTTCATTCTCTCAGGAATCTCCTTCAGCTTTGGACAACGATCGAGAACAAGATCTTTAATGAGAGGCATAGCATTTGTGCCTAAATGCCATGTTTCTAGGTGATAAAGCATATAAAGATGAAGAAATTGTAGTTGACTGAAGCTGTTATCACTGCACATTATTTCTTTTCCTTCGTAAGCTTCTTCTTCTAATATGAGATTCCTTAGGTTTGGCAACATTCCCAAGATAGGCATCGGATCTTCTTTCAGTCTTGAGAAATAAAGAGCTACCATTGTGATGGAATTTGGAAACGGAGGCAGTTTCTCTATTTTCCCTCTTAAAAACAATTTTTGGAGCTTTTCACAACAATTAACAAATTCAAGGGATGGGAATGGAGATTCGTAAGTTCCACAGCACAATGTGAGAGTGCTAAGGTTTTTCAAGCTGCTAATGTTGTGTAGGGAGTAAGAATTATTAATTTCAAACATGCTTAATTCTCGAAGATTGACTAAATCAACAGGGTCAACATCTTTCCACTGATCACAACAGATGCCATCAACAACTTGAAGACTGGTGAGTTTGCATATACCTACCAAAGGTTCTGGATACCGCACAACTAAATGTCTTAGATCTATTAGCTCAGTTGTTTCGCTGGGTAACTGGCATAAGCCTTGTGTCTTTAGGACACGAAGTGTTTGTAAATTCTTGAGGTTGCCAATGGATGATGGAAGACGACGGATACCTTTCAACCTTAAGAACTTGAGGTGGTACAAACTCCCTATGGCATCAGGTATAACACCACCTTCTATAATATCCAAGTACAACACATATATATGTCGGAACCCAACTATATGTCGGGACAAATTACAAAAATCTGGATCGAAGAACATAATTGACCTCAACTTCAAGTTAGAAAGATTAAGTGAGAGGTACCTTTCTCCTCGACTATGAATGGCATGTCTGACACATGAAGAGGAAATGGAGTGGCCTTTTGGATCATAAATGTCAAAGAAGTTTACCTCCAATGCCTTTTGTATCGCAAGATCATGGAGTAAATCATGAACTCTACATGAAGTAACTCTTTCCCAAAATGTATTAGCCACTTGAACCAAGCTTCGTCTTATCAACTCATTCAAGAAGCCTTCAGCAACATCCTCCATTCTTCCTTCTCGTCTGGGTATGAAACCCTCAGCCATCCACAACCATATCATGTCATCTGCAGTTACCACTTGATCTTCTGGAAAAATACCAAAGTAGAGAAAACACTGCTTGAGCGCAGTTGACAAATCATTGAAGCTTAATGATAATATGCAGGAGATTTCAATGGATTTATCTTCTTTAATGTTCTTCCAGAGGTGATCTTTCACCTTTTGCCATTCGTTTAGCCCCTTTTTATGCGAAAGTAGTCCGCTCAATACAACAACTGCAAGAGGTAAGCCTCTACACTTTTCCACCATATCCGTAGCTAGACTTTCCATTTCTGGAATCATTGCTCGAACATCAAGCAGTTTCCTACAAAAGAGATCCCAACTTTCTTGTTGACTTAGGAAACGAAGTTTATGAACAAAACCTCTTTCATCTGCTCTTTCAGCGACATCCTCTTTGCGTGTTGTAATAATGACTCTGCTGCCATTCTTGCTATTTGGGAATGCTCTTTTCAAACTCTCCCATGCTTCTTTCTGCCATACATCATCAACCACCACAAGGAATTTGCGTTCTTTTAATAGATCACGAAGATAAATTTCTAGATCTCCTTCTGTCATCCTTTCCAACAAATCTAGAGTTCCCATGGTGCGACCTTGAATGGATTTTATGATAGTCTTAAGAAGATCCATTGTGTTGTACTCTTGAGAAACACATATCCAAGCGCGTGTAGGGAAGCTAGAGGCTATATTAGGACAGTTGTAAAGTTTTCTGGCAAGAGTGGTCTTGCCTAAACCCCCCATTCCGTAAATGGAGAGGACGGTTCGACTAGGCTCTGGTTTGAGAAGTTGAGCTAGCAATGTTTGTACAACATCCTGAAGTCCAACAAAAATGTAATCGTGGTCATCTACATATGAGGTAGTTCTCCTCAATGTTGTAACCTGATCACTTGGCCCTTCATCTCCTGAATTGATATTTGTAATACCATAAGTATCTCGCTTGCGAGAGATATCTATGATTCGCTGCTTGAGTGATTGAATCTCCTCTGCCACGTTGTAGAATTTCTTCTCCTTCCTACAGATGCAAGCGCAAGCCTTGAGACGACTATGAAATCCATCATCATCACCTTTATCAGCCTCAAAGGCGTAAGTCTCGAGTATAGCAACAACATCATTAGCGATGCCGTTGATCTCAAACACCCATTGTTGAACTCTATGATCACCACATTGCTTTAGTTCTGCATCTTTGAGGAAAGACTGTATGAAGAGTAGCTCATTTCTCAA
>SL-0109
CAACAGCTCCACGCATTTCATTCTCTCAGGAATCTCCTTTAAATTTGGACAGTGATCGATACCAAGACCTTTAATGAGAGGCATAGCGTTTGTGCCTGAATGCCATGTTTCTAGGTGATAAAGCATAGAAAGATTAAGAAATTGTAGTTGACAGAAGCTGTTATCACTGCATATTATTTCTTTTCCCAAATAAGCTTCTATTAATTGGAGATTCCTTAGGTTTGGCAACATTCCCAAAATAGGCATCGGATCTTCTGTCAGTTTTGAGTGACTCATAGTCATCATTGTGATGGAATTCGAAAACGGATTAGGCAGTTTCTCTATGATCCCATTTAAATACAATTTCTGGAGCTTTTCACAACGAATTACAAATTCAATAGATGGGAATGATTCAATAAATTCACTAGACAATTCGAGTGAGTCAAGGTTTTTCAAGCTGCTAATGTTGTTTAGAGAGTAAGATTTCCTAATACTATCCATTCTTAATTCTCGAAGATTGACTAAATCAACAGGGTCAATATCTTTCCATTGATCACATTGGATGGCTTGAAGAACTTGAAGATTAGTGAGTTTGTTTATATGTAACAGGGGTTCTACACATGGAACAACTAAATGTCTTAAATTTATCAGGTCAGCTGCCTCGCGGGGTAGTTGGAAAGTGTATGCGCCCTCTACGACAACAAGTGTCTGCAGATTCTTGAGGTTGCCAATGGAAGAGGGAAGATAACGGATAGATGACAAACTTAACAACTTGAGGTGGTACAAACTTCCTATGGCATCAGGGATAATTCCACCAAAATTATCCAAGTACAACACATATAGATATTGGAACACACTCCTGAAGTTTATAAGACTCATCTTACAAAAATCTAGATCGAAGAACATAATTGACCTCAACTTTAAGTTAGAAAGATCAAGTGAGAGGTACCTTTCTCCTTGATTATGTATGCCATGTCTGATACATGAAGAAGATATGGAGTGACTTTTCTGATCATAAATGTCAAAGAAGTTTACTTCCAATGCCTTTTGTATCGCAAGATCATGGAGTAAATCATGAACCCTACATTCAGTAACTCTTTCCCAAAATGTATCCACCACTTGAACCAAGCTTCTTCTTATCAGTTCATTCAAGAAGCCTTCAGCGACATCCTCCATTCTTTCTACTCTTCTTCTGGGTATGAAACCCTCCGCCATCCACAACCATATTATGTTATCAGCCTTGACCACTTTATCTTCTGGAAAAATACCAAAGTAGAGAAAGCACTGCTTGAGCGCAGTTGACAAATCATTGTAGCTTAATGATAGTATGTTGGAGATTTCAATAGATTTATCTTCTTTAATGTTCTTCCAAAGGTGATCTTTCACTTTTTTCCATTCGTTTAGCCCCTTTTTATGCGAAAGTAGTCCGCTCAATACAACAATTGCAAGAGGTAAGCCTCTACACTTTTCCACCATATCCTTAGCTAGACCTTCCATTTCTGGAACCATTGCTCGAACATCAAGTAGTTTCCTGCAAAAGAGATCCCAACTTTCTTCTTGGCTTAGGAAACGAAGTTTATGAACAAAACCTCTGTCGTCTGCTCTTTCAGCGACATCCTCTTTGCGTGTTGTAATAATGACTCTGTTGCCATTCTTGCTATCTGGGAATGCTCTTTTCAAACTCTCCCATGCTTCTTTTTGCCATACATCATCAACCACCACAAGGAATTTGCGTTCTTTTAATAGATCACGAAGATAAATTTCTATATCTCCTTCCGTCATCCTCTCCAACAAATCTAGAGTTTCCATGGTGCGACCTTGAATGGATTTTATGATAGTCTTAAGAAGATCCATTGTGTTGTACTCTTGAGAAACACATATCCAAGCACGTGTAGGGAAACTAGAGGCTATATCAGGACAGTTGTAAAGTTTTTTCGCAAGAGTGGTCTTGCCTAAACCCCCCATTCCATAAATGGAGAGGACGGTTCGACTAGGCTCTGGTTTGAGAAGTTGAGCTAGCAATGTTTGTACAACATCCTGAAGTCCAACAAAAATGTAATCGTGGTCATCTACATATGAGGTAGTTCTCCTCAATGTTGTAACCTGATTACTTGGCCCTTCATCTCCTGAATTGATATTTGTAATACCATAAGTATCTCGCTTGCGAGATATATCTATGATTCGCTGCTTGAGTGATTGAATCTCCTCTGCCACGTTGTAGAATTTCTTCTCCTTCCTACAGATGCAAGCGCAAGCCTTGAGACGACTATGAAATTCATCATCATCATCACCTTTATCAGCCTCAAAGGCGTAAGTCTCGAGTATAGCAACAGCATCATTAGCGATACCGTTGATCTCAAACACCCATTGTTGAACTCTATGATCACCACATTGCTTTAGTTCTGCATCTTTGAGGAAAGACTGTATGAAGAGTAGCTCATTTCTCAG
>SL-0110
TGATAGATCTCCTTCTGTCATCCTTTCCAACAAATCTAGAGTTCCCATGGTGCGACCTTGAATGGATTTTATGATAGTCTTAAGAAGATCCATTGTGTTGTACTCTTGAGAAACACATATCCAAGCGCGTGTAGGGGCTATATTAGGACTGGTGTAAAGATTTTTCGCAAGAGTGGTCTTGCCTAAACCCCCCATTCCATAATGGAGAGAACGGTGAAGACCAACAAAAATATAATCGTGGTCATCGACAAATGAGGTAGTTCGCCTCAATGTTGTAACCTGATTACTTGGCCCTTCATCTCCTGAAATGATATTTGTAATACCATAAGTCTCTCGTTTGCGAGAGATATCCATGATTTGTTTCTTGAGTGATTTGATCTCCTTGGCGACATTGTAGAATTTTTTCTTTTCCTTGCTACATATGCAGGCGCAAGCCTTGAGACGACTAGGACGACGTTTACCAGCCTCGAAGCTATAAGTTTCGAGTATAGCAACAGCATCATTAGCAGTAGAGTTGATCTCAAACACCCATTGTTGAACTCTTTGATGCTTTTGTTCTGAAAGAGTGCATGAAGAGAAGCTCGTTTCTCAGCCACTGTATATCTTCTCTTAGACTTAAACGTAGGTTAATTTCCTGTATTAGGAAATCACCCAAATTTTTTATATTACTTTTTGCCTGTACTTTTGTCAAATCAATCAAATTACTAATGTATACTTGACGGGAAAAAAATAAAATCTAGTTATCAATTTGAAAAATATGAATTTAGAACTCTAGTAACTTAAAAAGACTAAAATCGCCGAGTGTTTAAATACAAGAGAGAAATGCTTTTATTTGTTCTCTTTCGTATGGGATTCTTTTTCCTTTTTGTCCAATCCGTTTTCAACCCGCTCATGTTCAATCCAACCTGCCCATTTTAAGTCGCCGTACAAGACCTTGACTCAGCTGCCTCTTTTAGTCGGATACTTATGGAAGTTGCATGGCCTCCTCTGATGGATTCTTTTCCCTTGCTTCTTGACCTTCAAGCTTCGATGAGTTAGCGATGGCTTCTGATACAGCCTTTGGTAGCCAAAATCCAGGTCTTTCAATAGAGGCTGCACGATCAAGTACCAATGGTTCACGCAATGTGATCTGAATGCCATCATATGTCCACATGACAAAATCTGCTTCGCCTTTCAAACCTAGGGAGAACCATCCTAAGCCAGCAACTGCAACATCCATGCTCTTGACATCCCAGCTCGTTCCACGTGCTTTTACTTCCCTCTTTTATTCCATTGTCTCAACTCAGAAACTCGCTCCATGGAAATGGGAGGCTGAAGATCAACAAATGAAAACAGAACAATTAGCATGGTTCTGTGTTCTTTCCGATTGTTTTCCTTTAAACTTGAGTAAATTGAAACCATCTAAGAGCCATCGATAAACCAGAACAATTAGGATTTGTTTACACATACAACACTATGACATCTGCTATCAGGCTAACATGGAACATGGATTTGTTTTTGCAACTACGGCTTCTCATTAGCAAATAATACACATTGATCTTCAACCAAAAACATACTGATACAGTTCGAATGGAATTGGCTATAAAGTAGGAAATAATATTGAATCAGAAATACTGCAAAGAATTGGAGTATTACCTGCAATCACACTCCAGTATGGTTGTTCTTGAGCTCATCGGCATTTCCTCTCTTCCCTAGATGAAGAGGCGACACACTTGGTGATGCCCAGACGGTGACATAGATTGTTTCTACTGAGGCAAAAACTAGATCGAGTCTAACTATGCCCCCAATATGTACAGTCTGCCCACGTGCAAGAAAATTGTGAAAATACATTTTAGAGTCGAAAAGTACTTTTTGATCTCAGGCAAGAAATTGAGTTGCAGTCATGTATATCTTTTAACTGCAATATAAAACTAAAAAAAAAAAAAAAACAGATACAGATGAGGGACGAATAAAAGGAGTTATCTGAATCCCAAACCATTTGATAAGAGGTCAGTTTACAATGATTTAAGGTCATTTTGTCAAATTTCTCTCCATTTCGAAGTTCACAGCACCTCGCACTGGCTTCATCAATATGCATCACAGGATTCTTCAAAGTAAAGTGAAGTAAGCCTTCAGTTAAGAGGAAACTAAAAAATACAAACAACTATCTTCAAACCAATTACGCTCACTCAAAAAGCTTAAAACAATAAGAAATCAAACACTAAGACCTTTAAGTGCTTGGCAGAAACGCCCCCCATCAATACCTTTAAGATTATGAAGAGGCCAAAATAAGACATCATATACACTTGAAAAGCTTCACAACGTATAGTTCCTCTTCAACAGCTCCACGTTTTTCATTCTCTCAGGAATCTCCTTTAAATTTGGACAGTCATGGATACGAAGACCTTTAATCAGAGGCATGGCACTTGTACCTAAATGCCATGTTTCTAGGTTCTCGAGATCATAAAGAATAAGGAACTCTAGTTGACTGAAGCTGTTATCACTGCACATTATTTCTTTTCCTTCATAAGCTCTAAACAAATCGAGATTCCTTAGGTTGGGCAACATTCCCAAAATAGGCATCGGATCTTCTTTCAGTACGGAGAACCTCAGAACCATCATTGTGATGGAACTTAGAAACAGATTAGGCAGTTTCTCTATTCTCCCTTCTAACCACAATTTCTGGAGCTTTTGACAAGAATTAACAAATTCAAGAGATGGGAATGATTCATCATAATTTTTACACACCAATGTGAGAGTGCTAAGGTTTTTCAAGCTGCTAATGTTGTTTAGGGAGTAAGATCTCTTAATATAAGCCATGCCTAATTCTCTAACATTGACTAAATCAACAGGGTCAACGTATTTCCATTGATCACAACCAACACCTTTAAGAACTTGAAGACTAGTAAGTTTGCTTATATGCACCAGAGGTTCTGAATACTGAGCAACTAAATGTCTTAAATTTATTAGGTCAGCTGTCTTGCGGGGTAGTTGGAAAGTGTAATCCGCTTCATTGACAACAAGTGTCTGTAGATTCTTGAGGTTGCCAATGGAAGACGGAAGCTCATCGATACCTCTCAAGCTTAAGAACTTGAGGTGGTACAAACTCCCAATGGATCCAGGTACAACACCACCATATTTAATATTCAAGTACAACACATATAGATGTCGAAACATATCTATATGTTGGAACACATTACGAAAATGTGGATCGAAGACCATAATTGACCTCAACTTTAAGTTAGAAAGATCAAGTGAGGGGTACCTTTGTCCTTGACTATGAATGACATGTCGGATACATACAGAGGATATGGAGTGGCTTGTTGGATCATAAACGTCAAAGAAGTTTACCTCCAATGCCTTTTGTATCGCAAGATCATGGAGTAAATCATGAACCCTACATTCAGTAACTTTTTCCCAAAATGTATTAGCCACTTGAACCAAGCTTCGTCTTATCAGCTCATTCAAGAAGCTTTCAGCGACATCCTCCATTCTTTCTCCTCTGGGTATGAAACCCTCTGCCATCCACAACCGTATTATGTTATCAGCCTCGACCACTTGATCTTCTGGAAAAATACCAAAGTAGAGAAAACACTGCTTGAGCGCAGTTGACAAATCATTGTAGCTTAATGATAGTATGTTAGAGATTTCAATAGATTTATCTTCTTTAATGTTCTTCCAAAGGTGATCTTTCACCTTTTGCCATTCGTTTAGCCCCTTTTTATGCGAAAGTAGTCCGCTCAATACAACAACTGCAAGAGGTAAGCCTCTACACTTTTCCACCATATCCTTAGCTAGACTTTCCATTTCTGGAACCATTGCTCGAATATCAAGTAGTTTCCTAAGAAAGAGATCCCAACTTTCTTGTTGACTTAGGAAACGAAGTTTATGAACAAAACCTCTGTCATCTGCTCTTTCGGCGACATCCTCTTTGCGCGTGGTAATAATAACTCTGCTGCCATTCTTGCCATCCGGGAATGCTCTTTTCAAACTCTCCCATGCTTCTCTCTGCCATACATCATCAACCACCACAAGGTATTTGCATTCTTTCAATAGATCACGAAGGTGAAATTCTAGATCTCCTTCTGTCATAGTTCCTAACAATTCTAGAGTTCCCTTGGTGCGACCTTGGATGGATTTTATGATAGTCTTAAGAAGATCCGTTGTGTTGTACTCTTGAGAAACACATATCCAAGCGCGTTTAGGGAAGCTAGAGACTATATTAGGACTTGTGTATAGGTTTCTTGCAAGAGTGGTCTTGCCTAATCCACCCATGCCATAAATGGACACAACACTTCGACGAGGCTCTGGTCTGAGAAGTTGAGCTAGCAATGTTTGTACAACATCCTGAAAGCCAACAAAAATGTAATCCTGGTCATCCACATATGAAGTAGTTCTCCTCAATGTTCTAACCATGGCAGACTGGTTATTTGGTCCTTCTCCCGCATTACTATTGATATTTGTAATACCATATGTCTCTCGTTTGCGAGCGATGTCCATGATTTGTTTCTTGAGTGATTGAATCTCCTTGGTGACATTGTATAATTTCTTCTCCTTCCTACAGATGCAAGCACAAGCCTTGAGACGATTAACACGTTTACCAGCCTCGAAGCTATAAGTCTCGAGTATAGCAACAGCCTCATTAGCAATAGAGTTGATCTCAAACACCCATTGTTGAATTCTTTGATCTCCACTTTGCTTTAGTTCTGCATCTTTGAGGAAAGACTGCATGAACAGAAGCTCGTTTCGCAG
>SL-0111
TCCTATATGATCCTGCTTCAACACCTCCACGTCTTTCATTCTCTCAGGTATCTCCTTTAAATTTGGACAGTTATGGATTCCAAGACCTTTAATCAGAGGCATCGCATTTGTGCCTAAATCCCATCTTTCTAGCTTTGAAAGATCACCAAGATGAAGGAATTCGAGTTGACTGAAGCTGTTATCACTGCATATTATTTCTTTTCCTTTATAAGCACATTCTAATATGAGATTTTTTAGGTTTGACAACATTCCCAAGATAGGCATCGGATCTTTTGTCAGTAACGAATCCCAAAGAACCAACTTTGTGATGGAATTTGAAAACAGATTAGGCAGTTTCTCTATTATCCCTCTTAGCCATAATTTTTGGAGCTTTTCACAACAACTAACAAATTCAAGGGATGGGAATGATTGACCCTGTCTACAAAACAATCTGAGAGTGCTAAGGTTTTTCAAGCTGCTAATGTTGTTTAGGGAGTAAGATTTGCTAATATACTCCATGCTTAATTCTCGAAGGTTGACTAAATCAACAGGGTCAACATCTTTCCATTGATCACAATGGATGCTATCAACAACTTGAAGACTAGTGAGTTTGCTTATATGTACCAGAGGTTTTGTATACCGAGCAACTAAATGTCTTAGATTTATCAGGTCAGCTGTCTCGCGGGGTAGTTTGCAAGGGTATCCCCCCTCATTGACAACAAGTGTCTGTAGATTCTTGAGGTTGCCAATGGAAGACGGAAGATCATCAATACCTCTCAATCTTAAGAACTTGAGGTGGCACAAACTTCCTATGGCATCAGGTACTATAGACATATTGTCAAAACGCATATCCAAGTACAACACATATAGATGTTGGAACACACTCAAGTTTATAAGACTCATCTTACAAAAATCTGGATCGAAGAACATAATTGACCTCAACTTTAAGTTAGAAAGATCAAGTGAGAGGTACTTTTCTCCTCGACTATATATCACATGTCTGATACATAAAGAGGATATAGAGTGGCTTCTTGGATCATAAATGTCAAAGAAGTTTACCTCCGATGCCTTTTGTATCGCAAGATCATGTAGTAAATCATGAAGCCTACAATCAGTAACTCTTTCCCAAAATGTTCTAGCCACTTGAACCAAGCTTCGTCTTATCAGTTCATTCAAGAAGCCTTCAGCGACATCCTCCATTCTTTCTTCTCCTCTTGGTATGAAACCCTCCGCCATCCACAATCGTATTATGTTATCAACCCCGACCACTCGATCTTCTGGAAAAGTACCAAAGTATAGAAAACACTGCTTAAGCGCAGTTGACAAATCATTGTAGCTTAAGGATAGTATATTAGAGATTTCAATAGAGTTATCTTCTTTAATGTTCTTCCAAAGGTGATCTTTCACCTTTTGCCATTCGTTTAGCCCCTTTTTATGTGAAAGTAGTCCGCTCAATACAACAATTGCAAGCGGTAAGCCCCTACACTTTTCCACCATATCCTTAGCTAGACTTTCCATTTCTGGAACCATTGCTCGAACATCAAGTAGTTTCCTACGAAAGAGATCCCAACTTTCTTCTTGACTTAGAAAACGAAGTTTATGAACAAAACCTCTATTGTCTGCCCTTTCAGCAACATCCTCTTTGCGCGTGGTAATAATGACTCTGCTGCCATTCTTGCTATCCGGGAATGCTCTTTTCAAACTCTCCCATGCTTCTCTCTCCCATACATCATCAACCACCACAAGGTATTTGCGTTCTTTCAGTAGATCACGAATGTAAATTTCAAGATCTCCTTCTGTCATCCTTTCCAACAAATCTAGAGTTTCCTTAGTGCGACCTTGGATGGATTTTATGATATTCCTAAGAAGATCCATTGTGTTGTACTCTTGAGAAACACATATCCAAGCGCGTGTAGGGAAACTAGAGGTTATATTAGGACAGTTGTAAAGTTTTCTGGCAAGAGTGGTCTTGCCTAAACCCCCCATTCCATAAATGGAGAGGACGGTTCGACGAGGCTCTGCTTTGAG
>SL-0112
CCACTTATAATAATTCCTCTTCAATAGGTCCACGTCTTTCATTCTCTCAGGAATGTCCTTTAAATTTCGACAATCATGGATACCAAGACCTTTAATCAGAGGCATGGCATTCGTGCCAAGATACAATCTTTCTAGCTTCTCGAGATCATAAAGAATAAGAAACTGTAGTTGACTGAAGCTGTTATCACTGCACATTAGTTGTGTTCCTTCATAAGCTCTAACCAAATCAAGATTCCTTAGGTTTGGCAGCATTCCCAAAATACGCATCGGATCTTCTCTCAGTAATGAGTCCCATAGAACCATCATTGTGATGGAACTCGGAAACAGATGAGACAGTTTCTCTATTCTCCCTCTTAACCACAATTTCTGGAGCTTTTCACAACAATTAAGAAATTCAAGGGATGGGAACGGAGATGAGTTGCCATACCCACCCGACAATCTGAGAGTGCTAAGGTTTTTCAAGTTGCTAATGTTGTTTAGGGAGTAAGATTTGTCAATATAGTGCATACTTAATTCTCGAAGATTGACTAAATCAATAGGGTCAACATCTTTCCACTGATCACAACTAACGCCTTTAAGAACTTGAAGACTTGTGAGTTTGCTTATATGTACCAGAGGTTTTGTATACGGAGCAACCAAATGGCTTAGATTTATTAGGTCAGTTGTCTCGCGGGGTAGTTGGCATAAGTACCCATAGTCATTGACAAGAAGTGTCTGTAAATTCTTAAGGTTGCCAATGGAAGAGGGGAGATCATAGATACCTCTCAATCTTAAGAACTTGAGGTGGTACAAAGTTCCAATGGCATCAGGTACGTTTATAGACATATTCCCAACATTCATATCCAAGTGCAACACATATAAATGTTGGAACACACTGCTGAAGTTTATAAGACTCGTCTTACGAAAATCTCGATCGAAGAACATAATTGACCTCAACTTTAAATTAGAAAGATCAAGTGAGAGATACCTTTCTCCGTGACTATGAATGCCATGTCTGATATATAAAGAGGATATGGAGTGGCTTTTTGGATCATAAATGTCAAAGAAGTTTACCTCCAATGCCTTTTGTATTGCAAGATCATGGAGTAAATCATGAACCCTACATTCAGTAACTCTTTCCCAAAATGTATCTACCACTTGAACCAAGCTTCGTCTTATCAGCTCATTCAAGAAGCCTTCAGCGACATCCTCCATCATTTCTTCTCCTGTTGGTATGAAACCCTCCGCCATCCACAACCGTATTATGTTATCAACCTTGACCACTTGATCTTCCGGGAAAATACCAAAGTAGAGAAAACACTGCTTGAGCGCAATTGACAAATCATTGTAGCTTAATGACAGTATGTTGGAGATTTCAATAGATTTATCTTCTTTTATGTTCTTCCAAAGGTGATGTTTAACCTTTTTCCATTCGTTTATCCCCTTTTTATGCGAAAGTAGTCCGCTCAATACAACAATTGCAAGAGGTAAGCCTCTACACTTTTCCACCATATCCTTAGCTAGACTTTCCATTTCTGGAACCACTGATTGAACATCAAGTAGTTTCCTACAAAAGAGATCCCAACTTTCTTCTTGGCTTAGGAAACGAAGTTTATGAACAAAACCTCTGTCATCTGCTCTTTCAGCGACATCCTCTTTGCGCGTGGTAATAATGACTCTGCTGCCATTCTTGCCATCTGGGAATGCTCTCTTCAAACTCTCCCATGCTTCTTTCTTCCATAAATCATCAACCACCACAAGGTATTTGCGTTCTTTTAATAGATCACGAAGATAAATTTCTAGATCTCCTTCTGTCATCCTTTCCAACAAATCTAGAGTTTCCTTGGTGCGACCTTGGATGGATTTTATGATATTCCTAAGAAGATCCGCAGTGTTGTACTCTTGCGAAACACATATCCAAGCGCGTGTATGGAAGCTGTTGAGTATATCAGGACGGGTGTAAAGTTTTCTGGCAAGAGTGGTCTTGCCTAAACCCCCCATTCCATAAATGGAGAGGACGGTTCGCCGCGGCTCTGGTTTGAGAAGTTGACCTAGCAATGTTTGTACAACATCCTGAAGTCCAACAAAAATGTAATCGTGGTCATCCACATATGAGGTAGTTCTCCTCAATGTTGTAACCTGATTACTTGGCCCTTGATCTCCTGAGTTGATATTTGTAATACCATAAGTATCTCGTTTGCGAGATATATCCATGATTCTTTGCTTGAGTGATTGAATCTCCTTGGAGACATTGTATAATTTCTTCTCCTTCCTACATATGCAAGCGCAAGCCTTGAGCTGACTAGCACGTCTACCAGCCTAGAAGCTGTAAGTCTCGAGTAAAGCAACAACATCATTAGCAATAGAATTGATCTCAAACACCCATTGTTGAACTCTTTGATCTCCACATTGCTTTAGTTCTGCATCTCTGAGGAAAGACTGTATGAAGAGTAGCTCGTTTCGGAG
>SL-0113
AGAATCGAAGAACATTTTAGAGAGATTTAAACTTGCTACGCGACTGTAATGGATTTAGACCTTAAGGAAATTATTTCCCACGTCCTCTTGTTCTTGTACAATATTTCTTGCAGAATCCTCAGCGGTAGTGCTGCAATCGTGTAACTCAATTGATTTTAAAGTACAAATTTCGTCAAAATCTGTTGGAATTTCTTGTAGGCGTTTGAGATTTGGGAAGTTAGCAGTGCTAGCTTCCCAACGCGAAAGTCCTCCACCACTCAGTAACACTAAAATTCAAGCTTTTGAATTCGTCTTAAGTGATGTTGGAAAAACAAAGCTCTTGATGGATAAATTTTTGTGCCAATTACAATCTACCGGCAAACAATAACACTTGATTGCTTCGAGTTTTCTCAAGCTGGACATATCCATAAGCCAATCGGGCGAGTGATTAAATGTGACAGAAGGGTGATGAATGGTCAATCTCTTTAGATTGGGAATACCAGAGAATACTTCATTTGTACAACTGATGTAAGAAAGACTAGAAAGTTCCTCTAGATTTGGCATCGCAGTCACAAGACTTTCTGTTTTAGGACTGGGTAAAAAAGCGGTTTCCCTTGTATGTATATACCTTAAGTTCTTCATCATCCATATCTTCTCAGGAAAAGATATAAACAACGAATTAGCACTACAAATTAGAGCTTGCAAATTTTGAAGCTCTGAGATTTGATTCAAGAATATCTCCGTTCAATCTAACTTGGAGATATCTCAACAAGCATGAACTTTGTCATTTAAGCTTCTATCAAACAGAATTCACGCAGTAAATCATGCATTGCACTTGCTTTTACCTCACCATTGAATCTCCTTTTTCTAGCCTGGATCAAGTTCCTGCTCATTAATTCTTCCAAATAATCTATTGCCATTTCCTCCAAACTTCCAGCAGATGTCCTAATGAAACCTTCTGCGATCCATAATTGGATCAATCTCTGAGTATCAACTTCAAAGTCCTCTGGGAAATCAACCATAGAGAGAAAGCAGGGTTTGAGGTGATTAGGCAAGTGGTGATAACTCAAACCGAGCACTGCTAAGCATTTATCTGGATGACTAGCAATGATTTCACTTAAGGTTCGGGCAACATCCTTCCAACTTCCTAATGTTCTGGCCACTTTACAGAGATGTCCTGCAATCACGGAAATTGTCAAGGGTAGTCCTTGACATTTTTCAACTATTTTCTTTCCGAGGATGATCAATTTTTTTAGTCCAAACACCTTATCACAAACTAACTTCCAACCGTTTTCTAAACTCAGAAGGTTCATCTCATGAGGGCTACAAGCATTTGCATACATTGCTACCTCATTTTCCCTAGTAGTCAATAAGATTCGACTTCCATTGTTGTAATTAGGAAATATTCCTCTTATACTATCCCAATCATCCCTACTCCAAATATCATCAACAACAAGGTATCTTTGATCCTTAAGGTTCTTTTGCACCAAGTCAGCTAACTCATTGTCATCCATCTTATCAGTCTTTTGCATTCACAATATCCGTTTTCTTTGAAATGCAACGTAAAGCTTCTAACAATACATTTCTACATTGAAATTCTCGAGATATTGTAACCCAAGCAAGAATTAGGTTTATGTGATA
>SL-0114
AGCACCAAAATTTTTTTCTTTCCTTGCAAACATAGCTTGTTCATCTTTAAACTTCTCACTTCAATATTTTGATTTAATCTTGCACACTTGATGGCAGCTTATAGTGCTGTAATTTCTCTTCTTCGAACTCTTGACGAACGAAATATTCATGAACTCTTTCATGATCACACTGCTGAAGTACTCGATTCTCTTCGTGCTATTGCTGAATATTTCGAAAAAGTTCTTGATGAATTTGAACCTGGAAAAATAAAATCTTTGGAGGAAAAAATCAGAGATGCTGCTAGTGAGGCAGAAGACGTTGTTGAGCTGAAAACTCATCAAATCATCGAAGGGACAAGCTGGACTTTTGGAATTTTACAACACCGGGATTTGCTACCAGTTTTTGAAAAAATGGAAACAATAAAGAAACAAGTGATGGAGATTGTTTCTCATGATGCTGATCAAATTCTTGAATTATTTGGGGATTCCATGATTGGCCCTTCTTCTAAAAGTTACGCATTGCTGTCAGATAAGTTGGAAGATGATATCGTGCGGGGAATTGATGATGACTTGGAGATCATAATTAAAAGACTGATAGGACCACCATCGGATCTAGACATTGTCACAATATCAGGCATGGGTGGCATTGGCAAAACAACACTTGCTAGAAAAGCTTATCATCATCTCACAATCAGGTATCACTTTGACATTCTTGCTTGGGTTACTATATCTCAAGAATTTCAATGTAGAAATGTATTGTTAGAAGCTTTACATTGCATTTCAAAGAAAACAGCTATTGTGAACGCAAAAGACTATGATAAGATGGATGACAATGAGTTAGCTGACCTGGTGCAAAAGAACCTAAAGGGTCCAAGATACCTTGTTGTTGTTGATGATATTTGGACTGAAAATGTTTGGGATAGTGTAAGAGGAATATTTCCTAATTACAACAATGGGAGTCGAATCTTATTGACTACTAGGGAAAATGAGGTAGCAATGTATGCAAATACTTGTAGCCCTCATGAGATGAGCCTTTTGAGTGGAGAAAATGGTTGGAAGTTAGTTTGTGATAAGGTGTTTGGACCAAAACATGATCATCCTCCCGAATTGGAAGAAATTGGAAAGGAAATAGTAGAAAAATGCCAAGGACTACCCTTAACAATTTCAGTGATTGCAGGACATCTCTGTAAAGTGGCCAGGACATTAGAAGGTTGGAAGGATGTTGCCCGAACCTTAAGTGAAATCATTGCTAGTCATCCAGATGAATGCTTAGCAGTGCTCGGTTTGAGTTATCACCACTTGCCTAATCACCTCAAACCTTGCTTTCTATCTATGAGTAGTTTCCCAGAGGATTTTCAGGTTGAGACTCGGATATTGATCCAATTATGGATTGCAGAAGGTTTCATAAGGACTTCCGAAAATGGTAAAAGTTTGGAGGAAGTGGCAATAGATTATTTGGAGGATCTTATTAGTAGGAACTTGATACAGGCTAGAGAAAGGAGATTCAATGGTGATATAAAAGCGTGTGGAATACATGATCTACTGCGTGAGTTCTGTTTGACAGAAGCTGAAATGACAAAGCATATGCATGTTGAGAGAACTTACCCTACTCTTCCAACACAAATGCATAATGTTCGCCGCTTCAGTTTTCAAACTGAATATTATTCCGTTGATGATTGTTATAAGCTATTACCTCCTGCTTCTAGATCTATCTACTTATTTTCTCGATTGGATCTACCTAATTTACCCCGTATTAAGCTTCACAGGAGATTACCCATCTATCATCATGATCCTATAATATATGAATTTTTCTCTCATTTCAACCTTCTCAGGGTGTTGTCCATGAACAATAAATATCTTTATTTCGAATCATTTCCGCTTGTGATTACAAAGTTGTTTCATCTGAGATATCTCCAAGTTAGATTTAATGGCAATATTCCTGAATCAATTTCAGAGCTTCAGAATTTGCAAACTCTAATTTTGAGTGGTACTTTTCCTTTAGATATGACTTTACCTGTGAAGATATGGATGATGAAGAACTTGAGGTATATACGTCTGGATCGTCCCACTTATTTACCAAGTCCTGGAACACAAAGTCTTGTGACAGGGATGCCAAATCTACAGGAATTTTCTGGTCATTTGACAGACGAAGTCTTTTCTGGCATTCCCAATATAAAGAGATTGATCTTTCACTTACCTTATTTCCGAAAAAGTAATCTCGATCAGCTCCAATTGGATATGTCCAGATTGACAAAACTCGAAGCATTCAAGTTTTATGGTTCAATTTTTTATCGATATTCCTTCAAGAGATTTCATTTTCCAACATCACTTAGGAGGTTGTCTTTAACACGGTGTAGTGATTTTTTATGGACAGATGTATCTTCGACTGTTATGATGTTGCCAAATCTTGAAGAGCTCAAACTTAAAAATTGTCAAACCTTGATTGATGAATGGAGATTGAGTGATGAACACAAGTTCAGAAGTTTGAAGTTGTTGTTACTGAGTGACTCAGATCTTAGGTATTGGGAAGCTACCAGTGATAACTTTCCAAAGCTAAAACGCCTTGTTCTGAAAAATTGTGGTGACCTGCAAGGAATTCCAGCAGATTTTGGGGAAATTTGTAGTTTGGAATCAATTGAGTTATACGATTGCAGCACTACAGCTGAGAATTCTGCAAGAGAGATTGTACAAGAACAAGAGGACATG
>SL-0115
ATTTTCTTAGCACCAAAAATTTTTTCTTTCCTTGCAAACATAGCTTGTTCATCTTCAAACTTCTCACTTACAATATTTTGATTTAATCTTGCATACTTGATGGCAGCTTACAGTGCTGTAATTTCTCTTATTCGAACTCTTGATGAACGAAATATTCATGAACTCTTTCATGGTCACACTGCTGAAGCACTCGATTCTCTTCGTGCTATTGCTGAATATTTCGAAAAAGTTCTTGATGAATTTGAACCTGGAAAAATAAAATCTTTGGAGGAAAAAATCAGAGATGCTGCTAGTGAGGCAGAAGACGTTGTTGAGCTGAAAACTCATCAAATCATCGAAGGGACAAGCTGGACTTTTGGAATTTTACAACACCAGGATTTGCTACCAGTTTTTGAAAAAATGGATACAATAAAGAAACAAGTGATGGAGATTGTTTCTCATGATGCTGATCAAATTCTTGAATTATCCGGCGATTCCATGATTGACACTTCTTCTAAAAGTTATGCATTGCTGTCAGATAAGTTGGAAGATGATATCGTGCGGGGAATTGATGATGACTTGCAGATCATAATTAAAAGACTGACAGGACCACCATCAGATCTAGACATTGTCACAATATCAGGCATGGGTGGCATTGGCAAAACAACACTCGCTAGAAAAGCTTACGATCATCTCACAATCAGGTATCACTTTGACATTCTTGCTTGGGTTACAATATCTCAAGAATTTCAATGTAGAAATGTATTGCTAGAAGCTTTACATTGCATTTCAAAGAAAACAGATATTGTGAACGCAAAAGACTATGATAAGATGGATGAGAATGAGTTAGCTGACCTGGTGCAAAAGAACCTTAAGGGTCGAAGATACCTTGTTGTTGTTGATGATATTTGGAGTAGGGATGTTTGGGATAGTATAAGAGGAATATTTTCTAATTACAACAATGGAAGTCGAATCTTAATGACTACTAGGGAAAATGAGGTAGCAATGTATGCAAATACTTGTAGCCCTCATGAGATGAGCCTTTTGAGTGCAGGAAATGGTTGGAAGTTAGTTTGTGATACGGTGTTTGGACCAAAACATGATCATCCTCCCGAATTGGAAGAAATTGGAAAGGAAATAGTAGAAAAATGCCAAGGACTACCCTTAACAATTTCAGTGATTGCAGGACATCTCTGTAAAGTGGCCAGGACATTAGAAGGTTGGAAGGATGTTGCCCGAACCTTAAGTGAAATCATTGCTAGTCATCCAGATGAATGCTTAGCAGTGCTCGGTTTGAGTTATCACCACTTGCCTAATCACCTCAAACCTTGCTTTCTATCTATGAGTAGTTTCCAAGAGGATTTTCATTTTGAGACTCAGATATTGATACAATTATGGATTGCAGAAGGTTTCATAAGGACTTGTGAAAATGGTAAAAGTTTGGAGGAAGTGGCAATAGATTATTTGGAGGACCTTATTAGCAGGAACTTGTTACAGGCTAGAGAAAGGAGATTCAATGGTGAGATAAAAACATGCGGAATACATGATCTACTGCGTGAGTTCTGTTTGACAGAAGCTGAAATGACAAAGCATATGCATGTTGAGAGAACTTACCCTACTCTTCCAACACAAATGCATAATGTTCGTCGCTTCAGTTTTCAAACTGAATATTATTCCGTTGATGATTGTTATAAGCTATTACCTCCTGCTTCTAGATCTATCTACTTATTTTCTCGATTGGATCTACCTGCTTTACCCCGTATTAAGCTTCACAGGAGATTACCGATCTATTATCATGATCCTATAATATATGAATTTTTCTCTCATTTCAACCTTCTCAGGGTGTTGTCCATGAACAATAATTATCTTTATTTCGAATCATTTCCGCTTGTGATTACAAAGTTGTTTCATTTGAGATATCTCCAAGTTAGATTTAATGGCAATATTCCTGAATCAATTTCAGAGCTTCAGAATTTGCAAACTCTAATTTTTAGAGGTAATAATAGTTACATGTACAGTATGACTTTTCCTGTAACGATATGGATGATGAAGAACTTGAGGTATATACATCTAGATACATCCACTTATTTACCAAGTCCTGGAACACAAAGTCTTGTGACAGGGATGCCAAATCTACAGGAATTTTCTGGTCATTTTAAAGACGAAGTCTTTTCTGGCATTCCCAATATAAAGAGATTGATCTTTCGCTTACCTTATTTCCGAAAAAGTATTCTCGATCAGCTCCAATTGGATATGTCTAGATTGACAAAACTCGAAGCATTCAAGTTCTATGGTTCAAGTTTTTATCGATGTTCCTTAAAGAGATTTCGTTTTCCAACATCACTTAGGAGGTTGTCTTTAACTCGGTGTAGTGATTTTTTATGGACAGACGTATCTTCAACTGTTTTGATGTTGCCAAATCTTGAAGAGCTCAAACTTAAAAATTGTCAAACCTTGATTGATGAATGGAGATTGAGTGACGAAGACAAGTTCAAAAGCTTGAAGTTGTTGTTACTGAGTGGCTCAAGTCTTAAGCGTTGGGAAGCTAACAGTGATAACTTTCCAAATCTAAAACGCCTTGTTCTGAAGAATTGCTACAGGCTGCAAGAAATTCCAGCAGAT
>SL-0116
TGGCAGCTTATAGTGCTGTAATTTCTCTTCTTCGAACTCTTGACGAACGAAATATTCATGAACTCTTTCATGATCACACTGCTGAAGCACTCGATTCTCTTCGTGCAATTACTGGATATTTCCAAAAAGTTCTTGATGAATTTGAACCTGGAAAAATCAAATCTTTTGAGGAAAAAATTAGAGTTGCTGCAAGTGAGGCAGAAGATGTTGTTGAGCTGAAAACTCGTCAAATCATCAAAGGCTCAAGTTGGACATTTGGAATTTTACAACACCAGGATTTGCTACCAGTTGTTGAAAAAATGGATACGATAAAGAAACAAGTGATGGAGACTGTTTCACATGATGCTGATCAAGTTCATGAATTAGTTGGGGATTCCTTGATTGACACTTCTTCTACAATTAATCCAATGCGGTCAGATAAATCGGAAGATGATATCGTGCAGGGAATTGATGATGACTTGGAGATCATAGTTAAAAGATTGATAGGACCACCGTCTGATCTAGAGATTGTCACAATAACAGGCATGGGTGGCATTGGCAAAACAACACTCGCTAGAAAAGCTTATGATCATCTCCAAATCAGGTATCACTTTGACATTCTTGCTTGGGTAACAATAACACAAGAATTTCGGAATAGAAATGTCTTGTTAGAAGCTTTACGTTGCATTTTAAAGTCAACAGATAGTTTTAATGCTAAAGATTATGATGATAATGAGTTAGCTGACCTAGTGCAAAAAAAACTAAAGGGTCGAAGATACCTTGTTGTTGTTGATGATATTTGGACTAAAAATGTTTGGGATAGCATAAGAGGAATATTTCCAAATTACAAAAATGGGAGTCGAATCTTATTGACTACTAGGGAAACTGAGGTAGCGATGTATGCAAGTACTTGTAGTCCTCATGAGATGATCCATTTGAGTTTAGAAAATGGTTGGAGGTTACTTTGTGATAAGGTGTTTGGACAAAAATATGAACATCCTCCTGAATTGGATGAAATTGGAAAGGAAATAGTAGAAAAATGTCAAGGACTACCCTTAACAATTTCAGTGATTGCGGGACATCTCTCTAAAGTGGCCAACACATTAGAAGGTTGGAAGGATGTTGCCCGAAACTTAAGTGAAATCATTGCTAGTCATCCAAATCAATGCTTAGGAGTGCTCGGTTTGAGTTACTACCACTTGCCTAATCGCCTCAAGCCTTGCTTTCTTTCTATGAGTAGTTTCCCGGAGGACTTTCAGGTTGATACTCGGAGATTGATCCAATTATGGATTGCAGAAGGTTTCATAAGGACATCCGCTGGAAGTCGTAAAAGCTTGGAGGAAGTGGCAGAACATTATTTGGAAGACCTTATTAGCAGGAACTTGATACAAGCTAGAAAAAGAAGATTCAGTGGTGAGATAAAAGCATGTGGAATACATGATATACTGCGCGAGTTCTGTTTGATTGAAGCTGAAATGACAAATCATATGCATGTTGAGAGAACTCACCTTACTCTTCCAACCCAAAAGAATAATGTTTGTCGCTTCAGTTTTCAAACCGAATCTTATTCAGTTGATGATTGTTATAAGCTAATACCCCCTGTTTCCAGATCTATCTACTTATTTTCGCGATTGAATCTACCTCTTCAACCCTGTATTAGGCTTCACAGGAGATTGCCCATCTACCGTCATGATCCAATAATACATGAATTTTTCTCTCGTTTCAACCTTCTAAGGGTATTGTCCATCTTCAATACAAATGGATATTTCAAGTCATTTCCACTTGTGATTACAAAATTGTTTCATTTGAAATATCTCCAAGTTCGATTTGATGGAGATATTCCTAACTCAATCTCAGATCTTCAGGATTTGCAAACTCTAATTTGTAGTAATTATTCTTTCTATGTAAATTTACCTAGGGAGATATGGATGATGAAGAACTTGAGGTATATATGTATGGGGGGAGTCACTTATTTACCCAGCCCTAGAAGAGGAAGTCTTGTGACACGGATGCCAAATCTTGAGGAACTTTCTGGTGTTTGTTTTACAAGTTGTACAAATGAAGTCTTTTCTGGCATTCCCAATATAAAGAGATTGATCATTCATGTACCTTATTTCAGAAAACAATTCCCCCATCGGAAATTGGATATGTCCAGATTGACAAAACTCGTAGCATTCAAGTTTAAAGGGTCAACTCTTTTTCAATACACCATCAAGGGATTTGGTTTTCCAACATCACTTAGGAGGTTGTCTTTAACTTTGTGTAGTTTTGTTTGGGCAGACATATCACCAATTGTTATGATGTTGCCAAATCTTGAAGAGCTCAAACTTAAACATTGTCAAACCTTGAGTGATGAACAATGTGATGAATGGAGTGATAATTGGGGTTATAATTGGAGATGGACTGATAAATGGAGTGATGACTGGAGATTGAGTGATGAAGGCAAGTTTAAAAGCTTGAAGTTGTTGCAATTGAGTGGCTCAACTCTTACTCATTGGGACGCTAGCAGTGATAACTTCCCAAATCTAAAATGCATT
>SL-0117
AAAACAAATGATTATTTGTAATCTTTTATTCTTTCACTCTACTTCTTCAATAATTATTTTGTTCCAATTTCTCTTCTTGCAATTTGATCTGATGGCAGCTTATAGTGCTGTAGTTTCTCTTCTTCAAACACTTCATAAACGAAATGCACAACTCTTTCATGGTCATACGGCTAAAATGCTCGATTCTCTTTATGCTATGGCTGAATATTTGCAAAAAGTTCTTGAAAATGCTAGCAAGAGTAGATCGATTTGACACTGAAAAGATCAAATCTTTGGAGGAAAAAATAAGAGTTGCAGGTAGTTATGCAGAGGATATTATTGAGCAGAAAAATTCTCGAATCATGAAAGTCTCAAGGTGGACATTTGGAATTTTAATACACCATGATCTGCTAAAAGTTGTTAAAAAAAATGGATACAACAAAGAAACAAGTGATGGAGATTGTTTCTCACGAAGCCGACCGAATTCTTGAAATATCTGGAGATTCCTTGATTGCCACTTCTTCTACAAGTTATCCAATGTTGACAGACCAGTTGGAAAATGATACTGTGCAGGGACTTGATGATGACTTGCAGATCATAATTAAAAGATTGACAGGACCACCGTCGGATCTAGACGTTGTCTCAGTATCAGGCATGGGTGGCATTGGCAAAACAAAACTCGCTAGAAAAGCTTATGATCATCTCACAATCAGGTATCACTTGGACATTCTTGCTTGGGTTACAATATCTCAAGAATTTCAATATAGAAATGTATTGTTTGAGGCTTTACATTGCATTTCAAAGAAAACAGATATTGTGAATGCAAAAAATTATGATAAAATGGATGACAATGAGTTAGCTGACCTGGTGCAAAAGAACCTATAGGGTCCAAGATACCTTGTTGTTGTTGATATTTTATTGACTACTAGGTGTATCTCAAAACAGCGGTGGTCAATCTTTAACAATGAAGTAGTAACGTGTTAGACACAATTCTTGAATTTGAGTATAGATTCATAGCTGTT
>SL-0118
TTTAAAAAAGTATGGCTATATAAAATTTCTACCCACCTAACCTCTCTCCTTCTAATTCATTTGTAATTATGTATTATATATATTACGGGTGTTTATATCGACGTACTATTTAAGATCTTGAATTGCATCCTCTCCACTCCTTCAAAATTAATTTTGACTTTTAATGGCAGCGTATAGTGCTGTAATTTCTCTTCTTCAAACTCTTGAGCAGAGAACCCCAGAACTAATGATTCGAGATCAAACCCTCGAATCTATTCATGCTACTGCTCACTATTTTCATGATGTTCTTGAAAATATTAGAAGATTTGACCATGAAAAGATCAAAACTTTGGAGGAAAAAATTAGAGTTGCTGCTAGTGGCGCAGAAGATGTTGTTGAGTTGAAAATTTCTCAAGGTTCAAACTGGACATTTGAGAATTTGATACAAGTGGCTGAAAAAATGAATACAACTAAGCAACAAGTGATGGATATTGTTTCACATGATGTTCATCAAATTCTGGAATTATCCGTGGATTCCTTGATTAGCACTCCTTCAACAAGTTATCCAATATTGTCAGACTCAGATCAGTTGGGTCTTGAGGATGACTTGAAGATAATAATTAAAAGATTGACAGGACCACCATCGGATATAGACATTGTCACTATAACAGGTATGGGTGGCATTGGCAAAACAACGCTCGCTAAAAAAGCTTATGATCATCTAACAATCAGGTATCACTTTGACGTTTTTGCTTGGCTTACAATATCTCAAGAATTTCGCTGTAGAAATGTATTGTTAGAAGCTTTACATTGTATCTTAGGGAAACCAGATTCCTTTGACTCATATCCTTATGATGAGAATGAGTTAGCTGACCTAGTGCAAAAACAACTAAAGGGTCGAAGATACCTTGTCGTTGTTGATGATATTTGGAGTTCAGATGTCTGGGATAGTATAAGAGGAATATTTCCTAATTACAACAATGGAAGTCGAATCTTATTGACTACTAGGGAAAATGAGGTAGCGATGTATGCAAATAGTTGTAGCCCTCATGAGATGAGCCTTTTGAGTGCAGAAAATGGTTGGAAGTTACTTTGTGATAAGGTGTTTGGACCAAATAATGATCATCCTCCTGAATTGGAAGAAATTGGAAAGGAAATAGTAGAAAAATGTCAAGGACTACCCTTAACAATTTCAGTGATTGCGGGACATCTCTCTAAAGTGGTCAGGACATTAGAAAGTTGGAAGGATGTTGCCCGAACCTTAAGTAAAATCATTGCTAGTCATCCAGACAAATGCTTAGCAGTGCTCGGTTTGAGTTACCACCACTTGCCTAGTCGGCTCAAACCCTGCTTCCTATCTATGAGTAGTTTCCCAGAGGATTTTCGTTTTGAGACCAATTATGGATCGCAGAAGGTTTCATAAGGACTTGTGAAAATGGTAAAAGTTTGGAGGAAGTGGCAATATATTATTTGGAGGACCTTATTAGCAGGAACTTGTTACAGGCTAGAAAAAGGAGATTCAATGGTGAGATAAAAACATGTGGAATACACGATCTATTGCGTGAGTTCTGTTTGACAGAAGCTGAAATGACAAAGCATATGCATGTTGAGAGAACTCACCCTACTCTTCCAACACAAAAGCATAATGTTCGTCGATTCAGTTTTCAAACTGAATATTATTCAGTTGATGATTGTTATAAGCTATTACCCCCGGTTTCCAGATCTATCTACTTATTTTCTAAATTGAATCTACCTATTGTACCCAGTACTGAGTCTCACTTGTCATCGCCCATCTACCGCCATGATCCTATAATACATGAACTTTTCTCCCATTTCAACCTTCTCAGGGTGTTGTCCATGAACAATAAAGGTGTACCCTTCGAGTCATTTCCACTTGTGATTACAGAGTTGTTTCATTTGAGATATCTTCAAGTTCATTTTGAAGGAGATATTCCTGAATCAATCTCAGAGCTTCAGAATTTGCAAACTCTAATTTCGAGTGGTACTTTTCCTTTCGATATGACTTTACCTATGAAGATATGGATGATGAAGAACTTGAGGTATATACGTCTGGATCGTCCCACTTATTTACCAAGTCCTGGAACACAAAGTCTTGTGACAGGGATGCCAAATCTACAGGAATTTTCTGGTCATTTTACAGATGAAGTCTTTTCTGGCATTCCCAATCTAAAGAGATTGATCTTTCATCTACCTAATAATAAAAGGAGTTATAGATGTTGGCAATTGGATATATCCAGATTGACAAAACTCGAATCATTCAAGTATTATGGGACATTTTTAACGGCGTACCGTGTCAAGAGATTTTATTTTCCAGCATCACTTAGGAGGTTGTCTTTAACTCAGTGTAATGAATTTTTTGAGACAAACATATCTTCAACTGTTGTGATGTTGCCAAATCTTGAAGAGCTCAAACTTAAACAATGTGGAGACATGTTAAAGACATGGAGATTGAGTGACGAAGACAAGTTCAAAAGCTTGAAGTTGTTGTTACTGAGTGGCTCAAGTCTTAAGCATTGGGAAGCTACCAGTGATAACTTTCCAAATCTAAAACGCCTTGTTCTGAAGAATTGCTACAGGCTGCAAGAAATTCCAGCAGATTTT
>SL-0119
ATTAAACTTATTTTGAAGAATCACAATACTTGAAAGACAACAGGTTTGTTTCGTTGGAATGGACTGCAGAAAGATGATCCGCGAGGGAACGCCATGACATAATTCAATCCTACAAGGAAAATATGATAGATGAAGTGTTGGAGAGAGGTTTCTATGCTAAGAAATGTGAAATCGTGACCCAAAAGTAACTTGTGAACAAACACAAATGTATGATGAAGATATAAAATCATTTTTTCAAGACAAAATGAACGAATTTGACTAACCTTAATTTGTGGACGGGGTAGGGGGAAATGTAATGAGATTGAATTTGATGCTGCTTTCGGGATCTTGCCTTTGTAGTATCTTGTTTTTGATTTCTATGGCAGAACTAACTGCCTGGAATGTGCGCGTCAGCTTCATCTCTTGCAGATAAGGTAAATCAGCCAGCTCGTGTGGCACAGCCTTGAGATCATAACAGGAAATAAGAGCAAGGTGCGTAAGACTTTGGAACGGACGATTTGATGCATCCCAAGTTTCCCACTCTCCTGCCCAGACAATGTGCAGGACTTGGAGCTTGCTAAAACTTCCTTTCTTGGGCTTCCACTTCTTCCCTGTGAATGCATTCTCTTTCAATTTCAGTACCTTAAGGCATTCCAACTGCCCCAACATATCTGCCTCACTCCACTTGAACCTTGTACTTGACAAAGTTAACTTGTTCAGTGTTTTTTGTAAGCTGAAAAAGTGTGGAGGAAGGTGAAGCTCTTCACTAAAATCATTGTTCAACAATTTCAGTTTTTCGATGCACCTTAGCTCTTGGAAACTGTCGAATCCACGTTCTTTTCCAAGAAGAAGTGCCAATTTCCCTTCAATACCCAATTTTCTGAGATGACAAGCCTTTGCAAACACAGTTTTTTTGCAACTATCTGGTGTAACCTTAGAAAGAGTTTGTAGACAAGAAGTACGACTATTGCTTGTTGTGGTAGGAGGGGGAGGCAATTTCACAGGAAGGTCGGAGTGCAAATGTCTCAATTGTAACAGTTTCCATATGTCCTCTTTTATCTCAAGGGTGGAGCTTGAAGTATTTGTATCATCATTACGAAGTATAAGGGTTTGTAAATACCAAAAATTACGGAAGAGTGAAGGAATGATAGTGAAGTCGCCTTTGATGGCAATATACCTCAAGTGAAATAGACCATAAAACATCTTGGAGAATTCAAATATGAGGGATTGAATGTCCAACACCCTGATTAGTGGAAAGGCACTGGGGATGAGTTGGACATCTAGATTAGACAAGTCAATTTGCTTTTGGTCCGAGGAAAAACATAAGAGAGACCTAACATGCTGTACAATTCTATCTTTAGGTATAAAATTATATGGAATAGAGGATTGAATACATAATCGACGAGAAGTATTTGGATCTTCTATAGAAGGAAAAACTCGAACACCAGGTTGGAGATATACTTGTTGAAAGAGACTTATCCTTGCAGCCTCAATAATGCAGAACTCATGCAACATGTCATGGAGACGACATGTTTTGATTTGACCGTTAGATCTCTTTTGCATCACCATCACTAAATTCCTACTAGCAAAGTCGCTCAAGTAAGTCTCTGCAACCTTCTCGATTTCACTGTCTTTATGACCGGACTTTATTAGCCCCTCAGCAACCCATAAGCGAATAAGGTTCCAAGCAGGAATATCAAAACCTTGAGGAAATACTCCAAAATACAAGAAGGCTGCTTTTTTCTCTTGCGGCAAATGATTGTAACTCGTTTCAACAAATTTCAAGCAGCTTTTATGGTCGTCCTTGTTTATAAGGTGCTTCCCCACATTTTCCTCGACTACTCTCCATTCACTTTCGTCCATACAACCTCTCAAAGCTCCTGAAATCACCACTATGGCAAGCGGTACACCACAACATTTATCTACAATTCCATCACGATATCCTTGTAACTCAATAGGACATGTCCTTTTATTGGCAAAAACTCTCTGTTCCAACAACTTTATACTATCCTCTTTTGACAAGTTCTCCAGATAGTGAGGACGAGCGCTGACAGCTTCAGCCACACGTTGTTGGCGAGTTGTCAACATAATTCTATCCCCTCGGGGCCGGGATTTTTTGTTTGGGAAAGCTTTCTTGACAAAATCTACAACTTGTGTGTCCCACACATCATCCAAGACAATGAGATGTTTACCTCTTTCAACAAGAAAATCACGTATGATATGAGCTAATTGGTCCTCATCCTTGTCTTTAATTAGTTCCTTACTATTGCTTTGCGCGACTTCTTTTACAATCTCAACAAGAATATCCTTCGGTTTCTTTGACGTTCCAACATAAATCCATATTTTGTGGTAAAAATAAAAATCAAGGGAAGAATCATTGTAAACTTTTCTTGACAGAGTGGTCTTTCCAAGTCCTGGCATACCCACAATAGGTATAACATCAAGATCCTTTGATCCTTCACATAGTCGTTCTTTCACATCTTCTGCAGGCTTATTAAAACCAACCACTTCGACATCCTCCTCAGCAGGACCCTTTTCATTCCAATTATCAAATTATTATACATTTGGGAGACAAAAAAATGTTTAAAATAGCAAAAAAGTAGTTAATAATTATCATGTTCATATATAAATAAAGATAAATTCATATCATTACTTTTAAACCACTTATAGTATAATTACATCAAATCAACTCCTACGATATCACAAGATTATATTAAAGACTAGTACACTATAACTTGAAAGTTTTGACCAAAATAAGCCATTATAAAAATTAATTTATCAAAATAATACATATTTTTGAAAGGCGAAATACATATATTGGATCCTAAACTTGGCTTCAAATTTTAACTTTGACCTCCAACTTTCATAATGCACAAACAGACATTTTGACTATCCAACTTTTAAATAAATAAACACATGAGTGCTACATGACACAATACACGTAGGACGAAAAATGACATGTAGGACATGTGTGTCTATTTGTTCAACTTTATACAAGTTTTAAGTGTCTATTTGTGCACATCCAAAGTTGAAGGGCATAAATGTGATTTGAAGCCAAGTTAAAGGACATATTTATGTATTATGCCTTTTTGAAATTTTACAAAACTAGTATAAACATAGTTCTCGGTAACGTTTTAGGTAATATTTTATTTAAAAAGACTAAACAAATATAAAATGTTATTGTTTGTAACGTTTTATATTTTGTTACTTTGAAGCACGTTTTACAATTAAAACGTGACTCACAATAACATTTCTCTGGAATGATTAAAAATTAAAATTCAATCTCGTACATGCCCTATTCAACTTTATTAAACTTTTCAGTGCCCCATTCAATTTTATTAAACTTTTCAATATATATATCATCTTCTCTTTTCATACATAGATAATACTATTGCAAGAGAAAGAAAAGAGAAAATCATATACAAAGTGAAGGTATGTACAATATATATAGGCTTAAGTTATATGCGGTCTCCTAAAGTTGTTCGTATATTTCACTTAAGCACTTCAACTATAGGTTATGTCTGTTGAACACCTCAATTATTCAAAAGTCATTCCTATTGAACACAAAATATTGACATGATAAAAACGTGATTCACTCTTTTTAAGCGCGTAAAGCTATTAAAATATTTTTTTCCCTTTTTTCTTTTGCTTATACACCTAAATTAACTTTTTCTCTCCTTCTCTCACACTCGTACTGTTTTTCTCTTGCTTTTTTTTTTTTTTTTTTATGTAGATCTATGTCTAAAATATTTTGGTGAATTTCATTAATTTCGTTAAGAAAAATCTGAATTAATTTTTTCGAATAAAAATTTGTTATTATATTCAATAAATAATTAGTAATGAAAAGAAGATAAAGACGATGAGTAAGAGATTTGATGGTATCAATCTGAAATATTTAGTTTTGGTAGGCAACAATATGCACTGCTTATATGCCGGTTAAAGGAATAAAATTAAATGAAGGAGATGAAAGAGGCAGGACATGGATCTCGGATGGGGGTTAAATAAAAAAGAAATTAAGTTTTCAGATTCATTAAATAGAACTTTTAAAAAAATTGAATTCAATGTCATATATCATCATTTTATTGATGAGTAGGTTTTTTCAAAGAATTTTTATATAAAAAAAAAATAGTTAGTAAATAGATTGAAATAGTTATTTTTTAGAATATCATTTTTAAAATTAATTTTTGGATTTAAATGTCATAATTTAATTTATCAATTTCAAATGTGGTACGCATATTTTATATTTTTGGCAAATTTAATTTTTAATTGTTTTCACGTGAATTGAGAGACGGAGGAAGGAGATACCTGTGGCTGGGTAGTTTCTCCAGGCTGGAAAGCAGAACTCTGTATACCGGTTTTCTCCAAAACCTGTTGAGTCTGTTTGCGAATTTCAGTCACTTGTTCGAGAATTTTTCCGAATTCCGGTGCAATCTTCCGATTGTTGTTCCACTTGACGAACGGACCGATCTTATTGAAAAAATTAGCTTCATCAATTTTCGCCTGAATTAGGAATTTATCGATCGCATCTTCAGCTTTATATACCGTTCGTTGAATATTCTGGAACAATTTATCCAAATCGTTGTTGTTGCTTTTCAATTGGGCATAATCTCCTGCTAGTAACTCATTTATGGGTTCAATTTCATCCAGTAATCGCTGGAAATCTCTATCTGCACCTCTAATCAGTTCCACATTTTCCGATAGTAGCTGCGATAGACTGTCCACCAGAAAGCTTACCGCTTTTGTCGCCGCCGGACTCACCGCTGCAACGATTATAGCCTCCAT
>SL-0120
GATATATTTACCTGTATTGAAGGCAGTAACTTTAAGTTTGTTCCTCCCCAAAACCTCCTCGTGTTCAACCTGCACATTCTTAGCAAAATCCACCAAGGAAGGGTTACAATAGTGTAACTCAATCAGCTCCAGTTTCTTGCTATCAGCAAATCCTTGAGGAATCTCTTCTAAGAATTTAAAATTTGTGATTATTAAGCGCTCAAGGCTGGGGAAATGATCATGAGAGCCCGTGGTGTTTTCCCATTCTGTAAGGGGGAGATTATCAAGGAGCAAGAACCTCAACTTGGGGAACCCAACCTGGTCTGTTGCTTTCCACTCGTTGCCAATTAAGGATTTACTCTTCAGTTTGAGTACCTCAAGTTCGGGCAACTTGCTGATAATGGATATGCATTCCCACGGTAGATATGTACATCTAAGTTTCAACTCCTTGAGTTTTTGTGGAAAAGAATCTGGACTTGTAAGACTAAAAAAACTGGTTGTATTCTTCTGAAATATAAAATCGATATTTTCAATACTTACTGACTCGAGATGTTGCAAATATTTAAGATTATCTATCCATTTAACATCTGTAGGAAATTCCTCCCTCGTTCCACGAATGACCAATTTTTTCACTTTCTTAATCCCTTCAAATATTTCCTTTGTACAACAGCAAGGACTCAAACCAGAAACACTCTGCAAGTTTCCGAGAACCTTATTATCTCCAGGCGAACATAGATGAATGCCTTTTGCATAAAGATGCCTTAATTGTGTCATTTGCCAAATATCTTCTGGAAAAGTGAAGACTTTACGCTTACGAGGATTCATAACAAAAGATTTACCTAAAATGAGAGCGTGCAGATTCCAAAGATTGGTAATTGGGAGATCCACAAAATCTAAATACGAAGTCCCGACAGCCAAATACCTTAAACAAACAAGGTCTCTAGTAACTTCATTGAGCCCTATGATGTTATGTACCTCCAAATCCAATACCCTTAGTAGTTTGAAATGAAAAACTTTTGGGTCAAAAATAACAACATCATATAGCATGTAAAAAGAGGGTATTTCAATAGGAGTATACCGTCTGTAGTTACTAAAATCAATCATTGATTGAACTGACATCCACCTACAACCTTGACGGAATTTGGTGTGTACTTGAGAAATAGTGGTGGAATCTGAACTACAAACACACAAAAGATTCTCGCTTTCAGATTCCTTGGAGCAAAAATCATGAAAAACATCATGAATCCTACATGTCTTAATTTTCCCATCCCAACTTAGCTTGTCAACAATAACTACACTTTTCCCAATAAGATCATGTAAAACACGATCAGCTGCTTGTTCGAATTCCTCAACCCCATTTGGATATACGAGTCCTTCTGCAATCCATAATCTGGTTAACTTCTTCACAGGAATGCCATGGGATTTTGGGAAAACTCCGAAATGCAAAAAGCAAGCTTTCATAAGAGAAGGAAGATTATTGTAGCTCAGAGCAACAACTTGTAAGCATTGTTTGTAAGCATCATCATTTACTAATGAGCTTACACTTTCAGCTACTTCCATCCACTCATACAGTTTACTCTTGCTACGGAGTATACCAGCAACCGCAGTTATCATTAGCGGCAATCCTTTGCAATTTGTTATAACTTTTTCTCCAACCTTTTTGAATTTACCAATATCTGACCGTCGAATAGTGTTATTTTTCCCAAATGCCCTATGGTAAAACAGATTTCGACTTTCATCTTGCGTCAGAGGACGCATCAGTACCAAACCATCTTTAGCAGCATACGCACCAACCTTTTTGTCTCGAGAAGTCAACAAAATTCGACTTTTGTCACCACAATCTGGAAACCAATGTCTAATGTTATCCCAATCACTATTGCTCCATATGTCATCCACAACAATCAAATACCTTTTTCCCTGCAAAACTTGCTTTAGATGAGCAGCTAGTTGTCCATTATCCATTCCATCAAAATCTTTGTCTTTCATTTCAATAACATCACGAAGGAGGCGTAGGAGCAACTCTCTTAAATCATAGTTTTCAGACACAGTAATCCAACCACGAATAGGAAAGTCCTCCTTGTTAATATCGAATAATGTAGTTTTGGCAAAAGTTGTCTTACCTATGCCCGCCATCCCCACAACAGAAACCACTTGTAGTTTTTTTGATCCATAGGTAAGTCTTGCAACCATATTTTTTCTTTCTTCATTGTAACC
>SL-0121
CAATAGGGTCCTGTTGTGGAGGATATCGAAGTGATTGGTTTTGATAAGCCTGCAAAAGATGTGATAAAGCGACTCTGTGAAGGATCAATAGATCTTGATGTTATACCTATTGTGGGAATGCCAGGACTTGGAAAGACCACACTGTCAAGAAAAGTTTACTTGATTTTCATTTTTACAAGAGAATGTGGGTTTATATTAGGACATCGAAGAAACCAAAGGATCTTGTTGTTAAGATTGTAAAAGAAGTCGCGCCAAGCAATAGTGAAGAACTAATTAATGACAAGGATGAGGAGCAATTAGCTCATATAATACATGGTTTTCTCATTGTCTTGGATGATGTGTGGGACTCACAAGTTGTAGATTTTGTCGAGAAAGCTTTCTCAAACAACAAATCCCAGCCCCGAGGGGGCAGAATCATGTTGACAACTCGCCAACAACGTGTAGCTGAAGCTGTCAGCGCTCATCCTCACAATCTGGAAAATATGTCAAAAGGGGATAGTTTTTAAGTTGTTGGAACAAAGATCTTTTGGCAAAACAAGGGAGTGTCCTATTAAGTTAAGAGGATATGGAAATGAGATTGTAGATAAATGTTGTGGCGTACCACTTGCTATAGTGGTGATTGCAGGAGCTTTGAGAGGTTGTGAATGGAAACTAGTAAAGAATAATGTGGGAAAGCACCTTATAAACAAAGATGACAGTAAAAGTTGCTTGAAATTTGTTAAAACGAGTTACAATCATTTGGCGCAACAGAGAAAGGCAGCCTAGTTGTATTTTGCAGTATTTCCTCAAGGCTTTGATATTCCTGCTTGGAAACGTATTCGCTTATGAGTTGCTGAGGGGCTAATAAAGTCCGATCTTCAAGGCAGTGAAATCGAGGAGGTTGCAAAGACTTACTTGAGCGACTTCACCGGGAGGAATTTAGTGATGGTGATGCAAAAGAGATCTAACGGTCAAATCAAAACATATCGTCTCCATGACATGTTGCATGAGTTCTGCATTAATGAAGCT
>SL-0122
TTTTGTATAAATACAGTACATCGATCATTGAATGAAGTTAAGTACTCATTCCCAAATTGCAGAGCTTTTCTTCTTTTCTGTTCTCTCTCAAAGCTTAGCTTAACATTCATCAATGGAGAATTGACATTCTCCATAAGTTCTGCTCAAATTCAATACCAACTCATCCCCAACGCCTTTCCACTCATCAGGGTGTTGGACATTCAATCCCTCATATTTGAATTCTTCAAGATGTTTTATCGGCTATTTCACTTGAGGTATATTGCCATCAGAGGCAACTTCACTGTGCTTCCTTCACTCTTTCGTAATTTTTTATATTTACAAACTCTTATACTTCGTAATGATGATACACATACTTCAAGCTCCATCCTTGAGATTAAAGAGGACATATGGAAACCGTTACAATTGAGACAACTGCACTCTGACCTTCCTGTGAAATTGCCTCCCCCTCCTACCCCAACAAGCAATAGTCCTACTTCTTGTCTACAAACTCTTTGTAAGGTTACACCAGATATATGCAAAAAAACTGTAAAGGCTTGTCATCTCAGAAAGTTGGGTATTGAAGGGCAATTGGCACTTCTTCTTGGAAAATCTACCAAGGGACGTGGATTCGACAGTTTCCAAGAGCTAAGGTGTGTGGAAAAATTGAAATTGTTGAACAATGATTTTAGTGAAGAGCTTCACCTTCCTCCACACTTTTTCAGCTTACAAAAAAACACTGAAAAAGTTAACTTTGTCAAGTACAAGGTTTGAGTGGAGTGAGGCAGATATGTTGGGGCAGTTGGAATGTCTTGAAGGTACTGAAATTGAAAGATAATGCATTCATAGGGAAGAATAGGAAGCCCAAGAAAGGAAGTTTTAGCAAGCTCCAAGTCCTGCACATTGTCTGGGCAGGAAACTTGGGATGCATCAAATCGTCCGTTCCAAAGTCTTACACACCTTGCTCTTATTTCCTGTTATGATCTCAAGGCTTTGCCACACGAGCTGTCTGATTTACCTTATCTTTCAGAGATGAAGCTGAACCGCACATTCCAGGCAGTCAGTTCTGCCATAGAAATCAAAAGAAAAAAACTACAGAGGCAAGGTCCGGAAAGCAACATCAAATTCAATCTCATTATATTGCCCCCTCCCTCGTCC
>SL-0123
CACAAACAAGACTGTGAAACAAGCAGATGGGAAGAAGAAGTAAAAAACTGGAAAATACATGGAAAAATAAAACATGATATAACCAACCAAGGTATGAAAGAAGCGAAACTCAAGATCAGTCAGTTGATTTTAGCCTCAGAAATATGAGATGTCCTGCCTTGGCATTCTGAACTCACGATCAGTCAATTGTCGATCTTAAGTACCTTCAGGTTCGTGAGGCAACTCATTCCCTCGGGCAATGAAAATGATTTACGGCACTTGGAAATTTCAAGTTTTTCAAGTGCAGTAAGATTTGCCAGCCAGTTTGGCAATGCTGCAAAATTCAGGCACCTTTCCACCCTCAGGTATTGTAGAGTAGCACTAGCACCTTCAAGCCATCGCGGCGAAGTAACTACCTCTGGTAAACCAGCAAGTACCAACATCTGAAGGCTCCCGAGGCAGTGAACATCTTTTGACTCCAATTCAGGTAAGCCTCCGATAACCAATGACCGAAGCATCCTAAGTCCTTCAATATCTTGCCACTCCAACAATGTGAGCTCTTTACAGTCAACAATCAACAGATTTTCTAAAGCAGTAAGGTGCTTCATAGCAATTGGGAAAAAGGTCAGTCTTGGGCAACCGATGATTGCCAAAGTGCGAAGGTTAGTCAGATGTTGCAGACCTTCAGACAAAGATACGAGATTGTTGCAGTTATGAATGCACAAAGAACGAAGAGATGATAAGCAGACAATTGCTTTATCAGGTAAACATGCTTGCTTGGTGGTTATATACAGGTGTCTTAGGCTGATCAAATTTCCAATATCTTTAGGCAGCCCTTCAAGTTGTGGACAATGAGAAATTCGGAGTGTCTGTAAGCTCAGCAACTTGTTAATCGAATCAGGTAATTCTTTAATGCTTCCGTTGGAACTTACATCAAGATTCTTAAATACATCAATTCGCCAACAGAGCTAGGCAGCTCATCGAAACATGAATCACTGATATCTAGCACCTTAAGTTGCATAATCTTGCTATGCAATTCTCAACGAACATCGTACTCATCGCCCCTACTCCATCAAAGGAGAAGGATATGGTCCTTAATGCCTGGTTTCTGAGAAGGGATGCTGGCAGTTCCTTGCCTGACAAATCATATTCAGAAAACACCACATGTCTGACCTCATCAGAAATGTTTTGTATGTGAGAATTTACTGCACAGAATTCAACCCCTGCTGCTGACAGTGCAAGATCATGTACAAGGTCATGCATTGTACAGATTGAAGTATAAACGGAACGATATTCTTCAACGTCTTGAAAGAAGGATCTCGACAATAACTCTCGGAAATGTTGAATGGCAACGTGCTCAAGATCTTCTGATTCATTAGACTTACTAATGAGACCTTCTGCTACTAGCTGTATCAATTTATCTATTTCAATCACACAGCCCTTGGGAAATATTGAGCAGTAAGCAAGACAAACTTTGAGATAAGATGACAATTGTTCATAGCTCACTCTTACTGCAGATGAAATTTCTTCGTTCTGATTTGAGTTCCACCCGCTGTGACTGTTAACTATATTCCACTCCCGTCTCTCAGTTTTCTTCTGCAATGAAGATCCTACAATTATTAAGAATAAGGGATTTCCCTCACATTTACGCACTATCATTGGCGCAATCCAAACGAGATTTGGATGGAGCACTTCCTGACCTTGTTCAAATGCCTTAAGAACAAAGTCAGACTATCTTCATGTGACAAACCGTTCAAACAGTATGCAGGAGCCGTCCCCATTATCGAAGCTACTTCCGTTTTCCGAGTAGTTACAAGAATCTTACTTCCACAAGCACCCACCATCAACAACTTCTGCAGTTCATCCCACTACACTGTGTCCTCATTCCACACATCATCTAACACAATCAAATAATTCTTTCCATACAAAGTCTCATGAACTAGATTCTTCAGTTCATTCATATCAAGTTTCTCACATAAATTTTCTCTAACTGAATTCACAATTTGTTCTAATACTTCCTTTACTTTAAACACACGAGACGCACGAGACCCATATACGCAGCTGAAACTGACTAACTATCCTTGGATCATTATACACCAATTTGGCAAGAGTAGTTTTTCCTGTGCCTCCAACTCCAACTATGGGATATACAAAAAGGGTTGCTTCATTTCCTGATTTTAAAAGTGCTTCGATCAAGGTATCTCTATCAACGTCCCTTCCCACAACACCAGAGTAATGTACAGATACACAAGTAGGTGTACATTGTAAAATTGCAATACTGCAGTATGGAGTAGTGAGGTCCCACTCAACAAGTTCAATCTTTTCTTCAAAATCCCCTATCTTGTCTAAATCAGCTGCAATACTATCTAATCTCTCCCTTATTTCTTTCAACTTATAACCCATTCTATATCTAAAAAGTAGAAATTTAAAGGGTGAGAATAAAAAACAAACCTTTGACTCTGCTGTACATGAGTCTGAATTTCATCAAGAAAATCATCAACATCATAAAGAACATCTTTGAGTTCTTTTAGCCAATTGGTTAACTCATGATTCTTGGATTCTTGATCCTCAGCATCCAACTGTACATCTCTAATGGTGATTAAGGTTTTGTTGAGTTTTTTGAGCTCATTTTTAACACCCCAAATCAAGTAAAACTCTTAAACAGCATGACATCCTAATTTACCTAAGATGGAGTTTGCAATGCTGAAGAGAAAAGATGTTGCTGCCATGTCTTTCAGAAGAAGGAAAATTTTGACAGTATGGAGAGAGGGCAGCATGTGTCTCTATCAATTTGTAATAACTCAATAGTAAAAATAATCAACAACCACAACCTTAATCTCTGGAAGGTAGAACAATTGTTTTCGAAAAATTCTCCGCTCGAGTAAGATATATCATAGAAGTTAAAAGAAAAATACGAAAAAAGGTGTGAAATATATTTATTGAAATTGTTATAACGATATCAAACTTTGTAAAGAACATTTTAACCCTACATCCTACTCTATTTGATAGTGTATTATAAAGGTATATATGTCCTCACGTGGACATCATAAATATCGGATAATTATAAATAGTAATGTGTCCACGTGAGCACATATATACCTTTAAAATACACTATTAAATAATGTAGGAGGTAAAAAGTCCTCCATAAAATTTAATCTCATAACAATAATTTCAATCAAAATGTAAATTATTTTTCAGACCCTTTTCGCTTATGGAATCAAGAGGACATAGAAAAGCATAACAAAAATGCCCTTACAATAGGCAATTCTCCACACTAATATGTACCAAAATTGATTAATTTAACATGCATAAAATACACTTTGAATTTATATGCACTAACTTTGTTAAACATCTTCCTAACTCCCTTTCTTTTTCATAGTGAAATTACTATTTTCTATTGGTTCTACTCTCTTTGTACATATTTACTTATTTATATTTGACTTAACATAATTCTAAAAAACAATAAATAAAATGATAATTTTACTGTGTCACCTCTATTAATCATAAATCACGTAAAAATGAGAAAATAAATAATATCAAATAATAAGAATAAAATAAATATAAAATAATAAATTATCTTTTTATTTTAAAAATAAACTAATAAAGAGGTGTTCATCTTTTTTGTGTCTTATGTTTAAAGTAAAGAAAGTATTAGAACAAATCAAAATGACAAAATTTTACCACCGGTCTCAAAGTTTGTGTAGAATGTGTAACATTTCATTTCGGGAATGGCAAAGTGTTTGGTCTGACATTTTAATATTAATAAAATGGAAAAAGTGTCATGTTTACTCTTGAACTCTTAGAAAAGGGTTATATTTATCTTTCGTCATATATTTTTTTTTGATATATTTGCCCTTACCATCCAACTTTGGATACATATTTGCCCTTCATTAGAAATTAGGGCTAATAAGTACTTAAATCGGGTTAATAGATTTTACTAAATGGTTGGATAGAATACTAAATAGAAAGTAAAATTTTAATTACAATTAAAAATATATATACATGGAGCCACGTAGGCGTCATTGAGGCTGCATATTGGTCGGTTCGGTTCGGTTTTGAACATTATCGGTTTTGCTTATTGGTTATCGGTTTGTAGACTAGCTAAACCATTAAAGAACCATTAAGTTATTGGTTTATCGGTTATCGATTTATTGATTATCGACTCTTATCGGTTCGATTATCGGGTTAACCATTAATATATCATATACTTTTTTAAAATAAAAATCACATGAAAATTTGAAGATGATCCCACGCACTTTGCAAATTAAGTCTACAGAATTACAAATTGCAATTTACAATTTGCACTTTGCAGTTTGCACTACAATTTGCAGGCAGAAAGTGAAAACAATTTAGTGCAGTCACTGCACTTTCAAGTTTCACCAAAAGGAAATGCAAAATTGCAACAACAACATCCACATTCCACTCATTGCAACAAGCCAACAACAACATCAACTCATCAAGTTTCACCTTAACAGTTAAAAATACTACAACTGTACAATACATATATAAACTTTGCAACAATTCCAGCCTGCAGGCTGCCACAGTCCACACTCCACACAGAGTCACAGACACAAATTTAAAATAGCAGACACCACACAACAGTAACACAACCTAAAAATTGAGTCTAAACATAGTTCTAATAGTTTATGTTCAAGTAAACAACATAATAACTAGTCATCAATCCTCAAAAGTTGACGCTTTTGGTTCCTGTTTTCCACACAACCCTGAA
>SL-0124
TTGGCGAAATCTTTCTTGTTCAATATCATTGAACGTGTTTTGGCTAAAGTTTCTTCAATTGCTATATATGAGATCAGTCTAGCTTGGAATGTTAAGACAGAGCTAAGGAAACTCCAAAGTACTCTATCCACCATCAAAGTTGTACTTCTAGATGCAAACGAGCAGCAGGCGAAGAACCATGAAGTGAGAGATTGGCTGGAAAAGCTCAGAGATGTTGTTTATGATGTCGATGATTTGATGGATGATTTATCAACACAACTGTTGCTGCGAATGCATTTCGAGTAAAGCTTTAGGAAGAAGGTAAGGAAGTTCTTTTCAGGTTCAAATCCAATTATATATCGATTCAAGATTGGCAGAAAAGTAAAAGAAATCAAGGAGCTGCTGAATGAGATTGCAGATGATTGGAGAAATTTCCACTTCACGGAACATACTTATGTAACTCCAGCTGAGAATACGAGTAGAGAACAAACACACTCCTTTGTGAGGGCATCAGATATCATTGGTAGAGATGATGATCAAGAAAACATTGTATAACAGCTGATAGATTCTCATGATGAGGAAAATATTTTTGTGATTCCTATTGTTGGACTTAGAGGGCTTGGAAAAACCACACTTGTTAAGTTGGTTTATAACAATAATAGGGTTGTTCAGAATTTCAACCTTAGATTGTGGGTTAGTATTTCTGAAGATTTTAGTCTGAGCAAGGTAATTGAGAAAATTGTGAGGTCCGGAACAGGAGAGAGTTTTGACCACCTAGATATGGACCAATTACAAGGTTGTTTGGGAGAGGTTTTGCAACAGAAAAGGTATTTACTTGTGCTGGATGATGTGTGGAATGAAGATCAACACAAGTGGATAGATATGAGGGAGTTGCCGATGAATTGTTCCAGAGGTAGTAAAATTGTTGTCACTACACGTAGTAAGATGGTTGCTTTGATTACTGGAACAGTTCCGCCTTATTATTTGAGAGGCCTTGGTAATGATGACTGCTTATCTTATTTTTGAAATGTGCATTTGGAGGGCAGGACAATTTGTTTCCTAATCTAGTAGAAATAGGAAAAGAAATTGTGAAAAAGTGTGGAGGAGTGCCTTTGGCTGTGAAAACCTTGGGAAGGTTGTTGTACATGAAAACAGACAAGAACGAATGGTTGCAGATAAGAGACGATGAGATATGGGAAATCGAACAGAATAAATCTGACATCTTACCAATATTGAGGTTGAGCTATGAACAGATGCCATCACATCTAAGACAGTGCTTTGCCTATTGCCCCATGTTACCCAAAGGTCAAGAAATTCCGTGGGAGGATTTTATCAATCGCTGGGCTCAAGGATTTATCCAGAGTTCAAACAGAAACAGGAAGTTGGAAGATATCGGTAATCAGTACTTTGATGAGTTGCTATCAAGGTTTTGCTTCCTAGATGTGATACAAGCAGCTTTTGATGGAGAAATATTGGCTTGTAAGATACACAATCTTGTGCATGATCTTGCACAGTCAGTATCAGGTGCAGAGTGCTTAAATGTGAAACCCAATGCTTTCGTGGTTTCTGAGAGAGTTCGCCACTTATTCTTCCATGCAGAAGATATGTCTAGGAAATACTTCCCCAGATTTTTGCTTCCTTTGCATAAGGTGAGGTCTTTTTTTTTATTCGTTTAATATTGGACCTGTAAACAAGTTTTTTGTCAAGACAATGTTGTCAAATTTCAAATGCCTTCGGATGTTAGTCTTGAACAATCTAGATCTTGAGGAGTTGCCAACTTCGATAGGTAACTTGAATGAATTAAGATACCTTAACCTTAGTGACAGTGGTAATATCAAGTTTATTCCAAGGTCTATGAGCAAATTAGTAAATTTGCACACCCTTAACCTCATTAACTGTGAACAGCTTAAGGAGTTGCCAAGAGACTTTAGAAAGTTAATCAGCCTGAAGACCTTGTATTTGACCACACATCAGATATTAGCAGGGATCAAGAATCAACATTCTTTCACTTCTCTTCAATTTTTGCTTCTTTTCGAATGTTGTTTCCCAAAATTGCAGCCAGAACTGGTGCAGCATTTTACTGAACTTCGGTTGTTGCGTATCTACGAATGCCAAGTTTATGTTCTCTTCCAAGAAGTATTAGATATCTTACTTCACTTGAAAAGCTATGGATCTGGAACTGTGAAGAACTTGATTTGATTGATAGAGAAGGAATGTCAGGCCTAACAAGTCTTCAATCCTTGCTTCTAATGGGGCTTCCTAAGTTGGTGACTCTACCATTGGAACTCAAAGATACCGCTCCTACAACATTGAAGTACTTTAGAATCGCCGATTGTCCCTACCTGGTGGAGCTTCCAGAGTGGCTGCCGAATTGCTCCTCACTTCAGAGACTGTATATAGAGGATTGTCCTGTTTTGGCATCGATACCTCAAGGAATC
>SL-0125
ATACTGGGGGTGAGAAAAATGTACAATTTGATTTGATTTTTGTATAATAATGTACGTACTGTAAAGAAGTGAACTTTGGGAAACACAAGGTTTGCATAGAGTGAGGCAGAAAAATTAGGGGAATTGGAATACCATGACGTTCTTAAGTTGAAAGAAAATGCATTGATTATTGATACTTGGTAGCCGGAGGTCAGAGGTTTTAGAAAACTCTTGGTATTATGGATCAAGAGTGAAGAGTTAGAAACTTGTGAGGTGTTAAATTATAACATCCCATCCTTGGAAAACTTTTTCTTGTCTCGTTTGATAAGCTCAACTCTGTGGCATTTATAGTAGATGATATACCTAACTTTTGCGTTATCAGGCTACAAAACATAATCAAAGCAGTCAAATCTGCA
>SL-0126
ATCCTGAAGATGGCTGATGCCTTTATGTCATTTGCAGTTCAAAAATTGGGTGATTTCCTCATACAACAAGTTTCCCTGAGAACAAATCTGAGAAAGGAAGTTGAGTGGCTGAGAAATGAGCTGCATTTCATACAGCCTTTCCTCAGAGATGCAGAACTAAAACAATGTGGAGATCAAAGAGTTCAACAATAGGTGTTTGAGATCAACTCTATTGCTAACGATGTTGTTGCTATACTTAAGACTTATAACTTTGAGGCTGATAAAGGGGATGATGACGGATTTGCTAGTCGTCTCAAGGCTTGCGCTTGCATTTGTAGGAAGGAGACTAAATTCTACAACGTCAATAAGGAGATTCAATCACTCAAGCAACGAATCATGGATATTTGTCGCAAGCGAGAGACTTATGACATTAAAAATAAAAATATCAATAACAATACAGGAGAAGGGCCAAGTAATCAGGTTAGAACTTTGAGGAGAACTACCTCATATGTGGATGACCAGGATTACATATTTGTTGGATTTAAGGATGTTGTACAAACATTACTAGCTGAACTTCTCAAAACAGAGCCTCGTAGAAGGGTCGTCTCCGTGTATGGCATGGGCGGATTGGGAAAGACTACTCTTGCAAGAAACCGTTACATCAATCCTCGTATAGTCTCTAGTTTCCATACACGCGCTTGGATATGTGTTTCTCAAGAATACAACACAATGGATCTTCTTAGGAATATCATAAAATCCATCCAAGGTCGCTCCAAGGAAACTATAGATTTGTTGGAAAGGATGAACGAAGGAGATCTAGAAATTTAACTTCGTGATCTATTAAAAGAACGCAAATATCTTATAGTGGTTGATGATGTATGACATAAAGAAGCATGGGAGAGTTTGAAAAGAGCATTCCCGGATAGCAAGAATGGCAGCAGAGTCATTATCACCACGTGCAAAGAGGATGTCATTGAAAGAGTAGACGACAGGGGTTTTGTCCATAAACTTCGTTTCCTAAGCCAAGAAGAAAGTTGGGATCTCTTTTGTAGGAAACTACTTGATGTTCGAGCAATGGTGCCAGAAATGGAAAGTCTAGCCAAGATTATGGTGGAAAAGTGTAGAGGCTTACCTCTTGCAATTGTTGTATTGAGCGGACTACTTTCGCATAAAAAAGGGCTAGACGAATGGCGAAAGGTGAAAGATCACCTTTGGAAGAACATCATTGAAGATAAATATATTGAAATCTCCAAAATTCTATCATTAAGCTACAATGATTTGTCAACTGCACTGAAGCAGTGTTTTCTGTACTTTGGTATTTTTCCAGAAGATAAAATGGTGGATGCTGAAAACATAATATGGTTGTGGATGGCCGAGGGTTTCATACCAAGAGGAGAACAAAGAATGGAGGATGCTGCTGAAGGCTTCTTGAATGAGCTGATAAGACGAAGGTTGATACAAGTGGTAGATACAGTTTGGGAAAAAGTTACTGAGTGTAGGGTTCATGATTTACTC
>SL-0127
CCCTTTAACTCTTTCTACATACCCAGCATTTGGAAGAGCTACATGTTTTTTCATGACTGGAAAATCAAGCTCTGTAAGATGAGCTCGGCGTTGAATAATAAATGACGGTATTTCCCTTTTTACAAGGCCTTTCAACTTTATCCCTAACTCCAACTTCATTCTTCCAAGGTTTTGTGGGAATTTCTCCAATCTTTGGGAACCCTTAAGATTCAAATGTTCAAGAGACTTCACATTAACACATGGAAAACTCTCAACGATAGAAATTTAACTTAATGAGTTTTTTTGGACATCTCCCAAGGAAGAATAAACAATTTTAGGACTAATACTTTTCTCTAGATTTAAGCCCTGCATCCCGGTGATATTTTGTATTTTCATCAGTCATATGGAGAAGCTCAAATCAAGCCATCGTAC
>SL-0128
AACTAAATGTCTTAAATTTATCAGGTAAGTTGTCTCGCGGGGTAGTTGGAAAGTGTATCCTCCCACATCGACAACAAGTGTCTGTAGATTGTTGAGGTTGCTAATGGAAGAGGGAAGATCACGGATACCTCTTCAGCTTAAGAACTTGAGGTGGTACAAACTTCCAATGGCATCAGGTACGTCTATAGACATATTCCCAACATTCATATCCAAGTGCAACACATAGGTGTTGGAACACCCTCCTGATGTTTATAAGACTTGTCTTACAAAAGTCTCGATCGAAGAACATAATTGACCTCAACTTTAAGTTTGAAAGATCAAGTGAGAGGTACATTTCTCCTTGGTTGTGAATCATATGTCTGATACATAAAGATGATATGGAGTGGCTTCTTGGACCATAAATGTCAAAGAAGTTTATCTTTGATGCCTTCTGTATCGTAAGATCATGGAGTAAATCATGAACCCTACATTCAGTAACTCTTTCCTAAAATGTATTGGCCACTTGTAACAAGCTTCGTCTTATCGATTCATTCAAGAAACCTTCAGCGACATCATCCATTCTTTCTTCTCCTCTGGGTATGAAACCCTCGTCCATCCACAACCGTATTATGTTATCAACATTTACCACTTGATCTTCTGGAAAAATACCAAAGTAGAGAAAACACTGCTTGAGCGCATTTGACAAATCATTGTATCTTAAGGATATTATGTTAGATTTCAATAGATTTATCTTCTTTAATGTTCTTCCAAAGGTGGTCTTTCACCTGTTGCCATTCGTTTAGCCCTTTTTATGCGAAAGTAGTCCGCTCAATACAATGATTGCAAGAGGTAAATCTCTACAGTTTTCCACCATATCCTTAGCTAGACTTTCCATTTCTGAAACCATCGCTCAAACATCAAGTAATTTCCTACAAAAGAGATCCCAACTTTCTTCTTGACTTAGGAAATGAAGTTTATGAACAAAACCTCTGTCGTCTGCTCTTTCAGCGACATCCTCTTTGCATGTGGCAATAATGAATCTGCTGCCATTCTTTCTAACCGTGAATTCTCTCTTCAAACTCTCCCATGCTTCTGTCTTCCATACATCATCAACCACCACAGGGTATTTGCGTTCTTTTAATAGAGCACGAAGATAAATTTCTAGATCTCCTTCTGTCATCCTTTCCAACAAATCTTGATTTCCTTGATGTGACCTTGGATGGATTTTATGGTATTCTAAGAAGATCCATTGTGTTGTACTCTTGAGAGACACATATCCAAGGGCATGTAGGGAAACTATTGAGTATATTAGAACTGTTGTAAAGGTTTCTACCAAGAGTGGTCTTGCCTAATCCGCCCATGCCATAAATGGAGACAACACTTCGACAAGGCTCTACTTTGAGAAGTTCATCTTTTAATGTTTGTACAACATCTTGAAAGCCAACAAAAAT
>SL-0129
AATCTCCTTTAAATTTGGACAATCATGGATACCAAGACCTTTAATCAATGGCATGGCATTTGTGCCTAAATGCCATCTTTCTAGCTTCTCAAGATCACTAAGAATAAGGAACTCTAATTGACTGAACCTGTTATCACTGTACATTATTTCTTTTCCAAGATAAGCTCTAAACAATTGAGATTTCTTAGGTTTGGCAACATCCCTAAAATAGGCATCGGATCTTCTTTCAGTTCTGACTCCCTTAGAACCATCATTGTGATGGAATTTGGAAACAGATCTGCCAATATCTCTATTTTCCCTTCTAACCTCAATTTCTAGAGCTTTTCACAATAATTAACAAATTCAAGGGATGGGAATGATTCATAATCTTCACAACACAATGTGAGAGTGCTAAGGTTTTTCAAGCTGCTAACGTTGGTTAGGGAGTAAGATTTCTTAATACTATCCATCTTTAGTTCTCGAAGATTCACTAAATCAATAGGGTCAACATCTTTCCATTAATCAAAACGAACGCCTTCAAGAACTTGAAGACTAGTGAGTTTTCTTATATGTACTAGAGGTTTTGAATATTACCGAGCAACTAAATGTCTTAAATTTATCAGGTAAGCTGTCTTGCAGGGTAGTTGGAAAGTGTATCCGCCCACATGGACAACAAGTGTCTGTAGATTCTTGAGGTTGCCAATGGAAGAGGGAACATCACGGATACCTCTCAAGCTTAACAACTTGCGGTGGTACAAACTTCCAATGGCATCAGGTAATATAGACATGTTCATATTCAAGTACAACACATATACATGTTGGAACATGCTCCTGAAGTTTATAAGACTTGTCTTACGAAAATCTCGATCAGAGAACATAATTTACCTCAACATTAAGTTAGAAAAATCAAGTGAGAGGTAACTTTCTCCTTGACTATGAATCACATGTCTGATACATAAAGAGGATATGGAGTGCTTCTTCGATCATAAATGCCAAAGAAGTTTACCTCCAATGCTTTTTGTATCGCAAGATCATGGAGTAACTCATGAACCGTGCATTCAATAATTCTTTCCCAATATGTATAAGTCACTTGAACCAAGCTTCGTCTTATCAGTTCATTCAAGAAGCCATCAGCGACATCCTCTATTCTTTCTTCTCCTCTTGGTATGAAATCCTCGGCCATCCACAATTGTATTATGTTATCAGCCTTTACCACTTAATCTTCTGGAAAAATACGAAAGTAGAGAAAATATTACTTGAGCGGAGTTGACAAATCATTGTAGCTTAAGGATAATATGTTAGAGATTTCAATATATTTATCTTCTTTAATGTTCTTCCAAAGGTGATCTTTCACCTTTTGCTATTCGTTTAGCCTCTTTTTATGTGAAAGCAGTCCGCTCATTACAACAATTGCAAGAGTTAAGCCTATACACTTTTCCACCATAACCTTAGCTAGACTTTCCATTTCTGAAACCATTGCTCGAACTGTTAGGACCGAAATAAGCAGGTGTAAACGCGAAAGTTAGCAAAGCAAACCTCAAAAGACCATTGAGTATGAAGACAACGAGAAATATACCAAAAGACACAAAGATTTAACGTGGTTCGGTCAATCGACCTACATCCACAAAGGAGATGAGCAATCCACTATAAATATGAGAGTACAAAATACAGAGAGAAACAACCTCAACCAATTCACCCAGAATACATGGGAGGTTCACACAAGTGATAACGTATCAAGCTTGTAACCCATAAATTCTCTCCCTAACCAAAACTCTCAAAGCCCTTAAGACTACATTGTGAATGCTGATTAAGTTAGAAGGAACATGCCTCTATTTATAGAGTCCTAAACCTTTTCCTACCAGAAAAAGGATTAGTCAATCCAAAACCTTTTCCTTAAAGGAAAACCTATTTATGGTGAGAAATTTAGGGCAAAATAAAACCCAACACGAACATCAAGTAGTTTCCTACAAAAGAGATACCAACTTTCTTCTTGACTTAGGAAATGAAGTTTATGAATAAAACCTTTGTCGTCTTCTCTTTCAGCGACATCCTCTTTGCGCGTGGTAATAATGACTCTGCTGCCATTTTTGCTATCCGGGAATGCCCTCTTCAAACTCTCCCATGCTTCTTTCTTCCATACATCATCAACCACCACAAGGTATTTGCGTTCTTTTAATAGATCACAAAGATAAATTTCTAAATCTTCTTTTGTCATCCTTTCCAATAAATCTAGAGTTTCCTTGGTGCGACCTTGGATGGATTTTACGGTATTCCTAAGAAGATCCATTGTGTTGTACTCTTGAGAGACACATATCCAAGCGCGTGTAGGGAAGCTATTGAGTATATCATGACGGTTGTAGAGGTTTTTGGCAACAGTGTCTTGCCTAATCCGCCCATGCCATAAATGGAGATGACACTTCTGCGAGGCTTTGCTTTGAGAAGTTGAGCTAGCAATGTTTGTACAAAAATGCAATCCTGGTCATCCACATATGAGGTAGTTCTTCTCAATGTTGTAACCTGATTACTTGGCCCTTCTCCTGTATTATAATTGATATTTGTAATACCATAAGTCTCTCGTCTGTGAGAGATATCCATGATTCGTTTCTTGAGTGATTGATTCTCCTCGTCAACACTGTAGAATTTCTTCTCCTTGCTAGACATGCAAGCCTTGAGACGACTAGCACTTTTAATAGCCTCAAAGCTATAAGTCTCTAGTATAGCAACAACATCATTAGCAATAAAGTTGATCTCAAACACATATTGGTGAACTCTTTGATCTCTACTTTGCTTTTATTCGGCATCTTTGAGGAAAGATTGTATGAAGAGTGGCTCATGTCTCAGCCATGTAACTTCATCTCTCAGATTTGTAAGCAGGGAAACTTGTTGTGTGAGAAAGTCACCCAATTTTTGAACTGCAAATGTCAGAAACGCATCAGCCAT
>SL-0130
ATGCATACTCTATTTGTTGAAGGAGAATCATCGAATTCTTTCCAATGGAGGTACGATGTATTTCTAAGTTTCAGTGGTGAAGATACTCGAAAAAGCTTCACCAGTCATCTTAAATTGCGATTGTGCCAAGTTGGAATTAGTACCTTTTTAGATGACGAGGAAGTGGGGAAGGGCGAGGTCATTTCAACAAAACTTGAAAAAGCAATTGAACTATCTAGAGTTTCCATTGTTGTTTTCTCGAAAAAATATGCTTCATCTAGTTGGTGTCTTAAAGAACTTGTTAAGATTCATGAATGCACAGAGATGTTGAAGAAGCTTGTTTTGCCTATATTCTATGGTGTTGATCCTTCTCAAGTACGCAACCCTGTTGGATATTTTAATGAATCTTTGACTAGACGATTTGGGGCACAAAGAACGCAGAATTAGAAAACTGCACTTACTAAAGCTGGACATTTATCTGGATGGGATTTCCGAAATGTTGTTTATAGGTACTATTGTTGATTCAACTATTTAATTTTATCTTTTATTTGACCTTTGTTTATACCATGTGATTTAAATTCATTTATTTTTATTTTTGCTAACTCTTTGTAGGCATGAATCAGATTTAATTGAAAGTATTATAAAGCGAGTCTTACAAGAGGTAAGTCAGACACCTCTAGTTGTGGCTTGTTACCGGTTGGAATTGATTCTAGTATCAAAGATCTAATGGAATTGTTATTCCAAGTTTATGTCAAGATGAAGTTTGCATGATTGGTATATATGGCATTGGTGGAATTGGAAAAACTACTCTTGCTAAGCTTTCTACAACCAAATATTTCGATACTTTGGTAGTAGTTATTCCTTTCAAATGTTAGATCAGAAGCTGGCACATTTTATAGTCTAGTCAAGTTACAAGAAAAACTTCTTGATCAAATCCTAAAAACTAAGGATTTCAAAGTTAGTAGTGTTGCTGAAGCGTTAATTTAATCAAAGCAAGACTAGGGTCAATGAAGGTTCTGATTGTTCTTGATAATGTGGACAATATAAGCCATGTAGAATCCTTAATAAGAGAAAGGAGTCAGTTTGGTTCGGGTAATTTAATAATTGCCGCAACCCGAGACAATCATTTGCTATGTGGGCTTACAGAAAAAGAAAAATTCAAGGCCAAACTCTTAAATAACAATGAAGCTATGCAACTCTTTAGTTGTCGTGCCTTTTAAGAAGTTTTTTCCACCACATGAATATGTTGAGTTGTGACAAGAAATAATCAAATATTCAGGAGGTGTACCATCAGCTCTTGTGACATTGGGGTCACATTTGCGAGGAAGATCAGTAGAAGAATGGAGACATGAACTCGTTAAATGAAAAGCAATTCCTCATCGTGATATTCAAAAGATACTCAAGATAATCTTTGACGGACTTGATTATGATACTCAAAGTGTTTTCCATGATATTGCATGCGCCTTCCATGGCTTCTTTGAGGATGAAGTTACCAAAACAGTAAATGTTTGTGGTTTTCATTCTAAAAGTGCAATTGCAACTTTAGTCCAAAAACACTTGCTCCATAGGGCTTTGCATCGCTTAGTAATGCATGATCTAGTGCGGGACATGGGAAGAGAAATTGTTCGCATGGAATCACCCTGAAATCCAGGAAAATGGAGTAGATTGGTCATCCCTCTAGAAGTCTGTATGTTTTACGAGGAAATAAAGTCAGTAATTCTCCACCAATTTTTATAAAACATTTTTTTCCTCTTAATTTGTACGACTTAACATGGTCTTATGATTCCTTTTATTGAAGTACGGGGCTCCGAAAAAGTACAAGTGCTGAAGGTAGATCGATGGACATTAAAGGGAGTGAACTTGATGACGAAGGGATTTAAGAAAATGAAAAATCATAGGGTGCTAATAATTGATAAGTTACATATTAGTGGAGATTTTGAGCTATTGTCCAAGGAGCTCCAATGGTTACCTTGGAAAAATTGTCCTTTAAAATTTATACCATCAAATTTTCCAGCTAAGAATCTTGTCGTTATAGATATGCGGAAGTGTGATATCCACGATTTTGGTTTGGATCAGCAGGTTTGTTACTCTATTCTACAAAATCATGTGTACTATTATTGCAACTAAGTGAAATGAAATCTTACTTGAATCTATATTTGGTTTGCTGCTAGTGTTGTAAAAGTTTGAAGAGGCTGGATCTTTCTGATTGCAAGAGTCTCAAAATAACTCCGAACATCAATGGTTTACAAAGTCTTGAGTTTTTGTTGCTAAATGGTTGCTCAAGTCTGAGAAAGATCCATCCATCAATAGGAAATTTGTGCAGACTAAGACTTCTGAATTTGCGTGGTTGCAAAAAGTTTATGGATCCTCCGAGTAGTATATGTCAACTAAAATCACTTGGATGGTTGGTCTTTAGTGTCTGCTCATCTGTAAAA
>SL-0131
ATACAATCCTTGTCAACTTCTCTTTCGTGTGTAAGTCTTATATATTGTGGCTTCTCCGAGACTAATATACCAACGGATAATGGGAATTTATACAACTTGACTTATCTAAATTTGAGTGGCAACAACTTTCCATGTCTACCCTTTGACATTTCTGAGTTACAATGGTTGTGTTCATTGCGTTTGAATGACTGAGGATCTTGAAACACTTCCATCAGTATCCAATTTAAGATATCTTCGGACTTTTGAAGTTACTAATTGCAGGAAGTTGGTCAACATTGAAGGGATAGAAGATCTCCCATCTATAGAGCGGATCAACATGCTTAATTGTATTCTCTGCAGAATCTAATCAAAGAAAGTTTCTTTAGTGCACCTGCTATAGCATTTCCATCTAGAGAATATCTGTATCTGGTTAGTCGCTCTCTCTCTTTCTCTCTTTCTTTCTCGTGTCATAGTAATAATCTTTTGTCTCTTCTTATGAAGGGCATAGAAATTAATCTTCAAAGCAATGAGATTCAAAATTGGTGCAGCAATCAAGTAACAACTTCATCTATCTCCTTCACTATGCCGACACATAATAAGGAGTATCAGTTTTTAGGAATGATTGTCTGGTGTGTTTGTGAACTTGTCAAACTACACTCTTCTGGTCCATGGCAAGGCTTGGGGTTTAGTATTTCTGGAGAAATATTTTCAGGTGTCTTCTCGCGTTTTGATAATGTCATACCTGCTGACACATGGAATTATCATGTGTACTTCACAGAACTTACTTAGACATACCTTTTGAAGGCGCGATCAAAGGAGGTGAAAAGATGGAACTCTTTGAACTGAGTAAATATATTACAGTAAATAAGATAGGGATTCATTTGCTATATTTAGATCAACAAGGAAAAGTTACATCATTGCCAGCACTAGTAGATCATACTCACTCTCAGATTAACAGAAGCCAAGACCTAAATTTA
>SL-0132
TATTTCTTCAATACAATCGAGAATCTCCTCCACATTATGAAACCCATGCAGTATTAGTTACTCAAGCATCGCAAAATTATCATTACCTGCTTTCCACCTTTGCAGATCTGCTTCTATAATTCTTAGATATTTTGATTTGCGAAACATAACATCTTCATTTAGTCTCCAATCTGTTCCAGCGAATGCATAAAATTGTTAGAGATTAGGTAAATTAGCCAACAAAGTCATGACTTCCCATGCTATACAAATACCTTTTAAGGAAAATATCCCTGAGTAAATCATGATCGGATCAATGGATTGCCAAATCTTTAGCGCTCTTAAATTCGGAGTTCTTCTTTTGAT
>SL-0133
GTTGCTAATCTCTTGATTGCTTCATGTAATTAGAGAGACAACTTCAAGAAGCATTTGTCTCTCATCATATTCTTCGAAGATAGTGACCCATGCATGTTTACAATATTGAGAACAAATATAATCATCATAAACTTTTTAAGCAAGAGTTTTCTTACCTATATTGTACATACCTAAAATTGGTACGACATCTAAATCATCTTTTTTGGGAGTGAGATGTTCAAGTATGGCATTGAAGTAATCCTCCATCCCAGCAATAATATTTTC
>SL-0134
AGGTTTCTCAATTATTGCAGAAACGTTCCTCAAATGTACAAGCTGAGGCATTACACAAGAGAAATCATATTCAATTAAAAATACTTTCAATATCTTAAGGAATATCTGTTATGGAATATCCACTTGCATTAAAATAAAGGTGCCTATTATACCATTGTTTTGTCGCATACCATAATCATGTTTCTCTTCAAGTGGAGATAGAAGTATCACTCGGTATTGAGAATATATAGATTAACTTAGGCATATTTGGTGAAGAAGATCATGAATTTTCAACTTCTTATCCTTCCATTTGTTGTTCATGTACAAGCCATAATTAGACTTCTATGAGCTAACTCTTCCAGATACTCCTATGCCACCACTTTCAAACTTTTATTGTTTCTAATAAACATGGAAACAATAATATTTTTATCTTCATGAAAACCTCCAAAGAAAGAATTGTTTAAACTATTCGGATACAGTACCAGAGAATTAGTTCAGATTTTTCTCAACATTCATCGAATTATTATATGTTGGGTCCATTTGACCAAGAATTCTAGCAACGACAACAACTGAGAGAGGTAATCCTTGACATTATAGTACAATATTCTTCCTTATTTTTACAACTAGAGGTGGAAACAAATCATTTATTGAACAATTTTTTGGTGAAGTTCAAACTTTCATGAAGACTTATAAAAGACTTTCTATGAGGTGGAAAATTAGGACAACTGCCACAATAAGAAACATACAAGAGCCGATGGTTAGTAGAATTCGTCTTCCGTTGTCATCATTTTGAAATATTTTGCATTTGGTTTCATGCCTCATTCACCATATGTCATCTTTGACAATTATAAATATCTCAACCTTTAGACCGCTTTAAGCAATCTTTATTAGTTGATCATCGCTAATCTCTTGATTGCTTCCTGTAATTGTAGACTAAAACTTCAAGAATCATTTGTCTCTCATCATATTCATCGAAGATAGTGGACCCATGCATGTTTGTCATATTGAGAAAGAATATAATCATCATTAGATTTTTAGACAAGAGTTGTCTTACCTATATTTCACATGCCAAAAAAAAAGGACGAAATCTAAATCATCTATGTTGGAAGTGAGGTGTTGAAGCATGCCATTGAAGTAATCCTCCATCCCAACAATAGAATT
>SL-0135
ATAATGAGCAGCATACTTGAATTGAGTGAAAATTACAATTCGATTTCTATTGTTGTCATATGTAAATATTTTTTGCATTTTGTCCTATACCTCACTAGTCCAACTATCATATTTAACAATTAGAAAGCTCCTACCATTAAGACTTCTATACATAATCTCCACTAGTTGATCACCGCT
>SL-0136
GTTTAAATAAGATTGCGAGTTCCTCTTATGATTTCTGCAGCAAGAGGATAAGATATCAGCAGCATACTTGAATTGAGTGAAAATTACAATTCGATTTCTATTGTCGTCATATGTAAATATTTTTTGCATTTATTCCCATGCCTCACTACTCCAACTATCATATTTAACAATTAGAAATCTCCTACCATTAAGACTTCTATACACAATCTCCATTAGTGGATCACCTCTTTAGGCCCGACTACGTGATGCGACCAC
>SL-0137
AAGATAATCAGTAGCATACTTGAATTGAGTGAAAATTACAATTCGATTTTTATTGTCATCATATGTAAATATATTTTGCATTTATTCCCATGCCTCACTACTACAACTATCATATTTAACAATTAGAAATCTCCTACCATTAAGACTTCTGTACACAATCTCCATTAGTGGATC
>SL-0138
AAGATAATCAGCAGTATACTTGAACTGTGTGAAAATTACAATTTTATCTCTATTGTCGTCATATGTAAATATCGTTTCCATTCGGCCCCAAGCCTCACTACTCCAACTATCATATTTAATAATTACAAATCTCCTATCATTAACACTTCTATACAGAATCACCATTAGTTGATCACCGCTCATTTCGTTATTGCTTCCTTTAACTGAAGATGCCATTGCAGGTAACATTTGACTCTCATTGTATTCTTCGGAGATAGTGACCCATGCATGTTTATTAATCGAGAAAAAGTATACGATCAATCATTATAAAGTCTTTTGGCAATAGTTATCTTACCTATACCTTCCATACCAAAAAGTTGTACAACATTTAAATTGTTTGTTTTTCATGTATGGCGTTGCGGTCATCCTCCATCCCAACAATAGTGTTTTCATCATATGTTGTACCTTCTCAGGTGAGGGAGTTGCTGCTTGTTTTGCAGATTTTCTTCAATGCTTGTTAAACTCAGTATGTGCCACTGAATCAACATCTTTTTATAGTTTTAGCGATTCTTCCTCCAAGTATTTACAAGC
>SL-0139
AAGATAATCAGCAACATACTTGAATTGAGTGAAAATTACAATTCGATTTCTATTGTAGTCATATGTAAATCTATTTTGCATTTATTCTCATGCCTCACTACTCCAACTATCATATTTAACAATTAGAAATCTCCTACCATTAAGACTTCTATAAACAATCTCCATTAGTGGATCACC
>SL-0140
AAGATAATCATTAGTGTTATTGAACTGAGTGAAAATTACAATTTTATCTCTATTGTCGTCATATGTAAATATCGTTTCCATTCGGCCCCAAGCCTCACTACTCCAACTATCATATTTAATAATTAGAAATCTCCTATTATTAAGACTTCTATAGAGAATCTCCATTAGTTTATCACCGCTCATTTCGTTATTGCTTCCTTTAACTGAAGAGGCCATTGCAGGTAACATTTGACTCTCATTGTATTCTTCGGAGATAGTGACCCATGCATGTTTATTAATCGAGAAAAAATATACGATCAATCATCATAAAGTCTTTTGGCAATAGTTATCTTACCTATACCTTCCATACCAAAAATTTGTACAACATTTAAATTGTATGTTTTTCAAGTATGGCG
>SL-0141
AAGATAATCAGCAGCATACTTGAATTGAGCGAAAATTTCAATTCGATTTCTATTGTCGTCATATGTAAATATTTTTTGCATTTATTCCCATGCCTCACTACTCCAACTATCATATTTAACAATTAGAAATCTCCTACCATTAAGACTTCTATATACAATCTCCATTAGTGGATCACC
>SL-0142
AAGATAATCAGCAGTATACTTGAACTGAAGGAAAATTACAATTTGATCTCTATTGTCGTCATATGTAAATATCGTTTCCATTCGGCCCCAAGCCTCACTACTCCAACTATCATATTTAATAATTAGAAATATCCTATCATTAACACTTCTATACAGAATCTCCATTAGTTGATCACCGCTCATTTCGTTATTGCTTCCTTTAACTTAAGAGGCCTTTGCAGGTAACATTTGACTCTCATTGTATTCTTCGGAGATAGTGACCCATGCATGTTTATTAATCGAGTAAAAATATACGATCAATCATTATAACGTCTTTTGGCAATAGTTATCTTACCTATACCTTCCATACAAAAAAGTTGTACAACATTTAAATTGTTTGTTTTCAAGTATGGCGTTGAGGTCATCCTCCATCCCAACATAGTGTTTTCCTC
>SL-0143
ACATAAAAAATACCTTCTATGTGGTGGGAAATCAAGACATCTCACATGATCAGCTGCATACTTGAGCCGAGTGGTTAATACAATTCGGTTTCTATTGTCATCATTTGGAAATATTCTTTTAATTGGTCCCATGCCTCACTAATCTATATATCATATTTGACAATTAGACATCTCCTACCATTCAGAACTCTATACACAATCTCTATTATTTGATTACCTCTCAT
>SL-0144
GAAGTATTTACAAGCCCCTTCTCTAGTTTTCTGTACAATCAGCTAGAATAATGCTTCTTAGTCTTAAATAAACTCTATCTTCTGCTTTGTATATTATAACTCTGATCCTCCTTTCTATAAACTTAAGAGTTCCAATATCTTTAATTTGTCTTCTTTTGTCATATCCTCAAGAAAAACTTGCATAGCAGAAAGATTTTGATAGAGAGTTTTGACATGACATTGTGTACAGCTTCAAAAAATCAAAGATTGGTTACGCTTGAAGAGTTGTTCCAATGTATACATAAGTGAAGAAAGATCGTCATAAGCCAT
>SL-0145
CAAAGAAATATTTGAGTGAAATTGTTCCGATACAGTATCAAATAATCAGTTCAAATTTTCCTCAACATTCTTCCAGTTATCATGTGTTTGGTCCATTTGACCAAGAAGTCTGGCAACGACAATAATCGAGAGAGGTAATACTTGACATTTTAGTACAATATGCTTTCCTAGTTCTACAAGTGGAGGAGGAAACAAATCTTTTTTGAATATTTTTTGGTGAAGTTCAAACTATCATGAAGACTTATAAAAGGCTTTCTATGAGGTAAACAATCAAGACAACTGACATAATCGGCACCACACAAGAGGCCAGTGTTCTATAGAATTCGTCTTCTATTGTCATTATTTGGAAATATTCTTTGTATTTGGTCCCATGACTCAGTACTCCATATATCATCTTTTACAATTAGAAATCTCCCACCCTTCATACCGTTTTACACAATCTTTATTATTTGATCATCTATCATTTCTTGATTGCTTTCTGTAATTGTAGAGACAACTTCAAGAAGCATTTGTCTCTCATTATATTCTTCGAAGATAGTGACCATGCATCT
>SL-0146
AATTTCTCCAATACTATCTAGAATCTCCTCAAGATTATGCAACTCATGTAATATTATTTTCTCAAGCATCGGAAAATTATCATTACCTGCTTCCCACCTTTGTAGATCTGCTTATGTAATTCGTATATATTTTAATTTGTGAAACACAACATCTTCATTTACTTTCCAATCTGTTCCGGTGAATGCATAAAATCGTTCGAGAATGGGTAAATTAGGCAACAAAGTCATGACTTCCTATGGTATACAATTACCTTTTAAGGAAAA
>SL-0147
AGTTCTTATCATTCCATTAATCCTTCGCGTACAAGCCCAAATTAGACTTCTATCAGTTGACTCTACTAGATACTCCTATGTCACAACTTATAACCTTTTATTCTTTCTAATCAACGTGTAAACATTTATATCCTTTTCTTCAGGAAAACCTCCAAAGAAAGAATTGATTGAAACTATTCAGATACAATACCAAGAATCAGTTCAGTTTCCTCAACATTCATCCAATTAGCATGTGTTGGGTCCATTTGACCAAGAAGTCTTGCAACAACAATAATCGAAAGAGGTAATCCTTGACGTTGTAGTACAATATGCTTTCCTTGTTGTACACGTAGAGGAGGAAACAAATCTTTTTTGATAATTTTTTTTGGTGAAGTTCAAACTACCATCAAGACTTATAAAGGCTTTCCATGAGGTAAAAAATCAAGACAACTAACATAATTAGCACCATACAAGAGCCCAATGTTTAACATAAATTGTCTTCTATTGTAATTATTTGGAAATATTCTTTGAATTTGGTCCCATGACTCAGTACTTCATATATCATCTTTTACAATTACAAATCTCTCACCCTCCAGACCTCTTTAAACGATCTTCGTTAGTTGATCATCTCTCAT
>SL-0148
CCAACCCTGCAATATTAGTTACTCAAGCATCGGAAAATAATCATTACATGTTTCCCATCTTTGCAGATTTGCTTCTACATTTCGTAGCTATTTTCATTTGGGAAATATAACATCTTCATTTAGTGTCCAACCTGTTCTAGCAACTACATAAAATAGTTCGAGATTGGGTAAATTGTCCGAAAGAGTCATGACTCCCCATGGTATATAAGTACCTTTTAAGGAAAATATACCTTCAATGGATTGTAAAATCTTAAGCTCTTATAGATTTGGAGATCTTCTAATGATTTC
>SL-0149
AAGTCCTCATTATAAAAAAAAGGAAAATACTATGGTTGTGATGGAGGACGACTTCAATGCATATTTTAACAACTTAATGACCAGATAAACAATTTAGTTGTCGTACCAACTTTTTATATGTGGAATATAGGTAAAAAAGCTCTTGCCAAATTTTTTTATGATGATTATATTTATTCTCAATTTGATAAACATTCGTGGATAACTATCTTCAGTGAATACAATGAGAGACAAATGATTCTTGAAGTTATCTCTAAAATTACAAGACGTAATCAAGAAATTAGCGACGATCAACTAATGAAGATTGTGTAAAGAGGTCTAAAGGGTGGGAGATTTAGAATTTTCAGATATAATGTATGGAGTACTGAGGCGTGAGATGAAATGCAAAGAATACTTCCAAATAATGAAAATAGAACACAAATTGTATCAAGCACTCGGCTATTGTATGTTGCTGATTATGTCAGCTATACAAATCTCCACCTTATAGAAAGTCATTCT
>SL-0150
CAACATCTTGAGCCGAGTTGTTAATACAATTCGGTTTCTATTGTCATCATTTGTAAATATATAATGCACTTGGTCCCATGCCTCACCACTCAATATATCATCTTTGACAATTAGAAATTTCCTACCCTTCAAATTTCTATATACAATTTCCATTAGTTGATCACTGCTCATTTCTTGATTGCTTCCTTTAATGGAAGAGACAACTTCAAGTAACTTTTGTCTCTCATTGTATTCTTCGTAAATAGTGACCCATGCATGTTTATTAATTGAGAAATTATATATGATCAATCATTATAAAATCTTTTGGGAAGAGGTATTATACCTATTCCGTCCATACCAGAAATTGGTACAACAGTTAAATCGTTTGTTTTTTAAGTATAGTTTTGAGGTCATCCTTAATCCCAAAAAAATATTATCTTCAAAGGCTACATCTTTATCTGGTGAAGGTGTTCTTGCTTGTTTTGTATATTTGCTTCAATGTTTCTAAAATTCAATATTTGCCAC
>SL-0151
GATGAGAAAACTACCATTTAAACCTCTATACACGATCTCCATTAGTTGATCACCGCTTATTTCTTTATTGCTTACTTTAATGGAAGATACAGCTTCAAGAAACATTTGTCTCTCATTGTATTCTTCGTAAATAGTGACCCATGCCTAATTTTTTATTGAGAAAGAATATACGATCAATCATTATAAATTTTTTTTCACAAGATATGTTACCTATACTGTCCATACAAAAAATTGGCAACAGTTAAAGCGTCTGTTGTTCAAGTATGGTGTCGAGGTTATCCTCCATCCCAAAAATAGTATTTTCCTCAAAAGTTGCACCTCTTTTTGGTGAGGGTGT
>SL-0152
ATCAATAGTTTTAAAGGACTTTCTATGAGGTGGAAAATCAGGAAATCTCACATAATAAACAACATACTTGAGCCAAGTGGTTCATACAATTTTGTTTATATTGTCATCATTTGGAAATATTATTTGCTTTTGGTCTCATTCCTCACTACTCTATATATCATATTTTCCAGTTACAAGTCCCCTACCAATAAGACCTCTATACACCATTTCCATTAGTTGATAACCACTCATTTCTTGATTGCTTCCTTTAATTTAAGAGACAAATTCAAGAAAAAATTATCTGTCATTGAATTTTCGGAGATAGTGACCCATGGATGTTTATTATTCGTGGACGAATATATAATCAATCATTATAAACTCTTTTGGGAAGAGTTATCTTACCTATACCGTGCATACAAAAAAATTGGTAAAATAGTTAAATCGTTTGTTGTTCAAGTATGGTGTTGAGGTCATCCTCCATCCCAACAATAGTATTCTCCTCAAATTTTGTACCTTTTTCTTGTGAGGGAGGTACTGCTTGTTCTGCAGATTTTCTTCAATGCTTGTCAGACTCAAT
>SL-0153
CTTAGAATTAAACATCTGTTGTCTCAATTTATTTAGATCATCTACTTTAACCACATCATCATTGTTCACCCTTTTGAGACTCGGCGTACTCACAAATATTTCTTATTGGACAAATGTCTTCATTTCAGGGCATTCATCAATCCACATTTCCCTAAGAAATGGAATTTCTAGAGCACACTTAGTCAGAAAGAAATGCCCTAGCATAGGCAGTATGAGAAGGTACAACTCTTCCAACAAGGGAAAGGTCAGTATTCCTTCTCCTTGTTGTGCCTCTTGTGTGATCACTTCTTCCATTGACACACAGTCTCTTATACCTAGTATTCGGAGATTAAAAGGACCTCCGACCACTGATGGAGACATCATGTTTCTCAATTTTCCACAATTCCGTACTATTAACTTTTCAAGTTTGCTAAAGTAAGTAGTTGGAAGTTGGTGAGAGCATAGAGCACTCATGCTTAAGTTCCCAGATAGTTAGCTCTTCCAGGTTTGGACAAGAAACCTGCAAAAGTTGAAGTTTTGAAACTCAGGTAACGCACAAGTAAAAAAATTGTTCTAAAAGTAGTAAGAGTAGAAAAATTATATCTTTAATGCTCAAGTAAAAGGTAAAATTCCTCCAAAAAAAGTAAGCTCATTTCATATTTAAAGAAGCAAACCTTTTCATCAAAAAGTGGATTTGAGTCGGTGATGGAGTTGTTGGCTGTATACCAAAATTTTTGGAACTCAGGTAACTCACTAAAGCGCATTTTCCGTAACTGAAGGAACTCTATGCCCTCAACGTTGTCACTGCAAAAGTGAGTGAAGCATTCCAGCAATTCAAGATCCAACTCATATAAATTGGAGAACTTGATTACTTCATGTGTCCTCCGTGAGATGCTCAATAAATGTGTCACTAAATCACAACTAGAGAGGCTGAGACATTTCACGTTCTGAAGTTTATTCAGCTGCAACTCAGGCAACATATTATTTGAGCCCTTTCCGATTGAATGTACGAGTTCACTTCTTCAACTGGTGGCGAATCCAATCACCCAATGGGGCAGTCTCTGTAACCTCTAAAACAATCTTCTTGTCATAATTACCTGTGATTGAAGTAGTTACGTAAGCTTTTCTACGTACTATAAGAGCGTACCGTGTCAACTTGGAGGAAAGGCCCAAGTTATTGTAGATCACATCAATGGAACATGCACTTAATGTAAGTGAACCTCGATAATGATTCCAATTCACTCAAGGTTAAAGTAACTACATAGGTTTACTCCCAGCATATGTAGTTCCTCCAATTGAACTAGTCTTGATAAAACCCCTGCTGAAATCCTTTTAAGTGTTTTATACCTATTCCGAAACTCTAACATAATTAGATTGGTCAAATTTCCTATCTCAACTGGAAGCTCCTCTATGTCAGAATGTCTTATGCTGAGAATTTCTAAAGTGACAAGTTTCACAATAATGGATATGTCATCTAACCTTAAATGAGTCGAGACATAACGTCTTCTGACTTGACAACCTCTCAATGGATGTTGGAAAAGGCAGAATGGATCCATATCCTCTCAAACTTAAGAAATTGAGTACAACCATTTCATCAAAAAAATCATCCCGTAATTTGAATGGATTTTTAAAATCGAGAGTCAACATTGGAAGCTTCAGTTTTTTGCAAAATATTGGGTTAGGAAGCTCCTCAAATTTATTTGCAACAATTGAAATGTGACTGTATTGCTTGTAAGAAGTTCTTCTTAGGAGCTCTGCAAGTTCACATGGTGACTTACCATAAAGCTATACTCTCCCATAGACGCAATACTTATAGCCACATCAAGGACCACATCATGTATTTTGACATAATTTTCCGTTGAACCTAACAACAACAAGAAACAATCTTTCAATGTTTCTAAGAGATGATACACACGCTTCCTTGATTCTTCTATGTTTTTAATCTCTGAAAAGATGTCAACGCCCATTCCATATCTAAATAATTGTTCAGTCCAGATATTACTATCTTCCTCGAACAAGGATCAAAGCAAAAACAGGACCTGACTTCATTACTTTCCAAGTAATCATAGTTAAGTTTGAGAGATTGATACACATTTTTTATTATTCCTGGAATATTTATTGGTGTTAATATTTGTAATTGTACAAGGTAATCCTCCCATGAAGGCTTGGTTTTACACTAAAGTGCTCTTGCAACTGTAATAATTGCAAGCGGCAACCCCTTGCATTCTTTGGCAACAACTTTTGCTATGTCAATTACAGAAGGATCATCGTCGATTGATTTACCAACTTTCTCCCTGAAAAGGATCCATGCTTCCTCTTCAGTTAAAGTTCCAACTTCCATGAGCTTTTGAGCTTCCATAGCTTCACAAACATCTCAGAAACGCGTTGTCAATGTCACTTTAAAACGTTGGTTGTGGTTGCTGCATCTGGGAATACCAAGTTCTCTAGTTCATGAAAAGCCTCCCAAACATCATCCAAGATTAGTAGAACACGACTGTTCCGAACCATTAACCTTGAGCGCACCTGATATCCATGATTCCAGAAAGTATCCCTCTGCGACTTCAGACCAACACCTCTTCCTATCTCACCTTGAATTCTTTTCAAGTACGGTTGTTGACTGACAGTTACCATGACAACCTCATTATTCAAACTTCCTTGTTTCTTTTTTTGCCTGATTTTCTCAGCCAGTATTGTCTTAACAACACCACCCATACCACATATCCCAATCATAGTGACCCCATCATCTCTCAAAGCTGCCATAACCTCTTCCTCCTGCAATTTTCTGGAGTCAAATTCCTCACCACTGTTACTAGGTATAACTTCAATTTAGACAGCAGGATAGGAGAAAACAGCATAATTGTTGCCTTGATTTCGAAGTTCAATTAATTCCAGTGCAATTTTTTTAGCTTTCCTGCTCAGCGAGTAATGACTTCAATTTTGGGCACCAGACATATCTTTCAACCTCTCGTTGCATTACAGCTTCCACATCTGCAGTTAGGGGTGGGCATAAACACCGAAAAATCGAAACACCGAATCGAACCAAATTTTTTTAGAATTTCAGTTTCGGTATTTCGGTTTTCGGTTCGGTATTCGATTTAATTTTTTGTATTTTTCGGTATTTTAGTTTGGTTTTTGGTACATATTACTTTAGAATTCGGTATTTCGGTTAAAATTGAAATATTATGCTATAATTTAATAATTTATAAATTATATTATATTAATTAATAATTATTAATATTAAATAATTTTTTTTTAAAAAAAGTAAAAAACCCTAATACCCTACTTTGACTCTTTCTCTTTCTACCAGATTTTTTCTCCTTTCAATTCACTCCTCATCCTCTCCTCTTCAGCTCTTCTTCCTCTTCTCTTCTCCTCTTCCTCTTCTACTCCAACCACTCTTCAGCTCCAACCACTCTTGTCTTCAGCAGCGCCGCCAGGCGCCAGCCGTTGTCCACAACAAGGGAAGCAGCAGCAGCTGCGACAGCAGCACAACAGCAGACAGCAGCACAGCAGCAACCAGCCACTAGCCGCCGGCCGTGCAGCAGTCAGGCCCATTAAAAAACCGAAATAAAAAACCGAACTGAATTAATAAAAACCGAACCGAATTAATAAAAACCGAACCGAATCGAAATATTTTGGTTCGGTATTCGGTACGTAATTTACAAAAATTGAAAACCAAAAAAACCAAAAAAAAAACCGAACCGAACCGAAATACCGAATGCCCACCCCTATCAGCAGTAGTGGTATCAACACGAGTAAACCAAGCCTCAACATTGGGTGAAATGACTTGTAAGTTTCTCCGATCAGCCTCATCTCTTTGATGCACCCCAATTCTGATATCCTCCGGCTTCTGATATTCATTTTCTATACATCTGATGTTGCTTTTGTAGTACTATAAATACCCAATCCCTCGCGCAACTGGCTCGATCAAGCAATCTGTGACTTTTTCCACAAAAATAGATAACAATTCCAT
>SL-0154
ATACTAAAAAGGAATTCCACCATGGTACTATTGCCTAGAATAACCAAACTGTCAAAGCTGAAACATGTAAGCATCGACAGTTGTTCTTTCTTTGAAAAGGACGGCAAGGACAACTTTATGCATCAGCCAAATAGAATATTGGAAGATTAATGTTAAAAGTTATAATACTTGATAGCTTTATCCCAAGTTGATATCTCATATTCTCAAGTCACAATTGATGCTCTGGGAAGTTCCCAAATCTTCAGCACTTCGATTGCAACATTCTGGTACCAAATAATCATCCTACAAACGGCAATTGGTTTCCCAAGTTTGATGTCCTTAATAAACTTGAATCACTCATTCTAAGGTACAGGTCTTTCTGAAGTAGGGATGCTGATTACTTTATGGATTATTTCGAGTTTGAAAAAACCAAAATCTCAATGATGAATCTCACTTCCCTACCATTTTGAAAGAGTTACAGTTGTATTGTATTCCCCTGAAACCTGCTTTGTTTTTAGCAATCGCGACATTGCCTAAGCTAAAAATTCTGGAGTTTACACACTCTGATTTCCTTGAGGACAAGTGGGACGTGAGTGAGGACATTTATCGAAGTCTTAAGACTTTGCGTTTAGCAAATGGCTTTCTTATAGAATGGCAAGTTGATACGGAAACTTTTCCCAAGCTTGTGGAATTAATTGTTGAACATTGTCACGAGCTTACGCAGATCCCTTCTGTATTTGGGGATATAGACACTTTAAAGTTTATTCGAGTGGTTAAAAATAACCGTCACCTTGGAAATTTAGTCATAGAAATTAAGAAAGATGTAAAAACTTACACAGGAGAGGAATTACTTGATGTC
>SL-0155
TGTTACATTGACATTAAGTCTTTCCTCTCCTCTGTACGCCTCTACATCTTTCTTAATTCATGTGGCTGAATGTCCAAGGTGATGGTCAGTTTGAACCACCCTAATGGACTTTAAAGAGTGTATATCCCCAAATGCAGAAGGGATCTCTGTAAGCCCATGACAATGTTCTAGTATTAATTCCACAAGCTTGGGAAAATTTTCCGTATAAACTTGTCATTCTCTAAGAAAGACATCTGATAAATGCAAAGTCTTGGGACTTTGATAGATGTCCTCACTTGCGTCCCATTCGTCCTCAAGGAAATTAGATTCTATAATCTGTAGAATTTCAAGCTCAGGCAATGTCGTGATTGCTAAAAACAAAGTAGGTCTCAGGGGAAACCTATGCAACTGTAACTATTTCAATCTTGTAGGGAAGTGATATTCATTGGGATTTTGAGTTTTTTCAAACTCAATCCAGACAGTTATTAGTACTGCTCCAGACATACCTGCAACGTAGAATTAGTGATTCAAGTTTATTAAGGACATCCAACTTGGGAAACCAATTGCCGTTTGTAGGAGGATCATTCGGTACCAGAATGTTGCAATCTAAGTGCTGAAGATTGGGAACTTCCCTAGAGCATCAAATGTGCCTTGAGAATATGAGATATCAACTAGGGATAAAGTTTTCAAATATTCTAACTTTGAACACTCAGCTTCCAATAATCTACTTGGCTGATGCATAATGTTGTTCTTGTCCTTTTCAAACAAAGAACTAGCTTCGATGCTCACATGTTTCAGCTTTGACAGTTCCATTATTCTGGGAAATTGTGCCTTGGTGGAATACCTGTTTAGGATCCACAGAGTCGCCAGATTCTAGAGGTTCAACGACCAAAATGGGAGAGATTTTTCATATGTCAGAAACCTCAAGAACCTCAAATGAAAAAGGAAGCCTATTTCTTCCAT
>SL-0156
ATACAGGAGATAACACACTCTAACAAGTCCAAAGTGTCTAATGTGACTGAGGGCATGAAGCCAATTTTTCACTTTCAAAGATATGAGATGCTTACTACCAGCTGAATACTTATTAGAATTGACAAAACACATCTTTTGTGGAGTTGGGAGTCGTCAATATGAATGGTTAGACTATGGTGTATTGAATCCAAAGAATGAAAAATGGAGCACCCGAATTTATTAACTTGAAAAAAATTTCCTTTTTCGCTATTACTGAACAAAAATCATGCACAACATCATGCACATAGCAAACCTTGATAGCAACAGAAAAACGGTGACTACTCTTGGAGACGCTAGGATCCACCATTACCAGGCTACTATAAATTAAAGCTTCCAAGTAATTTGAGTTATCCTCTAAACTACTCTTGTATGGGATACAATGATCCACAAACTCTTCGGCCATCCACAATTGCATCAACTTAGACAATGGAGTTCGTTTGTTCTTTTGAGATCTTTCAAAGTAAAACAACAACAGCTTCAGGTGATGTGGTAGGTGGTCATAACTTAATTGCATAACCTTCATGATCTGCAAATTGTTGTTGGCAGAAATAAGGGAATCCATATTATGTTGAATCTTAAGCCACAAATCCTTTTCCTTTTTCTTTCCTCTAACAATTACTCCAGCAATCAAAATAACAGCCAGAGGAAGCCCTTGACATCTCTCAACTATTTGGTGTCCAAATTCTGATAGTTCAGAAGAGCATCTTCCTTGATCTCCAAATACCCTTTTTTTTTTAATAAATCCCAACTTTTTTCACGTGTTAAAAGTTGATGGTAGAGAAGATCATTACGACATTTAACTTGCAAACCTACCTTGCTACTTTGGCTAGTTAAGATAATTTTATTTCCTCTCTCAACCCTCTGAAAGCATGCTATTAACATCTCCACTGTTGCAATATCCCACACATAATCCAAGACAATGAGGTACCTTTTATCGTATAGTTCTTATCGCAGCTTTTCAGCAAGATCAACAACTTTATCACCCTCATTACTTTCTTTATTGTCTTCCGACCCTGCAACTTGCTGAAGAATCACCTGCAACACCTTTGACTTGATAAACTTTTGGGAAATAGTGCACCAAGCACAAACATTGAAATGACTAGCAACTAGTGTATTTTTATACACTTTGTTGGCTAGAGTAATTTTACTGAATCCCGGCATTTCGACAATCGAAATGACATCAAGCTTGGATTCATGTTTATCAAGGAGCTGGTCAATGGTACAGGCTTCATCTTCCTCATGACCAACTGTTACCTCAACAAAAGATGATGAGGTTGACTCAATTGACTCATCGGAAGACTTTGCATCAAGGGGGTTATCATCCCCATTTTCATCATGCAGCTGTAAACTGGTGATTTCTTCCACGATAAGCTTGATCTTATCAGTGACACTTGGAAGTGAGAATATGAGATGTGTGAGAGCACTATCTCTGATAAGAATGGAACTAATTACATGTTCTGCTTCATATGTCACATCTAAAGCACGCACCCAACAATCTTTAACTACTCCGCTAGTGTCATCCAAGGATTGCTTGACTTTCCGGAAAGATTATCTTAGGAATTCAAGGCTTTCTTTCACTATCCCAATTTCTTTCTTTATCGGGGCAACTGAATAAACATTGGAAATGAGCAAATCATTTAAATGTCTGAGTAGAAGATTCATGATGATTAAACCATCATCCGTCGCAAAGTGAATTTGTGATGACTCTGGGCTTTCAAGAAAAAGTTGTCTGATATCTCTCTTCATTTATTCAATTTCTTACAACAAGTATGGATCTGAAAAGTCCGTTTCGTTGATATTATTCTCAAAAGTCTCCTCCATCAGCTTGCTCACCAGAATAGATATCTTCATTGTAAGTACTCCAACATGTGTCAACATATCATCCAATTTTTCACCATGGATATAGTGCTTTGGTATATCGCTAAGAAAGATCAATAGGAACTCCATAATCATATTAATGCTTTGAGTTGGAGCGTGATTGACAGCTACGGCACCTGCCATGCATCCTTGGATAAGAATCAGATAATTTTGAAGAATCTTTGGAGATGCTTTTAGTATTTGTTTAGCAAATTCTTCTAGCTATGTTGACCTTGATTCATTCATGAGCTTAGAAGTACAAATGTATAGAACCTCCAGCTCAAGAGGCAGTATATCGATGAGTAGAGAAGTGATCTCGGAAGAGCATTGAGAGATCTCATACTCCTTGTAATAGTAATTTATACAACAAACATCATGTTGATACTTTGATTTCCAAAGATCAAAACTGAATTGTGTTACTCTACCAGCAGTCAAATGGAACCAAGGATAGAGAAATTC
>SL-0157
AGTATTTCAAAAAATAAGATGCCCGTGTAACTTTTTTGTCCACCATCGGTGGATAGTAGTTAAACTCTATTCGAACATCATTTCCTCTGTTATCATGGCTACATTCTTCAAACACAAATAACTTTTGATTTCTTTCAGAATATAAGGCATAAGATGATCCATGTCATATTTTGCTCGGATAAATTCATCTTCATAGAAAAGTGACCAAGTCAAATCAGTTAACTTCTTTATATTCAGGGACATCCTTGAATAAAAGTCACCCAAACACGAATCTCCAAACAGGACAAAAGTTCTTAGGAATCTCACTTCCATTATTAGCTTTTCAAAGTCATCCAATTTTGAAGCAATTAGGTCTTTTTCTTCATTCTTTATTTTCTTCAAGACATAAAGGAAATCATCAATAAAATTCCTAATTTT
>SL-0158
CCATGGAAGTACGATGTCTTTCTAAGTCCGGAAATTTTTTACAAATCAATTGTACGGAGGTTTGATAATAGGGGAATATTCACCTTTCTAGATGATAAAAGGCTAGAGAATGATGACTCGATCTCAAAAGAACTCATGAAAGCTATAGAAGAGTCTCAAGTTGTCGTAATTATTTTCTCCAAGTATTATGTTTCGTCAAGGTAGTGCTTGAATGAACTAGTGAAGATAATGGAATGCAATGAGAAAGAAAATGAAGAAACAGTCATACCGGTG
>SL-0159
AGATGTGAAACTCTGTAAGTCATCAGTGTACACTAGACGAATTCCCCAACTTTTTAGGAATATATGTTTCCTCAATGAGTTTGCAGAAAAATCGATTTGATACCAATTGTTTGGGGTGTCTAAGTGGTTTTTGTACATTGACCAGTATTCTTCAAATGCCACATAGGCAAGGCATGTGTGATCTGAAGCAACATTCTTGTTTGTCCCTACAAAACCAATGTTCATTAGGCAACTCGTGCTCCTCCGTAGGTGGCTTTTGATTGTAAACTCAATCGAAATGCCTGGCATTTCCTGTAGGTAACCTTCATGAACTGATAACCATGTTGTTTCTTGGTCAGACACCACACAGATGGCAAATCCCATGAATTTATCATTGTACCAATCGTTTGGCAGCTGCAGTGAAACTGAAGTTCCATTGAGTTTGTAGCCAAACCATTCTGGAACTTGTTCTCCAGGTAGGTAAATGCTAAAGTGACCACTTTTAACAATGCACTTCTGCAGCACACAATTACAACATTCATATTAGTTAAGAGACTCAGGCTGATCAACTGTCTGATCTCGACTGTATGTAAGTAAAGGATACAAAGATAACAATAGGTAAAGGTGAAGACGTAAAGAGACCTTGAATAGGTGAAGCCACAATGAGGTAGCCATGTCACGCGTCTGCTGATTCTGCAGTAGTCCAACACAATTAGTGAACGATATTCGCTGTAACATCTTGTAGTTGGTCAATATTCCCATGTCATCGGTCATCAGGGATGTACAATTATCTGCAAAAACTTCCTCAATTGTTGTTGGAAGTTCTGGCAACCTTTCAAGCCTCTCACAACCCACTAGCTCAAGGATTCTGAGCCGCGGAAGCATGTTGAGACTTGCTTGAGAGATATCCACAAAATTATTCCCACTAAGATTTAGCTCAACCAAAGAAGACAAACATCCAAGATCACTAGGAATTCCTTCATCCAACATACAACAGTCACTAAGATCCAATTTCCTCAAAGAAAATAAACCAGAAAAGGAAGAAAACATCAGACTTGTTGGCTTGTGATTATGTTTTCTTGGCTGAAGCCATGCATAGAAAAGTGAACTCCATGACTGAGATACCATGCCTTTACATCCATGAAAAGATAAGGTCTTAAGGTTCTTCAATAGTGTAATGGATGAAGGTGGGCTTTGAATGGCAGTTTCGTCGCAATAGAGTTCCTCTAAGATTTCTATATGTCCCAGTTCCTCTGGCAACTTTTCTAGCTTTGAACATCCAGAGAGAATAAGAATCCTAAGAGATTTTAATCTGCCTATGGTTGTTGGTAAATTTGTAAGATTCCTGCAGTAGCCTAGATTCATCAATCGAAGGCCAGTGAGGTGTTCAATTGAAGAAGGCAACTCTTTTACATCTGTAGCTTCCAAGTAGACCTCAGATAAGCAATTCATGTCACTCATGATTTCTGGGAAATTTTCGAGTTTCAAGCAGCCAGAAAGAATTAAAGTCTCAAGATTATCCAATCGAATAATGTTTGGAAGGCTCTTAAGATTCTTGCAGTTCTTCAGGTTTAGTAGAACAAGATTTTTGAGATATCCCACGGAAGGATGGATCTCAATTATACTCGAACAATCTTCAAGAACCAACTTCTCGAGATTGGGCACCCCCGTGAAATCTGGACAGCTGACTAGCTTTTGAGAGTGACTAAGGTTGAGAAACTTCAGTTTGTGTAGTAATTTTACTCCCTTCCACAAGTGTACAACGCGGCTATACTGCATTTTCAGACAAACAAGCCTTTCTGCTTGAAAACTTGCTGGAAGTGACTTCATTGGGTAGCCATGCCAATGAAGCCATATCAATTTATTAGGAAGATCATCTGGAGCTACAGAGACACTTGCATTGTGTATCTTGAGCAGCCTCAGGTTGTACGTTTGTTTGAAGGCTTCTGCACCAACATTTATGTCTTTCGGAATAGGTAAGTGCAACCATATGCCTTCCACAGCTTCTGTGGCCTATAAAAGGAATGAAATGTAACATTAGGGAACTATGTATTCAACTTCTCCTGAACGATTGAAACGTGTTTCATGCTGCAGTATATATAAACTTACCTTATTTTCAGATAGTACATGAAGAATATCATCGGGAGACCAGAGCCTAGTATACTTGCCAAGATTGTTTGAAGCTTCTTTGCGAACAATATGCCAACCCATCTCTTGGATCAACTGATGCATCACAATCCTACCTTTTGAAACAGTTACAAGAGATTTTTCGATGAGATTTCTTATGCCAAGGACAGGAGTAAAACTGAAACTACGAAGAATTCTAATGACAGAACCTTTCTTCTTCCCTTTAAAGAAACATGCAATATCTAAGAAGATCTTTTGGTCGGTCTCACTTAGTCTATTGAAACTTACTTTGAGTTTTTCTACAATTTCGCCTTCTGGAATTCGTTTTAGTCTCTCCACTGTTTCTCTCCATTCAATCATGCCTCCGCCATACAGAGAGCAACCCAAAACTTTAAGAGCTAATGGAAGACCACCAGCATACCGAACAACTTCAGCTATGATCTCTCCATATCCACTTTTAGGAAGGCGATTCTGGAATGCATACGAACTAAGGAGTTCAATACTTTCATCAGTGTTTAACAGACTCACTTTATACATTTTGTCCACGTTATATTGACGAAGCAACTGCTTATCCTTTGTTGTTATGATGATTATACTGCCTGCACCAAACCAGTCATGGCTTTTAGCTAGGGCATCTAACTGGTTTCCATGATTGACATCATCAAGAACAATTAGGACTCGTTTCCCATTTAGTCGTCTTCTTACCAAGCTGGTTCCTTCAAATACATTGTTTATTCTTAGATCTTTTAACAGAAGTAGCTCAGAAAGAAGTATCTGCTGCAAATGTTGGATACCATGTTTGGCTGAAGTTTCTCCAACTTCATGAAGGAAAGTAGCACCTTGAAAGTAACGGAAAATCTTGTCGTAGATGGCTCTTGCTATAGTTGTTTTCCCTATTCCGCTCATTCCCCATATTCCAACGAATTGAACTTTACCAGACTCCAGATTCAACAAGGAATACACTGTCCCCATTCTTGAGCGTATTCCAACAAGATTTTCAGTAGCATCAGAAGCAGTATGACCTAATATCTCCATGACACATTCTACAACTTGCTCGATACACTTTGATTCGTGCCTGATATCAGATAGAAATGAGTTACAAACTCGATGTTCTTATGGAAAACAAGGCACAATAGGAAAGACGAAAACCAAGAGTTAAAAGTACACATAACTTTACCCGTTAGCAATATTTGGCAAATCCCAACCAGATACATTTGCTGCTTCTGTCATAGCAGTACGCCATCTCTTCACCCTTTCTTCATCATCTTTGAAATCTAACTCATGCCTAGCGAAGAACTCACCAACGTTTGCCTTTTGTTTTCTTACGACAGATGGATCCACGTCATAGAAGACAGGAAGAACAATCTGTCCCCTGAGTTTCATGCATTGAGTGATCTTAACAAGCTCATCTAGACACCATGAAGAAGCAGCATAGTTTTGAGAGAATATGATGATGGAAATCATCGATTCTTCGATAGCTTTGAAAAGTGAAGGTGAAATAGATTTCCCTCTTTCAAGTTTTTCATCATCTTTGAAAGTGTGAATTCCTCTTTGCTGCAAAGCTGTATATAG
>SL-0160
ATCACTAGCTTCAGATTCGTTGTCATCAGCAACTTCAGATTCATCACCATCACTTGCTTTACAAATGAACCTCTGTTGTGTCCATTTATTGAGATCATCTACTTTCAGCTCATCATCACGGTTCACCCATTTGAGAACCAGATTACTCACAGATATTTCCTGACGTACAAACGTCTTCATTCCAGGGCAGTCGTCAATCTTCACTTCTCTAAGAAATGGAAATTTAAGAACATGCTTCGTGAGAAAGAAACGCCTCAACTTACACGTAGCCCTCCAAGCTGCAGCTCTTCCAATCAGGGGGAAATACGGGCTCATTAGTCATAATTTCTTTTCCTTGTTGTTCTTCTACTGTGATCACTTCTTCCGTTGATTGGCAGCCTGCTATATTCAGTATTCGGAGATTCAGAGCACATCTGGCCACCGATGGAGACATCAAGTTTCTCAATTTTCCACAATTCCTTACTTCTAATATTACAAGATTGCTGAAGTACGCAGTTGGAAGTTGGTAAGAGCATATAACAGTTATGCTGTTAGCCCAATGGATAGTTAGATCTTCAAGGCCGTGACAACAAACCTGCGAACATTGAAGGGATGAAGTAGAATGACATGAGAAAATAAATCAACATATTAGCTGTTACATATAATGAAAGAAGAATTTAGAATGAGAATCAGATTAGGAATTTGAAATTTATAGGTATGTCCAATGTCATCAAGTTAATATACAAGGAAATCTCTAGATATTAATAATACAGATAAAAAGTCGTTGCGCAAAAGCTATTAGGTTCATCTGAGCCCTTAGATTACAATAATGTAGATTCACATATTTTTGTTACCTCCGTCAACATATACAGATATCAGGTGACAAATAACTATCTGAAGATTACTACTACTATTTGCTTTTGTTAAAACGCTAAGAGAGCAGTATACCAGGGGTTTATTAATGCACGACACAAATATGTATAGTAATCAGTAATACAGCTAGTGGCAGAAGACAAACCTCAGAATTGAACATCGTTTTATCGAGATCATCTACTTTCACCTCATTGTCATTGTTCGCCCTTTTGAGACACGGTGTACTCACAGATCCGTGTTGGACAAACGTCTTCATTTCAGGGCAGTCATGAATCCTCACTACTCTTAGAAATGGAAATTCAAGACCACGTTTTGTCAGAAAGAAATGCCGCAGCTTAGGCAGTCCTTTAAGCTCCAGATCTTCCAACAGGGGAAAAAAAAACTCGTTAGTCATATCTTCTCCTTGTTGTTCCTCTTCTGTGATCACTTCTTCCATTGATTGCAGTCTTTCATCTCTAGTATTCGGAGATTCAAAGCACCTCTGGACACTGACGGAGACATCAAGTTTCTCAATTTAGCACAATTAGATACATACAATTTTGCAAACGTACGAAGAGAAAGCAGTAAAGACAGTATTGGAGAGTTTGATATAAAAATTGTAAAGATATAACCTAAATTAAACCCCAAAAGCTAGCTCAACGAGTGGATGATTGACCAAGTACACACCATTCCATTTTCCAACCAATGTCGGACTCTAACATCCCCTTTCACATCCAGGCCCAATAGGAGCATGGAGCGAGAGCTAGCTCAAACAAGGATGAACCTGACTCTAATACAATATAATAGACAAGGTATGAAGAATCTATGTTACTCAGTCTCTTCAAATATTCGATGGGTGCATGTCGGATACTTTAAAAGTAGTGCATTTTGGAGAATCCGAGCAACAAAGTGGAGAATAACTTGATATTTCATTTTAAGAGGAAAGCAATATAACTACATGTACATGAGGTGCTAGCTAAGGAAAGAATATGGTATTATGTACATTCCAAGGAAATAGTTTACGTTCATTCTGTAGCAGAGAATTCACTTGACATTACTGTATTATTTAAACTAAATTCACCTATTTTTTTGTGAATGTTTATATTTGTATAAATAAAAACACTACTAATATTTAGGATTACTAAATATTTAATTAGAATTGAATATGATTTTAACATGCTTGTCATAAACTAAAGAGGTATGTATTAGTAGTTCCAATAACTTAGCAGAAGATGAATATTTTTGTTGTTAAATATAACTCAACTTTCACAATGGATATTGATACAAGTAGATAGTCAATGAATTAATTAAATATGCTATTGTTGTACAACTTCATGGAAACATATTGTTGTTGGCATGTTAGGGTGAATGAAGTGCTTATATAAAGCTGATATCTAGCATAATATTTTGTCACATAGTGTCCATTTCACTACGTTGTTTATCTTGCATTCATAAGATACTTAGAACAAAATTTTGAAGAGCTTGATAAAGATACAACAAAGTTTTAAAGAGTATTTTTAAAACTAGAAAATTAAGACTAGCAGAGAAAATAGAATCAGAAACTGATTGCAAACAATATAAAAATATTTTCCTCAAAGAAAGAAAATCAAGTCCACTGAATACACATTGTCCCCTTAAGAAAATTATTTCCCTCAAGTACCCGATGTTAACAGAATATATCCTCCCAGGATATAATGATCTTGCTCACCAGTGTATCGGTATCTAAAACCACGGTGTAAGCAAATCACTCAACGACAATAAAGTACACTTTGAATAATAGATTTAGTAGTAGAAGAAGAAGTCCAGAGAAATTATATTATTAAAATTAGAGAAAATCCCTCGATCTATAGAAAATAAAGGTTAGTGTGAAAAAGTTTGAAGCCTCAACTCTTGCAACAAGGGAAATAAGGGCTCATTAGTCATGATTTCTTCTCCTTGTTGTTCCTCTTCTGTGATCACTTCTTCCATTGATTGACAACCATCTATCTTTAGTATTCGGAGATTAAAAACACCTCTAGACACTGATGGAGACATAATGTTTCTCAATTTTTCACAATTTGATACATACAATGATTCAAGCTTGCTGAAGTAGGCTATTGGAAGTTGGTGAGATTATAAAGCACTTATGCTATTAGCTCCATCGATAGATAGCTCTTCCAGACTGAGACAAGAAACCTGCAAATTTATAAATTAGTTATCATTTTTTGTTGTTGAAATGATAGATCACATAGAGCAGTAGAACAATATATTTTCATCAAAAAGAGGATTTGAGTGAGTGATGGAGTTGTTGGTTGTAGGCAAGAAATTTTGAAACTCTGGCAACTCAAAGAAATTCATTTCCCGTAACGGAGGGAACTCAATGCCCTCAACACTGTCACTGCAAAAGTGAGTGAGGCATTCAAGAGAATGAAGGTCCAACTCATATAAATTAGGGAACTTGATTACTTCACAAGTCCTCCGTGAGATCTCCTCTTCCTCATCATTAGGGGAAACTACAATCCAACTCCCTCCAGCCAAGGACACGCAAAAAGCATATTGTAGACCACGGCAACGGCTTACCTCCAGTCTTTTGAGTTCAGGGAATGGAATATTATTCTGACATTGGATCTTTAATAAATGTGTCAATGAATCACAATCATCCAGGCAGAGATATTTCACAATCTGAAATTCAACCAGCTGCAACTCTGTCAGCACATTCTTGGAGCCCTTTCCAGTTGAATATACATTTTTGCTCTTCCTAAGCTTGTGGCAGATCCGATCACCCAACTTAGTGACCTCTAAAGAAATATTCTTATCGTAATCATCTATGGTTGAAGTCGTTCTGTAAACTCTACCCAATGTAAGAGCGTAACGTGTCAACTTGGAGGAAAGGCCCAAGTTACTGTAGATCACATCTCTGGAACATTTACTTAATGTCGGTGCAGTCAATCTCGATAAAGATTCCAGCTCACTTAAGGTGGAGTAACTAAAATGTGCTACTCTCACCATATGTAGTTCCTCCAATCGTACTAGTCTTGATAAGACACGTGGTGAAATCCTTTCAAGTTCTACTTGCTTATAATTCCACAGCTCTAACAAAATTAGATTTGTTAATTTTCCTATCTCCACTGGCAACTCCTTTGACTGAGAATCCTTGATGACGAGAATTTTTAAAGTGACAAGTTCCCCTATAACGATATGTCATCCAACCTTAATTTACTTAGACACAACGTCCTCAGACTTGAAAACCTCTAAATGGATCCTGGAAGAGTCCAAATTGACTCCTTATATCAGTCTCCCCTCATGCTTAAACATTGAGTTTACTCATGCCATAAAAAATCGTTCTGTAATTTGAATGGCTTTTCAAAACAGAGTTTTAACATTAGAAGCTTCAGTTTTGGGCAAAAGATTGGTTTAGGAAGCTCATCAAATTTATTTGCAACAATTGAAATGTGACTGAAATGCTCATAAGAAATTCTTCTTGTGAGCTCTTCCGAGTTCACATTATGACTTACCATAAAGATTTGCTCTCCTTCAGGCGCAATATATATGGCCACATCACGGACCACATCATGTATTTTGACATAATCTTTTTCTGAACCTTGGGATAACAAGAAACAACCTTTCAGTGTTTCTAATAAAAGGCACACTCTATTTCTTGCATTTCAAAATTTTCTATTTCTGAAAATATGCCAAGTCTCATTACATATCTAAGTAATTCTTCAGTCCAAATATCACTATCTTCCTTGAACAAAGAACAAAGCAAAAAGAGGTATCCGGCTTCTTCACTTTCCAAGTGATCAGAGCTTAGCCTCACCTTTATGTGCACTTCAAGAAT
>SL-0161
ATGGCGGTGACGGACTTTTTCGCCGGCGAGATTACCACCGAACTCATAAAATACCTGCTGTTGATAGTTAAAAAATCCACTTTATGCCGTTCAAGCGCAGAGAATCTCATTGACAATATCAATGGTCTCCTTCCAATCATCCAAGAAATCAAACAAACCGGTGTTGAACTTCCACAGATACGGCAAACTCAGCTCGACGATTTCTCCAAACTTCTCCGAGATGGCTACGAACTCGCCGGAAAAGTTCTCCACTCCGGCCGTTGGAACATGTACAGGTGTCACCTTCTCATTCGACTCTAATTTCAATGAATTGAACTTCTTCCTGCTCAAATTAGGGTTATTGTTAGAAATTAGTACTTAAATTTTTATTATGCCTTATTAATAACAGGAACCTACAGTTGGCTAGGAAAATGGAGAGGTTAGAGAAAAGAGTAGCGAGGTTCATGCAAGTGACAATGCAAGCTCATGTACTAGCTGATGTTCATCATGTTAGGTTTAATATGGAGCAGAGATTTGATGTGCTTGAGCATAGGCTTAAAGCTATAAAAATCGGAGTTGATGATAGAAGTGGTGGAGGAGGAGGGTGTTTAGGGGAAGCTGTGAAAAGAATGGAAGAAGATGAGAAATGGTTTGAGGATAGTTTTGTAAATTTAGGTGCTGGGATTGAATTGGGGAAGAGGAAGGTGAAGGAGATGCTGATGGGTGAACAAGATAGGGGTGTGTTTGAGATTTGTGGAATTGGGGGTAGTGGCAAAACTACCTTGGCTAAAGAGATTTGTAAAGATGATCAAGTTAAAAGTAAGTAATTAATCCCAGAAAAGTTTCTCATGTAGAGTATTTTAGCTTTTTGCGGGGTTGAATTCTCAAATGGTTACTCAACTTATAGTTATTATCTCAGAAAATCTCTTTTCGTTCTTGATTCTGATGCAAAGAAAGTCACTTTGTTAGATATAAACTATTAGTTGAGTGACCATCTGTGAAATCAACTCCTGTGTTGCGTTGCTGATGATCGAGTTTTTTGTTTTTACTCTTCTGTTGCGGATGAAACAGTGGATAAAAGTTGAAAACTTTATTAGCTATTATCTCTATTTTATCAGTTGAATTCTAATAGAGATCAATTTTGCATGTAAATGACTCATAAAAAGTTTTGATTGGAGTACAGTTTAAATTGGTCTTAAAAACCTTTTCTTTAAATAATGGTATGGTATTTGGGCCATGTTTTTCCAGGTTATTTCAAGGACAAGATTTTCTTTTTCACTGTCTCTCAATCTCCAAATGTGGAGCAATTAAGGAAAATGATTTGGGAAAAGATATCAGGGTGTAATCTCCATGGTTATGGATACGGGGAGATGTTTCCCCAGTGGAACCTACAGTACCAATGGAATACGAAATCTGCATCCCCGGTACTCTTGATTCTTGATGATGTGTGGTCTGCATCTGTTCTAGAGCCACTAGTTTTCAAGATCCCCGGATGCAAGATCCTAGTTGTATCGCGCATCAAGTTTCCTCCATCGATCATTGACTGTGTTTATGATTTAGAGCTGTTAAGGGAAGATGAAGCTATGTCCTTATTTTGCCATTTTGCTTTTGGACACAATTCCTTTCCGCGTGGTTTCAGCCAAAAGCTTGTCAAAGAGGTATTAGTGTGTGTTTTTGGCAGCATGTTAATTTTTCTTTGCAAAAAACTTCTTGTTATACTTGAGTTAAGCTAACTAAAGCTTCTTGGACTTTTTAGATTGTGGATGAATGTGAAGGGCTTCCTTTGGCTCTTAAGGTCATTGGATCTTCATTGAAGGGAAAACCTGAGATGTTATGGACAAGTGCAAAAAATAGATTATCACGATGCCAACCTGTCTGTGAGTCTCATGAACTGCAGTTGCTTGAGCGAATGAAATTGAGTATTGACTGTTTGCCTGAGAAGGTGCGAGAGTGTTTCCTGGACTTGGGTGCTTTCCCAGAAGACAAAAGGATTCCTCTCGATGTTCTAATTAACATGTGGGTGGAGCTACATGATATTGATGAGGAGGAGGCTTTTCACATTCTTGTTGAACTTTCAGACAAAAATCTCCTAAATCTAGTCAAAGATGCACGGTAAGTGGTGGATTCAAATCTCTTCAAACGATCTTTTAATTTTTGTTAGAAGGTGATTGTTTATGGAAAAAATCAATATGTTGATAGTCTTCAATGTGTTGTTCATGTGGCAGAGCTGGAGACATGTATACAAGTTACTATGAGATATCGGTGTTTCAGCATGATGTATTACGAGACCTAGCAATTCATATGAGCAACCGTGATGATATAAATAAGAGAAAGCGATTGGTTATGCCGCGAAGAGACACAAGCTTCCCAAGAGAATGGGAAAGAAATGTGGACGAACCTTTCCATGCACGAGTCATCTCTGTGCATACAGGTATTAGATCCTTGATTAATGCTGATTGCTTAGTAATGAAAAGTTTATCTTGTGATATAAACATAAATATTTCTCTGTAATGTAGATGAAATGAGAGAAATGGACTGGTTCAGAATGGATTGCCCGAAAGTTGAAGTACTGATTCTCAACTTTGCCTCATCTGAATACTTCTTACCTCCTTTTCTGGAGAACATGCCAAAGCTAAGGGCATTGATAATCATAAACTATAGTGCTGGCAATGCCGTTCTTCATAACATGTCTGTATTCAGTCATTTAACCAACTTGAGAAGCCTTTGGTTCGAGAAGATATCCATCACTCACTTATCTGACTCCACAAATCCTCTCAATAACCTGCGAAAGATATCTCTAGTGCTTTGTGACATGAAAAACAGCTTAGATGAGTCAGATGTAGACCTCCCTGGTTTGTTCCCACAGCTCTCGGAGTTCACAATGGATCACTGCATCAACTTCAACAAGCTACCATCAAGCATTTGCCGGTTGCATAAGCTCAACAGCCTTAGCATCACTAATTGTGATAGTCTTTATGAACTTCCATCTGATTTAGGTGAATTACAAACTCTACAAGTTCTAAGGATATATGCCTGCCCACATCTGAAAAGGCTTCCCCCGGGAATTGGTCATTTGGTAAAGCTGAAGTACCTTGACATTTCACAATGTGTTGGTTTGAGATGTCTCCCTGAAGCAATTGGTTGCTGTAGAAACTTAGAGAAGATCGATATGAGGGAGTGCCCT
>SL-0162
AGCCCAATCTGGAGGCTGTATTGTAACTGTGAAAGCATCATTTGCCATGTCTTCATGTTGCGCAGTTTGAATTTCCAAGGCTGAATTGGAAACAGACCGGCCACACCTGTTTACTTCAATGCTTTTCAGAGTTACGGCATCACCAAAATGAGAAGGGATTTCCTCAAGCTGCTTACACTTGGTTAAAACCAAATGTTCAAGCTTAGGAAAAGCATCATTAGAGAGGGACCACTGTGAAATGTTGATGTTGTCCAAATTTAAGTATTTGAGTACACGAAATTCTGAATCATTCACTTCCCATTCATTCCCTTCGAAGGCTCTGGAAAGCAACCTTAGGATCTCCAAGTTAGGCAGTTCTCCAACGATAGAAATTTCGTACCAGGGTAAGCGAAACTTAGACAAAGTCAATTCCCTTAGTTTTGAGGGGAAATTGAACACATGAGGAAGCTTAGATGGATAGCAGTTGGAAACCAACTTTAGGGATTCAAGGTGACTTAGAAACTCTAATGTGGGAAAACGAACACACCTTCCCTTCAATTTCTCTAAATAACTAAATGTCTCCAAAAATATACAATTCAACTTTCTCAAATTTGGCATCTTTGTCAAAATCATCTCTGCATCTTGACCATAAGAGAGGCGTGGAGTGGAAAAGGTTTCCAAATAATCTAATTGAGAGTTAGAAAATGATTCACCCATGTTTCCTTGCAAACTAAATGAAGCACGATTTTTTACAAGTAAATGCCTCAATTTGACCATCTTTAGAATAGAAGAAGGTATTATCACCTCTCCTCCCAATCCTCTTACCACAAAAGTTTCAAGATTCCGAAGCTTAGCTATAAACGAAGGAATTGAATTTGCATATGTTTGAACAGCAAAGTACCTCAAATGAATTAATGACTCTACTTCACTAGGAAAAGTGCCACCTATGTTGAACGATTCCAAATCCAACACTTTAACAAGTTTGAAGCTGTCAAAGATGAAGGAGATATCACGAGGCCATAACAAGCTATCCGGGTCTGCCACTTTGAATTGTAAAGAACGGACATTTGAGCCACATGGACGCCACGAATCAATCTCATCTTGGTAAGAATGGATGAACAATCGGTAGTCTTGAGGTTTTTCAGGAAGCATATCTTCTCCCCTAAATCAGAAAAAAAGAAGGAACATAAACAAAAATAAGTGACAATGAGAAGCATAACACAACGAAATCAGTATAATTCTCTCAGTACCTGTTCATTTGGTTAAGGAAGTTTTCTTGCTTGGACTTTTCTAGGCAGAAATTGTGCAAGAGATCATGAATGCGACAACTTTTCACCTTATCATTAGGTCTCTCCTTCATGACCATTACTAGATTTCTACTAATAAGATCTTCCAAGAAATCGTGTGCGGTATCTGTTCTTTTTTCCTTATTTGCTTGTACAAACCCTTCTGCTTGCCACAACCGAGTCAATTTTGAGACATGAATATCCTTCCCCTTAAAAAATCCTCCAAAATAGAGGAAACAAGGCTTCAGATGATGCGGTAAATTCTTATAACTGAATCCAATTAAAGACATACTCTTTTGCAAGCTACCAATATTTTTGGAACCTAAACTTTCTTCTACTTCTTTCCACAAATCTTCTTTCTTCTCTTTCTCTTTTAGAACACCACCAACTAATACAATGGAAAGTGGCAATCCTCCACAACTTTTTGCTATTCGAAATCCCACATCTACAAGTTCAGTTGGACAGCTCTCCCCTTGAAACACCTCTTCTTGTAATAATGTCCAACTCTCATCATCTCTGAATAAACGAAGATGATGGGGTTCACTCTTACATTTAGCATAATTGGCAATGTCACTCAGCCGGGTAGTTAGAATAATTCTACTACCATTCTTAGCATCTCTGAAGCACATATATAAATGGTCCCAGACTGTTTTATCCCACACATCATCAACGAGAATTAAGAATCTCTTGGTTAACAAAACTTGACGCAGCTCAGTAGCTAATTCACCATCTTCTTTTCCAGTGCGATCAGCGGGATCAAGAACATCATTCAAGATGGTAAGCAACAACTCTTTCCATGAATATAGTTGAGTCACACGACACTTAGCGTGAACATCAAAGTGAGGGGTAACTATGAGATTATTGTAAATCTTCTCAGCCAGAAAGGTCTTGCCGATTCCAGGCATACCAACTATGGAGATAATATCTAGCTGAGAAGATCTTCGAAGTAGTTGCCTCTTAATTTTATCCATTGCCTCGTGAAAGCCCTCCATTTCTTCATTTTCTCTTGGCGTATAAGCTAATAAGGATGCCACAGGATTCATGGAGGTCTTTGCAACTTTGTTCACTATCACATCTATCTCCTTTCTTTCATAAGTCTCAGTAACAGCTTTATTTAAAAGCTTGATATTCTTAAGAACTTCAGACATTCGATGAGATTTGTACCAGAGTGGATGAGAACTGACTAAGCAGGAGTCAATGACAAACTCTGCTTTATATGCCATTTCAGTGACCTTCAATATAAAACCATAAACTTCATCTAGCTCATCAAAGTTCTCAGCGAAATGATCTCTTAGACACAGTATGCCTTCCTTGACTGATCCAATCTGATCCTTCCAGTCAATAACGGAATCGAGCTTAGAACATAACAGCTCCTCCAAGTTTCCTAGAAAAAATTGAAGAAATCCTAATCCATTTGTCTTGGGGAAGCTATAACTTGATGACTCTGGAGCTTTAGGAATAATTGTTTTGACCTCTGTCTCAACAAACTTAAGCAATTGCTTCATATCGGAGAGAGATAACATGTAATACCAAGCAGATTTATAATCCCCAACAGACAATAAACAGACATACTTGGTATCTAGAACATGTTTCATGAGGTCTTTGAGTCCTTGATGCATATTGTAGTGTTGTACAACATCTGCAAGAAAGTGTCCCAAGTACATAAGTTTCTCTTTGAGAACTCTACTTCGATTCATCAGAAAAGCAATCGAACCAGCATCACAGTCAAGCACTGTGTCCAGGCGGTTTGATAAAAAGTTTAAAAGGCCTTTGATATCTGGCAAAGTCATAAGTGATGCATCCAAGACCTGAATGCATACCTTTCTAATTTC
>SL-0163
ATGTCTTCTACTTCTTCATATGAATATTTGTCTATAGGGAAAGATTATGACCTCTCTTATTTAGAAAATCTTGCCAATGAATGGGATTCCAGCCTCCCGAGAAATAAAGAACCGAAGAATCTAATTGAGATCATTTATATGAATCTCAAATTCCTAGATATGTTTCTCAGTTTGCAGAGCTTCACAACTCTATGTTGGTATGCTACACAGAAAGTTCAAGACGTCTTTTCTTATACTGAAGTTGAAGTCAAAAGAATCAACTATCCCGGTGATGTTGCATCCGTGTTCTTTCAGTTGGAAGAACACTTTTGTGAGACGAAGTTGGAAATCAGAGATAAATACTCCTTCCCTGAAGCATCTGCACTACCACTTTCCTCCATTGTTGCTACTCCTGAATTTGCAAAGAAATTCATTGATACCGTTGTAAGGAATCTCAGTGGTTTATCAGAGATTTGTCATCCTTATATTGAATTAGTTCCTCACTCAAGCAAACAGCCAATGGAAGAGGTTGTAAAGGAGTTAAAGTTATTGAGAAATTTTGTCTACTTTATTTCAGATAGAATATGCTCGGATGAATCGGATCTTCAAAGCCAACATACTTTCTTGACTCATGTTTTAGTTATGGCTGGTCATGCAGCAATGATTGCTTGGTTGAATTTACCAAACCATTGGAAAGAAAAAAACTTGGCTTCAGCTAAAATGAATGCTTCATTTTCCGACTTTCAGAAGAGGATTCAGCCTATTCAACCATGTGTCCGCAAGATATATGTTGATGTCCTGCAAGCTCTAAAATCAGGATCCTATCCTAATATCGAAGCTGAGCATGTTTCTGATTATAAATATGGCTTTGTGGAGACTCTCGTACACCGTTTGAAAGTGCTACCCGTTATTTTCAAGGATCAAATGCCAATGCTCAAATTCTTGAGAGACAATCTCATCAATCTACCAAGAGAGGCCTTTAATGATCTTGATACCGCAATTATTGATGCAGGGATTCTAGTTTACTCGTTGTATGACAGCGTGGAGGAGAAGGAAGCCACGGCTGTTGGGGATCCAAATCAAGTACCAGTTCTTGATTTCTCAGGCGATATTCCGAGTATACAAGCACTGATCTACCTCATCACTCGGAAGTCATTTCACTCCAAATTACCTAAGATTGATGGACTGGGATCTATTGATATCATTTTAGACCACCTGAAGGAGTATCTAATCCTCTATTCAGACTCACTTTCTTCTATAAAGAGCCAACTTTGGACAATTCAGCAGCAATTGGAGCACTTTCAGAAGCATCACAATGGATCGTTCCAGTATTTTTCAATGCAGGCGATTGCTATAGCATATGAGGTGTATCATTTGGTTGTCAGCTGCATAAATAATGAAATCCCTCAGTGGTGCCTTGTTCTCTGGATTGGAGACATCATAGAGGAGATTACACTACTCATGAAGGAGGTAATGAAGAATCGTGATGAAAAGAAAGTTGCTGACTTGGTATTGCATACTACCACAGATGTTGTCAGTGCTCATACGTCACAACTTGCTCGGATTACAAGTACAAGAGAAGAAATGGTGGGTTTTGATGAGGTAGTGCAAACACTAAAGGGGAAGCTAATCAGAGGATCATCAGAATTGGATCTTATCTCAATTGTTGGAATGGCCGGATTGGGTAAGACAACTCTCGCTAACAAGCTATTTCTTGATCAGTTTGTTGTATCTCATTTTGATGTCCGTGCACAATGTTGTGTATCTCAAGTATATACACGTAAAGACTTGTTACTAACCATTCTTCGGAGTGTTAAGAAGGATATAGTTATCAGTGATAAACTACCAGAGAATGAATTAGCAGATAAGTTGCGTAAACTTCTATTTGGTCAGAGGTACCTTATCCTCATTGATGATGTCTGGGAAACTACTGCATGTGATGAACTAATGCCATGCTTCTATGATGCCAATAATGGAAGTAGACTTATCCTGACAACTCGCCATGATCATGTTGCCTACCATGCTAAACTCGTTAGTGATCCTCATTTTCTTCGAAAATTTACTCTAGAAGAAAGTTGGATGCTATTGAAGAATAAAGTGTTCAATGAAAAATGTTGCCCTGTAGTCTTAGAAGATGTTGGCCAAAAGATAGCACAAAAGTGTGGTGGGCTACCTCTTTCAGTTGTCCTGGTAGCAGGTATTCTCGAAACGATGGAGAAGGAGGAACATTGTTGGGAACAAGTTGCAATAAATTTAGGTCCACATATCCAGGCTAAGTCAGAGGATATAATAAATCTTAGTTACCAAGATTTACCATTTCATTTGAAACCTTGCTTTTTGTATTTTGGAGTACTTTCGGAAGATGAAGAGATAAAGGTATCAAAGTTAACATGGTTGTGGACAGCAGAAGGTTTGGTAAGAACTCATACAGAGAAGCTTTCCGAAGATATAGCAGAAAATTACTTAAAGAACCTTATAGGAAGAAACCTTGTGATGGTTTCCAAGAAAAGTTCCGATGGTAAGACCAAGACATGTCGCATTCATGACTTGTTGCTTGAGTTTTGTAAAAAGAAAGCCAAGGTGGAGAACTTTCTACAATGCATAGACGGGTAATACAATCTAAAATTTTAATTTGTTGAATCAATTTTTTTTTTCTAAATGTATTCTGATCATATTAATTTCTCTATTAACAGGGACAATGCTAATATGAATCTTTCTTCTACTTCCTATCAGAAGCATAGCATTCAACGACGCGTATGCCTTCAATTTCAAGTTGATAATCTTGCAGAATGGAGTTCGATTTATTCAGAAGTACAATCTTTCCACTTGATGAAGGGAAGAAAAATTGGATTATCTTCAATACGCTATGCATCACACACTTTTAACAGTTTCAAGTTCCTGTGGGTGCTAGATTTAGAATTTACTGTAATTGATTCTTTCCCAGAAGCTTTAACCTGCTTGAGATATGTTGCTGTTAAAGTTGCTGAAGATTCTTCATTGACATTCTCGGACAATCTTTGGAACCTTGAAACTTTAATAATTAAAGGACTTGGAGGACGAGTAACTTTACCAGACACCATTTGGAAGATGGTCAAGTTGCAACATTTGCATGTATACAACCGTGCTATTTTCAATATAAACAATGCTCACCGAGAAATGGATGGACTGAGAACTCTTTCCTCTACATGGTTTTCTTGTGTGGAGGATGCAGACAGGATCTTTGCAAATACACCAAATCTTCAAAAACTGAGATGTGAAGTTTTGTCATGTCATGGCTTTTTCCCTGCATTTAACAATCTTGAAATGCTCAAGTTTTCTTGGGGTCGTTCGGGGACATGGGTCACTGAGCTGAACTTGCCACCAAATCTCAAGAAATTAACACTATCCAATGGTTGCGTATATCGACTTGATCAGGTTGCAATCCTCCCCCGACTTGTGGTACTCAAACTGCTAAACGTTTCCATTAGTTCCCAAGTATGGAAAGTGACCGATGAGCATTTCCCTCACCTCAAATTCTTGAAACTGCAAGATCTTTCTTTTTCTGTATGGGATGTTTCGGATGATGCTTTCCCATACCTTGAGCATTTGGTGTTAAGAAGATGTCAATATCTTAGGATGATCCCTTCTTGCTTTGGATACATGACGTCTCTAAAGTCCATTGCGATAAAGTCATGTAAGGAAGAATCACTCGCTGAGTCAGCCTTGGAGATCAAGAATATGCAAGTTGATGAGATAGGAAATTCTGATTTCCAGGTCTCCATCCACAAG
>SL-0164
GATAATTCTGCTTCAATTTCCACCAACTGGAAAACATAATCTTAACTAACCCCACGACTCGACTTCCCATATATCATCCAACAAATGAGATATCTTTTGCCAATCAAACATGTGAGCAACATATCAGCTATACCATCACTGTGATGCACGCCTGTGACTCGCCCAACGATGTCAATTAATAGCTCTCTCGGATTTTATGTTTGTGAGACAGCACACCATGCTCGAATGTCAAAGCGACAAAACAATAGAAGGATCTTTGAATGTCTTTGTGGCCAAAGTTGCCTTCCCTAGACAAGGCATGCCAACAATAGATATACTATCCAGATCCTCTGTTTCTTTAGTCAGTAAATGAATTAGCTTCTCAGCATCATCCTCAAACCCCACAAG
>SL-0165
AAATCTCTTGAAGAAAAGGTACTTCAGAGCACAAAAAATCTCCTTAACAAAACTAAGAAAGTTACCTGTTCCATCCCCTTCTCCGTCTTCTTGAGCTGAGTTCGAGTTGAAGATATTGCTCTCTCTGTTAGAGGCTCCGTAAAACCTGGTTAATCTTTCTGATACAGATTGTTGGGTTTCATCCAATGATTCTTCATTACCTTCATAGTCATCATCATTTTCTTGTACTAAATGTATTCCACATTTCTTCAGTTCAATACCTGTAACGGGTAAGTTGCCCAAGCCGACATGTATAGAATCTCCATCTTCAAGAATAGATACTAATGGATGATAATCTTGATGCCTGCATAAATAAACTTGATCCTCGGACGTTGTTGGGACTCCTGCCAAGTACATGCCAGTAGTAAATACTGGTCTATTTGCTCTAATGATTTTCGCAAAGATATTAGGGACTACAGGCAGTTCATCCCGTAAATCATCTGGTTCAGCACAGTTCACAGAAACAACTATGGCAATAATCACTGCTTTGATATCATTGTTTTCGTGCTTTGAGAAATGCACCTCATTCGGAGTAAACCAACTTGGAATTTCATTGCCTGGAATACTCAAATTATCCAAGTTCTTCACAGCAAGCTGAGTGTGAAAACAGTTGTCATTAAGGTAACTGTTTTGGCAAGAAATTGAATGAAAGAAATGGCGTGTTTCGTATGACAGGAAAAAAAAATCCGGAAAACATTTTTACGAAAGCATATAGGAGAAAATAGTACCTTATCAAGTTTGTTTCTAACAATAGAGGCACAAGAGACGTTGCATCCAACCATATGTAACATTTTTAAGGATCTCAAGCATTCGACACCTTGGACGTCGCCCAAACTCATGCAATTTGCGAGGTTTAGTTCGTGCAAGAACACTAATTCTGAGATATCATGTATGCTCTCTAGTGCCCCACAATTTGCGGCATTTATCTCGAGCAAACTTGAAGGAAGAGGAGGAAGAGCTTTCAGCTGTTTGCAGTGGGGAATTAAGAGCTTTTTCAAGAAATGTAGTCCTTTCAGACTAGACGGCAAATGGGAAAAATCATTGTGACCGAGATCGATGAACTCCAAAGATGACAGTTTCTCAAAATCATCAGGTATTTTCCCAACTATTCGCCATGCACGTGCATTAAGTTCTTCTAACAAGGATAACTTTGAGAAAGATGAAGGAAGCACAATAGGTACGGTTTCCCTTTCTGCATAGGTAGCTGTTTCTGTGATTTCAGTACTTTGTGGTACCTGCACAAGTGTAATTTTTTGAAAATGTGGATTCAACATATAATATTTATACTAATTTTCACCACAGTATACCTGAAGGAAAGGCTTCTTTCCCATCCTCAGAATCATTAAGCTCGATAGCATCCCAAAAGTTTGAGGTAATACTGTTACTGCAGTCTCCTCCATTAACAAGTGTACTAAGTTCTTTAGTTCCCCAATAGAATCTGGCAGTTTGTGCAGACGCTTACATTTGGTCAATCTCAATATGACGAGATTCTGCAACTCTCCAACTGATTCTGGCAGCTCCGTGATAGCATCATTTCGAGTAATAGTCATTGTTCTAAGAGCTAATAATTCTCCAATGGAATCGGGTAGTGATCCAAGGTGCTCACAGTTCCTTATCTCGAGAGTCTTCAGTGATTTAAGGGCTCCAATATGTGGAAGACAACGGATCGGAACCTTATCTATTTGAAGCTCAACCAAAGAAGCCAATCCTTTAACTGAAACAGGCAATGCAGTCAACTGCTGACAGTTTCCAAGTGATAAGGACCTAAGATAATATAGACAACCGATAGATTCTGGTATAATTTCTATTGCACTGCCATAAAGCCAGAGATTTGCTAAAGATTTGAGGTTGCCAACAGAATGGGGAAGAGCAGCAAGTGACTTGCACCTAATTAAGCTTAGTGTATGAAGGTTCTTCAAATTTTTAATAGAATCGGGTATTTCTTCCACGGCAGAGCCATTAAGAGAGAGTTCCTTCAAAGCACTTAAATTTCCTACTACCCCAGGAAGTTGTTTCAATGAGTAGCAGTGGTTTAAGCTTAACCTTTCAAGTTTTGTTAAGCGAAATATACTTGAGGGCAAATTCACTATAGCAGTCTCATCTAATAGAAGTTCTTGTAAAGACTTCATCTTGCCTATATCTTCAGGTATCTGTTTCAACTTCGTGCAACCCGAGAGTATCAGCTTTTTAAGATTTTTCAGCCCAGAGACCTCACCTGGAAATTCAACAAGGTTGCGGCAATCTCTTAGATTTAAATGACGTAAAGTTGTCAAATTCCCAACTGTTTTGTGAATCCTTTGCAAGTTGCTGCAACGCTCAGCTATCAACTTTTCCAACATCTTATGCTTTGATAAATCGGGAATAGCTGATATTTTATGACAATCAGAGATATTCATAACTTTCAACTTGTTGGCCACCTGCACAGTATAGAAAAAAATGGTGAAAGAATATATATTTGAGCTTGAAAAGAAATGAGACCATATCAGGACTTTCATCAACTAAAGGATGCAATATAGGTATTCTAATTGTATAGAACCAAAATTCTGTGATTCTGATTTCGCTTTGGGAGCTCTATAATCCAATGATGCTTCATTATTATAACAATAAATGATCATAGCTGAGAAGAGAATTTTTAGCTTCTTCTTGCCAGATTATCACCCATCATTAGCAAGTTCTTGACATTAATTTATTATATATGTGGAAAATGTAAAAGCATACCTTTTTACGACTCCAGGTCCATTCCCCGCTTCCAATCCTCTCTATTTGGCTCTCTGAGAGATCAAGTATGGCAAGTTCACTTGGGTAATAATTAGAATAATAACTTGAAAGAGTGCATCTTTTCCACTGGAGCCATTTCAGTGAAGAAGGTAACTTCCCCAAATTTCCCTCTAGTTTCACATTATCAAGTTGGAGTAGCCGCAGATTAACTATTCCATCAAATACTTCAGTATTCAATACTAACTCATTGGTTTCTTTTGCATCATTTTGAAATTGACCTTTGTATAACTCTTTAATGTAAGCTAACGCAGAACTGAAACTGGGAACTTCTTGAAATCGCTCTCTAGTAATTGCTTTTGCGGTTTTGATCTTTGATGAGTGCCTCTGGTGCTGATCCAGGATGATCCCTTGGATATGTTGTGTTCCCTGTTGTTTTTATAACACATCAAATTTTTCTATCACAATATAAGTTTAGCAGCAAAATAATCAGAAGAAAGCAGCTGGAAGTTCTTGTAGAACATAACAAAAGGACGTTAACTTCTTTATGGTCACCTAATATGACTACAGGTAACTGTTCGTAAAAAGAAGGATCTGTTTAGGGAAAACAAGACAGGTTAGAAAATTCTGACAATATAAGAATTTACGGGCGTAGTGTATAAGTTAAATTCATAAAGAAAGTCATACCTTTCTTCCTTGTAGCACACTCAAAACATCAGCAACATCCCAGAGCCTGCTGCGCTTTCCAGGATCGGAAAAGCCTTCTTGCCTAACAATCTGTCTTCCCATATCTCTTATCTGGTCATGCATCCACAAGTCCCCACCATCAATCACCTTAATCAATGATCTAGTGGTCAATGTGTCAAAAGCAATCCTGGCTCTAAAACCACATCCTTCCATCACATCAATTACATTTTCGACTTTCTTATCTAGTTGATCAAGAAATAAACATGCAACATCCAGGAATATACACTTCTCTTCATCATCAAGACCATCGTAACTTATTTTCAAGACGTCTTGAAGACGGGGTGAGCGAATTTGTTTTAGCTTTCCTAGAGCATCTACCCATTCCTCCTCGCTTCTTTTATCAAACAAGAAAGAACCAAAAACTTCGAGAGCCAATGGTAGCTTTCCAGTAATTGAGACAATTTGCTTAGATAATTTCAGAAAAGTTGGGGATGGGTCTGGTCTTCTAAATGCATGGTAACTGAATAGTTTTAGTGAGTCAGTATCACCCAATTCTCTCACCTCAAACGTCTCGTCAACGATGTCTTCTATCAGAACTTCTTTGTTTCTAGTACTAATGACAACCCTGCTTCCTTCAAAAAACCAACTTTTCCCCCCAATTAGTGCCTTTAGTATGTTAACATCGTCAACATCATCTAAGACCAGCAGGATGCGCTTTTCTCGAAGCATTCGCCTGAACTTTTCTCTTCCCTCAATGGCATTAGCAGGGGAGAAGGAGAACGCGTTGCTAGGGAAGAGACCCTGTATGATTTTCTTCTGAAGGGACATAATGCCTTGTTGAGTAGCTATTTCCTTTACATTCAAGATAAAAGTCCTGTGTGTAAAATCAGAAGCAAGTTTATTGTAAAGAGCCTTAGAAAGAGTTGTTTTACCAACTCCTCCTATTCCATGCAACCCCAAGATTTTGACACCGTTGCTCTTGACATCCAACTGTCTTATGAGTTCTTCCAGACTGTAATCAATTCCAACAACAAACGGAGCTACAACCATTGGGGAATTGCTTAATTCATCCAAAACTCTTTGCACCACCAACTGAATCAACTGTGACTCGTCACTGTAGAATGGAAGCAAATTAATTAAGATCAAGTTAACTTAGGAGGTCTTGTATCTGTATTTCCTAAAAATCATATTCGAGGAAGTTCAGAGGTAAACGGAAATGATAATGTCACGACACAAAACTAAGGGGTCGTGAAGGCATTCAGCAGCATCTCCTTACCCAATGGACTCTTCCTTATCCCTATATCAGTCACCATTGATGTGCTCTTTACGGCACCATCACATCAACAAATATGGATTATATCCAACAGATAATAAAAGAAGGAATTGCCAACAGTCTAACAAACATTAAAACACAAAATATTGCCAACATATCGATTATTAAAACATGTGCTTTAATCATCAAAACAAAGTCAAATACCCTCAGGTATCCAAAACATGATCATGAGGTTCATCGTTGTAAAAACATATGCATAAACATCATTTTACATGTTGAAACTCGCTCCCACAAGCACAAGCCCACAATGTAAATCATAAATATCAATTTTCATTATGAAAATTGATCAAACACTTGAAATGTATTCTTTTAAAAGTACTTCTTTTGTTTAGAAGGTATGTCTCCACTTAACTCGATTGAACTTGCGCATTCATTCAACGACATCCCACAATAGTCAATCTACTCATAAAGTAGCCTAATTTTGTCATTAGAGGCTCAACATGATTAAGTTGACAGCTAAAACTCAGCTTATTAGGCCTACAAATAACCATACAATTGAAACACTAAAATTTATCTCATCTCTTCCAAGTTTTGCCCATTGTTTATCACTCATTTATATTATCTATATACCTATCCATCATCTAACACAACTAGATATATGAGGTTCATCCGCAAATCAATCAAAATCACCCAAACACCTTGAGATGAGCCCATGGTTCTAAGTTCTAACCTCAAACCAATAGGTCAATTCCAACCTTAATTCATCTATATCCATAACCAATTACTCCCTCCGTTTCAATTTAACTGTCCTACCTTGTTTCTATATTGAGTAAGTTTGTCATTTTCAATATCCCACCTTACAAGTTTAAGACAACAAAATTCTAAAGACTAACATACATAAGATTCAAAAATACTCGTATCTTTAGCTATTCAACTTTGTATCGAATTAAAGTAAGATACTTAAATTGCGACGAAGGAAGTATGATATATAAACAATATAAAATACTCAAGTGAAGAACATACCTCATCTTCTTGAAATTTGGTTTTCTTACTTGCTAGGTCAAACTTTAGATTTTAGACAAAATGGTTGTACTATGAGGTTCAGATTCTTGTTACTGATTATATAATAAGCCAAATAATTTACCTTTAAAAAAAGTTGTGCAAACAAAAATAAAAATAAAGTTAGGCCGGCTATGTGTCACTTTAAACATTTATTCTACAACCATTTTTCAACCACCTTAATCTATTTGTTTTCATTTCCACTCAATCCATGTCTCTTTCTAGACATGAGGTTTACGGTACGTCAAAAGTATTTTTAAAATTTTTTCATCTTTGATTTATATAAATAAAATGGTGACACCTAAATCAACAATGGAGCTCATGGTGCAGGCCATTGCTGTTAAAAAAAAGTTTTAAAATTATGGCTATCTAAATTAGAACTTTGACCTCTTACAACTAAAATTTTAGACGACACCAAGTGGTACAAATCACACTGACAAATATTGGGAAAAATTAATAAAATCACACTAGTTTGAAATAACTATATTCTATTTTATTAATTGATATCTCATACCAGATATCAAGTCAAATACATCTAGGAAGATGTTTTTTTTGCTGTCAGATACATTTAAATAGGGAGAAAGACGAGCGAGAACAAGAGAGAGTCGAGGGAATTTATTTTTTTTGTATCTCAATTACATGTGAATCACACTAATATATGTATTTCGAATACTAGATACACGAGCGAGATGGAAGAGAGGCGAGCGAGATTTAGACACATGCGAATATACTTGTATACAATGTATCTAGAACAAATTACACCTAATTTTGATTTCATATATCTTGAAATAGATGTATCTGGGTGCACCTAAATTTGGTAAATACGTAATATTATAAAATAATATGTATCAAAATAATTAACTCCTACACTAATAAAATTTCGATAAGTTACCGTAAATACTAAGTAATTAAGCTTTCTAATTAGTGGATAAGGACATATTTGGATAAATCTTACAATTATAGAGGTCCATTTAGGAAGACTTAATCGAAGAGGGCCAAAATTAAATTTGTTAGATTTTAAAGAGTAAGCCCAAGCCCATAAGTATTATTGATTCATTTCATGTATCGATCTTCGTTACATGGAATTAGAATCTAGCCTACTGATAATAATGTATTTTTAGCATATTATAAGTTGTTGTTTTTTTTGTTTTTTTTATGATGTTCAAAGCCTGTATTTCGTACACAATAGGATTCATTCAGAAGTGACGCTCTGAACATAATTCTCTCCATACCCAAAGCTTCGTATATAAGTTTGATTAATTCTCAAACAACAGCATATACATGGGTAGACATATAGCCATTAAACTTCATGTACACTACTAAATTATGGAATTATCCATGTGTTTCGGAATTTCTTTTATTGTTACTCTATATTTGACGATAACATAATTTTAAAAATATTATCATTTTTCCTATAAAGAAACCACATATATACATTTTTGTTAATTGAAGATTATTGATGCTCATTCAAATATATTACGAGGATCAAATTTTAAAAGTTCATCAATGACTAAGAAGTCAAAAATGCAATTAGCTAGCCGTAAAATTAATTAAATTAGAGAGAGCAACCAATAAAAAAAGGAGATAATTAAGCTCTAATAATATAATTAATGTACACTAGCAAGTCAAAGACTCTTTTAATTTGTATGTGTTGAATTAGGGAATAAAATAATGGAACCACATAATTGGTATTTAGCACAACTTTTCAAGAATAAGTACTAATTTATTGAGTTAATTATTCTGGTTTACACAATATATTATTCGTTAAGTACGTACGTAGACTTGTTGCATGCATGGGGACAGTGCATTTCCAAGTAATTAGCTAAATACGGAATACCATTACATTATATTATTACTCTCTTCGTCTCAAATTATCGATCATACTTTTCAAAATTAATTATCTCAAATTATTTATAATTTTATAAATATAAGATAAAATTCTTTATTCTTTTTTTATTTACCCTTAGCAGTAATTATTCTTAAAAACTACAAATATCTTCATTATGAGAAGATTACACATAAATAAGAGAAAAGCACGACCTATAATTTAAGACAGAAAATAATACTAATAGTATCATGATTGTGTTAGATTCATGATTGAGTTTAAATATGGTGGATGATAAAATTCCAATATTTAAATTATATAAAAAGTATATAATATCAAATCTATTTTTCACCGAGTTTTAAATTATAAGCTATTTATTCTTGAAAATTACTCGACTATCAAATAAAATTATTGCAATTGCCGGGTCACTCTCATTAATTAATGTTAAGAGGAAAACAAAATTTATGATACTGATAGATTGATACATCCACTAGTTTTTCAATTAGGCTAACAAGGTGTCTTTCACTAAAAAATCTACCTAAATTGTGATATAACTTGTTTGATCGAATTTTAAAAATATATTTATTTTTTTAAAAATTAATATTTTTATTTTATTTATTTATGATTAATCATGAAAAAAAATTAAACTTCCAAAATAGTTTTGCTATCATTCAAAAGCACTTTTAACTTTTTCCTAAAACTTAAAGCTAAATACTTCATACTCTTTAAATAAGCATTTTCTAAAAAAAATGAAATAATTTATAATAAAGAAAAGAAAATAAGTTTCAATAATAACATTTCATGTTGATTTTTCTTCGCCCATTAACACACTTTATCATCACTCGGCCTCCACAACTCCTATCTCCATAATCTCACACTTTTAGTCCCACCTTTTATTATGTTTATTTAGATTATGTGTAAATAATAATATTTTTTATTTACATATCGAACGTAAAAAATAAGTAAAAATTTCTCTTGCTTTTTTTTTTAAAAAAAATAATTTGACAGATTTTAGCTCACCGATAAAAGTGAGTAATTTTATATTAAAGAAAGATATTCTTTAGGTGAAGGTTTAGACTCTTTAATTAATTCAGATGTTGAATTATTACGCCTTACTCCTAGAGAGGACATATCGAGAGAATAATTAGTAGATTGATGAAAATCATAGCACCATAAATTGAATTTTTCTTTAACAAAAAGCAAGATAGATCTTCATACCTCAATATTTATATATATTTTTTAATTATAATTTATGATATATTCATGGACAAAAATTTCACACCCGAAACTATACAAGGAGACCAAATAAGTCCACCATCATCTACCCTATGTAGGAGCTCAACAGCTCCACGTCACACGAATTTAGCTTCTTAAAGCTCAAATTCGAAACCTCTAACTATCAAAATTAGCCTTAATAATCACATTCTAGGGTTTCTATCAATTAGATCTATTATTTAATTTGATTCCAATTTGTTAAACAGAATAAAAAAAATAAGAAGATTTAGAGAGAGAATTATAGTTACCCATTATCGTAAACCCAACCAGAGACTCCTCCAACTCTTTCCATGGCGTTTCTCCACCTCGCCATTTTTTCCGGTGAAAACTTCCTTTCCAAATCCCTAAATCCATCGAGAAATGGCCCTAACTGCCTCCGTACATCCGACGGATTAACTCCGTAGAACAGAGGCAGAACGAGTTTACCCAGCTCATAGATCGTTGCTAATTCCTCGAGGCACCATCTCGAGGAAGCATAATTTGGGGAAATTATAGCAATTACAGCAGCAGAATCGTTAATTGCTTCTATTAGACCTGTTGAGATCTCATCGCCCTGAGTTAATCCCTCGGAATCTCGAAAAACTCGAATGCCTTTCGAGTATAAGGCGTTGTATAAGCTGTTTGTGATGTTGTTTCGAGTATCTTCGCCTCTGAAACTCAGGAAAATATCGTAATACAGCCG
>SL-0166
ATGGCGGACGAGGAGGAGGAGGAGGCGTGGTCCATGACCTCAGGGCACAGATTCCGATGGGATATATTTCTGAGTTTCAGAGGAGAAGACACTCGTCATGGTTTCACTGGGAAACTCTACAATGAACTCGTACGGAACGGCGTACGGACGTTCATCGACAACGAAGATCTGGATCGCGGTGAAGAGATCTCGAAGAAGCTAGTAGCTGCGATTGAGGATTCAGCGGCTTCGATCGCTGTGATTTCGGAGAACTATGCTGAATCGAAATGGTGCCTCGAAGAACTAGCGAAGATCTGGGACTGTAAGAAGCTATTGTTGCCGGTTTTCTATGAAGTTGACCCGTCGAATGTGCGGAAACAGAAAGGTACGTTTGCGAAGCATTTTGACGAGCATGAGATTTTGCTGGAGGCGGCGCCGGAGAAGGTTTCACGGTGGAGAGATGCTTTGACGAAAGCTGCTAATACCTCCGGTTGGGATTCTAGGTTCTGGTACGTACAGTACACTTCAATTTCATCCCTATTTAGTTTTTTCGAATAAATTACAGTAGCGAAATTAAAATTTTCAATAAAGAATACAAATTATATATAAAAAAAATTAAATAGGTGAATGGAGTTTTATTTGATTTGAATTTTGATAAGTTACTTAAAATTTTTATCATGATAACGAATGATAGAAAATACGATATAAAATTTTAAAAATAGATAAGTTAATCTAAATATGTTTAAAAGTTGATTAGTGTATATTAGGGTGTGCACTCGAGTTAAATCAAATAATCAAATCAAATGAAACAAAATTTTCATTTGAGTTGATTTTTTTCTGGTTTGATTTCGCTTTTTAAAAAAAAAAAATCGAAAAAATTAAAATTATATATATATATATATATATATATATATATATATATATGGGCTATAAACTAAGCCGGAGTTAATCACTTTTGTCCATTTTTGATTATTGCCATTCACGATGATTATATTTATATTTTATCGTTAAATATCTTATATAATAGTTAACTCTTAAGTATCATGGGTTAAGTTTTTCTTATGATTTATATTAGAAAGTATACTTAAGGGATTCTATATTATACTTTGATTATGTTATTAATTATTGATATAATCGAATAACCAAATCAAAAAAAGTCAATTCGAATAGAGCAAAATCAAATCAAATCAATTTATTTTGATCGGATTGAATTATATTTTTACAAAATCAAAAATCAAAATTCAAATCGAATAGTGCAAAATCAAATCGAAAAATCAAATGCCCACCTCTAATTTATATAAGCTAATCCAACTCCCTTTCATAATATAATATATATACGTTATCATAAGTAATTAATACATGTACATTTACTTCGATTCATAACTTTTAGAAATAGAATAAGTTAATTAATTTCAAAAATTATTAGAAGTTAAGTTCATAAAATTTAAATTTTAAATTCGAATTAGCCTAGCTCCTTTCACATTCATCAAATTCTGCTTTGTTTGTTATTGATGGTCAAGTTCTTATCCTTTCATGGCAATCAAAAGACACCTTCGGAAAATTTTACGCGATTTAGTTAGAATTTTGAGATTCAAAGTTTTAAATTTTGATAGTGAATTCAAATATAAAAGTTTTTAAAAATAAAATTTTTATATCTAAAATTTACGTTAAAATATTATATATCACGATAATTAGTTTAAATTATTTTTAAAAACATATAAAGAAATTTTGATTAAAAAAAACTTGATTAAATCTTGAAATTTCAACCATGTCATAATAGTTGTTGCAGAGGGAATAATTCTAAGTCCTAACCTAGCTGTTTTTAGGCATCGAACTATAGGAATGATTCAATCAATTAATTATTTCAAGAAATTTATATTCGTAATACGTTTTATTTTTTGAGAGTCAAACAATTTAAGTTCGATCGGGAATTTGCTACAGTAATCTTCAAATTTCTTAAAATGAGATTTATATATTTGTAAATTACGTAAAAAGATATTTAAAAGATATATGAAAAAATTATAATCAAAGATTGACTTGTTTAAATCTCGAAATTTAAAATGTATCACATAAGTAGGGGCACATAATACTATTGATTGATTTTTAGGTTAATTTTCATCAATATTAGATACTTTTCGTGTTGATTCAATAATTTCAGTTTTTCTTCCTTTTCATTCGATTCAATTAATTTTGATATTGTATACAACAAAAATGGAGAATATTATCATAAACTTATACTACCCATGTCATTTCTTTTGGGGGTTACTTTACTGTGTATAATTAAAGCTTCACTTTTATGTACGTTCACTCAATAATTTTTATATGTTCTAATAATATTTAAATGTATATATACTACTAAGTATGTTTGGTTTGTTCATTAATTTATTTTTCTCAACTTTTTATATATATATGAATATAAAAAACAACCCCATTACTTTGATTCTGCCCTTTTTAAACAGAACTATAACAATTTCAATGCCAAACATGGAGATACTACAGAAAAAGAAAAAAAAAAGGAGAGAAATCCAATCACATTTATCATAATTATAATTAGATGACATGTTGATTAAAAAAAATCACTTACTTTTATGTATGCTAATTATTTGGTATGGTTGTAAGCCTATAGGTTCATAGCAAAACCCATGTATTGATGGAAAATAAATAAATACTAAAATTCGGTTTTTATTCAAATCAAACTCTTTTGTTTCAAAAATAAAATTAAAAAACTACCAATAGAAGTTTAGGCCACGACAAGAATTTGGGTAGCACATACATATTTTCTAGATATGTATACTTGCATTACAAGTTCGAGCTATGAAATAATCGTTAATAATTGTATTAATTAGAAATACCATTGGATCATCTAATTTACCAAATATATATACATTATTATATAGATAAGGTATATACTATTTATACTAAATATATTTACAAAGTGTATAAATAATGTATACTTCGACCATATTTGTAAACTAATCATCTGAAAAAACTGTTCCATTAGTTTTGTTATTATAACTAGTAAGTTGAACTATACTACATTAAAGGTCGTTTAGTAGAGTCTATAGAAAAATGGTTAATAGAGTATATTAGTGATGATGGGATTATAAAAAAAATTATAGAGTATATTAGTGATTAATAAGGTAAAGATTAGTTATGTTGCCATTATGCATTCAATAATTTTAAAAAAGAAAATATTTTTCACAAAAAATTCCTCCATATTCCTTTAGTTTTGTATACTTTTAGGGACAATTGTGTTTAAATCATACTTGTGCATCTATCAAAAATTGTTGTATTGTTAATATCATGATTTGTTATGTACTAATTATATATATGGTAATACCAAAGTAGAATGTATGACTAATGATATTTTTGTATTGGTTATACATAGTTAAAAAGTTGTGCCAAACAAAAAATTTATAATAACACTAATACATGCATTGTTTTCTCTAATATCAATAGCAAACGACCCCTTAGAAGTTGTGTAAGTTGGGTCTGTTCTAGGATGATAGTGTGTGTGATGAAGGAGTAGGTTGAGACAATATGGTTGGTATGAGCTAGGTTATGCCAAAGGTAACAAATGATTTATGAGGTGTTGGTGTGGTATAGTTGGGCGTAGAGGCGGAGTTACCCTTGACCGAGGGTAGTACTTTTTGATATAAAATTTTGACTCCACCACTTATTGAGGGTGTTAGTCACAATCCTTCACTCCGAAAAGATAGGTTCCATACAAAGTAGAGTTTTATAAAGCTAAGTGGAAAACCTGAGCAAAAACCTTATGTGATGTAGTGATGAATTGCAATATATAATCAATCCTTTATACTTTATAGTACCTATATATAAATCCTATGAAAATGAGTGGATTTATAGCTTACCTAATTTAATGGTGGTGCACGTGAACTCATGGTATCTCTACCAAATTAGGAGTTGATCAGATGTTATCTTTTGACTCTCATGCTCCAAAAAGGCTAAGTGGTGCACTTGGTTGAATAATAAGTTTTGAGCTATTTACTTGGAGGAACATGGATCAATTCTCCGTTTTTTAGCGGTGCACCCATGTTATAGAAATCCTGAATCCACCTTTGTCTATTCATCATTTCACACGGGAAACTATTCTAAGAGAAGTTCGAATCTGTTCTGTTCGGAAGAAATGATGGAAGAATTAGCCTGCATTTGGTGGACTATGTTGGAGGAAAAAAATTTCTAGATATTTTGAGGATCAAAGAAGTTCATAGAAAGAATAAAATTGAATTTATATTGCCTTTTTTATTCTTGTGTAAAAGAAACCCTGTAAATGATTATGAATCTATACTTGAATGTGGGGCTGAAAATTTGCTCATCTGATTTCATTGTTGTCATATTTGTGCCAGGGAAGAAGCAGATTTAATCCAATCTCTAGTCAAGAAAGTTCTGGGGAAACTTGATAATACACCTATAGGTGTGGCTAAATACCCCGTAGGACTTCATTCTCGTCTTGATCAATTGCTCACGCTACTCGACGTTAAAGCAAATGGTGTGAAAGTTGTAGGATTGTACGGAATGGGAGGAGTGGGCAAGACCACTCTTGCCAAGGCTTTGTACAATCAGCTTGTTGTTGATTTCAAGAAACGTAGCTTTATTTCAGATGTTAAAGGAACTGCAAGGCAACAAAATGGTTTAGTCACTCTTCAAAGCAAACTCATTTGTGATCTTAACTCAGGCGCTTCGCCTATCATAGACAGTACTGCTAAAGGTATCCGATTAATAAATGAATCTGCGAATAATGAGCGAGTTGCTATTTTCCTAGATGATGTGGATGATGCAAACCAACTTCGTGAATTGATTGGTGGTAGAGACCAGTTTTGCCAAGGAAGCAGAATCATTGTCACCACTAGAGATCAAAACGTCTTAGATCCAAGTATTGTAAACGACACTTTTGAGGTAAAAGTGCTCTACTTGTCTGATTCACTTAAGTTACTAAGTTATCATGCATTTGGAAAAGAGCAGCCTCCGAAGAAGTTTTTGGATCTTGCTAATGAATTTGTAACACTTAGTGGGGGATTACCTCTGGCTTTGGAAATTTTTGGATCTTCATTGTTCTATAAGAAAGGATTGAAGGAGTGGGAAGATGTAGTGCAAAAGTTTAGACAGATCCGTCCAGGTGAACTTCAAGATATCTTAGAAATAAGTTTTGGTGCTCTAGATGAACAAGAAAGGTGCATCTTTCTTGACTTAGCATGTCTTCTTCTTAATACAAGGCTTGAAAGGGAAGATGCAATTGCAATATTTAAGGGTTGTGGTTTTGCCGCTGAAACTGCAATAACAGCACTCACAGCAAAATCGCTTCTTAAAATAGTTGATGGAAATGTTTTGTGGATGCATGATCAGCTCAAAGACATGGGAAGACAAATCGTACAACGTGAGAATTCTGGAGATGTTGATAAGCGTAGTAGATTGTGGAATCACGATGATATTATGACTGTCCTAAATAACTACAAGGTATGGTTTTAAGATCT
>SL-0167
GATGTCAAACAAGTGCATAAGTTTGTTGAAGAAGAGGTGAAAATGATTTGTTATAAAGTCCCAGACTCTTCACTCTTTGGCTTCTCCAAGACCAGTGGATTAGGATTCCTCAATTATTTTTTGGGCAAGTTGGAGGAGCTGTTACATTCTAAGCTTGACTTAATCACCGAACTGAAGCATCAGATCGGATCAGTCAAGGAAGAGTTGATACATCTAAGATCTTTTCTGAGTCATTTTTCAGAGAACAACGGTGAGCATGATGATGTTTATGGTCTTGTAATTGAAATGGCATACAAAAGTGAGTATGTTATCGACTCTTGCTTGTCGATTTCCTACCCACTCTGGTACAAAGTTCATTGGATTTCTGAAGTTGTCGAGAATATTAAGCTTCTTAATAAAGATGTTACTGAGATATTTAGAAGAAAGCATATTGAAGTGACACTGCATGAAGTTGCAAAGACTTCCACTTATCTAATTGAGCCATCTTTATTAGCTAATGCCCCGACAGGAAATGAAGAAATGGTGCTTTTCCAGGATGTGATGGAGAAAATAAAAAAGCAACTACTTGGTGGATCGTCTCAGCTGGACGTTATCTCAATAGTAGGCATGCCTGGTTTAGGCAAGACTACTCTAGCCGAGCAGATTTACAATGATCAGATAGTTGCCGGTTACTTTGATGTTCATGGTAAGTGTCATGTGACTCAAACATATTCATGGAGAGAATTGTTAGTTACTCTTTTGAATGATGTTATGCCTTCTGATCACACGAAGAAAGCAGATGATCAATTAGCTAAAGAGCTGCGTCAATTTCTGTTGACAAAGAGATTCTTAATCCTCATTGATGATGTATGGGACACAAAAGCATGGGACTATTTACATATGTGCTTTCAAGGAATTAAAAATGGTAGTAGAATTATCCTAACTACTCGGCTCTCTGAGGTGGCGCAATATGCTAAATGTGAAAGTAATCCTCATGATCTTCCTTTACTGAGAGATGATGAGAGTTGGAAGTTATTACAGAAAAAGGTTTTCCGCCGAGGCAGCTGTCCACCTGAACTTGGAGATGTGGGATTTCGAATAGCAAAAAGTTGTGGCGGGTTGCCTCTATTCATCGTGCTAGTAGCTGGTGTTCTGAAAGAGAAAAATGAAAAAGCAGATTTGTGGAAAGAAGTAGAAGAAAGTCTAGATGCACTGAACATCGATAGCTTGGAAGAGAGCATGTCGATAATTGGATTCAGTTACATGAATTTACCACATCATCTGAAGCCTTGCTTTTTGTATTTTGGAGGATTTTTGAGGGGCAAGAGCATACACGTCTCGAAATTGACAAGGCTATGGTTGGCAGAAGGTTTCGTACTTGAACATAACGAAAAAAGACTTGAAGATGTCGCAGAAGATTTCTTGAAAAACCTTATTAGTAGAAATCTAGTCATGGACATGGAGAAAAGGTTCAATGGCAAGATGAAAACGTGTCGTGTTCATGATCTATTGCACAAATTCTGCTTGGAGAAGGCCAAACAGGAGAATTTTCTGCTCTGGATCTATAGGTATAAAAGAACTATACTACTCGCTCCGTTTCAATTTGTTTGTCTAGTTTTGAGATGACACGGAATTTAAGTAATCTTCACCTCAATTCTCATTTTTTATGTTTCTTGTTTATCAGAAATGATGATGCGAATGCTCGTATCTATCCTGACAAGCCTGAAGAATATCGTTTGTCCATACATTCTTGCCGGGATGAGTTTGCTGAGTGGCGTCCACATAGCTCAAGTATCCGCTCTTTACTGTTCAATGCCACTAGTGATGATCAGTACACTACAGTGGCGCGTGATATCTCCTTCATCCTTAACAGCTTCAAACTCGTTAAGGTATTGGATTTGGAATCGATCAACATTGGTTATACTTTTCCAACTGAAATAGAGTCTTTAATTCATATGAAGTACTTCTCTGCTCGGACTGGAGCAGATACGATTCCTTCATCTATAGCTAAGCTTTGGAATCTTGAAACGTTCATCATAAAAGGTATGCGAGGACAGGTAACATTACCATGCTCACTTTTGAATATGACTAAGTTGAGGCATATACATGTAAATGACCGTGCTTCATTTGATCTCGACAATAGAAGTAAATCCCTTGCTGATTCTCAGTTAGTTAACTTGCAAACCTTTTCCACTCCATATGTCTCTTATGGTGAAGACGCGGAAAAGATACTGAGAAATATGCCAAATTTGACAAAGCTAAAATGTATAGTTGGTTGTTCAAGGAAATGGAGAGGAGAATGTGTTCTGATTCCTAGATTAGACTATCTAAGTCGTCTCGAATCACTTAAACTGTTCTCCAACAACTGTCCGGTTGAATGTCTAGAAGGATTCAATTTCCCTTCCGAGCTAAGGGAGTTAACTTTGTCCAGCTTTTCTCTACCTTGGAACGAAATCTCAGTCATTGGAACATTGTGTAAATTGGAGGTTCTAAAGTTAGTAAACAACGCCTTTGCAGGAGTTCAGTGGAATGTGAATGATACGCAGTTCCGTGAACTCAAATACTTGAAACTGGACAGCCTCAACTTTGCTAAATGGTCGATTTCTGAGGATTCGTTCCCTAGTCTTGAACGTTTGGTTTTAACAAACTGTAAGAGGCTTGAGAACATCCCTTCTCATTTCGAGGACGTTGTTTCTCTAAAAAGCATTGAAGTAAACTGGTGCAGCTGGTCTGTTGCTAATTCAGCAGAGGAGATTCAAACAACGCAAAGGGAAGATATGGCAAATGATGCGTTCACAGTTACTATACAACCTCCT
>SL-0168
TTTCTACTTGTTGATGAAGACTTTGAAGTCATAATTCTGCATCTCTTCAACTTGTGATTCCCTGATGACCATGGCTGACTCGACAAGCGATTCTTTGCATGACTTTACCTCAATGGATATTAGAGATGTGATGTCTCCAAAGCGAGAAGGGATTGCCTCAAGATATCGACATCTTCTCAATACCAAGTGTTCAAGGCAAGGAAAAGCATTGTCAGAGACATTCCATTTTTTAAAACAAGGACAATCAACTACTTTCAAAACTTTGAGTTGATGGAACTTGTCACTCGTCACTTCCCATTCGGCCTTTGAGAAAAATACTGCTACCAGCTTGAGTACCTGAAGGTTTGGAAGCATTGCAATGCTTGATTGCAGCCAATGCATGGTAAAGTTCGACAAAGTCAATTTTTTGAGATTTGGTGGAAAGTTGGATGGAGAACTTCCGCAAGAATCCATTTTAATACTGAGTGTTTCAAGCCGTGTTAGGGAGCTCATTACATGAGAAGGATAACCCCAACCAACAAATGAGCATCTCAGTTTTCGAAGGTTAGGTGTTCTCAACATCAATTCTGCATCCCTCACACAACAAAAAGTTGGAGAGGAAAGAGTTATCAAATTGTCGAATTTTGAGTTCTCAAGCAATTCATCTGCAGCATTTAAAGTGGAAAAATGAGCTTTGCTATATATCTGCAGATGTCTCAATTTAACCATCTTCAAAAGTGTAAGTGGCAATATTAATTTTCCTCCCATCGGTTTGACTATCAAAGTTTCAAGGTTTCGAAGATTGACTATGGACGATGTGATTGACTTCTGAGAAGTTCGTGCAGCAAAATACCTCAAGTAAACTAGCTCAGTTGGGAAAGAATCAATTACAATGAGCTCCAAATTCAAAACTTTCAGAAATCTGAAGTAAATGTGAGAGAATTGGACAATTGAAAAGGAACCTTTGTTTCTATCTTCCCTGCAACGTACAGTGCCAACAAGTGAACTCCATTTCACAAGATCAACCACTTGAGAATTGATGGACATGCGACGTTGAACAAGCTGCTTGTGAGAGTAAATAGAGGAAGACGTATTGACATTTTGGTCCCTGTAAATATAGAAATTCGTGAAACTATTAACTTTCAAGATTACTTGATGAACTGATCAAATAATTTTAACACTGAATAATGTTTTACCGTCTCATCCACAGTAGAAGATTCTTCTCCCTGGCTATTTCCTTGCAGAAATAAAGCAACAGGTCATGAATACGGCATGTTTTGACCTTACCGCCGGAACCCCATTTAGCAACCATAACTAGATTTCTTCCAATAAGATTCTCCAAGTAGCCTTCTGCTATATCCTCCAGACTCTTGTCATCACAACTTTTTATAAATCCTTCTGAAATCCATAACCATGTCAAGATTGAAATGTTGATTTCTTTGTCCTCCAAAAATACTCCAAAATAAAGAAAGCAAGGCTTTAGATGATAAGGTAAATTCTGATAACTTTGCTCTATGATGGCCTTCGAGTTGCTGAGAACATTAGTACATAAATTCTTAGCCACTTGTTTCCAGCATTTTTCACTCTTCTCCATCTTTGTTAGCATACCAGCCACCAAAACAATTGAAAGAGGCAGCCCCCTACACTTGTTTGCTATTTCTTGTCCAACATTTGAAAGGAGCATGAAGCAGCTTTCTTCACCAAACACTTTCTGTTTTAGTAGCTTCCAACTCTCGTCATCATTAAGAATACGAAGATGAAGGGGATCACTAACAGATTTAGCATTTTCAGCAACATCAGCATGTTGTGTTGTTAGGATAATTCTACTTCCATTATTGGAATCATGGAAACAACATCTTAAATCATCCCAAACACTAGCTTCCCATATGTCATCAACAAGGATGAGATATCTTTTCCACAATAAAGTTTTGCGAAGCTGATCTGCTAATACATCCGTAGGCAATTTAGTAAGGGTTGGAGACTCACCAATGGCATCACGTAGAATGGAAAGTAACACACTCCTACGCGAATATGCTTGGGATACACAACATTTTGCACGGATATCAAATCGTGAGACAACTAGCTCGTCAGAATATAGTTTGTTGGCCACAGTTGTCTTGCCTAATCCAGGCATTCCAACAACTGAGATAACATCTAGCTGTTTGGTTCCTCTTATTAGTTGTTCTCTTAGTTTTTCCATAACATCTTCAAAACCAACAACTTCTTCATCGGTTATCCTTGGAGTGTTAATCGATTCTGATGATATATGAGCAGGGGTGGTATCCAAGGTATCATTTAATACAAAGTCAAACTTCAAAAGTTCCTTTTTCCGAATCTTTGTGACCTCTTCCTTGATAAGTATAACTTCCTTTATGATGTCGAAGAGCCAACGAACAAGACACCATTCGGGAACTTCTTTTTTAATAAAAGAATCAACTATATATTCCACCTCATAAGCTTTGCCATTCAGTAGTGCTGCACAATGGTGGAGCCTTTCATGCTTATTGTACCACTCTTCCGCCACATCCTTGAGAAAAGGTTGTAAGCCCTCGAGTTCCTTCTGAATAACTTGAAGTTGGCTCTTAACAAAAGAATACTGTGAATCTGAATAACGGTCTTGGAACTCCTTCAAGTTATTCAGAAGGAAATCAACACAGCCTAGTCCATGGACCCTAGGCAAATTAGATTGAAATGCCTTTCGACTCACGAGGAAGATCACTTCCTTGATATGCTGAATGCTTTTGGGCATATCACGAAATAGTGTTTGGTTCACTTCCTCATCCTGCTCCTCTCTATCATATAACGAGTAAACGAGAAGTCCCACATCAATGCTGATAGTATCAATATCTTTAAGATGAAATTCAAGACCCAATTTTGGCAAATGGATCAGACTGGCTCTCAAGAATTTGAGCAT
>SL-0169_0170
TTCACAGCAATGAACCATAATATTCTTCAATCTCTGCAACATCTTGAAGATCAATGGGGTTTAGATATGCCGGAGAGTTTAGAGGATGTAATCAAGTTCCTTAAAAGAGAGTATACATTCCTTGATTTTTTTCTCAGCTTACAGAACTTCACAGATTTATCATACATGCCTGAAATCGTACACAACGTTCAAACTCTGTTTCATGATGCTGCCGTTAACCTTAGAGAAATCAGCGAGATGGATCATGTTGATGGCGTTACCGATCAACTGCAAGTCAACATTCAGAAGACTAAGTTGGAAATCAAACGCGAATACTTATTTCCAAAAGTCAACAAGGATGGTATTGTTGTCACCGCCAAATTTGTGATCGATTTCATTGATACTGTTGTAGTGAATCTGGGTGATTTATTGAAGGTTTTTTGTTCTAGTTCACTACTTTTTGTTCGTGGACCTAACAAAGAGATCCGCGATGTTTTTAAGGAGTTGAAGTTATTGAGAAATTTTGTATGCTTCGTTACGGACAGATTCAAAGAGCTGAAAAGCCAACCTATTGATTTCTTCGTTCATGTTTTAGAGGTGACCAGCCACGCTGCAATGATTGCCTGGTTGTATCTCCCAAGCAATGAGAAAGAAAATCAGGAAACGAATGATTTGCTTTCTGATCATTTGAACATGAAGATTAAGCCCATTGACCGAAGCATCGGCAAGATCTATATTGATGTGTTGCAAGCTCTACGATCAGAATGGCGTCCGATTATTTCAATTGATCATGTAGATAATTGTGTGGCTGGCTTTGTGGAGACTCTCCAACACAACTTGAAGGCAATATCGGTTAGTAATCCAAATACTCATCAAATAGCAGACCTTCAGGAGATGCTCAACCTCTTAATTGCCAATCTGTCCATACAAGCTCTTGAATTTCACCTTAAAGATATCGACACTGTGATGATTGATTCTGGAATACTCGTTTACTCGTTGTGTGAAGATGTGGTGCTAGGGGAAGTGAGTATTGATTTGCCAGGTACCATTGAGCGCATCAAGATATTGATCTACAACATTATTCGAAAGGAGTTCCAATCTAGTTTGTCAAGGATTCATGGACTAGGCTATGTTGATTTCGCCTTAAGCAATCTTCATGAGTTCCAAAGACGATATGCAGATTCGCTTGATTCTGTGAAGACTCAACTTCAAATAATTCAAACTGAACTGGATGGCGTGCAACCTTTTCTGAAGTTTGTTGCAGAACAACAATACAATATTCACGACAAATTTCAGAATAGTGTGTCTCTACTGATTGGCAAAGCATATGAGGTAGAATATATTGTTGATGCTTGTGTGAGCAAAAGAGTTCCGGACTGGTGTCTCATGCGTTGGCTCGTGGACATTAGCTCAGAGGTTGCAGAGATGCAACAAAAGAAAATGTTTGAGGTTGACTTAGTGTTACCTTACACCATTGCTACTGATACTTCCAGTAAGTCGTCAAATTTGGAAAAGAATCCAGGCATCAAAGAAGAAATGATAGGTTTTGAAGATGAGATCAAAACATTAATACGCCAGCTAACACGCGGATCCAGAATGCTGGACATTATCTCCATTGTTGGTATGCCTGGAGCAGGAAAGACAACTTTGGCAAACAGACTCTATTCTTATAATTCAGTTGTCTCTCACTTTGATATCCGTGCACAATGTCATGTTTTTCCAGTATATTCGCAGAGGGGCCTATTACTCTCTCTTTTGGCGATGCTACAGGTTTCTATTGATGAAACATCTCTTGTTAGTGAAGAGACTGATGAATTAAAAGATATTCTTTCCAGAATTTTACGTTCCAAGAGATATCTTATCCTCGTTGATGACGTATGGGATCACAAGGCGTGGGATGATTTAAAATGTTGCTTTCCTGATGACAATAATGGAAGTAGAATTCTTCTTACAACGAGATATCATGATGTTGCCGACTATGTTAAATCAGTGTATAAACCCCATCATCTTCGCTCCTTGACCCATGAAGAAAGTTGGAAGCTACTAAAAATGGAAGTGTTTGGCAATGAAAGGTGCTCTCCCCTTCTTAAAAAAGTTGGGAAAAAAATAGCAAGAAAGTGTGGAGGTCTGCCGTTGTCAATTTTTTTGGTGGCTGGTATTCTATCAAATATGGAGGAGACAGAAGAATGTTGGAATGAAGTGGCTAAACATTTAGGTATCAATATGTCAAATGCCTTAAATGACATCATAGAGCAAAGTTACCAGCATTTGCCCTATTATCTAAAGCCTTGCTTTTTATATTTTGGAACATTTTTAGAGGATGAGGAAATCAATGTTTCAAAGTTAACATGGTTGTGGATTGGAGAAGGATTTGTAAAGGATCATGAAGGAAAGAGTTTGCAGGACATAGCAAAAGTTTACTTGGAGAATCTTATTAGAAGAAACCTAGTGATGAATGCTAAGAGGAGTTCTGATGGTAACGTCAAAGCATGCCGTGTTCATGACCTATTGCTTGATTTCTGCAAGAAAAAAGCAGAGAAAGAGCACTTTCTATCATGGATAAAATGGTAAGAGATTACTTAATTGTGCTTTATTTGTTCATTCAATCAAGTATTCAAGTTGTATTTGAAAATGAATTTATACTAATTGAAACATACACAACAACAGGGACCAAAACGACAAATCTTTGTCAAGTATATCCTCTCAGAAGAAGCTCACTCAACGTCGTCTAGTCTTCATTGAAGAGGAGAATCTTGTAGGATGGAGTTCGTCTAGCTGTCTTGTTGACTCTGTACTTTTCAGAAGAATAGATGTTTCTAGTCGCCAAGTCTTGCAAATTTTTTACCACTTCAAGTTTCTTAAAGTGTTGAATTTGGAGTCCACTGTTATTAATTCTTTCCCAACGGTGCTAGTTTACTTGAGGTATTTTGCTGCACAAACTGATCAGGATTCAATTACATCGCTCATTGCCAATCTTTGGAACCTTGAAACGCTGATACTCAAGCCAACAAAAGGAAAGCTGAAACTACCCGTTACAATTATGAAGATGGTTAGATTGAGACATTTGTGCATCGATAACGCTTACTTCACTTTGAATGGCGAGGAAGGATTACTTGAGAAGTTGGAAGTTCTATCCACTCCATGCTTTACATGTGCAAAGGATGTCGAATTGCTAGTGCAAAAAACACCAAATCTTCGGGAGCTGAGATGCTCATTTGTTGATTTCAGGCAAGAATGTTTACCTTGCTTGGACTTCGTTGAGACACTTGAGATTCATTTAGCAGCAGATTCAACAGTTAGTCGTCCATACATCTTCCCAGCGGTGGTCAGAAATTTGACACTATCCAACTTTTTCCTGGGCAGTTCTCACCGATCCAACATTCCAAAGCTTCCCAACCTTCGCGTGCTGAAACTGGTATCAATTTTCTTTGACAATGATGAGTGGGAAGTGAGAGATGACGAGTTCTTTCAACTCGAGGTCTTGAAGCTTGTAAAATGTGAATTTCTTGAAGAATGGAATGTCTCGGATGATGCCTTTAGTAGCCTTAAACATTTGGTTTTGCGTGAATGTCCATATCTCAAGAAGATCCCTTTTCGTTTTCGAGACAAGTCTCTATCCATCAAGGTGAAGTCGTGCAGCAAATCTGTTGAGCGGTCAGCCGCAGAAATCAAACAAAACCAGGAGAACAGAGATAGGTTATCAGGTACGCTACTGAGAAAATGCAATTACATGTCACTCCCATTTACTCACCTTTAATTGCATTTTTGTTTATTAGAAAAAGTATTTTTCTTTAAATTCCTCATATTTTTTTTTGTTTGGAGCTGTACAATTTCTATTTTTGGTCAAATATCTTGAAATAGTAGTAGTACTATAAATTTATATTAATTTTAAGAAAACTCCGCATAAATTTTGAAATATTAAATCAAGTTGATCAAAACACAAGTGATTTTGTTGTAGTTGCTATCATTTCTAGTACTGTATGAAGTAAAATTTCTATGGAAAAAACATTTGTTTTCGGGTTAAGACATAGAAACACATCTAAACAATAGTGAAATTGTCAATTATACATCTAAACTATGGAATGGTCCTATCACTCCCCAGAGCTTGTTATTTTTGCACTATTTACCCGGTATCACCTTAGAAAGAATGTGCTCGACTTGGTATTGCATAACATCACAAATGCTTCCAATGCAGATACTTCTTCACAATTTGCTAGGAATCCTGGCATGAATGAAGAAATGGTGGGTCGTTATTATGAGATGGACAAACTAAGACATAAACTAATTGGAGGGTCTTCAAATCTTGAAGTCATCTCAATTTGTGGAGCGCCTGGAGTGGGAAAGACCACTTTGGCAAACTACCTATACTTTGATCCGTCAGTTGTCTCTCGATTTCATATACGTGCCCAATGTTGTCTCTCTCAAAAACATTCACGGAAGGACTTGTTACTAGCCCTACTAGGAGATATAACTAAAGATACAACTGATTTTGAAGGAGAGACTGACTATGTACTGGCAGATAAGCTTCGCAAACTTTTAGTGTCCAAGAGATTCCTTATCTTCGTTGATGATATCTGGGGTTCTAGTGTATGGGCTGATTTAAAAGTATGCTTCAGTGATTTTAACAATGGAAGCAGAATCATTCTGACGACTCAGTTTTATGGTGTTGCCTCTCGTGCTACTAAACATGATAGTGATCTATATGTTCTTCATATGTTGTCTAATGAAGAAAGTTGGGTTTTGTTACAGAATAAGGTGTTCAATAAAGAAAGGTTCCCCTTGGTTTTAGAGGATGTTGGAAGAAGCATAGCACAAAAGTGTCAAGGGCTGCCCCTATCAATTGTTCTGGTAGCAGGTGTTCTTGCAAGGATGCCGAAGGAAAGACATCGCTGGGAACAAGTGGCAACCAAATTAAGTGTAGATATTCAGGCTCACTTTGAACGTACCATGGAACTTAGCTATTGGTATTTACCACATCATTTGAGAAAATGCTTATTATATCTTGCAGTATTTTCGGAGGGCAGAGAGATTCAAGTCTCAAAGTTAACATGGTTATGGATATCAGAAGGTTTTGTGAAAACTCACTCGGAGAGGCTTCCGGAGGATATTGCAGATGATTACATGGAGAATCTTGTTGAGAGAAACCTAGTGATGGTTTCTAAAAGAAGTTTTGATGGTAAGATCAAGGCATGTCATATTCATGATCTGTTGCTTGAATTTTGCAGGAAGAAAGCCGAGTTGGAGAGTTTCGCACAGAGGATAAAAGGGTAATTAAAACCTTTGTTGTTTTTCTTGAATCAGTCATTCTTTTGGAAATTACATTAATTATACCAATTTCTCCACTTGCAGGGACATATTTGACCTTTATCGAAAGACCAGGACTTCATGGCGTTTTTCCCTTCATTCTCGGTGTGATAATCTTACATTGTGTTCGTATTTCTCTAATCTGAAGTCTTTCCAATTCAGGGAGGTTAGAAATACTGCATTCTCTTCGATAGATCATGCATCAGACATTTTTAAAAGGTTCAGCTTTCTGAAGGTGTTAGATTTTGAATTCACCATAGTTGATGCATTACCACAAGGACTAACCTTTTTGAGGTATCTTGCTTTTCGGACTGTTGAAGATACATTATCACTCCCAACCGATCTTCTGAACGTTGAAACTTTAATAGTTCGAGGAGTTGGAGGACGAGTATCATTACCAAATACCATTTGGAAGATGGTTAAGTTGCGACATCTACACATATATGATCAAGCATTCTTCACTTTAAACAATAGAAAGGAATTCTCAGAAACCTCCTCTACAATGGATGATCTGCAAACGATTTCCTCAGTATGTTTTTCTCGTGTGAAGAATGCTGATAAGATCTTGGAGAAGACACCAAATCTTCGAAAAATGAGATGTGAAGTTTCCAAATTTGAAGGCTCATTTCCTGCATTTAGCAAACTTAATAAGCTTGAAATGCTCAAGATTTCTTCTGGTGAACAATTGACCTGGATCAATGATTTGAACATCCCAAGAAACTTGAAGAAGTTGACACTGTCCTATTTCCGGATAGAT
>SL-0171
ATTCAATATTCATGACAGAATACTGGTGGTTGCACCAAACGAAGTATATTTAATTTAGTGATTCTGCTTATATTTTGATGAGCAGGTGAGTCTCGAGCTATTTGGAGCTAAACCATAGTTAAACGAGCAGGGAAACGACCAAACCAAGGAAATAAATATTCTGAAGTGTATTCAATGATCTGTTCATGATTAACTAATAATTGGAAATTATTATGCGATGATTGGACTATGAAACGATATTCATAGTAAAAATTATTATGCAATGATTTGTTCTATGTTGATCAAACCTTTTTGTTTTAGGATTTTGGTTCTTTCATGACTGCTGTATTTTTTAGATTTCAATCTTAATTATTCAGGTATTAACCATTAAATGGGTTAAAATGACATTTTTTAAAATTATATAATCACTTAAGTGAATTTGAATAGATTTGAATGATTCAGATTATTAAGATTTAACAAAGTATATTAAGATGTTTATTCTTTACAAAGAAGACTCTTCATCCCTACTTCATTTGCTTTCACCATTGCCTACCATTATCACTTATTTTCATAACTTATACTATTAAGGGTCGTTTTTTTGACATTTTTAAAAAAGGCACAATACATTAATAGACATTTAAACTTGGTATGATGAGTAAACACTCAAACTTTGAGTATAAACGTCTAGATAACTCAACTCGTCTCCAATATATTAGTTGAATACTCAACTTACAAAATGATTATCTGGATAGCTCAAAACATTTATATGTTGAATACTCAACTTGAGTGTTTGTTTATAAATTTATGTCTTCAAAAATATATGAATAATTCAACTCTTTGATTTAACATCTAAGGGGATTTATTGTCTCATTCAAAATGCCAAAGTCAAACAGTGGAAAAACTGAAATGTCTTTTGGCATTTGGTAGCTAAAAACTGAAGACACAGTGATTGTTCTTCAAATGAATAGTGTGTCCATCATTGAGTAAGCAATTAACAGTACTTGTGAGTTGCGAGAAAGAGGGCGGAGTGATGTTTCCAGACAAAGATAATCTCCTTGAGCTCTGCAGCAGATTGCAGTTCAATGGGATTCAGACATACCGGAAACTTCAAAGGTACAAATCAGGTTCCTTAAAAGGGATTTCGAATTCCTGCATATTTTCCTCAGCTTCACAGATTTATCATTTATGCCAGATTTCACATGCAAAGTTCAAGGTCTGTTTCAAGATGCTGTCGTTGACCTCAAAAAAGTCAACAAGATCCATCACATTGATCGCGTTACCTCTCGGATACAAGAAAAGATACGTATCTCTAAGTTGGAAATCAGAGATATCCATTTAGTATTATCCAATAAAGACGGTATTGATAACCCTGAATTTGTAATTGATTTCATTGATACTGTCATTCAGAATCTGGATGATTTTGTTGAACTGGGAGATTCTGTCTTTAAAGAGCTGAAGTTAATGAGGAATTTTGTTTGCTTTGTTTCGGGCAGATCCATGGAGCCGAAAAGCCTACATGCTTTCGTGACTCATGTTTTACTTGTGGTTTGTCGTGCAGCAATGATTGTCTGGTTGTATTATAGTGAAAATCAAGAAATGAATAGTTTGTTATCTGATCTTGTGCAGATGAAGATTAAACTCATTCAGCCAGAAGTACGTAAGATCTATATTGATGTCCTGCAAGCTGTAACGCATCCGATTATACAAATTGAGAATGCAGCTGATTGTGTAGCTGGCTTTATGGAGACTCTCCAACACAACTTGGAAGAGCTACCAACACATAGTCAGATGGACGTTGTGTTGACAGATCAAATACTAGTCCTTTAGGAGATGCTTGACCTCTTAGTTTCTGTACACGCGTCTTGTGCGTGTAACCCAATTTTATTGACTACAAAGTTCTAAAAACTTACATAAATATTAGTATTAAGAAAAATGTTTGAGTGATAAATATTATATTCCCTAAATCTGTGAAATCGTTTCTTACCCTAGCTGCGAAATGAGGTGAAAATTAGATGTTAAGGA
>SL-0172
GCTCCCGAAGATTTGGTGTTTTTTGCACTAGCAATTCCACATCCTTTGCACATGAAAAGCATGGAGTGGAAAGAATTTCCAACTTCTCAAGTAATCCTTCTACATCATTTAAAGTGAAATAAGCGTTATCAATGCACAAATACCTCAGTCTAACCATCTTCCGAATTGTAACGGGTAGTTTCAACTTTCCTTTTGTTGGCTTGAGTATCAACGTTTCAAGGTTCCAAAGATTGTCTATGAGCGATGTAATTGAATCCTTATCAGTTTGTGCAGCAAAATACCTCAGGTAAACTAGCACCGTTGGGAAAGAATTGATAACAGTGGACTCCAAATTCAACACTTTAAGAAACTTGAAGTAGTAGATTTGGTGACTAGAAACATCTAATCTTTTGAAAAGTACAGAGTCAACAAGACAGCTAGACAAACTCCATTCTACAAGATTCTCCTCTTCAATGAACACTGGACGACGTTGAGTGAGCTTCTTCTGAGAGGATGTAGCTGACAAAGATTTGTCGTTTTGGTCCCTGTTGCTGTGTATGTTTCCATTAGTATAAATTCATTTTCAAATACAACTTGAATACTTGATTGATTGAACAAATAAAGCACAATTAAGTAATCTCTTACCATTTTGTCCATGATAGAAAATGCTCTTCCCCTCCTTTTTTCTTGCAGAAATCAAGCAATAGATCATGAACACGGCATGCTTTGACGTTACCGTCAGAACTCCGCTTAGCATTCATCACTAGGTTTCTTCTTATAAGAATATCCAAGTAACCTTTCGCTATGTCCTGCAAACTCTTTCCTTCAAGATTGCTAACAAAGCCTTCTGCAATCCACATCCATGTTAACTTTGAAACATTGATTTCTTCGTCCTCTAAAAATGTTCCAAAATATAGAAAGCAAGGCTTTAGATAATAGGGCAAATGCTGAAAACTTGGTTCAATAATAGCCTTTGCGTCGCTGGCCATGTAGGAACCTAAGTCCTTAGCCACTCGACTCCAACATTCTTCTGTCTTCTCCATCTTTGACAGAATACCAGCCACCAAAACAATTGATAGCGGCAAACCTCCACACTTTCTCGCTATTTCTTGCCCAACTTTTTCAAGGAGAGGAGAGCAACTTTTGTTGCCAAACACTTCAATACATAGTAGCTCCCAACTTTCTTCATAGGTCAACAAGCGAAGATTATGAGGTTTACCAACTGATTCAACATAGTAGGCAACATCATCATTTCTTGTTGTAAGAAGAATTCTACTTCCATTATTGCTATCAGGAAAGTAACGTTTTAAATCACCCCACACATTGCGATCCCACACGTCATCAAGTAGGATAAGATATCTCCGGGATCGTAAATTTCTGACAAGGATATCTTCTAATGTACTAGTCCTTTTACTAAGAAGAGAGTTTTCATCAATAGAAACACGTAGGGTCGCCAGAAGAGACAATAATACGCCCCGCTTCGAATATACTGGAGACACATGACAATATCCAAGAATATCAAAACGATAGACAACTGGATGATAAGAATAGAGTCTGTTGGCCAAAGTTGTCTTTCCTGCTCCAGGCATACCAACAATGGAGATAATATCCAGTCCTTCGAATCCTCCTGTTAGTCGATGTATCAATTTTTCGATCTCATCTTCAAAACCTATAGTTTTTCCGTTGATCCCTGGCCTTTTTTTCAGTTCTGACCACTTGCTGGAAGTGTCAGTATCAATGGTGTATGGTGACACTAAGTCAACCTCAAACATTTTCTTTTGTTGCATCTCTGCAACCTCTGTGCTAATGTCCAAGAGCCAAAGCATGAGACACCAGTCCGGAACTCTTTTGCTCACACAAGCATCAACTATATATTCTACCTCATATGCTTTGCCAATCAGTAGAGCCACACTATTCTGAAGTTCGTTGTGAATATTGTATTGTTTTTTTGCAACAAACCTCAGAAAAGGCTGGACGCTCTCCAGTTCTGCTTGAATTATTTGAAGTTGAGTCTTCATAAAA
>SL-0173
TCTCCTTGAAGCTCTGCAGCAGATTGCAGTTCAATGGGATTCAGAAATGCCCGAAACTTCAAAGGACCGAATCAGATTCCTTAAAACGGATTTCGAATTCCTGCATATTTTCCTCAGCTTCACAGATTTATCATATATGCCAGATTTCACATACAAAGTTCAAGGTCTGTTTCAAGATGCTGTCGTTGACCTCAAAAAAGTCAACAAGATCCATCACATTGATCGCGTTACCTCTCGGATACAAGAAAAGATACGGATCACTAAGTTGGAAATCCGAGATATCCATTTAGTATTATCCAATAAAGACGGTATCGATACCCCTGAATTTGTAGTGGAATTCATTGATACTGTCATTCAGAATCTGGCTGATTTTGTTGAACTGGGAGATTCTGTCTTAAAGGAGTTGAAGTTACTGAGGAATTTTGTTTGCTTTGTTTCGGGCAGATCCATGGAGCCGAAAAGCTTACATGCTTTCGTGACTCATGTTTTACTTGTGGTTGGTCGTGCAGCAACTATTGTCTGGTTGTATTACAGTGAAAATCAAGAAATGAATAGTTTGTTATCTGATCTTGTGCAGATGAAGATTAAACTCATCCAGCCAGACGTGCGTAAGATCTATATTGATGTCCTGCAAGCTGTAACGCATCCGATTATACAAATTGAGAATGCAGCTGATTGTGTAGCTGGCTTTATGGAGACTCTCCAACACAACTTGGAAGAGCTACCAACACATAGTCAGATGGACGTTGCGTTGACAGTTCAAACACTAGTCCTTCAGGAGATGCTTCACCTCTTAGTTGACAATTTCAGATGTCTGTCTGTACAAGTTCTTGAATTTCACCTTCAAGACATTGACACTGTGGTGGTTGATTCTGGACTTTGTGTTTATTCATTGTATGAAGATGTGGCATCGGAAAAAGTGACTCCTGATTTGCAAGGTACTATTGAGCGCATCAAGACATTGATCTACCACATTATCCGAAAGGAGTTCCAATCTAGTTTGCCAAGTATTCATGGAATAGGCTATGTTGATTTCCTCTTAAGCAACCTGAAGAAGTTCCATGACCGTTATTCAAGTTCGCTTGCTCATTTCACGAATGAACTTCAAATGATTCAAACAGAACTGGAGAGGTTGCAACCTTTTATCAGATCTGTTGCATTAGAGAGACGCAACAAATATGACAAGCTTCAGCATTCTGTGGCCCTGGTGATTGGCAAAGCATATGAGGTTGAATATATCGTGGATGCTTGTGTAAGCAATAAATTTCCTGATTGGTGCATCATGCTTTGGCTCTTGGAACTCATAAAGGAGATTAGAGCAGTAGCAGCAAAGATCCAAAGTCTTGAGGTTGACTCAGCGCCGTCACATGGTACCATCGATGCTTACCCTTCTCATACTCAAACGATTAATGATGATATTGTAGGCTTTGAGGATGTAATTACTAAACTGAGAGACCAACTAACAAGAGGATCCAAAAAGCTAGATATTATATCAATTTTTGGCATGCCTGGGGCAGGAAAGACAGCCTTGGCCAACAAACTCCTTTTGGATAAATCAGTTGTCGATCACTTTGATATCTGTGCACAATGTTACATGTCTTCAGTACATTCACGGAGGGAATGGTTACTGTCTATTCTGAAGACACTACATGTTTCTATTGATGAGAACTCTCTTCTTAGTGAAGAGACTAGTGATTTAGCTGCTATGCTTCGCCAGATTTTACAAACCGGAAGATATCTCATCCTCCTTGATGACATACCAAATGATAGCGCGTGGGATGATTTGGAATCTTGCTTCTATGATGCCAATAATGGAAGTAGAATTCTTCTAACAACGCGAAACTCTAATGTTGCCTACTATGCTAGATCAATTAGTCAACCCCTATATCTTCGCATGCTGAATGATGGTGAAAGTTGGACATTACTAAAAAAGAAAGTATTTGGTGAAGGATTCTGCTCCCCTCTCTTTGAAAAAGTTGGGCCCAAGATAGTACGAAAGTGTGGGGGGCTGCCTCTTTCAATTGTTTTTGTGGCCTCTATACTAGCTGGGATGGAGAGGACGGAACAATGTTGGAAGCAAGTGGCTAGGAGTTTAGGTACTGAAATAAGCTGTTACCCGGAGAACATTATAGAACAAAGTTATCAGAACTTGCCGTATCATTTAAAGTCCTGCTTTCTTTACTTTGGAATGTTCTCAGATCACGAAGAAATTAACATTTCAAAGTTAACATTGTTGTGGATTGGAGAAGGCTTTGTTAAATATGATAAACACAAGAGTTTGGAAGACATAGCAGAAGGTTATTTGAAGAATCTTGTTGAAAGTAATCTAGTGATGCTTTCTAAGAGGAGTTGTGGTACTAAGGTCAAAGTATGTCGCATTCATGATGTCTTGTTTCATTTCTGCAAGGCAAGAGCACATTCGGAGAATCTTATACAAAGGATACAGAGGTAATAGACCAATTAATTAACTCGTAATTTGTTTGTTCAATCGATAAAGTAATGAAGTTGATGACCTAGTAGAAATTAATCTTACTATTGTACCATTTTCCTTATATTAGGTCCCAAGGAGATGTTACCTTTCCCAAGCAGCTTGGTCAACGTCGACTGGCATTCTATGCTGAAGTTGGTGATCTAGTAGAATGGAGTTCGTCTTGCTCACTTGTTAGCTCTGTGTTGTTCAGGAAAGCTAACATAAATGCATCCTCTTCGATTGCTAATGCCTCAGACATGTTTCATGATTTTCGGTTTCTAAAAGTATTGGATTTGGAGTTCACTGTGATTGATTCTTTCCCAACTAACATGGTCTACTTGAGATATTTTGCTACACGAACCTCTCACGAGTCAATTACATCATCCATACACATGTTGTGGAACCTTGAAACTTTGATTGTCAATGGAATGGGAGGGCATTTGTCAGTACCCTCAACAATTTGGAACATGGCTAAATTGAGACATCTGCACATTTCCCCTTCCTTTACTGCAGAGGAATTGCTTGAGGACTCGGAACTTAATGATTTGGTAACTTTTTCTACTCCATACTTTTCATGTGTCAAGGATGCCGAATTGATGCTGGAGAAAACGCCTAATATTCGGGAACTGAAATGCAAATTTAAGGGTTTGAGCAGTGATCAATTCAGTGTGTTGGATTTTCCAACACACCTTGAGGTGCTAGACATTTTTGGTGATGAACATGTAGAATCCCTACCATATCTTGTATTCATCTCCGCGTTGAGTCTCGAGAAATTGAAAGTATCCTACTTTATACTGGGCTCTCAACACTTATCAAACATTTCTCAGCTTCGGAAACTTCAAGAACTCGAACTGAATTTTGTTGAATTTGAGGGTGAAAAATGGGAAGTGAGGGAAGACGAGTTCGTTGAACTCAAAGTTTTGAAAATAGT
>SL-0174
AAGTATTATCCTCGATGGAAGTACGTTGTTTTTCTAAGTTTCAGAGGTGAAGACACTCGAAAAACATTTACAGGTCACTTATACGAAGGTTTGAGAAATAGAGGAATAAACACATTTCAAGATGATAAAAGACTAGAGCATGGAGATTCAATTCCAAAAGAACTCTTGAGAGCTATAGAAGATTCTCAAGTTGCACTTATCATTTTCTCAAAGAATTATGCTACATCTAGGTGGTGCTTGAATGAACTAGTGAAGATCATGGAATGCAAAGAGGAAGAAAATGGACAAACAGTCATACCGATCTTTTATAATGTGGATCCATCACATGTTCGATACCAAACTGAAAGCTTTGGAGCAGCATTTGCCAAACACGAATCAAAGTATAAGGATGATGTTGAGGGGATGCAGAAGGTGCAAAGATGGAGAACTGCCCTAACTGCTGCCGCAAATCTAAAAGGATATGATATCCGTAACGGGTTAGTTGAATACACATAATTACTTTTAATGTTTTTACTGTTAAAAAGGCATAGTCCAATCAATTTAATTAGAGAAGATACATAAAAGTCCAAAAAACTATTCAAGTTTTGCAACTTCCATACTTGAAAACTATAGAGTATTGTTATTACCTGAACTATTCTATTTCCTATTTAATACCCTGCTGATTATTAACAATATATATAGAGTATATGAAATACTTGTTGGTATTTGACTTTCTTACATTGTCCACAATCAATTTTCTTCTTTATGTAGGATTGAATCAGAGAATATTCAGCAGATCGTAGATTGCATCTCTTCCAAATTTTGTACGAATGCTTATTCTTTATCTTTTTTGCAAGATATTGTGGGAATAAATGCTCACTTAGAGAAACTAAAATCGAAACTTCAAATAGAAATCAATGATGTTCGGATTTTAGGGATCTGGGGAATAGGCGGAGTCGGTAAAACAAGAATAGCAAAAGCCATTTTTGATACTCTATCTTATCAATTTGAAGCTTCTTGTTTTCTTGCTGATGTTAAAGAATTTGCAAAAAAGAATAAACTGCATTCTTTACAAAATATTCTTCTCTCTGAACTGTTAAGGAAAAAAAATGATTACGTCTACAACAAGTATGATGGAAAGTGTATGATTCCAAACAGACTTTGTTCTTTGAAGGTTCTAATTGTGCTTGATGATATAGATCATGGTGATCAGATGGAGTATTTAGCAGGTGATATTTGTTGGTTTGGTAATGGCAGCAGAGTTATTGTAACAACTAGAAACAAACATTTGATAGAGAAAGATGATGCGATATACGAAGTGTCTACACTGCCTGATCATGAAGCTATGCAATTATTCAATATGCATGCTTTTAAAAAAGAAGTTCCAAATGAGGATTTTAAGGAGTTGGCGTTAGAGATAGTAAATCACGCTAAAGGCCTCCCTTTAGCCCTCAAGGTGTGGGGCTGTTTATTGCATAAAAAAAATCTCTCTTTATGGAAAATAACAGTAGAGCAAATAAAGAAAGACTCTAATTCAGAAATTGTTGAACAACTCAAAATAAGTTATGATGGGTTGGAGTCCGAAGAGCAGGAAATATTTTTAGATATAGCATGTTTCTTCCGCGGAGAGAAAAGAAAAGAGGTCATGCAAATTCTTAAGAGTTGTGACTTTGGAGCTGAATACGGATTGGATGTTCTGATTAATAAATCTCTTGTGTTCATATCTGAAAATGACAGGATTGAAATGCATGATTTGATTAGAGATATGGGTAGATATGTGGTGAAAATGCAAAAGCTTCAGAAAAAACGTAGCAGAATATGGGATGTTGAAGATTTCAAAGAAGTGATGATAGACTATACGGTAAGTAAGCTTAACAATGCAATGATATTTAATTTCTAATTTTTATATTCCAAGGAACTTATAGGCTAATCAATACAGTTTATGAATAATTGACTCATTGATCTTTATACCAGGGGACCATGACAGTGGAAGCAATCTGGTTTAGTTGCTTTGAAGAAGTACGTTTTAATAAGGAGGCAATGAAAAAAATGAAAAGGCTTAGGATATTACACATATTTGATGGTTTTGTCAAATTCTTCTCTTCGCCTCCCTCTTCCAATTCCAATGATTCAGAAGAAGAAGATGATTCCTACGACTTAGTCGTAGATCACCATGATGACTCTATTGAGTACCTGTCCAATAACTTGCGTTGGTTAGTCTGGAATCACTATTCTTGGAAGTCATTGCCAGAAAATTTTAAACCAGAAAAGCTTGTTCATCTTGAACTCCGTTGGAGTTCGCTTCATTATTTATGGAAGAAAACAGAGGTAACATTATTATTTACTTTACTTACCCTCCTCCAGGAGCTTCAACCCCTTTTGCTCTCTTATTTACTCGAACCCACAACCTTTTGGGTTGGAAGTGAGGGTGCTCAACTCCCTCTTGTCATTTTTGGTCTGACACAAAGATCATTATTCTTTCTCTATTTTGAATAACAGCATTTGCCGTCTCTACGAAAGCTAGATCTCAGCTTATCTAAAAGTCTGGTGCAAACACCAGATTTCACGGGGATGCCAAATTTGGAGTATTTGAATCTGGAGTACTGTAGTAAGCTTGAAGAGGTTCACTATTCCCTAGCATATTGCGAAAAACTCATTGAGTTAAATTTGAGTTGGTGTACAAAGCTTAGGAGATTTCCATATATTAACATGGAATCTCTTGAATCTCTGGATCTACAATATTGCTATGGTATAATGGTGTTTCCAGAAATCATCGGAACGATGAAGCCGGAGTTAATGATTCTCTCAGCAAACACTATGATAACTGAACTACCATCATCTCTTCAGTACCCAACTCATCTCACAGAGCTAGATTTGAGTGGCATGGAAAACCTTGAAGCTCTTCCAAGCAGCATTGTCAAGTTGAAAGATTTGGTGAAGCTAAATGTGTCGTACTGCTTAACGCTTAAAAGCTTGCCTGAAGAGATTGGTGATTTAGAAAACTTGGAGGAACTTGATGCTTCGCGTACTCTAATTTCACAGCCTCCATCTTCCATTGTCCGCTTGAACAAGCTTAAATCCTTGAAGTTAATGAAACGAAACACATTAACAGATGATGTGTGCTTTGTGTTTCCTCCTGTGAATAACGGGTTACTCTCATTGGAAATTCTGGAGCTCGGTTCCTCCAATTTCGAAGATGGAAGAATTCCGGAAGATATTGGATGTTTATCCTCTTTGAAAGAGTTACGTCTCGAGGGAGATAATTTCAATCATTTGCCTCAAAGCATAGCCCAACTTGGTGCACTTCGATTCTTATACATAAAAGATTGCAGGAGTCTTACAAGTCTGCCAGAATTTCCACCGCAATTAGATACAATATTTGCAGATTGG
>SL-0175
GAGAGACAAAAAAAAATGGCCTATGCTTGTATTTCCTCACTTATGCAAACTCTTAAGCAACTCTTGCGAGCTAAATCACCTTTGATTTGTGAAAGTTGTATACAAAAACAACATGTTGAATCTTCTTATCAAAGTCTATGTACTCTTCAAGTTTTTCTTGAGGATACAACAAATGAAGCCAATGATATTGAGAATCTCAAGATTTTAGAGAATAAGATCAGAGATGTAGTCTACAAAGCAGAAGATAGAGTTGATTCATGCTTAACAAACATGATTCTAGCTCATAATGAAGACGATCGCGAAAAGGCTTGTAAATCCTTCGATGAAGAATTACAACAAGTTGAAACAGAACTTGATTCTCTCAGAAAAGAAGTGATTGTGATCGAGTTTCACAAGCGCGGAAGCAAATTAACGGAGATAACAACAACTTCTTTCTCATCAACAGAGGAAACGACGTACGTTGGGATGAAAAAAGACTACAAAGCCATACTGAATTGCCTCAATGCCCAAACAAAAGAGTTAATAGTCATATCACTTATTGGCATGGGCGGTATAGGTAAGACAACTCTTGCTAGAAAAGTTTTTGATAATTCAATCATTCGTGATCGATTTGAGAAACATGCATGGGTCACCATATCTGAACAATATAATAAGAGACAGATGCTTCTTGAGGTTGCTTCTTCAATTAGTGGAGTCAACAATCAAGAAATGAGCAATGATGAATTGATGGTTATTGTGTATAGAAGTCTCAAGGGTAGGAGATTTCTAATCGTCATAGATGATCTTTGGAGTACTGAGGCTTGGGACCAAATGCGAAGAATATTTCAAAATGATAACAATAAAAGCCGAATTATACTAACCACTCGTCTCAAACATGTTGCTGATTATGCAAGCTCCCCTGATTTTCCTCCTCGCGAGGTGTCTTTTCTAAGTTTTAAAGATAGTTGGAAACTATTTACCAAAAAGCTATTCAGAAAAGATCGTTGTCCTCCACAATTACGAAAGATAGGGAAGCACATCATACAACAATGTCAAGGATTGCCTCTCTCGATTATTGTCATTGCTGGACTTCTTAGCAAGATAGACGTGACGTATGATAATTGGAAGAAAATTGAGCAAGATTTGAACTCATTTCATGGTTCTGTTTTAGAACAATGCCAAGCAATTCTGTGTTTGAGTTATAATTACTTGCCCCCATACTTGAAGGCGTGTTTTCTCTATATAGGAGGTTTTCCTGAAGATATGGAGATTCGTGTATCGAAGATGATGAGCTCATGGATAGCTGAGCAGTTCATTAAGGCAACAAGCGATACAAGGTTAGAAGTTGTGGCGGAGAAGTATGTGCAAGAGTTAATGGATAGGAGTTTAATTTTGGGTAAAACTCGAAAGCCTAATGGAAGATTCAAAACTTGCAAAATTCATGATCTTCTTAGGCAGTTGTGCATAAGAGAAGCACAAATTGAAAATGTAGTGCATTTCCCTTATAGTGATCTTGTTTCTACTTACTCACAAGACATAAATGATCGTAGACGTGTGATGATTCCTTTTCTGATTGATGACTATTTTATCGATCATCCAAGTCAAAGGAGTGGTAAGATTAGAACTCGCAGTTTGATCTTTATGGGAGGTGGTAGATCTTATCTAGTACCTGAAATGAACCACTGGCCTGATAGTATTTCAGAATTCAAGTTACTTAAGGTGTTGGATGCACGTGAAATTGGCTACGATTTCTCTCCTATAATACGTCAACTCGTACATTTGAGGTATGTTGATGCAAGAATTCAGGATCCTTCTTCACTAGCCAAATTGTTCAATCTACAAACAATGATTGTCTATTCAAGGAGAAATGTGCAGCTCCCCGCGGAGATTTGGACAATGTCACAGATAAAACATGTTGATATTGAACAAATGGATATGCCTAATCCTTTTAGTATTGGAGATCAACAAACTCAACCTTTGTTTCTGAATAACTTGCAAACACTTGCTCTCGATTCCTCGCCTTTTTTGGCAGAAATTCTAAAGAAAACACCAAATGTAGAGAAGTTAAAGATTAGAGGTGCTAATACATATAATGAGTGGTTTGATTTTGTTGATTGTCTCGTTGATCTACAGAGGCTGGAAAAGCTAAGTATAACAGCATCAGATGACAACAGTCCATGCTTTCTGTCTAGTGCTTTTTACGCGCGTAATCTAAAGCATTTGAGATTAGGTTATACTTCATTGCCTTGGGAAGAAATGGATGTGCTTGCAAATTTACCAAATCTTGAGGTGCTTAAAGCAGATAGTGCATTCAACGGAACAAATTGGACACTGAATGAAGATATTGTGTTTCAAAAACTAAAATATCTACGAATTTGGAGTGCAGATGATCTAGAAAGATGGGAAGCAACTACTGATAATTTTCCGATGCTTGAACATTTAGTCCTTTTGGATCTCGATGAACTAGAGGAGATTCCGCAGAGTTTTGGAGAAATAATGACACTAAAATTCGTTCGAGTGGAAAATTGCAATCCTGCAGTGGACAGTAGTGCAAGGAATATTTTAGAAGAGCAACAAGGCTGGGGAAATTGTGAGCTTCAAATTGAAATTGTTCCTTCGTTA
>SL-0176
TAGTACCTGTTTAAATCCTGCCAAAACTGCTCTTCTTTTGCTTTGATCCTACAAAAGATCATGAAGTTGACATGTTTTAACCATGCCTGTATGTCTCTTTTTGGCTTCGACTTATGAGATCCACCAAGTACTCTTGAGCCACATCCTCTAAGCTCTTTGTTATATGTCAATCCATAACCATATTAACTTTGAGGCTAAGATTTCTTCATCTTCCATAAATCTACCCAAGTAAAGAAAACAAGGTTTAAGATATTCAGGTAAGTGCTTGTAACTCAGCTCTATTATGTCTCTACTGTTTGAATCACCAATTCTGTACGAGCTTAGACTCTTCGCCACTTGTAACCACTTATCGACACTTGTTTCCGATCATAGAGTTGAGAAATACATCACCAAGAACAAACATCAAAGTGATTGGTAGCTTTGCACTCTTAAGTATAGTTTCTTGGCCACAGTAGTTTTGCCAAGTCCAGGCATTCCAACAATCGAGATAACGTCTAAGTTAGATGTTCCTCCAATGACTCTACCTTTTAGTTTTCCTAACACATCCTCAAAACCAACTACCACTTCATTCACTTTTGGCTTTTCAGTTTGCTGTGACATACTATTATAGGAAACAATATCACCAACAAAATGTGTTGTACATTCATATCCATATTCAGAGAACTTTGTCACATTTTCTTTGATACGACATATCTCTTCTAAGACATCCGACAGCATACGGTAACAAATCGTGCCACCACCATCAGAAACATATGAGTCGACAACATATTCCACTTCATATGCCACACCTACTATTTGTACCCATAGACTTCTCAGCTCCTCGTACTCATTTTGTTGTTCTTTGAACTTTTCATGAAATTCTCTCAGAAATGCTACTTCCCTTTGAACAATCTCAATGTCATGCTTTAAGAGAAAAGTCTCATCACTGTTAGATTCTAAGGTCTCCACAAAATATCCATTGAGGATGTCGAGAAAGCCTAGACCGTCAGTTTTGGGGACATTAGTCTTAGA
>SL-0177
TTGGGGATCAAGGAATTGCGCGTCTCATTTCTTCAGCTGGTCACTAAACATCAAAGACATCACTCTAGATATTATTTGACATTATGGAATTGCAGGATGGATCGACTTGGATTTGTATTCAACTCCATCGACTGGGCTTCTCCCACTTTTTGAATGTCTATAAGAGGAAGTTGCTCCTCGCACTTTTTGAGTGAGAATATTGATGTTCCTGATAAGCTACGGAAACAACTGTATGGAAAGAGGTATCTTATTGTCTTAGATGACGCGTGGGAGACTACTACATGGGATGAGTTGACAAGACCTTTTCCTGAAGCTAAGAAAGGAAGTAGAATTATTTTGACAACTCGAGGAAAGGAAGTGGCTTTGCATGGAAAGCTGAACACTGATCCTCTTGACCTTCGATTGCTAAGACCAGATGAAAGTTGGGAACTATTAGAGAAAAGGGCATTTGGGAACGAGAGTTTCCCTGATGAACTATTAGATGTCGATAAAGAAATAGCCAAAAATTGTAAAGGGCTTCCTTTGGTGGCTGATCTGATTGTTGGAGTCATTGCTGGGAGGGAAAAGAAAAGGAGTGTGTGGCTTGAAGTTCAAAGTAGTTCGAGTTCTTTTATTTTAAACAGTGAAGTGAAAGTGATGAAAGTTATAGAATTAAGTTATGACCATTTACCACATCACCTCAAGCCATGCTTGCTGTATTTTGCAAGTTGGCCGAAGGACACTATAATGAGTATCTATGAGTTGAATTTTTTTTTGGGTGCTAAAGGATTTGTGGGGAAGACGGAGATGAAGATTATGGAAGAAGTGGTGAAGATTTATATGGATGATTTAATTTCCAGTAACTTGGTAATTTGTTTCAATGAGATAGGCGATGCACTGAGTTTCCAAATTCATGATCTTGTGCATGACTTTTGTTTGATAAAAGCAAGAAAGGAAAATTTGTTTGATCGGATAAGATCAAGTGCTCCATCAGATGTGTTGCCTCGTCAACTTATCATTGATTATGATGATGATGAGGAGCACTTTGGGCTTAATTTTGTCATGTTCGATTCAAATAAGAAAAGGCATTCTGGTAAACACCTCTATTCTTTGAAAATAAATGGAGACGAGCTGGATGACAGAGTTTATACATTTCATCTAAGACACTTGAGGCTTCTTAGAGTGTTGGACCTGGATACCTCTTTTATCATGGTGAATGATTCTTTGCTGAATGAAATATGCATGTTGAATCATTTGAGGTACTTATTCATTGGGACACAAGTTAAATATCTGCCTTTGTCTTTCTCAAACCTCTGGAATCTAGAATTCTTGTCGGTAAATAACAAAGAATCAACCTTGATACTATTACCGAGAATTTGGGATCTTGTAAAGCTGCGAGTGCTGTTCGTGGATGATTGTTCTTTCTTTGATATGGATGCAGATGAATCAATATTGATAGCAAAGGACACAAAGTTAGAGAACTTGAGAATATTAGGGGAACTGTTGATTTTCTATTCGAAAGATACAAAGAATATTTTCAAAAGGTTTCCCAATCTTCAGATGCTTCAGTTTGTACTCAAGGAGTCATGGGATTATTCAACAGAGCAACATTGGTTCCCGAAATTGGATTGCCTAACTGAACTAGAAAAACTC
>SL-0178
TCCAAGATCATGAGGGAATATAGAAAGCTTGAATCCAGTGCCTTTATCGCCATCCTGTTCTTTTTCTTGATTCCTTTTTAGTATCGCTCGTGCAGATCTAGCTGCAGACTCACTGCTACTCTGGAGTTCGATTAGCTGGAGGTTTTTCACATCAGCCAGTTCAGCTGGGAGTTCCTCAAGCTTATCACATGATATGAGTGCGAGGTGTTTTAGTCGCGGAAAGTTCCCTGATGAGGCTTTCCAAGAAGTTAGATCAGTCCTTTCAATCCATAAGACCTGCAGACGAGGAAAACCACCGTCCTCTTGCTCCCACGACTGTCCTTTAAACGCATTTTCTTTCAACTTCAGCACCTCAAGTTCTGGTAATAGACCTAATATAGACATATCTTTCCATTCAAACCAAGTGTCTACCAGAGAGAGCTTTTTTAGCTTCTGAGGGAAAATATATGCAGGAGGAAGGTGTAGAGGTTTACTACTTAGACGAGTATCATTTACTAACTTCAGATATTCGAGGCAACCTAACTTACCTATGTTACTGAACAAGCCAGAACCAGACCCGTCTTTACTGGATTCTAAAAGTGCATCTATTTTCCCACGAACGCCTAATTTCTTGAGATTAGGAGTTCTAGTAAAAACCTCTGCTGTGCAACACTCTGGTGCTATAGTTGAAAGTGTTTGTAAGCATCGATTCACCAAGTTGTCCTTGCTGCTCTTGGGGCGCTTAGTAGAAGGCAATGTAGCTGAGGCGTTTGTGCACACATGCCTTAGTCTTGTCATATTCCAAATGTCTGCCTTGATGTCAAGAGTAGCCTGTTGCGTCTCAACGATAAGTGTTTGTATGTTCCAAAGATTCCCAAAATCCGCGGGAATGGTCTTAATCTTGTCAGTTGAGAGAGCAATGTACCTCAAATGAAATAATTTGAAGAACTCACGAGAAAATCGACTGAACTTGATTGATTCAGCATCTAGTACCCTAAGCAATGGAAAGGCTTTCGGGATGGACGGTATTTCATTTGGAGGCATGTCAATTTTCTTCGAGCCAACACATAAGAATGACCTTACATGCTCACCAGAGGGCTTCATTGATAAGAATTCAGGAATCAAGGATTGAATACACAAACGACGATAAGTGGCTAACTCTTGTTTCCCTGGAAAAGATCGTTCTTGCCCTTGTTTGATTTCTTGAAAAAGATTCTCCTCCATCATGGCCTCGTGTCTGCAGAACTCATGCAACATGTCATGAACACGACATGTTTTGATTTGACCACTGCAACTCCTTTGCGTTACCATCACTAAGTTCCTATTGACAAGATCATTTAAGTGGTCCTCTGCTACATCCTCCAGAGCCAATGGTCCTTGGTATTGTATGAATCCTTCCGCGATCCATAAACGAATCAACTTCTTAGCTGGAATTTGAGAACCTCCTGGAAATGCCCCACAGTATAAAAAACACGCCTTTAGGTCATAAGGCAAACGATCATAACTCATTTGAACCAATTTCTTGCAGTTCTCTGGATCTCGATTTATGAGGTGCTCACCGACACTGGCAGCCACCAACTCCCACTCCCTTGTTGTCTTTCCTTTGCCTATCAAAGCTCCGGCAATAACCACTATAGCTAGAGGTAAGCCCATACATTTTTCGGCTATACTTATCCCGGGTAATTCTAACTCAGGTGGACACTTTTCCTTGTGAAAAACCTTCTTCTCAAGTAGCTCCCAACTTTCATCTTTTGTTAAAAACTTAAGATCATGAGGTTTATCATTACAACGCTTCGCCACATTTGATTGTCTCGTGGTCATCAACACTCTATTTCGTTTACCATTATTAGGGAAAGCAATTTTGATACGATCCCAAGCTTCCATCGTCCACACATCATCCAAAACAATAAGATATTTTCCACCTTTTCCAAGAAGCTCCTTCACTTCATTTGCTAAGTCATCCTCTGGTGTATCATCATATTGTTTGGTGTTTCGAGTAAACTTGCTGATAATGTTGAGAAATATTTCCCTTCTCTTGAATGTTTGAGAGACATATACCCAAACGCGGGTGAAGAACTCATACTCAACCTTTGGATCCTTGTAAATCTTATATGCCAAAGTTGTTTTACCAAGACCAGGCATACCAACAACTGGCACAACCTCAACATAGTCTGATCCTCCGATGAGACGATCAATTACAGTTTTTGCTTCATCATCAAAACCAACCACATCATCTTCCTCAACTACAGGGGCCTGTTATAAGATTGTACAGAAGAAATCCATAAAGCATATCAATTTCCTCGAAGTACTAGTTGAGTATACGTGCTTACTAAATCAGCTTCTAAACGCGACCTTCATTACATGTATAGCAACCACATTTCATAATTTATCAAAATCCTCCTTTTAGTTGAGAATACAGATTTCACTGCTCTAAATGCACTTCTCACAAAGGTGGTATACTGAATATACATTATGATATTGTCTAGCTTCTGTATAAGTTAGCTCGACCTTCATTACGTGTATCATTGTTTCAGCAAGAGTTAGAGAGAGTATAATTTTTTTCTATAGTGAATAAGCTTATAGTTATAATGATATATTACTTGAACTATTATTATTAATAATAATAATAACAGAAATTAGAAGAATATGAAAAAATCACCTTCCTCTCTTCGTCACCTCTGTTGAAATTATCATCCAAAGTTATAGCTTGAAGGCCATAAGCGTCATTATCTCTAATTTCCTTCACTCTTTCCCTTATACTTTTGATCTCATCCGCTACCCCTTTGGCTCTAGCCACATGAGTAATATGAAACCATTGAGCAAATTTGTTTTTATCATCATGTCTCTTAGCTTCAACCACAAATTTATCAATCGAATCTTCAGCATCGTTCACAACTTTTCTGATTTTCTTCACCAATTCTTTCAAAACCTG
>SL-0179
GTAGTTCTTGGGGATATGAAGTTGGAGTCTCTCAACTCCTTCAGTGTCTTCTACATCCCGTTTAATTCTTTGAGCTGACTCGCGAACTGACTCACTACAATTGATCAATTTAATCAATCGTAGTGTTGAAATATCCGCGAAGCTAGAAGGAATCTCCTCAAGTTGTTCACAATCTTTTATGACGAGTTTCTCAAGCATGGGAAATGATGTATCCGAGGCCTCCCATTGATTCATATCGACTAGCTCTAGTTTCAAATATTTCAAGACTTTGAACTCTCGATCAGTAACATCCCATCGCGTATTGTTGTTGGGGAAATGTATAAAAAATAACTTGAGAGTCTCAAGTTTTTGCAATGCTGCAATACTTGTAACCACTTGTTCTGTCAATGAGATGCCAGCAAGTGATAACAACCTCATATTCATAGGGAAAACTGATTTGAACCCTCCGGTTGGCGTTGATAATCCAATGGGGAAACTTATTTCAAGAGATTGAAGGCGGTTATGAATTTCCGGTGTAGGAAACAGAGAATGGTTAGGCATGCCATGAAAATTAACAACGGAGAGACTGAGTTCTTCAAGATTCGGAAACCTCCACCAGAACTTACGATTCATATCAGCAAGAGATACACGGCATTTGCCAAAAGTCTTTAAGTTGTCTAACAGAACATGTTGCGAAGATTTTTCTTGCTCATCGTCTACCCATAAAAAGGAAAATTCACTAATATCAACATGCCTTAGCTTCTTCATTTTCCAAATGTCCGGTGATGTCTTTATACGTTGATGTGAATGAACACGTAAAGTTTGTAGATTGATCATGTGCGACACCCACTTGAAGTCAAATTTTTTGACAAAAATCGCGAGGTATTTCAAGTGAGTGAGTGATTCAAGTGCGGAAGCCGGAGATTTTTGAAATTCCCAACTACTTTCCATATTGATATCCAACAAATGCAACACCCTAATAAGCCTCAACTTATGAAGTAGAGAGAAAAGATCCATACATTTTGATGAATAGAATCGCGGATGAGCAATGAATTCAAGAGACTCCTTTTCTTCGGAGATCCCATTCAGTGAATATCCGTTCAACTCCAAATGATTAACAAGGTTGTCATGGATATACATGCATAGCCGAGCTGGATCATTGGGAGACGAAGGTACTTCAGAGGATGAGTTGTATGACTCAAATCGTTGTTTAAAATCTTCTTCTTCAAGTTCCCTTGAGCAAAACTCGCGAATCAGATCATGAACCATGCAGTATTTTATATCACCATTTGATCGCCTTTTAGAAACTATTAGAAGGCTTCTATTGACTAGATCAATCAAGCAATCTTTAGATGATTTTTCTAGGTTCTCCGTGTCGTTGATGTTGGGTACTAACTCTTCAGCTATCCATAAGTTTAGCAAATCGGAGACTGGAATGTTGTAGTCTTCGGGGAAGTATCCAACGTATAGAAGACAATGCTTTAGATGATCGCGTAAATAGTCATAGCTTGATTGAACTGCCTTCCTACTCTGCTCTTCTAAACCAAGAGAACTTAAATCCTTTGCAAACTCTTCCCACACGGAGACACACCTTTCCTTTTGTGCGATAATACCAGCATTCAACACAATCACAAGAGGCAGTCCCTTACAGTTTCGAGCAACTTCAAATCCTGCTTCTTTTAGCTCTAAGGGAACCCTCCCGCGTTTAAATACCTTCTTTTGCAATAACTCCCAACTCTCTTCATCTGTTAGGAATCGAAGAGAATAAGTATCACTCATCTTAGTAGCAACCTCTTGAACGCGGGTTGTTACCATAATTCTACTTCCTCTTCCCACACAAGGGAAACATAATTGCAAGTCTTCCCATGTCTGATATTTCCACATATCATCTAAAACAATGAGGTATCTCTTGAAATAGAGTTCCTTCCTCAACATATCTGCAACGTCCTCATCCTCTCGGATCATGTCATGTTTTTCACCAGTGACTTGTTTAAGAATATCAATCAATAGCTTTCTGGTGCTATATGTTTGTGAAACAATACAAAATGCGCGAGCATCAAAGTGTTCAGCAATAGAATGACTGTTGTACACCTTTCTAGCCAAAGTTGTTTTGCCTAGTCCTGCCATTCCAACAATTGATATAACTTCGCGTTCTTTTGTTCCTCGAGTCAATTTCTGAATGATCTGTTTTACATCCTCCTTAAACCCCACAAATTCCTCATCATT
>SL-0180_1
TTTGTCTTTCTTCAAGATATGAACTTGGATGGAGGTTGACCCATAATATTCTTCTGATTCTATTTTAATCTTCACAGCTGAATTACCAACAGAATCGCTACAATCGATAACTTTTATCAATCGCAATGGTATAATATCAACAAAGGCCTCCGGGATCTCTTCAAGCTTGGGACAACTTTTTATAACAAGATACTCAAGGCAAGGAAATGATTCCTCTCTGCAACTCCATTTGGTCATAAAAACACGATGTAATTTCAAAAACTTGAGTTTTTCAAACGTGTAATCACCGAGATCCCAATACCTTTCCCCTGCAAAGTATATCTCGGATAATTTAAGAGTCTCAAGGTATCGCAATTTTGCAATACTTGAAACTAATTCATGCGTTAGGAACATTTCACTGAGGGACAAACACTTGAGATACCAAGGGAGAATAGTATCCAAATTCATCAATGCAGAGCTTGTGTAATCAGAAACATGATCTCCAAATTCATTAATGTGGAGCTTGACTTCTTCAAGATTTGGGAACTTGTCCCAAAACTTTCGAGTCATGTCAGCCACGGACATACGACACATTCCAAGAGTCTTCAAGTTATCTAACACAATATCATCTTCTTCTTCCCATACTGTAACGGGAAATTCGTTTATGTCCACATGCCTCAACTTTGACATTTTCCATATAACAGAGGATATCATTATATAAGATGAACGAACCCGCAAAGTTTGTAGATGAAGTAGGTGTGACACCCATTTCAAATCAAATGCTTTAGCAAATATTGCAAGGTACCTCAAGTGTGGGAATGACTGAAATTCAGCACTCAAAGAATTGTCCAAGTAGATATCCAATAAATGTAAAACCCGAACAAGTCTTAAGTTATTAAGCAAACGGAAAGGATTCTTACGGTCCAATATACTGAATTTCGGATGAACAATGAACTCCTTAGGATCACTTCCCTTGAAATCACTTGTCATAGTACGGTCATGTATGTACATACATAACCTTTGTTCCTCTGGATAACTATACGGCACTATGAGCTGCATGAACTTTTCTTCTGTAATTTTTCTCAAGCAAAACTCACGAACTTGATCAAGAATTATGCAACATTTCATTTTACCATTCGATCTTGTTTTAGAAACCATTACCAGGTTTCTGCTAACAAGATCATACAAGCAAATCTCTGATAATTCTTCTAGCCTCCACGTATCAATGTCCTGCACAAACTCTTCAGCTATCCACCACTCGAGTAGATCAGACACTGGAATTTCATAACTTTTAGGAAACAATGCCATGTAGATAAGGCACGGCTTTAAATGGTTAGCTAAATGGTCATAACTAGATTGTATTGTCTTCAAGCTCATCTTTGTTTCGAAAGCATGAGAACATATATCATATGCAACCTTAAGCCACAAATCCGCTTCTTTTTTCTTGCTTGAAAGAATTCCAGCAATCATGATAATCAGAGAAGGCAATCCTCTGCATTTTTTGGCAACTAGTGGTCCTACATTGCTTAGCTCCAAAGGACAATTCTCTCCTTGAAATACTTTCTTCTGCAATAATTCCCAACTTTTTTCATCATTTAGAAATGGAAGCGAATAGGGATCAGTACGCTGCCTCATATACATAGCTAACTTTTCATTTCTAGTTGTTACCATTACTCTACTTCCCTTTCCATAATTACTACCTAAATATAATTTTAATGTATCCCACGCCTTCCCTTCCCATATGTCATCCAATACAATGAGAAATCTTCTTGCCATTAGACGCTCCCTGAACATACCGTAAAGATTATCTTCTGCAGTAACACAATCATCACACAATTTGTTTTAAAATCTCAAGCAATAACTTTCTCACATCATATATTTGTGAAACGGAGCACCAAGCTCGAACATCAAAATGTTTAATAATAGAATTACTATTGTATATCTTTCTAGCCAGAGCTGTTTTCCCTATTCCAGCCATTCCAACAATCGAAATAACATCTAGATTTGTTGATGTCCTTCTCTTCAAATATTCACTTATAATTTCTACATCATCATCAAACCCAACTACTTCTTCGAATTCGTCATTAACGTCCATGGAAGGCTTTGGACAAATCTCAATGACCTCCATATCAGTTAGCTTGGCCAT
>SL-0180_2
TTAGTAGTTCTTGGGGATATGAAGTTGGAGTCTCTCATCTCCTTCAATATCTTCTACATCCTGTTTAATTCTTTGAGCTGAATCGCGAACTGACTCACTACAATTGATCACTTTAATCAATCGTAGTCTTGGAATATAAACAAAGGCCTCCGGGATCTCTTCAAGCTTGGGACAACTTTTTATAACAAGATATTCGAGGCAAGGAAATGATTCCTCTATGCAACTCCATTTGGTCATAAAAACATGATGTAATTTCAAAAACTTGAGTTGTTCAAACGTGTAAGCACCGAGAACCCAATGACTCCCTGCAAAGTATATCTCAGATAATTTAAGAGTCTCAAGGCATCGCAATTCTGCAATGCTTGAAACTAATTCATGCGTTAGGAACATTTCACTGAGGGACAAACACTTGAGACGCGAGGGGAGAATAATAGTATCCAAATTCATCAATGCAGAGCTTGGGTAATCAGAAACATGATCTCCAAATTCATTAATGTGGAGCTTGACTTCTTCAAGATTTGGGAACTTGTCCCAAAACTTTCGAGTCATGTCAGCCACGGACATACAACACATTCCAAGAGTCTTCAAGTTATCTAACACAATATCATCTTCTTCTTCCCATACTGTAATGGGAAATTCGTTTATGTCCACATGCCTCAACTTTGACATTTTCCATATAGCAGAGGATATCATTATATAAGATGAACGAACCCGCAAAGTTTGTAGATGAAGTAGGTGTGACACCCATTTCAAATCAAATGCTTTAACAAAAATTGCAAGGTACTTCAAGTGATCCAGTGACTGAAATGCAGTAGGCAAAGAATTGTCCAAGTAGATATCCAGTAAATGTAAAACCCGAACAAGTTTTAAGTTATTAAGCAAACGAAAAGGATTCTTACGGTCCAATATACTGAATTTCGGATGAACAATGAACTCCTTAGGATCACTTTCCTTGAAATCACTTGTCATAGTACGGTCATTTAAGTACATGCATAACCTTTGTTCTTCGGGTTGATCTGGATAACTATACGGCACTATGAACTTTTCTTCTGTAATTTTTCTCAAGCAAAAGTCACGAACATGATCAAGAACGATGCAGCATTTCATTTTACCATTCGATCTTGTTTTAGAAACCACTACGAGGTTTGTGCCAACAAGATCATGCAAGCAAATCTCTGATAATTCTTCTAGCTTCAACGTGTCAATGTGGTGCACAAACTCCTCAGCTATCCACCACTTGAGTAGATCAGATACTGGAATTTCGTATTTTTTAGGAAACAATCCCATGTAGATAAGGCAAGGCTTCAAATGGTCCAGTAAATGGTCATAACTTGATTGTATCGTCATCATGATAATCTCCTTATTGGGAACATGAGAACTTATATCATATGCAACCTTAAGCCACGAAGACCCTTCTCTTTCTCTTGAAAGAACTTCAGCAATCATGATGATCAATAAAGGCAGTCCTCTACATGCTTTGGCAACTAGTTTTCCTACATTCACTAGTTCCAAAGGACACGATTTCCCTCGTCCAAATACTTTCTTCTGCAATAGTTCCCAACTCTGATCATCTTCTAGACGTGGAAGCGAATAAGGAAAACTGTACCCCTTAACATAGCTAGCCATCGCTTTATCTCTAGTTGTTATCATTATTCTACTTCCATGATTAAAATCAGGGAAACATGATTGAAAATCATCCCATGCCTTACCATCCCATATGTTGTCTAATACGACAAGATATCTTTTTCCGTTTAGACACTTTCGCAATATGTCTTCAGGATCATCCAAGTTAACATAGTTAGAAGGATGATCACCTGTAATTTGTGTTAGAATCTGAAGCACCAACTGTCTCCTATTATATGTTTGTGAAACAGAACACCAAGCTCGAACGTCAAAACGATCAATAATAGAACGACTATTGTATACCTTTCTAGCCAGAGCTGTTTTCCCTAAACCAGCCATTCCAACAATCGAGACAACGTCCAGGTCCCAGGTTCCTCGTATCAAATAATCAGTTATATTTTGTGCATGTTCATCAAACCCCACTAGTTCTTCGTCTATTGATGG
>SL-0181
GGTCAAAGTATGATTGTTCTACTTATGGACAAAGAGCTTGAAATCAGAATTTTGCCTTTCTTCAACTTGTGTTTCCCGAATATTCTTGGCTGATTCAACAAGTGATTCTTTGCATTCCCTCACCTCAATTGATTTTAGAGTCATCATGTCTTCAAAGCGAGAAGGGATCTGCTCAATATGTCGCAATTTTGTTAACACCAAGCGCTCAAGGCATGGAAAAGCATCATCTGAAACATTCCACTCTAAAAAAGAAAGATCTTGCAGTTTCAAGAATTTGAGGTGAGGGAACTGCTCATCGGTCACTTCCCATACATCGAAAGTAAGGGAAATGTTTAGCAGTTTGAGTACCACAAGTCTGGGGAGAGTTGCGACTTCATCAAGACTAGATATGCAACCACTGGATAGTGTTAATGTCTTGAGACTTGGTGGTAATTTCAGTGTGGGGGCCAGTGCACGACGACCCCAAGAAAACTTGAGCATTTCAAGCTTAGTAAGATTGTTAAATGACGGGGAAGAGGAATTACATGACAAAACTTCACATCTTAGTTTTTGAAGATTAGGCATCTCTGCGAAGACCCTGTCTGCGTCCTCCGCACAAGAAAACCAAGGTGAGGAAAGAGTTGTCAAGCCATCCATTTCTTGGAGTTCATTGTTTATATTGAAAACAGCGCGGTTGTATATGTGTAAATGACGCAACTTGACCATCTTCCAGAGGGTGTCTGGTAAAGTGACTCGCCCTCCAAGTCCTTTAACTATTAAAGTTTCAAGGTTCCAAAGATTGTCCGAGAATGATAATGAAGAATCTTCAGCAACTTTAACAGCAACATATCTCAAGCAGGTTAGCTCTTTTGGAAAAGAATCAATTACAGTGAATTCTAAATCTAGCACCCACAAAAACTTGAAACTGTTAAAAATGTGTGATGCATAGCTTACTGAAGATGATCCAATTTGTCTTCCCTTCATCAAGTGGAAAGATTGTACATCTGAACAAATCGAACTCCATTCTGCAAGATTATCCGCTTGAACGTCAAGACATAAACGTCGTGAAATGTTATGCTTTTGACAGGAAACAGAAGAAGGATTCATATCATTGTCCCTGTTGATAGAGAAATTTGTATGATCAGAGTACGTTTATAAGATAGAATTGATTCAACAATTAGATTGTATTACCCTTAATTGATTCAACAATTAGATTGTATTACCCTTTAATGCATTGTAGAAAGTTCTCCACCTTGGCTTTCTTTTTACAAAAATCAAGCAACAAGTCATGAATGCGACATGACTTACTCTTACCATCAGAACTCATCTTGGAAACCATTACAAGGTTTCTTCCAATAAGGTTTTTTAAGTGATCTTCTGCTATATCCTCGGAAGGCTTCTCTTTATGAGATCTTACCAAACCTTCAGCTATCCACAACCATGTTAACTTTGAAACTCGTATCTCCTCATCCTCCAAAAATACTCCAAAATACAAAAAACAAGGTTTCAAATGAAATGGTAAAGCTTGGTAACTGAGATTTATTATATCCTCCGACTTCGCCTGGATGTGTGAGCCTAAATTTATTGCAACTTGTTCCCAACAATTTGTTTCCTTCTCCGTTGTTTCGAGAATACCTGCTACCAGGACAACTGAAAGAGGTAGCCCTCCGCACCTTTTTGCTATCCTTTGGCCAACATCTTCTAAGACAAGGGGGCAACTTTTTGTATTGAACACCTTAGTCTTCAATAACATCCAACTTTCTTCTTGAGTAAACAATCGAAGAAAATGAGGATCACTGAAGAATTTAGCATCGTTGGCAACATCACCAAGCCGAGTTGTCAGGATGATTCTACTTCCATTGTTGGCATCATAGAAGCTAGGTTTCAGATCATCCCATGCAACAGTTTCCCAGACATCATCAATGAGGATAAGGTACCTCTGAACCATTAGAAGTTTGCGCAACTTATCTGCTAATACATCCTCTGGTAGTTTGTCACTTACAACTGTATCCTTCTTAACACTATGAAGAATGGTTAGTAACAAATCCTTGCGTGTATAAACTTGAGATACACAACATTGTGCACGGACATCAAAATGTGAAACGACTAACTGATCAAAAAATAGTTTGTTAGCTATAGTTGTCTTACCCAAACCGGGCATGCCCACGATTGAGATGACATCCAACTTTGATGATCCTCTGATTAGCTTCCCTCTTAGCGTGTACATCACGTCCTGAAAGCCCACCATCTCTTCGCTCATGCTTGTCATCTGAGCAAGTTGTGAAGTATCAGCATTGGCAACATCAGTGGTATTATGCAATACCGAGTCAGAGACTTCCTTTCCATGAATCTCCCCTGCCTCGATTAGTTGTGTAATCTCCTCTATGATGTCCCGAGTCCACAGAAAAAGACACCACTCAGGAATGTCTTTGTTTATATAACCAACAACCACGTGATCCACCTCATATGCTTTAGTAATCACCTGCATCCCAAAAGATCCGAATCCATCATTCTGCTTCTGGAAATGCTCCAGTTGCTGCTGTATTTTCTGAATTTGGCTCCTTATAGAAGAAGTTAACTCTGAGTAACAGCTTAGAAACTCCTCCAGTTGGTCTAAAATGATATCAATAGATCCCAGTCCGTCAATCTTAGGTAAATTGGAGCAAAATGAATTCCGAGTGAGGAAGTAGACTAGTGCTTGTATACTCTGAATATCACCTGAGAAATCAAGAACTGGAACTAATCGTTTTGACTTCCCAAGAGCCACACTTTTAAACACCGAGTAAACTAGAAGCCCTACATTAATAATTCCAGTATCAAAATCTTCAACGGCCTCTCTTGGTAGATTGATGAGATTGTCTCTCAAGAAGTTGAGCATTGTAATTTGATCCTTGAAAGCAACTCCCTTTTCGTGCTTATGAATAATGGGACGTAGCACTTCCATATGGTGTACGAGAGT
>SL-0182
AAGAGCTTGAAATCAGAAATTTTGCATTTCTTCAACTTGTGTTTCCCGGATATCCTTAGGCTGATTCAACAAGTGATTTTTTGCATTCCCTCACCTCAATTGATTTTAGAGTCATCCTGTCTTCAAAGCGAGAAGGGATCTGCTCAATATGTCGCAATTTTGTTAACACCAAGTGCTCAAGGCATTGGAAAGCATCATCTGAACATTCCATTCAAGAAAAGAAAGATCTTGCAGTTTCAAGAATTTTAGGAGACGGAAATGCTCATTGGTCACTTTCCATACTTTGGAATTAATGGAAACATGTAGCAGTTTGAGTACCACAAGTTCGGGGAAGGTTGAGATCTCATCAAGACTAGATATGCAACCTCTGGATAGTGTTAATTTCTTGAGACTCGGTGGTAACTTCAGCTTGAGGGTCCCCGGACCTCCACGACCCCAAGTAAACTTGAGCATTTCAAGTTTAGTAAGATTGTTAAATGCAGGGGAATAGGAATCACATGAAAAAACTTCACATCTCAATTTTTGAAGATTTGGCATCTCTGCGAAAACCCTGTCTGCATCTTCCAGACAAGAAAGCCATGCAGAGGAAAGAGTCCTCAAGCCATCCATTTCTCGGAGTGCATTGTTCCTATTGAAAATAGCGCGGTTGTATGTGTAAATGGCGCAACTTGACCATCCTCCAGAGGGTGTCTGGTAAAGTTACTCGTCCTCCAAGTCCTTTAACTATTAAAGATTCAAGGTTCCAAAGATTGTCCGAGAATGATAATGAAGAATCTTCAGCAACCTTAACAGTAACATATCTCAAGCTGGTTAACGCTGTTGGGAAAGAATCAATTACTGTGAATTCCAAATCTAGCACCCACAGGAACTTGAAACTGTTAAAAGTGTGTGATGCATAGCCTATTGATGATAATCCAATTTTTCTTCCCTTCATCAAGTGGAAAGATTGTACATTTGAACAAATAGAACTTCATTCTCCAAGATTATCACCTTGAAAGTGAAGACATAATCATCGTGGAATGTTATGCTTCTGATAGGAAATACAAGTAGGATCCATATCATTGTCCCTGTTGATAGAGAAATTTGTATACATTTAAAAGATAAAAATTGATTCGACGAATTAAAATATAAGATTGTATTACCCTTTTATGCATTGCAGAAAGTTCTCGAGCTTGGCTTTCTTTTAACAAAAATCAAGCAACAAGTCAAGAATGCGGCATGCCTTAGTCTTACCATCACAACTCTTCTTGGAAAACATCACAAGGTTTCTTCCAATAAGGTCTTTTAAGTGATGTTCCACTATATCCTCGGAAAGCTTCTCTTTATGGGATTTTACCAAACCTTCTGCTGCCACAACCATGTTAACTTTGAAACTTGTATATCTTCATCCTCCAAAAATACTCCAAAATACGAAAAACAAGGTTTGAAATTGAAATGGTAAAACTTGGTAACTAAGATTTATTATATCCTCCGTCTTATCCTGGATGTGTGAGCCTAAAAAATCTTAGCCTGTGGCCTTCAAGCTGAAATTACCACCAAGTCTCAAGAAATTAACACTATATAGTGGTTGCATAACTAGTGTTGATGAGGTCTCAACCCTCCCCGAACTTGTGGTACTCAAACTGCTACATGTTTCCATTAATTCCAAAGTATGGAAAGTGACCAGTGAGCATTTCCACCGCCTCAAATCCTTGAAACTGCAAGATACTTCTTTTTTTGAGTGGAATGTTTCAGATGATGCTTTTCCAAGCCTTGAGCATTTGGTGTTAAGAAGATCGCGACATATTGAGCAGATCCCTCCTTGCTTTGAAGACATGATGACTCTAAAATAAATTGAGGTGAGGGCATGCAAAGAATCACTTGTTGAATTAGCCAAGGATATCCGGGAAATACAAGTTGAAGAAATGCAAAATTTTGATTTCAAG
>SL-0183
ATGGAGTCTATGAACATATCACATCCCCTTGACACACTGATGTATGTTGAAAAGCAATTGGTGTCTCGAGGCGATGCTCATTTCATCCAAATTCTGCTGAAAATCGAAAAAGATGTAGAGGAACATCAGTCAAAGTTGTATCATTTCCTTGACACTCTGCAGTGGGTTGAAGAGAAATGGGGTTCATTCCGTATGTGCTCAGACAACAACCATCTGAGTTGGATTGAAGACCAATGGTATTCATTCGATTACAATATGGAACCTTATAATATCCTGACAACTCTCCAGCGTTTTGTCCAGGCAAGCCATTCGTTTTTAGAGGGATTTCACTTCTCCAAGGAGTCTCGTCCTCCTCACACACCGCAGAGGATTGAAGAGAAAGGCCTGCCAATAGTATCTCATTTATCTAAAACTCTGCAGCAGATGGAGGATGAATGCAATTCATTCTTCGTTGAATATCTGTTTGCACAGGAACTTGATGCCCTTAGCGTTCTGCAACGTATTGAAGAATATTGGGGCTCATTCCGTATGTATTTGGAGGAATTCAGATCAAAAGTGTCTGATTTCCTTGAAATTTCACAAGAAGGTATGTCTTTGTTAGATAGACTGAGGTTCCTCAAAAGGGATTTCAAGTTCCTGAGTATCATTATCGAATTGCATATCTTCAAAGAGGAACCACATGTAAGCTGGGAAAAAGTCCGAGCATTGTTCCACGGTGCTACAGATGAACTCATACAGATGTACAGTACGGAAGTAAGTCCGTGGAGTCAACAATTTTATGACTATTTCTGCCACTTGCAATATGAGTTGCAGCAGACCAAGTTGGAAATCATTAAGGCTAATTTCCCCTTTCCCAAAATATCAGCCAATGAGGATGGTATTGTGATTCCCGATTTTGTTAAGAAATTTATTGACAGTGTTGCTGATAATATCAGTAATTCACTGAAATTTGATGATCTAAGTTCACCACTTTGTATTGGGGGACGAAGCATTATGGTTCAAATAGAAATGGTTTTGAAGGGGTTGAATTTCCTCTCTAGTTTTGTCTGCTTTGTTTCAGATAGATGCATAGAGACTCGGGTCAAACATGCTTTGTTCACTCATGTTGTACAAGTGGCCTGGCAAACAACTATGGCTACGTGGTTGTATCTTCCGAGCAATGAATACATGTATCAAGACACAGCTCCAAACGGTGAGAATCCTTTGCTTTCTGATCTTCTGAAGAGCAAAATCCAGCCTATTCAGTCGAGCATATGCAAGTTCTACTGTCATATCCTGCAAGCTCTAAATTTAGTTCAGTCACAATGGTACCCCGTTATCAATGCTAAGTATGTATTCGATTGTGAAGTTGGGTTTCTGGAGTCTCTTCGATGCACTTTAAAAGGATTACCAGTCTCTAGTAACTGCATTGCAATAAAGGCAGAACTTCAGGAGACGCTCAACTTCTTCGGAGATACTCTAGTCAATCTACCAACACAGGTCATTGAACTTCATCTTCAGGATATAGACTTTTCAATTGTTGATGCAGGACTTCTGGTTTTCTCATTAAATGATGATAATGAGAATCTTGATTTCACGGGAAAAATCCAAAGTATGCAAAGTGTGATCTACCTCATCTATAGAAAGAAATTCCTCCTTCAGTTCAACTTACCTGGAATTGACAGAGTGGACTCTGCTGATTTCATTTTAGACAACAGGGAGAAGTTTCAGAGCATGTATTCAAATTCAGTTGATTCGGTTCAAAGCCAGCTTCCGATTATTCAGAAAGAACTCAAGTTCTTTCAAGCTGTCGTAGAACAGCAAGACGGACTTCAACATTTTGCAAAGAAGACTACTCATTTGGTGTTTGAGGTAGAACATATGGTTGATACTTGTAAGAAAAAAGATGTTCCTGACTGGTGTCTTTTTATCTGGATCTTGAACATCGGTGAGGATATTAGAATGCTCATGGCAGAGGTAGCAGAGATTCGTAATGAGTTACTCTCATCTCCAAACAAGCTAACTTCATTTGTGCAGTTAGTTCTCAAGGGATTCGTTCGGATCTTTGGTGTTGCTTCTTCACAATTTGCTAGTAAACAAAGGATCAATGAAGAAATAGTAGGCTTTGAGGATGTGAAGGATGAACTGATAGGAAAACTAAAAGGAGGATCATCAGGCCTTGATGTAATCTCAATTGTTGGAATGGCTGGATTAGGCAAGACAACTCTGGCTAACAAGCTATATTCTGATGAGTCAGTTGTCTCTCATTTCAACATCCATGCCCATTGCTGTGTCTCTCAAGAATATACGCGGAAGGACTTATTACTAGCCATTCTACGCAATATTACTGATGAAAGAGCTAAACTTAGAAGAGAGACTGAAAATGAACTGGCAGATAGACTTCGCAAACTTTTAATGTTCAAGAGATACCTTCTCCTCATTGATGATGTTTGGGAAACTAGTGCATGGGATGATCTAAAGTTGTGCTTCCCTGAACATAACATGGGAAGTAGAATCATTCTGACAACTCGGCATTATGAGGTCGCTTCTTATGCTAAACATGATAGTGATCCCCATATGCTTCGATCTCTCAATAATGATGAAAGTTGGATGTTATTAAACAAAAAGGTGTTCAACAACGAAAGTTTTCCTTTTATTCTAAGAGATGCAGGCCAAGAAATAGTAAGAAAGTGCGACGGGCTTCCTCTTTCAATTATTCTGATAGCTGGTATCCTCATAAGAATGAAGAAGGAAAAATATTGTTGGGAACAAGTGGCAACAAATTTAGGTCCAAACATTCAGGATCAAATGGAGGGTACTCTTGACCTGAGTTATCAGAATTTGCCACCCTATTTGAAACCATGTTTTCTGTATTTGGGAGTATTCTCAGAGGATGAAGAGATTCAAGTCTCAAAGTTAACATGGTTGTGGATAGCGGAAGGCTTCATAAAACCTCATACGGGGAAGACTTTGGAGGAAATCGCAGAAAATTACTTGGAGAATCTTGTTGGGAGAAACCTTGTGATGGTTGGTAAAAGGAGTTTTAATGGAAGGATCAAGACATGTCGCATTCATGACCTGGTGCATGAATTTTGCAGGAAGAAAGCCAAGTTGGAGAACATTATACAAAGAATAAATGGGTAATTAAAACCTCTAATATGCCTTTTTCTTTCTATTTTTTCATCTTTTAAGGTTTCGTCTGATCATACATATCTCTCCGTTAACAGAGATGCAGGTTTGGATCCTACTCAATTCTTCCCTCCAAAATGCAATACTTCACGTCGCTTATCTCTTCATTCTCAGTGTGATGATCTTGCAAAATGGTGTTTGTGTTTTTCCAATTTGAAATATCTCCAGTTCAGGGAGTCTAGAAGAACTGCATTCTCTTCAATAGACCGCGCATCAGTCATTCTAAAAAGGTTCAAATTTCTGAGGGTGTTGGATTTTGAATTCACTATCATTGATTCTTTCCCACAAGAATTGATCCTTTTGAGGTATATTTCTTTTCGGACCGACAATGATACACTATCCCTCCCAGCCAATCTTTGGAACCTTGAAACTTTGATAGTTCAAGGAACTAGAGGACGGATATCATTACCAGAAACCATTTGGAAGATGGTTAAGTTGCGGCATCTGCAAATAAACGACCAAGCATTGTTCACTTTGCAGAATGAACAGGAATTCATAGAAAGCCCTTCGGAAATGGATGATTTGCAAAGTCTTTCCTCAGCATATTTTTCTTGTGCAGGAAGTGCTGATAAGATATTGGCTAAGACACCAAATCTTCGAAGACTGACATGTGAAGTTTCTGCATTTGATGACTCATTTACTGCATTTAACAATCTTGCAATGCTCGAAATTCTCAAGATTTCTTCTGGTGCTGCATTGACATCAGTCGATAAGCTGAAGCTCCCGTCACACCTCAAGAAATTGACACTGTCCAATTTTTACATAAATCTAAATGAAGTCACAACTCTTTCAACTCTCGAGGTACTCAAACTGCTAGGAGTTACCATTTGTTC
>SL-0184
TTATCACATAATCTGCAGAAAGAAGAGGAGATATTTTTTCATGTCTTTGAACATATCACATCCCCTTAAAACACTAAAGTATGTCGAAAAGCAATTGGTGTCTCGAGGCGATGCTCATTTCATCCAAATTCTGCTGAAATTCAAAAAAGAATTCAGTTCACCCTGCAGTACTGTGCTTGTAGAAGAACATCAGTCACACTTGTACCATTTCCTAGACACTCTGCAGTGGGTTGAAGAGAAATGGGGTTCATTCCGTATGTTCTCGGACAACATCCATCTTCTCGAAACACTGAATCAGATTGAAGATCAATGGTATTCATCCGATTACGATATGTTCTCAGAGGAATCTGATGATATCCTGACAACTCTCCAGCGTTTTGCACAGGCAAGCAATTCATTCAATATGTTTTTAGAGGGATTTCATTTTTTCAAGGAGTCTCTTCCGCTTGACACACTGCAGTGGATTGAAGAGAAAGACCTTTTGTTTCCAGCCAATTGCCTGCCAATAGTATCTCATTTATGTGAAACTCTGCAGCGGATGGAAGATGAATGCAATTCATTCTATACATTCTTAGTTGAATATCTGTTTTCAGAGGAACTTGATACCCTTAGCGTTCTGCTGCGTATTGAAGAGGACTGGGGCTCATTCCGTATGTATTTGGAGGAATTCAGATCAAAGGTGTCTGATTTCGTTGAAACTTCACAGGAATGTAGAGAGGGATGTGATTCATTCATTATACTTTTAGAAACATATTTGTTGTCCTCAGAGGATTATCTGCTGTTGATGCAAGATGAATGGAGTTCCTTCGATTTCTTTTCAGAAGAACATATGTCTTTGTTTGATAGACTGAGGCTCCTTAAAAGGGATTCCAACTTCCTGAGTATCATTATCGAATTGCATATCTTCAAAGATCAACCAGATGTCAGCTGGGGAAAAGTTCGAGCATTGTTCCACGGTGCTGCAGATGAACTCATAAAGATGTACAGTACGGAAGTCAGTCCGTGGAATCACCAATTTTATGACTATATCTGCCACTTGCAATATGAGTTTCAGCAGACTAAGTTGGAAATCATGAGGGCTAATTTCCCCTTTCCCAAAATATCATGTCAACTTTTAGCCAATGAGGATGGTATTGTGATTCCCGGTTCTGTAATGAAATTCATTGACATTGTTGCTGATAGTCTCAGTAATTTACTGAAATTTGACAATCCAAGTTCACTACTTTGTATTGGGGGACGATGCATGGTTCAAATAGAAATGGTTTTGAAGGGGTTGGATTTCCTCTCTAGTTTTGTCTGCTTTGTTTCAGATAGATGCATAGAGACTCGGGTCCAACATGCTTTGTTCACTCATGTTGTACAAGTGGCCTGGCAAACAACTATGGCTACGTGGTTGTATCTTCCGAGCAATGAATACATGTATCAAGACACAGCTCCAAACGGTGAGAATCCTTTGCTTTCTGATCTTCTGCAGAGGAAAATCCAGCTTATTCAGCCAAGCATATGCAAGTTCTATATTCATATCTTGCAAGCTCTAAATTTGGTTGAGTCACAATGGAATCCCGTTATCAATGTTAAGTATGTATTCGATTGTGAAGTTGGTTTTCTGGAGTCTCTTCGACGCACTTTAAAAGGATTACCAGTCTCTAGTAATTGCATTGCAATAAAGGCAGAACTTCAGGAGACGCTCAACTTCTTCGGAGATACTCTAGTCAATCTACCAACACAGGTCATTGAACTTCATCTTCAGGATATAGACTTTTCAATTGTTGATGCAGGACTTCTGGTTTGCTCATTAAATGATGATAATGAGAATCTTGATTTCACGGGAAAAATCCAAAGTATGCAAAGTGTGATCTACCTCATCGCTAGAAAGAAATTCCTCCTCCAGTTCAACTTACCTGGAATTGACAGAGTGGACTCTGCTAATTTCGTTTTAGACAACAGGGAGAAGTTTCTGAGCATGTATTCAAATTCAGTTGATTCGGTTCAAAGCCAACTTCCGAAAATTCAGAAAGAACTCCAGTTCTTTCAAGCTGTTGTACAACAGCAAGACGGACTTCAACATTTTGCAACGAAGACTTCTCATTTGGTGTATGAGGTAGAACATATGGTTGATACCTGTAAGAAAAAAGATGTTCCGGACTGGTGTCTTTTTATCTGGATCTTGAATATTGGAGAGGATATAAGAATGCTCATGGCAGAAGTAGCAGAGATAGCAGAGATTCCTAATGAGTTACTCTCATCTCCAAACAAGCTAACTTCATTTGTGCAGTTAGTTCTCAAGGGATTTGTTCGGATCTTTGGTGTTGCTTCTTCACAATTAGCTAGTAAACAAAGGATCAATGAAGAAATCGTAGGCTTTGAGGATGTGAAGGATGAACTGATAGGAAAACTTAAAGGAGGACCATCAGGCCTTGATGTAATCTCAATTGTTGGAATGGCTGGATTAGGCAAGACAACTCTGGCTAACAAGCTATATTCTGATGAGTCAGTTGTCTCTTATTTTGACATACATGCCCATTGCTGTGTCTCTCAACAATATACGCGGAAGGACTTATTACTAGCCATTCTACATGATATTATTACTGATGAAAGAGCTAAACTTGGAAGGGAAACTGAAAATGAATTGGCAGATAAACTTCGCAAACTTTTAATGCGCAAGAGATACCTTCTCCTCATTGATGATGTTTGGGAAACTAGTGCATGGGATGATCTAAAGTTGTGCTTCCCTGAAGATAACAACGGAAGTAGAATTATTCTGACAACTCGGCATTATGAAGTTGCTTCTCATGCTAAACATGATAGTGATCCCCATAAGCTTCGATCTCTCAATAATGATGAAAGTTGGATGTTATTAAACAAAAAGGTGTTCAACAACGAAAGTTGTCCTCTTATCCCAAGAGATATAGGACAAGAAATAGTAAGAAAGTGCGGAGGGCTTCCTCTTTCAATTATTCTGGTAGCTGGTATCCTCACAAGAATGAAGAAGGACAAACAT
>SL-0185
AGATGAATTTCTATCCCAATCTGGAGGCTGTATTGTAACTTTGAACGCATCATTTGCCATTTCATCATGCTGAATTGCTTGAATTTCCTCGGCTGAATGAGCAACATCCCAGCTACACCAGTTTACTTCAATGCTTTTCAATGATACAGCATCATCAAAATGAGAAGGGATTTTCTCAAGACACTTACATTTGGTTAAAACCAAACGTTCAAGCAAAGGAAAAGCATCCTCGGAGACAGACCACCGTGTAATGTTGAGGTCCCCCAGTTCTAAGTATTTGAGTTCACGGAACTCTGAGTCATTCACTTCCCATTCATCCCCTTCAAAGGCTCTGAGAAGTAACTTTAGAATCTTTAAGTTTGGAAGCTCTCCTATACTCAGGATTTGACTCCATGGTAGACGAAACTTTGACAGAGTCAGTTCCCTAAGTCTTGAGGGAAAGCTAAAGACATGAGGAAGTTTAGCTGGATAACTGTTGGAGACAATCTTGAGGGATTCAAGGTGACTTAGAATGTCTAATCTCGGAAAAGGAACACACTTTCCTTTCACTTTCTCTGAATAACCAAATGTACCTGAAAATATGCAACTCAGCTTTCTCAATTTTGGCATCTTTCTCAACAGCATCTCTGTATCTTCACCGTAAACAAGATGTGGCGTGGAAAAGGTTTCCAAATTATCTAACTGAGAGTCCGCAAGTGATTCGCCCATGTTCTCATGCAAACTAAATGAAGCACGATGAGTTACATGTATATTCCTCATTTTAACCATCTTTAGAAGTGAACTAGGTAGTATCACCTCTCCTCCCAATCCTCTTATCACAAAAGTTTCAAGATTCCAAAGATTAGCTATACATGAAGGAATTGAATTTCCACCAGTTTTAGCAGCAAAATACTTCAAATGAATTAGAAATTGTATTTCACTGGGAAAAGTACCACCAATGTTGACGGATTCCAAATCCAACACCTTAACAAGTTTGAAGCTGTTAAAGATGAAAGAGACATCATGCGGCCATAACAAGTTATCTGAATCAATCACATTGAAAAGCAAAGAGCGAACATTTGAGCGAGATGGCTGCCACAGATCAATCTGATCCTCAGAAGAATGAACAAACAACCGGTAATCCATACACATTTCAGGAAATGAATCCTCTCCACTGAATCTGTTCAAAGAAAAAATAATGAAAATGAGAGTTGATATAAACAATAATACGATAAAATCAGTATAGTTCTTTATACCCATTGATATGAAGAAGGAAATTCTCCTGTTTGGACTTCTCCAAGCAGAACTTATGCAACAGATCATGAACACGACATGTTTTGAGCTTTCCATTGGGTCTCTTCTCCACGCCCATGACTAAATTTCTACTAATAAGATCTTCCAAGAGACATTCTGC
>SL-0186
ATTCTGTAACTCTGTTTTTGCCTCTCCATAATAAAACTGCTCCCTCTCTTCCCGTGGACGTAGCCAACAAATTGGTGAACCACGTAAATCTGTTGTCTTGTTTTTCGCGTTTATATTTTCTCGTATTATCTCAAATTCCGCACAACATGCGGCATCTTCTAGCCCATTTTCTTCATTTGCTTGTACAAAACCCTCAGCTACCCACAACCGAGTCAACTTTGAGACATGAATATCCTTCCCCTTTAGAAGTCCTCCAAAATAGAGAAAACAAGGCTTCAGCTGTTGTGGTAAATTCCTGTAACTGAATCCAATTATAGACATGCTCTCTTCCAAGCTATCAATATTCAGCAAACATAGACTTTCTTCTATTTCCTTCCACAATTCTGCTTTTATTATCTTTTTCTCTCTGAGAACACCAGCAACTAATACAATGAAGAGAGGCAACCCTCCACATATTTTTGCTATTCGAAACCCCACATCAACAATTTCAGGTGGACAACTCTTCCCTTGAAACAGCTCTTGCTGCAATAATGTCCAACTCTCATCATCTCTGAACAAGCGAAGATGATGAGGTTCACTTTCACATTTAGCATAATTGGCAACGCTACTCAGACGGGTTGTTAGAATAATTCTACTTCCATTCCGAGCATCTTTGAAGCACATATGTATATTGTCCCACACTTTATCATCCCACACATCATCAATGAGAATTAAGAATCTCTTGGTCAACAAAAATCGGCGCAGCTCATCAGCTAATTCACCATCTTCTTTTTCATTGCGATCATTAGGCTCAAGCACACCATTCAAAATGGCTAGCAACAAATCTCTCCATGAATATACTTGAGTCGTGCGACACTGAGCACGGACATCAAAGTGAAAGGTGATTACTGGATCATTGTAAATCTTCTCGGCAAGAGTAGTCTTACCAATTCCCGGCATCCCAACTAATGAGACGACATCTAGCTGACGCGAACCTCCAAGTAGCTGCATCTTCATTTGGTCCATCGCCTCCTGGAAACTCTCCATTTCTTCATCTGATCCTGGAGTATTAGATGATAAAGACGGCACAAGATGAATTGAGGTCTTTCTAATTTTGAGCACTGCGACATCTACCTTTTTTCTTTCACATGTTTCCCTAACAACTTCATTTACAAGCTTAATATTCTCAACAGCTTCAGAAATCCAACAAACTTTGTACCAGAGTGGATAAGAATAGGTCAAACACGAGTCCATAACATACTCTGCCTTGTATGCCATGGCGGTAACTCTTGTTATAAGACTATAAACTTCATCATGCTCATCGTAGATTTCTGGGAAATGATCAGTCAACGTTCTTAGACACAATAAGCCCTCCTTCAATGGCTCAATTTGGCATTTTAAGTCGATGACTGACTCAAGCTTAGAACTTAACATCTCATCCAATTTTCCCAGGAAGCAATCAAGAAATCCTAGTTCATTTATCTTGGGGAAGCTATGACTTGAAAAATCTGGAACTTTGAGACAAATCATTTCGACCTCTGTCTCGACAAACTTAAGCAATTGCTTGACATCAGAGAGATATAACCTGTAACACCAAGAAGGTGCAGA
>SL-0187
[truncated: 4,088,996 more chars]
