# Supplementary material for: Dramatic Number Variation of R Genes in Solanaceae Species Accounted for by a Few R Gene Subfamilies
Source: PLoS One. 2016 Feb 5;11(2):e0148708. doi: 10.1371/journal.pone.0148708 (PMC4743996; doi:10.1371/journal.pone.0148708)
Supplement: S2 Data — (TXT) [file pone.0148708.s002.txt]

S2 Data: 
A fasta-file for all R gene sequences identified from pepper and tobacco genomes.

pepper(Zunla-1)
>ZL-0001
ATGGCTTATGCTGCTCTGGCTTCTGCTGTATGCTCGCTCTATCTATTCCTGCAATGCGGTCATCCATTACTGAATAATCATCGGAGGAAAGATGAGATCTTATCACTATGCAAAAGAATTATTGCTTTTCAGGAGTTCTTGGCGGATTATGGAGAGATAAAGCATTGACACGAAGGGCTGAAATTGTTGGAAGGAAAGATCAACGAGAAAACATATCAAGTTGAAGATACTGTTGACTCGAAACTGAGAAAATATTTCCTGGCTAAAAATGCAAACTACCGAAGAAAAAGGCCTACTCAGTACTATGTAGGAGATTGCAAGTAGCAGTTGAAGAAATGGAATTTATCAGAAAAGAAGCGATGAAAATTAAGGGTGACAAGATTATCACTTTGAAGTTTAATTCTAAGATTTCACCGGCTAGGCTTGTATGTAGTCCAAGTGTGCAACAAAAACCAGTTGGTTTCCAGGACGAATTGGAGAAAATAATTCATAGTCTCAGACATGGGCCGCGTGAACTAGATATCATTTCTATAGCCGGAATGGCTGGTATTGGTAAAACAACTCTTGCGAAAAAGAGCATATAATGATCCTTTAGTTGTTAATTGGTTTGAAGTTCGTGCTTGGACCACTGTTTCTTACGAGTATAGAGAAAAAGACATGTTACTTGACCTCTTTTATCAAGTTGTTCCTCGAATTAATGAAATCAATCAAGAGAGTTACAAGCAACCTGTTTATCAAGAAGAAATATATCAAGAAAATATTGCTGACCGGTTGCAAAAAAGTTTAAAACGTAAGAGATTTCTCATTGTTGTCGATGACATGTGGAGCACTGCTGCTTGGGACAACATGAGCAGGTTGTTTCCTGATGATGACAATGGAAGTCGTGTCATCCTAACGAGTAGGCTCATTGATGTAGTAACTCATGCTAATCCAGACCGGCAACCTCACCGACTGAATTTTCAAAACAATGATGAAGGTTGGGAGCTACTCTGTCAGAAACTTTTTGGGAAAGAAGAAGTATTGCAGAAAAATGCCAAGGACTACCTCTAGCAATTGTTGTGGTTGCGGGACATCTCTCGAAAATGAGTAAGACTCCTGATTGCTGGAACACTGTTGCAGAAAGTGTGGGTTCCTTTGTAAATCGTGAGCCAGGGCAGTGTTTAGACACACTAGCTCTAAGTTACAACTACTTACTTTCAACATCTAAAAGCCTGCTTCTTGTACATGGGAGCATATCCTGAAGATTTTGAGATTCCGTTGTCGAAGCTGATCAGGCTATGGATTGCCGAAGGCTTCCTTAATGCAACAGCGCTTATGACCGTGGAAAAGATAGCAGACGAGTGCTTGAAGGATCTTATTGGTAGAAGTTTGGTTTTAGCTGAAAAGTGGTCTAATGGAAAACTCAAAACATGTAAACTACATGATATCATGCGAAACTTTTGCTTAGAAGAAGCTAAAAGACAACTTTCTACATGTCTTGAAGCACTCCCACAGTGTTCTATCAGAAAGCGAAATAACAGCTCTGCGTCGAGTTAGTTTCAATTGTAGCACCATCTACGCAAGTTACTCTTTCCAACCCACTGATCGTACTGTTTCTGTTTCTCGTTCCATCTTGGGATTCGACATTTTCCTAAGTTCAATCTTTTCATACATAGATTTCAAATTGCTCAGGGTTCTAGATATCACCTTCCAACATTTCCCACGGTTTCCCAATGAGATAATGCAACTTGTTAATTTGCGTTACCTTGCATTGGCCACTGGTAGTGAATTCTTTCCACCAGTATCTCAGTTTTGGAGTTTGCAGACTTTAATCCTTCATGTGTATTCAAGTGACTCCACTTTGCCTAGGGATATATGGAAGATGCCAAACCTCAGATATCTCCATGTTAAACCAAGCATCTGTTTGCCAAGCCCAACCAAACATAACAATTCATCTGTTTTGAGTAATCTACAAACACTTGCCAATATAACCCTTTCAGATTGTACAAAGGATGTCGAAATTGGGAATCTGTGAAACAGTCGAGTATACTTATCCAGTCCAGATTCCCTGGAGTAATTTTCTTTGCACATCTGAAAATCTGTGGCCTTATTGTAGTGAATCAGTTTCAGCCTTGTGGTCAGATTGCATTAGAAATCTTGCTCTCCTGCCTCAACTCGAGGCATTAAAGATTGTTGGATTGAAACCACCCGTACAAGTACCAAAATTATCTCTTCATCTCGATGCACTTCCAGAGAATCTTAAGAAATTGACGTTGAGCTTCACTTACTTGCCATGGGAGAGCATGAGCTCTCTTTGTAGATTACCAAATCTCGAGGTACTCAAACTAAAGAATTACGCCTTCACAGGTCCAAAGTGGGAACACATTGAAGAGGGGTTTGTTTCTTTAAAACTGTTGCTGATCGAGGTGTCAGATTTAGAGGAATGGAGTGCCTCAAATGATCATTTTCCTTGCCTAGAACATCTAGTTCTTAAGAGTTGCCTTCGCTTGAACAGCATCCCTCACGATCTGGGAGATATTCCGACTTTGCAGATAATTGAGGTGGAAAATTCAAGCCAATCTGCGGCGTTTTCAGCTAAAGAGATCCAAGAGGAGCAGCAGAGTTTTGGTAATGACACTCTAGAAGTGCGAATA
>ZL-0002
CTTCACCAGTTTCCTGCAATAGTAGATCCCAAGGACTTGTAAATTCAAGGGCAATCCTCCTTCAGGAAAGGACTCTAGTTCGGGACAATAAGTCAGGTACAGTTCATTAAGAGATGGAAGGAGTTCCTGCATCTGTTCTGGCAGCCACATCGGAGTCACACATGCCATTGAAAGTATTTCCAGATTTCCACATCCAAAAATTCTGATATTTTCAGTACCAGCGGGAATAAAAAGCTTAGTAAGGCTTTGGCACTCATCTACTCTTAAATCACGTGCTCTCGGGACTAACTCAAACTCAGGTGCTATAGAATCACATTGATCTAGTACCAATCTCTCCAAAAACAAGTCACTTCCTCTAGAGATCATCTCATTAATTGACGTCGCCAATGTCAATTTCCCACAACAAGATATCTCTACTTTCTTCAAGGTATTTGGCAGACCGCTAAAAGGTAAGGAGGTAAGAGAGCTGCAATCAGTAATAGATAATTCATCAATCTGCTTAATTCCCAGAAGTTGGGATGTAAACAGTTCAGCATGATAAAAAAGAACCCCAGGCTTAGGAGAACCGACAACTTCAAACTTTTTCAAATTTGAAAGTTGGATAGGTGTCTCCAAAATAAGTTCAGGGCATCCTGAAATTGTCAAGCTTGTCAGACGACAAAGATTTTCAGGTAACTTTCCAACCAACTTGGGGCAATCTTCAATAGATAGGTCATGAAGTGCAGGGAATTCTCCATTACCTAGTACATGCCACTGCTTCCACTCCGGCATCTCTGAAAATACAAGCTTCTCAAGAGAGTTAAAGTGCAACGAATTACCATAGAATTCTTCAGTCACCTCTATGATTCCGCATCCCTCTAATACTAAGGAATTTCAAAGAAAGAAATTGTCCTAATGCTGGCAAGGAATCACAGCCCTTGCAGTTGCTTAGAGACAATTGCACCAGCATAAGACGCGAATGATCAGCTAGCCCATTTGGAAATCTTGTCCCTCTATATCCAGTTATTTGGAGTTCTTTTATGTTTATATTTGGTTGTAGCTCAACAAGTATTTCTCTTTCATTTTGTGAGTTGTCAGCAGTACTTACACTCCATTCCAATGATAACATTTCAGCGTGTTTCTTCTCCCTCATGTTTGCCTTCAAAGCTTCCCTTCTATCAACCACATTTTGCAACTCTAGAATAGATAGAGATCCATACAAGTTATGTAGTTCACCCAATTCTCTGATTCTCAAACCACTGCTACTACTTAGAAGAAATTTAGCTCCCAATAACACATGGAGGCTCTTCAGTTTGCTTAGATGTAGCGATATGTTCAAGAGAGAAGTGCCGCTAATGTCAAGGTAACGCAAGTTGATCAAATTTTCCATCTGCAACGGTAACTCCTTAAGATCACAACAATATGACAAGAAAAGTGTCTCTAAGTTATATAATACACAAATTGAATCCGGTAACTCTTTTATCTTTGTCCAAGAGAGGTCCAAATATCTTAGGAGCTTTAATTTGATAAACAAGACATATGGCAACTCCTTGATTTGATAATGAGACAATGATAGTGCCCTTAAGGATGCTAGTCTTGGCAAAACGTTATGCAGCACCCTCTCGCTCAGAAAAAATGAACTATAGAGCTTGCTATCAATCGGAAGCAATGTTCTCAGCTGCTCCGATTTGTTGAGAGGTTTCAACTTTTCAAAGTCACCAAAGCCCATTGAATAGGACATATGTCGACTTCGTTCCAATATATGAGAATCTTGGTTCTCTTCCAACCCAATACAAAGATTTGAAGATGCAATTTGGGCCAAATCATTGACAAGGTCATGCATAAGGAATTTTTCCGGATTCCTTTTAGAAGACTCTGGAACCATTTCAAATAATGATCTTGATCTCAACTCGAAAAAGTATTGGTTGCCTGACTCTTCAATTGTTTCATATTTTTGCAACCATTGTACTAGACCATTAGCAATCCACAATTGAATGACCTGTTCTTTGCAAAATGGATAATCTTTTGGAAATATTGCACAATAAGAAAAACATCGCTTCAAATGTAAGGGAAGATCATTGTAGCTCAACATCAACGCCGGTACTATGTCATTGTCTGGCAGCTCCCATATTTCACTTCTTAAAACGCGTTTCCACCCTTCAACCTCTGATGTGGTGCGCAACATGCCAGCAAGTGTCTTTAGAGCTAAGGGCAATCCTTTGCACTTAGCTGCAATTTGTTTTCCGATCTCTTGAAGTTCTAGATGTTTCTTGGGGTTCATGTTTTCAAATGCATGTCTTTCGAATAAAGACCAAGAGACTTCACTAGACAAAATGTCCATGCTAATTTGCTTATTACCCATCGTCAAGGCAACACTCTCTTTACGTGTCGTCACGATGATCTTACTTCCTATATCTCCTTGAACAAATAGACTTCTCAACTCATCCCACTCACTATAGTTGTCATTCCAGACATCATCTAAAACAATAAGAAACCTTTTTCCCTTTAAGCTTTCCTTCACTCTGATTTGAAGCTTATTAAGATTGTTATTAAACATACTGTCAAATGAGCTAATTTCTTGAAGCAGCTCTTTAGTTATTTTGACAACATCATATGGTTCCGACACACAGATCCAAGCTTTCAAACCAAAATGGTCTCTCACCTTCTCATCATTGTAAACAGCTTTAGCAAGTGTTGTTTTACCAATCCCAGCCATTCCAACAATAGGTAATACAGTTATATTTTTCCCATTTGCATCCTCAGACAATAAAAGTTCAATCAATTTCTCTATTTCATCCCGCCTACCAAAGATATCAGATTCATCAACCAAAGAAGTTGAAGGTCTTCTAGTTTCTTGTTTATCCGAATCAAAATGCTCCTTTAATCCAAGGTGACCAATTTGATTTTCCAAGACCTCCAATGTTTCAATGGTTTCTTCCAACTTCTCCTTTATATTAAGAAAAAAATCATCACTCAAGGACAA
>ZL-0003
ATTGAATTTACTCATTTCAACAAAAAAATCACCCTATACTTTGAATGTATCTGCAAAGAGTTTTAACATTAGCAATTCAAGTCTTGAGCAAAATAGTGGTTTAAGAAGCTCATCAAATTTTTTGGCAATAATTGAAAAGTGATTGTATTGTTTGCAAGAGATTTTTCTTGGAAAATCTTTCGAGTTCACACCACGATTTACCATAAAGATATGCCTACTTAGTTGCTCTCGAACGTAATTTATATTGTCATGGAACACATTATGCATCTTGACATAACCTTCAGTAGAGCCCTCAAAAAATAAGAAACGATCTCTGAGTGTTTCTAACAAATGACACACCGTTTTCCTTGCTTCTTCTAAATTTTTTAGTTTTCAAAAAAGTACTAAGCTTCATTCCATACAACTTAATATTCAAAACCAGATACTAATATTTTTCTCAAACAAGGAACAAAACAAAAAGAGGTACCTGACTTCATAATTTTTCAAGTAATATAGCTTAGCCTCAAAGGTTGATACATATTTGTGTTCTCACGATCTTGGTGTTGATATTTGTAATTGTTTAAGGACCTCTCCAAAAGTCTTTCTTTTACACTTTAGTGCTCCTACAACATTAATAATTGCAAGTGGCACCCCTCTTGCCTTCTTTACGATATCAGTTGAATTACCAGTTTTCTGTCCAAAGAA
>ZL-0004
TTGAACCGATATTGGAAAGGGAATAATGGAGTTACCATATTAAGACATTTATAATTTACTCATTCCAACAAGAAAATCACCCTATACTTTGAATGTATCTTCAAAGAGTTTTAACATTCGCAACTCAAGTATTGAGCAAAATATTGGTTTAAGAAGCTCATCAATTTTTTTTTTGCAATAATTGAAATATGATTATATTATTCGCAAGAGATTTTTCTTGGAAGCTCTTTTGAGTTCATATCATGATTTATCATAAAGACATGCCTACTCAATTGGTCTCGAACACAATTGATATTGTCTTGGAACAGATTATTCATCTTGACATAACCTTTGAAATATAAGAAATGATCTCTCAGTTTTTCTAATAAATGACACACCCTTTGTTTCCTTGCTGCTTCTAAATTTTTCGTTTTCAAAAAGTACTAAGCTTCATTCCAAACAACTTAATCTTCAAATCGGATATTAATATCTTTCTTAAACAAGGAACAAAACAAAAAGAGGTACCTGACTTCTTTATTTTTAAAGTAATATAGCTTAGCCTTAAAGGTTGATACACATATGTGTTCGCACGAGATATTTCTTGGTGTTGATCTTTGTAATTGTTTAAGGGCCTCTCCAAAAGGTTTGCTTTTACACTTTAATACTCCTACAACATTAATAATTGCGAAAGACACTCCCCTTTCCTTCTTTAAGATATCAGTTGAATTATTAGCTTTCTGCTCAAAGAA
>ZL-0005
AAGTTGTTCTTGTTTTTTGTGGAGATCTACTACTATGCGTTGCATCTTCGTTGAGTATGTATTCCCTTATAATGTTGTGTTGTGTGGCTGATCTATACGACCTTCCCATATAAGAAAATGCAATACAAGTGATTTCTTTTCTACCCCTACCATACCACATATTCCAATAATAGTGATGCTTTCATTTCTCAAAGCCACCATTACCTCTTCCTCAATCGATTTTCTTGATGCAAACTCCTCATCGCCGTTATTTGGTATAGCTTCAATTCCAACAAGTGGTGCAGGATAGGAGAAATCAACATAATCTCCGCCATCCACTGCAATTTTCTTAGCTCTTCTGCTCAGCAAGTA
>ZL-0006
AAGTGTTATCTTTCCCACTCCGCCCATACCACATTTTCCGATAATAGTGATGCTCTCATTTCTCAAAGCTACCATTACCTCTTCCTCAATCGATTTTCTTGATGCAAATTTCTCATCGGCTTTATTTGGTGTAGCTTCAATTCCAACAGGTGGTGCAGGATAGGAGAAATCAACATAATCTCTGTCATCCACTGCAATTTTCTTAGCTCTCCTGCTAAGCAAGTA
>ZL-0007
GTACAACAGCAAGATCTCTTGATAATGAATTTGATGTGGCCAGCAATTCAGGTTGAAAGAGGTTGTTTCTATGGTTGGTGTCCAAATTTGAAGTTGTCTTTACTTGCTGCGCAGCCAGAGATCTAAGAGAATTGCACTGGATGTGCTTGATGAACTTCAAAGTGAAGTGAATGAAGAGTTTGAATCAAGAAAATTGGAGGAAGATGTCATGGCAGATCTGAGAGATGAGAGTGCTACTATGATTGAAATATTTGGTATGGGTGGAGTTGGAAAGACAATATTTGTTGATTTCGGATAAATGGTTGAAAAAAGAGAGGCCGTTCCGGAAGGATGCCCTTAAACAATTAGAAAGATCGAATCGAAGAATATCTTTCAAAGTGCTTATTTGGTTTAGGAGCTGTTGAATGCGTTGTTCCACCAGCTCCGGAAAAACAGCGTGCACCACATCTTGATAATGAATATGATGTGGCCAGCAATTCAGGTTGAAAGAGGTTGTTTCTACGGTTGGTGTCCAAATTTGAAGTTGCCTTACTTGCTGGGCAGCCGGAGATCTTAAGAGAATTGTACTGAATGTGCTTGATGAACTTTAAAGTGAAGTGGATGAGGAGTTTGAATCAAGAAAATTGAAGGAGGAAGAGGTTATGACAGATCTGAGAGATGAGAATGCTACTATTATTGAGATATTTGGTATGGATGAAGTTGGAAAGACAATACTTGTTGAGAAAAACCAGATAAATGGTTAAAAAAGAGAGGTTGTTGTAGCAAATGTCAGTCAACAACCAGATTTAAAAATTCAGGATGAGATCGGATGAGGATTTTGGTTGACATTTGCTTATTTGGTTTAGGAGCTTTTGAATGCATTGTTCCACTAGCTTTGGAAAAACAGCAGACACGTGTACTAAAAAAGCATGCAGAGTTAGCTACCATTGGTGCTTGTATTTTTCAACATTGAGAATTTCTTGATGAATTTGAAGTTAGCTACCATTGGCGCTTGTCTTTTTCAACATCGAGTATTTCTTGATGAATTTGAGAAAGACTTCCAATGGCATTTAGATCCGTATCTCCCTTTGCTTTGCCAAATAGAAAAACGGCTTTTATTTATAGATGTTGAAAACCCTTTCTCTTTCTTATTATATTATCTATAATTCTATCCTGAGCAAAAAGGTTTGAGGTGATGAAGTCAGGTACCTATTTTTGCTTTGTTCCTTCTTTGAGTGAGTTGGTAGTATTTGACCTGAAAATTTACTTAGTAGCTGAGTGGGGCTTAGTATTTTTTCAAATTAAAAAGTTAGACGAAGCAAGAAAGAGGATGTGTCATCTGTTAGAGTGTAACACTGAAAGATTGTTTCTTGTTATCCGAGGGTTATTTCAAAATGTATGATGACGTCCATGACATGGAGATGTCAATTGTGTTCGAGGGAAAGTATGTCTTTATGGTAAATCACACGTGAACCTAGAAGAGTTACCAAGAAGAACTTCTTGTGAACAGTAGTCACATTTCAGGTGTTGCAAAACAATTTGATGAGCTTTCTAGACCAATATTTTGCCCAAGACTTGAGTATCTAATGTTAAAACTCTTGGAAGATCCATTCAAATTGCAGGATGATTGTTTT
>ZL-0008
AAAACAATCATCCTGCAATTTGAGTGGATCTTCCAAGAGTTTCAACATCAGATACTCATGTCTTGGACAAAATATTGGTTTAGGAAGCTCATCAAATTGTGTTGCAACACCTGAAATGTGACTACTGTTCACAAGAAGTTCTTCTTGGGAACTCTTCTAGGTTCACGTCCTGATTTACCATAAAGACATACTTGCCCTCGAACACAATTGACATTTCCATGTCATGGACGTTATCATACATTTTGAAATAACCCTCGGATAACAAGAAACAATCTTTCAATGTTACACTCTAACTGATGACACATCCTCTTTCTTGCTTCGTCTAACTTTTTAATTTGAAAAAATACTAAGCCCCACTCAGCTACTAAGTAAATTTTCAGGTCAAATACTACCAACTCACTCAAACAAGGAACAAAGCAAAAATAGGTACCTGACTTCATCACCTCAAATCCTTTTGCTCAGGATAGAATTACAGATAATATAATAAGAAAGATAAAGGGTTTTAAACGTCTATAAATAGAAGCCGTTTTTCTATTTGGCAAAGCAAAGGGAGATACGGATCCAAATGCCATTGGAAGTCTTTCTCAAATTCATCAAGAAATACTCGATGTTGAAAAAGACAAGCGCCAATGGTAGCTAACTTCAAATTCATCAAGAAATTCTCGATGTTGAAAAAAACAAGCACCAATGGTAGCTAACTCTGCATGCCTTTTTAGAACACGTGTCTGCTGTTTTTCCGAAGCTAGTGGAACAATGCATTCAAAAGCTCCTAAACCAAATAAGCAAATGTCAACCAAAATCCTCATCCGATCTCATCCTGAATTTTTAAATCTGGTTGTTGACTGACATTTGCTACAACAACCTCTCTTTATTAACCATTTATCTAGTTTTTCTCAACAAGTATTGTCTTTCCAACTTCACCCATACCAAATATCTCAATAATAGTAGAATTCTCATCTCTCAGATCTGCCATAACCTCTTCCTCCTTCAATTTTCTTGATTCAAACTCCTCATCCACTTCACTGCCCAGCAAGTAAGGCAACTTCAAATTTGGACACCAACTGTAGAAACAACCTCTTTCAACCTGAATTGCTGGCCACATCATATTCATTATCAAGATGTGGTGCACGCTGTTTTTCCGGAGCTGGTGGAACAACGCACTCAACAGCTCCTAAACCAAATAAGCACTTTGAAAGATATTCCTCGATTCGATCTTTCTAATTGTTTAAGGGCATCCTCTCGGAACGGCCTCTCTTTTTTCAACCCTTTATCCTAAATCAACAAGTATTGTCTTTCCAACTCCACCCATACCAAATATTTCAATCATAGTAGCACTCTCATCTCTCAGATCTGCCATGACACCTTCCCCCTTCAATTTTCTTGATTCAAACTCCTCATTCACTTCACTTTGAAGTTCATCAAGCACATCCAGTGCAATTCTCTTAGATCTCTGGCTGCGCAGCAAGTAAGACAACTTTAAATTTGGACACCAACCATAGAAACAACATCTTTCAACTTGAATTGCTGGCCACATCAGATTCATTAT
>ZL-0009
TACTTGTTGAGCAGGAGAGCTAAGAAAATTGCAATGGATGTGCTTCAACTTCAAACCAAAGGCAGAGATTATGTTGATTTCTCCTATCCTGCACCAACATCTGTTGGAATTGAAGCAATACCAAGTAAAGGCGACGAGGAGTTTGAATCAAGAAAATTGATTGAGAAAGAGGTAATGGTAGCTTTGAGAGATGAGAGTGTCACTGTTATTGGGGTATATGGTATGGGCGGAGTAGGAAAGATAAAACTTGTTTACAAAGAGCGAAGTAGG
>ZL-0010
CGAGTCTACAATACAAATGTGAGCAATTTTGTGCCAGTCTCGTCCTATTCCCTTCTCATATCGCTTTTTCAGTTCTGGACTGCCATGAACTGTTAACACTGTTAGGTGCTGCAATCCCTCGGGAAGACTCTCTAGTGCGCGACACGAATTAGTATGCAGAAGCTGCAAAGCATTGAGACTAGCCACGCTGGTAGGCAGCTCTTTGAGATTCCCCAAGTAATTGATATGCAAGTTCTTCAGATTTACAAGGCTTTTGAACATCTCTTCCGGGAGCGAAGTAGCTTCATTGTTATGGCTAATGCTGAGGTCAGTAAGAGTCCTAAGATTGGATATGGAGCACAAACCTGCTGCATCTACCTTCCCCCAAATACGCAATTTCTTGACAGAAGAAAGGGTCGGAAAAACATAGGGCAAGACGTAATATCCCTCTTCAAGCACGGGGCATTGCTCCTCTCCTACCTTTTTGATCAGCAGTCCTTTCATATTAGGAAAGTCCCTTATAACAAGTTTTCTCAGGGAAGGAAACCTTCTTCTTGTGGGGAATCCAGAATCAACATCATACTCGTCAACATACTCCACCTCCGCAGACCCGTAGTGTAACTCTAGACTTTCTAGACAAGGCAGCTCACCAAAGGGTGGTAGGCATGAGCAGTTTTTACAATGACTAATTGTAATAGAGGCTACTCTCTCCAAAACTGAGTGACTTATCCAGTTTGGAAAATGGAATCCTCTGAAGCCAGTGATTTCTAAGGATTTCAGACAGGGGTGTGGTTTGAGGACTTCAAGCACTTTGACTTCTTCCGATTCGTACCTATGTGGTTCATATAAATCCCAAAACATGCTTAAAGATTGCAAATTCGCTTTTGCAGATAAATTGGCTTCTTTTACCTTTGTTTCGTTCTTTACTCTCTCAAGGTGTTTGATTGAAATTGAGCCATGGAGATCTAGGTTTTTTAGTTCACCAAGCTGATAACCTTTTCTCTTGCCAATAATAAAGAAAGATAGAGATTTGCGGCATGTCAAAGATCCTATCCTTGGGGGCATAGCAGCCAGTGGACAATCATCAAGGAAAAGATGTTGGAGACTACCAAGTTTACTTGTTTGTTTTGGCAAACAACAAAGTGAACTGCATCTATTTAGAATAAGAGTCTTCAGATTTTGAAGCTTGCACAAACTCTTTGGAAGACTACGAAGTAAAACATTGCGAGACAGGTCCAGGTATCTTAAATGTACTAGATCTCCAATGGAAGACGGTAACTGCTCAAGTTCTAAGCGGCTTAGGTCAAGCACCCTTAACGAGACAGACATTTTCAAGAGCGAAGGAGAGTAAGAAGACACCACTTCAGGAAAACCAATGGACATTCTATGATTGCTATAATTTCTTACATGTATTTCACGGATATTGCTGCTTGATGTGCTTGCTGAAAACAAAGATGTAGCCAAATCATGGATGAGATCATGCATCTTGAAATAAGTTCTACCAGATTTAACTTCAATCTCTTGGAAGAAAGACCTCATGTATAATTCATTCCATACTTCATTACCCACATACTCTAGGTCCAAGTTTCCTTTTGATAGTGCAATCCAGAGAGTGATGAGATTTTCCTTTTCCATTATTGTGTCCTTTGGGTATACTGCACAATACAAAAAGCATTGTCTCAGATCAAGTGGAAGATGATGATAACTCAAACTCAGGAATGGCAAAATAGTACTTTCATCTTGAGGCAAATTCCAAATCTCACTATCTCTCACGTGCTCCCATTCTCTTTCTTCTCTCTTGAAACGCAAAAGACCTCCAAGAGTCTTGGCTCCTAGAGGCACACCGCCACATTTTTTCACAATCTCCTTTCCAATGGCAGCAAGGTTAGGATTTATTTCTTCTTGGTGCCCAAATGCACATTGCATTAACAACGACCAGCAATCTTCTTCAGACAAATTTGACAACCGATAGGGTTGCAAAGTTCCCATAACTAAACCAACCTTTTCAAGACGAGTAGTGGTTAGAACAGAAGCACCACTTTCTCCAACCTTCAAGACTGCTCTCAAATTATCCCACTTTTGTGGATTTTCATTCCAAACATCATCCAAAACAAGAAAGTATCTTTTTCTATTCAGCAACTCCTGAAGCTTTATTTGAAGTGGAGCCAAGTCCATGTCACCAAGTAGTGGCCTTCCTTCAATAGATTCTACGATGATTGCCTTTATCAACCTCTTCTCATCAAAATCTTCCGAGACACAAATCCATATTTTGGGATGGAAATGCTTAATCATTCTCTGATCATTGAAGACCCTTTGGGCAAGAGTCGTCTTTCCTAGTCCCCCCATACCAAGTATTGGGAGGCCTGGAAAATTTTGGGCATTACTAACATTGTTTATCAGGATTTTCACTATCTCATCTTCCTCTTTTTTCCTTCCATAAACTTCTGGTTCAATTAAGATAGAACCTGGTCCAAGCAATGTCCACACGAGAATATTGTTACATTCAAGCATATAAGGAGTTAACAAAAAATAGAGAATAATTTTACACAATAAAGAGATATGGATGAGCTTGAGGAGTAGAAGACATGAGAAAATCATGTTGAGTTCCACTTGGCAAATAGTGAAAAAATATATTTTTGAAGTTTCTCTATCTCTGCTGCAATCATTTTCAGAATCTGATATGAACCAATAACTAAACCAAATTATTTTTGATTTGATGCCGTCATTTTAAAGTGAAAAATTCATTAAGAATGTGGAAGAATGCTAGAGGATTTCCTAGATTCTTATTAATGAAAGTACTTCCAATGTTATGACATAGAAGTTAAGTAACCATTATGTACCTCTGCCGTATTTAATTCACAATTTTTTCATGGACTAAACAACCAGTTATTTTATTTTTTTCCATTTTCTAATTGATGAACGGTAGGGTCAGGCTTTTCTTTTTAAATTAATCCCCAACCTGTTGACTGATGTTAAAGTTGTTAAGTGGTGTTTTCTTTTTTCACCTTTCCTCTAGTAGACAAAAGGAGGATGAAGTTTTCATCGTTATGCAAATAATGTTCACAGTTGATACCTAGACTATCGAATAGTGGCCCAACTGATAGTAGTAAAGTTCCTCCACATTCTTAAGAACTTTCAGAAAAAGGAGACAAACCATTTAAGCAGAAAATAAGGTATGTATCTATCATCAAAGGTAGCGAAGAGTTAGACTTGAGACTAACATTAAGGGAAATCTTTTGGAACTTCCACTCACCCCAAACACACGCATGAATTTGATAATAACCGAAAAAAATGAATAGAAACCAAGTTGTCTAAAACTTATTTAATTTGAGCACCTGTTTCCCGTCTAGCAGCTTGTCTCTCTATAAGTTTTTCATGCAAATGAAAATCCTTTCTTTCCTTAGCAATTGCTTCTAGTTTCTCCATCATCTCTTTCATCCTTTTCCCAATCTTGTGACAGAAGGTCATAATCCCTGGATGACAACGCCCTAGTCGAGACTGCTTGAATCTTGCTGCCTCATATTTACATTCGTCCAACATGTCATCTATTTTATACGCAGCAGCATTGAGTTTCTGTAACCAGTTTTTTATTGCCTTGTCCTTGAGTTGCTTCTCCTGAGCATCTTCAAGCACTGCTTGGACTGTAGAAAACCGACTTGAAAGATTTTCCAACTCATTTTCAAAACCGAAAAACAATACAAGTTCCCCCTGAAGGAAAGAACTGATATTGTCTACCAGAATTTGAACGAAAGCTTCTGCCATATGTTAGATATGTCTAGAGTGGAAATTGTAACACAAATTGTTGATGACTAAACAATGAGCACAAAGTTAATGTTTTGTGTGTGAATTACTTGTAATAAATACATTATTAATGGGAGAATAAATATATACTTTTCGTGTCATGGAAACTGTTTTTTATAGAAAAGAATCTCAATACTTTGCTTTTGCTTTAATCTGTTGCAACTGGAGTTGTAACACAAGGTACTCCGTTCCCTATGTTCCCTTTTATTTGTCCATAGAGTATACTCCGTTTGACCATGAGAAATATTTTTTTTTACCTTTAATTTGAAAATGGTTGTTTGGTCATGAAAAATTCAAATACAACTTGAAGTTGTGTTTAAAATTTGAAAAACAAACTTTATTTTCACTTTTTCCATTTTCACTGTATTTTTCTTTTTCAAAATTTTTCCTAAATGTTTTATTTCTTTAAAAATGACCCCATTTGTTAGTTTAGGGTTATAAATGACTGCAAATACTATAACCAAATGTATGACACTGTGACTATATATCTATTGATGACTCTTTTAGAACCTATCTTATTATTATATGTTTCAGATAAATTATTCTGAGTTGTAATAGAGAGGGTAATAACTTGGCTGATTGTATAGCCAACTTAGCTTTTGACACTACTGGCAGACTCGTCTTTGATTCTTTCTCGGAATTACCAAGTCAAGCATGAAGGATTTTGAATCTAGATAAGCATCGTGTCAATTTTAAGAATAAGCATCAAGGGTTGGTAACAGCAAATTACAAGATGTTTGCAAGCATTAAGGTCTTTTCAGTTTTGTTTAGCAGATTTAGCACATCAATTGAAAAAAACACTTTTCCCAAGGGAGAGTACGCACCATAGTTCATCACTTTGTTCAGATATAACAAGACAGTTGCCATGGTTTAACTGAGTTTCTAGAAAGTGAGGTCCAAAAGAGATGTGAGCGACTGATTATTTTTCGAAGCTAAGAGGAGATTTTGATTTATTGATTGAATCATCTGCCCACCACCTACACTTTTCTTGTGGGTTAGCCTTTTAGCTTTGTCCAATTAAGAGGCCGTTAAGGCCTCATTTGGACAACATGTAATTTGAATTTCTTAATCACAAACAGTTCATTTTGTTTTGAACAAGGTCAGTCATCTTGACCTTTTGGTGAAATGAGTTTTGTGGACAAGTTTAGGAGTGTTTTGATGTCTTTTCTCTATATTAAACTTCAAGTATATGTATCATCCTTAATTATGGAAAGAAACACAAGAGCTTGATATGTATCAAATTAGCCCACTTCTCTTGATCTTCATTCCAAACATCATTAAGACAAGCATCTTTGTCAATTCAGCAACGCTCCTGAAGCTTCTTTTGAAGTGGAGCCAAGTCCATGTCACCAAGTAGTGGCCTTTCTTCAATAGATTCTACTATTGGCTTTATCAACCTCTTCTCATCAAAATCATCTGAGACACAAATCCATATTTTGGCATGGAAATGCTCTAACACTCTCGGATCACTAAAGACCATTTGGGCAAGAGTCGGCTTTCCTAGTCCCGCAGACCAAGTATTGGGAGGACTGAAAGTTCTTGGGCATCACTAACATTGTTTATAAGGAATTTCACCATCTCATCTTCCTCTATGTCCCTTCCATAAACTTCTGGTTCAGTTAAAACAGAACC
>ZL-0011
TAATCTTTCTTGCAACTGAGTATCCATTCTTTCCTTAGCAATTGGATCTAGTTTCTCCATTATCTCTTTCATCATTTTCCCAATCTTAGAACGGAAGGTGATAATCTCTGGATGATAACGCCCTAATCGAGACTGCTTGAATCTTGCTGCCTCATATTTACATTCGTCCAACATTTCATCAATTTT
>ZL-0012
GAGTTTCTATAACCATTTTTTTATTGCTTTTTCCTTGAGTTTCTTCTCGTGAGCATTTTCAGGCACTAGTTGGACTGTAGAAAACCTATTCGAAAGATTTTCCAACTCATTTTCAAAACCAAAAAACAATACAAGTTCCCCTTGAAGGAAAGAACTGGTATGGTCTATCAGAATTTGAACAAAATCTTCTGCCAT
>ZL-0013
ACCAATATACACATTAGGTATGTGAGCAATTTTGTGCCAGTCCTCTCCAGTTCCCCTCTCACACCGCTTTGCCACTTCTGGACAGCCAGTAACTCTTAAATTTGTGAGGGCTGTTAGGTGCTGCAATGCCTCAGGTAAAGATTTTAGCATGTTACAGTGTTCAACAAATAACTCCATGAGTGAAGTTAAACCTTCCAGCCCTTCCTCGGGGAGACTCTCTAGTGCGTAACAATAGCGAATATCCAAACACTTCAAATCATTGAGACTAGTCAAGCTGGTAGGCAGCTCTTTCAGATTCTCGAAGTAAGAGATACTTAAGTATTTGAGATTTGCAAGGCTTTTGAACATCTCTTCTAGGAGTGAAGTCGCTTTATGGTTACTGAAAATCTTGAGGGAAGTAAGAGTCCTAAGATTAGATATGGAGCTCAAACCCCTTGCATCTGCCTCCCCCCAAATTTCCAATTTCTTGACGGAAGAAAGGGTTGGGAAAACAAGCATAGGGCAATCCGAAATCTTCATCTCTTCAAGCATGGGGAATTGCTCTTCTCTTTCCGTTCTCTGCAATCCTTTCAGATTACAAAAGCCACCTATATGAAGTTTTCTCAGGGATGGAAACCTTTTTAGTGGGAATCCAGAATGAACATCATCATCTTCAACATACTCCACCTCCGCAGACCCGTCTTGTAACTCCAGACTTTCCAGACAAGGCAGCTCACCAAAGGGAGATAAGCAAGAGCAGTTTTTGCAACTGTTAATTAGAATAGAGACAACATTTTTCAAAACTAAGTGATTCATCCAGTCTGGGAAACGGAATCCGCTGAAGCCAATGATTTCTAAATATTTCAGATTGGGGTGTGGTTTGAGGGCTTCAAGCACTTTAACTTCTTCTGATTCATATCCGTGTGGTCCATCCCAACTCATGCTTAAAAAGTGCAGATTTGCTTTGGCAGATAAATTGGCTTCTTTTGCCTCCGTATTGTCTTTCACTCTCTCAAGGTGTGTGATTGAAACTGTGCCACGGAGGTTTAAATTTCGCAGTTCACCAAGTTGATAACCTTTCTTCTCGCCCACAAGAAAGTAGCTTATTCTCTTAAGGCATGTCAACAATCCTATTCTTGGTGGCATAGAAGTCAATGGACAGTGATCAAGTACAAGATTTCGGAGACTAACAAGGTTACTTGTTTGTTTTGGCAAACAAGAAAGTGACTGACAATTATATAGATCAAGAGTCTGCAGATTTTGAAGCTTGCATAACCTCTTTGGAAGACTACAAATCTTATTTCCAGACAAGTCCAGGTATCTTAAATGTACTAGATCTCCAATGGATGATGATAACTTTTCAAATTCCAAGTTACTTAGATTAAGCACCCTTAACGAGACAAACCTTTTAAAGAGCGATGGAGAATAAGAAGACACCACATCAACGAAACCAATGGACATCATATCTTTATAATCTTGTACAATGAACATCATATCTTCATCATCTTTTACATTTATTTGGCGGATATTGCTGCTTGATGCGCTTGCTGAAAACATAGATGTAGCCAAATCATGAATGAGATCATGCATCTTGAAATAAGTTTTACTAGATTTAACTTCAATCTCTTGGAAAAAAGACCTCAGGTATAATTCCTTCCATACTTCGTTACCCACATCCTCTAGCTCCATGTTTCCTTTTGATAGAATAAAACCATGTGCCATCCAGAGAGTGACGAGATATTCCTTTTCTATTTTGGTGTCCTTTGGGAATACCGCGCAGTATGCAAAACATTGTCTCAAATCAAGTGGAAGATGATGATAACTCAGCCTCAGGGCAGGCAAAACAGAATTTTCATCTTGAGGTAAATTCCAAATCTCACTATCTCTCATATGTTCCCATTCACTTTCTTCCCTCTTGAAGCGTAAAAGACCTCCAAGAGTCTTGGCTGCTAGAGGCACACCCCCACATTTCTTCACAATTTCCTTTCCGATTGCCGTAAGGTTAGGATTTGTTTCCATTTGGTGGCCAAATGCACGTTGTTTGAACAACAACCAACAATCTTCTTGAGACAAATTTGATAACTGATATAGTTGCAAAGTTCCCATAATTGATCCAATCTTTTCAAGACGAGTAGTTATTAGAATTGAAGAACCACTTGCTCCAACTCTCAAAACTGCTTTTAAACTAGCCCACTTTTCTTGATCTTCATTCCAAACATCATCCAAAACAAGAAAGTATCTTTTTCCATTCAACAACTCCTGAAGCTTCTTCTGCATGGGAGCTAAGTCCATGTCCCCTAATGACTTTCCTTCAACAGATTCTACAATTGCCTTTATCAACCTCTTCTCATCAAAATCATCTGAGACACAAACCCAAATCTTTAGATTGAAATGTTCAGTAACTCTTTGATTGTTGAAAACCATTTGGGCAAGAGTAGTCTTTCCTAGTCCTCCAATACCAAGTATTGGGAGTACTAAAAGTTCTTGGGCATCACTAACATTGTTTATCAAGATTTTCACTATTTCATCTTCCTCTTTGTCCCTTCCATAAACTTCTAGTTCAGTTAAAACAAAACCTGTTTCAAGCAATGTCCAAACAAGAATGTAACATTCAAGCTCATTAGGAGTCAGCAGAAAACAAAGAAGATTTTTGCACAACAGGCGTGAGTTGGAGAATAGGATTGAGAAAATCACGCTGAGTTCCACCTGGCAGAAAGTAATTTAAGAGGACAAAATATATTTTTGAAATTCCTCTATTTTTTCTACAATCATTTTCAGGATCTGTTATTCATGGGTAAGTAAAACATACTGCATTAAGAAATGGGAAGAACATTAAGAATGGGAAAGAATGCTAAAGGATTTCCCAAGTTTTCTTATATATTAAATTAATTTCTATATTATCACATAAAAATTAAACAAATCATTAAGGTGACTCCAACAGTCTTGAATTCACATGGTTACTTTATAAGGTCTAAAACAACTCAGATTTTTTTTCCAACCAGTCTAGAGACAAACATTTTGATCAGAAAAAATCTTTGGACTTCCCGTTAGACCAAAAACACACATGAATTTGAGAATTACCAAAAAATAATGAATAAAAATTCCTTCGTCTCCACACTTCGTAATACTAATTTGTTTCTTTAAAAAAAATTAAGATGAGCACCTGTTTCCCGTCTAGAAGCTTGTCTCTCTACAATCCTTTCATCCAAATGAAAATTCCTTCGTTCCTCTGCAATTGCATCTAGCTTTTCCATCAGCTCTTTCATTCTTTTTCCCACCTTGTAACGGAAAGTGATGGTCAGTGGATGAAGACGCCCCAATACAGCCTGCTTGAATCTTGCTGCCTCAGTTTTACATTCATCCAAGATGTCATCGACTTCATATGCAGCAACGTTGAGTTTCTGTAACCAATTCTTTATTGCCCTGTACTTCAATTGCTTCTCTTGAGCATCTTCTAGCACAGCTTGAATCATAGAAAACATGCTTGAAAGATTTTTGAACTCCTTCTCGAAACCCAAAACCAATCCAAGTTCCCCTTGGATGAAAAAAGTCAATTTGTTTAGCAGAACTTGAAGGAAAGCTTCAGCCAT
>ZL-0014
ATGGCGGAAGCTTTCCTTCAAGTTGTGTTAGAAAATCTCACTACTTTCCTCGAAGGAAAACTCGTACTGATTTTCGGTTTCCAGAAGGAATTTGAAAAACTCTCCAGCATATTTTCCACAATCCAAGCTGTACTTGAAGATGCTGAGGAGAAGCAATTAAAGGGTAGCGCAATACAAAATTGGTTGCACAAACTCAATGCTGCTGCCTATCAAGTTGATGACATATTAGATGAATGTAAATATGAGGCAACAAAATTCAAGCATTCCCGCTTAGGGAGTTATCATCCGGGGATTATCAGTTTCCGTCATAAAATTGGGAAAAGGATGAAAGAGATAATGGAGAAACTAGATTCCATTGCGGAGGAAAGAAGCAAATTTCATTTG
>ZL-0015
GACTGTTTTGGTGTTTGTTTTGTGCCTCCTTTGTCGATCTTGTATCATTTGACCTCAATTGTAACAAAATTCACACTGTTTGGAACAGGTTTTGTTTTAACAGAACCAGAAGTCTACGGAAGGGACAAAGAGGAGGATGAGATAGTGAAAATTCTGATAAACAATGTTAATGTTGCTCAAGAACTTCCAGTGTTCCCTATAGTTGGCATGGGGGGTCTAGGAAAGACAACACTTGCCCAAATGATCTTCAATGATGAGAGAGTGACTAACCATTTCAATCCCAAAATATGGGTTTGTGTCTCCGATGATTTTGATGAGAAGAGGTTGATAAAGACAATTGTAGGAAATATTGAAAGAAGTTCTCTTGATGTTGGGGACTTGGCTTCATCTCAAAAGAAGCTTCAGGAGTTATTGAATGGAAAACGATATTTGCTTGTCCTAGATGATGTTTGGAATGATGATCCAGAAAAGTGGGCTAAGATAAGAGCAGTCTTAAAGACAGGAGCAAGAGGTGCTTCTGTTCTAGCTACTACTCGTCTTGAAAAGGTTGGATCAATTATGGGAACGTTGCAACCATATCATTTGTCAAATTTGTCTCAACATGATGGTTTACTGTTGTTTATGCAATGTGCATTTGGGCAACAAAGAGGAGCAAATCCTAATCTAGTGGCCATTGGAAAGGAGATTGTGAAGAAATGTGGTGGCGTCCCTTTAGCGGCCAAGACTCTTGGTGGTCTTTTACGCTTCAAGAGAAAAGAAAGTGAATGGGAACATGTGAGAGATAATGAGATTTGGAGTCTGCCGCAAGATGAAAGTTCTATTTTGCCTGCCTTAAGACTAAGTTATCATCACCTTCCACTTGATTTGAGACAATGCTTTGCGTATTGTGCCGTATTCCCAAAGGACACCAAAATGGTAAAGGAAAATCTCATCTCTCTCTGGATGGGCCACGGTTTTCTTTTATCAAAAGTAAATTTGGAGCTAGAGGATGTGGGTAATGAAGTATGGAACGAATTATGCTTGAGGTCTTTCTTCCAAGAGATTGAAGTTAAATCTGGTAAAACTTATTTCAAGATGCATGATCTCATCCATGATTTGGCTACATCTCTATTTTCAGCAAGCTCATCAAGCAGCAATATCCGCGAAATAAATGTAAAAGGTTACACGCATATGACATCCATCGGGTTCACTGAAGTGGTGCCTTCTTACTCTCCTTCCCTCTTGAAAAAATTTGCCTCCTTGAGGGTGCTTAATCTAAGTTACTCAAAACTTGAGCAATTACCCTCTTCCATTGGAGATCTAGTACATTTAAGATACCTGGACCTGTCTCGCAATAACTTTCATAGTCTTCCAGAGAGGTTATGCAAACTTCAAAATCTGCAGACTCTTGATCTACATAATTGCTACTCACTTTCTTGTTTGCCAAAAAAAACAAGTAAACTTGGTAGTCTCCGAAATCTCTTACTTGATGATTGTCCATTGACTTCCATGCCACCAAGGATAGGATTGCTGACACACCTTAAGACTCTAGGTTGCTTTATTGTGGGAAGAACGAAAGGTTATCAACTTGGTGAACTAAAAAACCTAAATCTCTGTGGCTCCATTTCAATAACACATCTTGAGAGAGTGAATAATGATACGGATGCAAAAGAAGCCAATTTATCTGCAAAAGCAAATCTGCAATCTTTAAGCATGATTTGGGATATCGATGGAACATATGGATATGAATCAGAAGAAGTTAAAGTGATTGAAGCCCTCAAACCACACCGCAATCTGAAGCATTTAGAAATCATTGCCTTTGGAGGATTCCATTTTCCAAACTGGATAAACCACTCAGTTTTGGAAAAGGTCGTCTCTATTAAAATTAAAATCTGCAAAAACTGCTTGTGCTTACCACCCTTTGGGGAGCTGCCTTGTCTAGAAAGTCTAGAGTTACAATACGGGTCTGTGGAGGTGGAGTTTGTTGAAGAGGATGATGTTCATTCTAGATTCAACACAAGAAGAAGGTTTCCATCCCTGAAAAGACTTCGTATATGGTTCTTTTGTAATTTGAGAGGATTGATGAAAGAGGAAGGAGAAGAGAAATTCCCCATGCTTGAAGATATGGCGATTTTACATTGCCCTATGTTTATTTTTCCAACCCTTTCTTCTGTCAAGAAATTAGAAGTTCATGGCGACACAAATGCAACAGGTTTGAGCTCCATATCTAATCTTAGCACTCTTACTTCCCTCCGCATTGGCGCTAACTATGAAGCAACTTCACTCCCAGAAGAGATGTTCAAAAGTCTTACAAATCTCGAATACTTGAGTATCTTTGAGTTCAATTATCTGACAGAGCTACCTACCAGCCTGGCTAGTCTCAGTGCTCTGAAGCGTATCCAAATTGAAAATTGTGATGCTCTAGAGAGTCTCCCCGAGCAAGGACTGGAATGTTTAACTTCACTCACACAGTTATTTGTTAAATACTGTAGGATGCTAAAATCTTTACCTGAGGGATTGCAGCACCTAACAGCCCTCACAAAATTAGGAGTTACTGGTTGTCCAGAAGTGGAAAAGCGCTGTGATAAGGAATTAGGAGAAGACTGGCACAAAATTTCTCACATTCCAAATCTG
>ZL-0016
ATGGCTGAAGCTTTCCTTCAAATTCTGCTAGACAAATTGACTTCTGTCATCCGAGAGGAACTTGGATTGCTTTTCGGTTTCGAAAATGAGTTCAAAAGACTTTCGGACATGTTTTCTGCAATCCAAGAGGTGCTTGAAGATGCTCAGGAGAAGCAACTCAAGGATAAGACAATAAAGAACTGGTTAAAGAAACTCAATGTAGCTGCATATGATATTGATGACATATTGGACGAATGTAAAACTGAGGCAACAAGATTTGAGCAGTCTCGATTAGGGCTTTATCATCCAGGGATTATCACTTTTCGTCACAAAATTGGGAAAAGGATGAAAGAGATGACGGAGAAACTGGATGCAATTGATGAGGAACGAAGGAAGTTTCCTTTGGAT
>ZL-0017
TTAACGAGCTTGAGTGTAACAATATTCATATTGTTTGGTATAGGTTTTGTTTTAACTGAGCGAGAAGTTTATGGAAGGGACAAAGAAAAGGATGAGATAGTAAAAATCCTAATAAACAATGTTAATTATGCGCAAGAACTTTCAGTGCTCCCTATACTTGGTATGGGGGGTTTGGGAAAGACAACACTTGCCCAAATGGTCATCAATGATCAGAGAGTAAGAGAGCACTTCAATCCCATAACATGGGTTTGTGTCTCAGTTGATTTTGATGAGAAAAGATTGATAAAGCTGATTGTAGGAAATATTGAAAAAAGTTCTCTTGATGTCGAGGACTTGGCTTCATTTCAGAAGAAGCTTCAGGAGTTGTTGAATGGAAAAAGATACTTGCTTGTATTAGATGATGTTTGGAATGATGATCAAGAGAAATGGGCTAATCTAAGAGCAGTCTTGAACGTAGGGGCAAGCGGTGCTTCTGTTTTAACCACTACTCGTCTTGAAAAGGTTGGATCAATTATGGGAACTTTACAACCTTATAAATTGTCAAATCTCTCTCAAGAAGATTGCTGGTTGTTGTTCATGCAGCGTGCATTTGGGCACCAAGAACAAATAAACCCTAACCTTGTGGCTATTGGAAAGGAGATTGTGAAAAAGTGTGGGGGTGTGCCTTTAGCGGCCAAGACTCTTGGAGGTATTTTGCGCTTCAAGAGAGAAGAAAGAGAATGGGAACATGTGAGAGATAGCGAGATTTGGAATTTACCTCAAGATGAAAGTTCCATTCTCCCTGCCCTGAGATTGAGTTATCATCACCTTCCACATACTTTGAGACAATGTTTTGTGTATTGTGCGGTGTTCCCAAAGGACACCAAAATGGAAAAGGAAAATCTAATCGCTCTCTGGATGGCACACGGTTTTCTTTTACCGAAAGGAAAATTGGAGCCGGAGGATGTGGGTAATGAAGTATGGAATGAATTATACTTCAGGTCTTTCTTCCAAGAGGTTGAAGAAGAAAAATTAGTAAAAAGTGATAAGAGTAACTTATTTCAAAATGCATGATCTAATCCATGATTTGGCTACATCTCTGTTTTCATCAAGCACGTCAAGCAGCAATACCCGTGAAATAAAAGTTAATTGTTATGGAGATACGATGTCTATTGGTTTTGCTGTAGTGGTGTCTTCTTACTGTCCTTCCCTCTTGAAAAAGTTTCTCTCGTTAAGGGTGCTTAATCTAAGTTACTCAGAACTTGAGGAGTTACCCTCTTCCATTGGAGATCTAGTACATTTAAGATACTTGAACATGTGTGGAAATAACATTTGTAGTCTTCCAAAAAGATTGTGCAAGCTTCAAAATCTGCAGACTCTTGATTTAAGGTATTGCAACTCACTTTCTTGTATGCCCAAACAAACAAGTAAACTCGGTAGTCTTCGAAATCTTTTACTTGATGGCTGTCTATTGACTTCTATGCCACCAAGGATAGGATCTCTGACATGCCTTAAGACACTAAGTTACTTTCTTGTTGGTGAGAAGAAAGGCTATCAACTTGGTGAACTACGGAACTTAAATCTCTATGGATCGATTTCAATCGCACAACTTGAGAGAGTGAAGAATGATACGGAGGCAAAAGAAGCCAATTTATCTGCAAAAAGAAATCTGCACTCTTTAAGCATGAGTTGGGATCGTGATGAACCACATAGATATGAATCAGAAGAAGTTAAAATTCTTGAAGTCCTCAAACCCTACCCCAATATTCTGAAATCTTTAAAGATCACTGGCTTCAGAGGAATCCGTCTCCCAGCCTGGATAAATCACTCAGTTTTGGGGAAGGTCGTATCTATCAAAATTGAATGTTGCATAAACTGTTCCGTCTAACCACCTTTTGGTGAGCTGCCTTGTCTAGAAATTCTAGAGTTACACAAAGGGTCTGCCGAGTATGTTGAAGAGAATGACGTTCAATCTGGAGTCTCCACAAGAAGAAGGTTTCCATCCCTGAGAGAACTTCATATAAGCAACTTCCGTAATCTGAAAGGATTGCTGAAAAAGGAAGGAGGAGAACAATTCCCCATGCTTGAAGAGATAGAGATTCAGTATTGTCCTATGCTTGTTTTTCCGAACCTGCCTTTTGTCAAGATGTTGGAAATTTCAGGGGAGGCAGATGCAAGAGGTTTGAGCTCCATATCTAATCTTAGCACTCTCACTTCCCTCTGGATTGCGGATAACTACAAAGTGACTTCGTTCCCAGAAGAGATGTTCAAAAGCCTTGCAAATCTCAGATACTTGACTATCTCTGGCTTACAAAATCTCAAAGAGCTGCCTACCAGCTGCCTGGCTAGTCTCAATGCGTTGGAGTATTTGTATATTGCATGTTGTGACCCACTAGAGAGTCTTCCGGAGGAAGGGCTGGAAGGTTTAACTTCACTCACGCTGTTATCTGTTCGCTCTTGCAAGATGCTAAAATCTTTACCCGAGGGATTGCAGCACCGAACAGCCCTCACAAGTTTAACAGTTTATGGCAGTCCACAAGTGAAAAAGCGTTGTGAGAAGGGAAGAGGAGAAGACTGGCACAAAATTGCTCACATTCGTAATGTGAATATAGAT
>ZL-0018
ATGGCTGATACTCTCATTCAAGTTGTGATAGACAATATCACTTCTTTCCTTGAAGGAGAACTTGCGTTGCTTTTCGGTTTTGAAAATGAGTTGGAAAGACTTTCAAGCAGGTTTTCAACAATCCAAGCAGTGCTTGAAGATGCTCAGGAGAAGCAACTCAAAGACAAGGCAATAAAGAACTGGTTACAGAAACTCAATGCTGCTGCATATAAAATTGATGACATGTTGGACGAATGTAAATATGAGGCAACAAAACTCAAGCAGTCCCGATTAGGGCGTTATCATCCTGGGATTATCACCTTCCGCTCCGAGATTGGGAAAAGGATGAAAGAGATGATGGAGAAACTAGATGCAATTGCTAGAGAAAAAACGGATTTTTTTCACTTGCAGGAAAAGATTACAGAGAGACAGATTGCTAGGCGGGAAACAGGTGTTCATCTTAAATAAGTTTAAGATAACTTAGTTTATATTCATTTTTTTGGCAATTGTCAAATTCATGTGTGTTTTTGACCAAAAAAATAAAACTGAGTTGTTTAGACCTTGTAAAATTAACCACGAAAAAACTGTGAATTCAATACTGTAGGAACTCACTCAATGATTTACTTAATTCCACGTAGAAACATAGAAAGTGATTTCATAAATAAGAAAAAGCTATGAAATCCTCTATCATTCTTAATGCATTTTTCACTTCAATCAATTCTAAAAATGATTGCTGTTCGAAATATAGAAACTTTAAAAATATATTTTTATTACTTCTTTGCCAATTATGCAACTCAAGCATGATTTTCACATGTCTCCTCCTCAGCTCATTCATATCTCTATTATCTGCTGACTCGTAATTTGCTTGAATGTAACAATATTAACGTGTGGATATTGCTTGGACCAGGTTATGTTTTAACTGAACCAAAAGTTTATGGAAGGGACAAAGATAAAGATAAGATGGTGGAAATCTTGACAAAAGATGTTTGTGGTCTTCAAGAACTTTCAGTCCTCCCAATACTTGGTATGGGGGGTATAGGAAAGACGACTCTTGCCCAAATGGTCTTCAATGATCAGAGAGTAACTGAGCATTTCAATCCCAAAATATGGATTTGTGTCTCAGAAGATTTTGATGAGAAGAGATTGATAAAGGCAATTGTAGAATCTATTGAAGGGCCACTTGGTGACATGGACTTGGCTCCACTTCAAAAGAAGCTTCAGGAGTTGCTGAATAGAGAAAGGTACTTTCTTGTTTTGGATGATGTTTGGAATGAAGATCAACAGAAATGGGATAATCTAAGAGCAGCCTTGAATGTTGGAGCAAATGGTGCTTCTGTTCTAACCACTACTCGGCTTGAAATGGTTGGATCAATTATGGGAACTTTGCGACCATATAAATTGTCAAATCTGTCTGAAGACCATTGTTGGTCGTTGTTCAGGCAACGCGCATTTGGAAATCAAGAAGAAATAAGTCCTAGCCTTGAGGCTATCGGAAAGAAGATTGTGAAAAAATGTGGTGGTGTGCCTTTAGCAGCCAAGACTCTTGGAGGTCTTTTGCGCTCCAAGAAAGAAGTAAGACAATGGGAAAATGTGAGAGATAGTGAGATATGGAATTTGCCTCAAGATGAAAATTCTATTTTGCCTGCCCTGAGGTTGAGTTGTCATCATCTTCCAGTTGATTCCAGACGATGTTTTGCATATTGCGCAACATTCATAAAGGACACCAAAATGGAAAAGAAAAATCTCATCACTCTCTGGATGGCACACGGTTACTTGGAGGTAGAAGATATGGGTAATGAAGTATGGAATGAATTATACATGAGGTCTTTCTTCCAAGAGATTGAAGTTAAATCTGGTAAAACTTCTTTCAAGATGCATGATCTCATCCATGATTTGGCTACATCTCTTTTTTCAGCAAGCACATCAAGCAGCAATATCCGCGAAATAAATTCAGAAGACTATAAGAATAGGATGTCCATTGGTTTTGCTGAAGTGGTGTCTTCTTACTCTCCTTCGCTCTTGAAAACATCTATCTCGTTAAGGGTGCTAAATCTAAGTAGCTTAGGAATCAAGCAATTACCGTCTTCCATTGGAGATCTAATACATTTAAGATATCTGGACATGTCTCACAATGACTTTTGTAGTCTTCCAGAGAGTTTATGCAAGCTTCAAAATCTGAAGACTCTTGATCTAAGAAAGTGCTTCTATCTTACTTGTTTGCCAAAACAAACAAGTAAACTTGTTAGTCTTCGAAATCTTTTACTTGATAGCTGTCCATTGACTTCTATGCCACCAAGGATAGGATCGTTGACATGCCTCAAGTCTCTAGGTCACTTTGAAGTGAGAAGGAAGAAAGGTTATCAACTTGGTGAACTACGAAACCTAAATCTCTATGGCTCGATTTCAATCACACACCTTGAGAGAGTGAATAATGATAGAGATGCGATAGAAGCCAATTTGTCTGCAAAAGCAAATCTGCAATCTTTAAGCATGAGTTGGGATATCGGTGGACCACATAGATACAAATCACATGAAGTTAAAGTGCTTGAAGCCCTCAAACCACACCCCAATCTGAAACATTTAGAAATCACTGGCTTCAGAGGACTCCGTTTTCCAAACTGGATAAATCACTCAGTTTTGGAAAAGGTCATATCTATTAGCATTTGTAATTGTAAAAACTGCTCGTGCTTGCCACCCTTTGGTGAGCTGCCTTGTCTAGAAAGTCTAGAGTTAACATTCGGGAGTGATGAGGTGGAGTATTTTGAAGAGGATGATGTTCATTCTGGAAGCCCCACAAGAAGGTGGTTTCCATCCCTGAGAAAACTTCATATAAAGGGCTTTCGTAATCTAAAAGGATTGATGAAAAAGGAAGGAGAGGAGCAATTCCCCATGCTTGAAGAGATGAACATTTCGTCTTGCCCTATGTTTGTTTTTCCAACCCTTTCTTCTGTCAAGAAATTGGAAATTAGGGGGAAGGTAGATGCAGAAAGTTTGAGCTCAATATCCAACCTTAGCACTCTTACTTCCCTCGAGTTTCTTGGTAACCACGAAGCAACTTCATTCCCAGACGAGATGTTCAATGGCCTTGCGTATCTCAAATACTTGCAAATCTATGACTTAAAGAAACTCAACGAGCTGCCTACCAGCCTGGCTAGTCTCAATGCTTTGAAGAGTCTGGTAATTAGAAATTGTTCCGCACTAGAAAGTCTTCCCAAGGCATTGCAGAACCTAACAGCCCTCACAACTTTAACAGTTATTGGCAGTCCAAAAGTGAAAGACCGGTGTGTGAAGGGAATAGGAGAAGACTGGCGCAAAATTGCTCACATTCCTAATCTGCTTATTATGGAGAGT
>ZL-0019
ATTTAGGATGAGCACATGTTTCCATCTAGCAGCTTGTCTCTCTAAAATCCTTGCATCCAAATGAAAATTCCTTTCTTCCTCTGCAATTTCATCTAGTTTGTCCATCAGTTCTTTCATTCTTGTTCTCACCTTGTAACGGAAAGATGATGACGCCCCAATGCAGTTTGCTTAAGTCTTGCTGCCTCACTTTTATATTCGTCCAATATGTCCTCAACTTCATATGATGCATCTGCATTGAGTTTCTTTAACCAGTTCTTTAGTGTCTTGTCCTTCAATTGCTTCTCCTGGGCATCTTCTAGCACCGCTTGAATACTAGAAAACATGCTCCAAAGTTTTTGGAA
>ZL-0020
AGCAGCATTGAGTTTCTCTAACCAGTTCTTTATTGTCTTGTCCTTCAATTGCCTCTCCTGGGCATCTTCTAGCACCGCTTGAATACTAGAAAACATGCTCCAACGTTTTTGGAACTTCTCCTTTAACTAAGAAACAATGCAAGTTCCCCTTGGATGAAGGAGGTCAAATTGTCAAACAGAACTTGAAGGAAAGCCTCAGC
>ZL-0021
TAGTCCAGAACATCTAGAGATAATAAGTTTTTCTAAGGATTTGAGCATACAAAAGCTTCAAGGGAGTTTCCTTAGATTCTTGCAATCTCTTAAGTTTAGATACACAAGTCTATCAAGGCATCCAATTGATTCGTAAATCCTGGCCAACTTAATGCAGTCTTTTAGGATCAAAGTTTTCAGGTTGGGAAGTCCAGAAAAATCAGGAGTTGTTTTTAGGAAATGGGAACGACTAAAGTTGAGGATCATTAATGATTTGAGAATCTTGATTCCCTCCCAGGATTTTTTTTTCAAGTAACTTTTTCTTTTATTTTAAGGGAAACCAGGCTATCTAAAGAGAGATCGTCAAGGTTGATCTTCATATGAAATCCAGACCAATAGAGTAATCTTAGAATTTTTGGAAACAAACTATAGAATCCAGTTATCCTTACATATCTAAGATGGAGTATCCTCAGTCTCTGTATTCCAAAACATACATCAGCTTCTAATTCTATATTGTTTGAACGTTCTGTGTTGGCATTATCAAAATGCTTACAGCATTTTCCATGACCGAATAGACCAGCATCTTTACTGAAGAAATATGATTTGAAAGACTTGACTACTTTGGATAATTTGTTGGACATTCCCTTGTCAAAAACTAGGCCTTTAATTTTTTTTCAGTTCCATTTTTTTGCACTCAATACATTGAAGGAATCTCTGTATCGCCAAACTCTGCTTCATTTCCAAGGCTCTAAAGGGGATTCTTGGAAGATAATTTCTCTTCCTATATCTTGAATCAGTGAATGTACTTTCAATCTGTCCTTCTCCATCTCGATCAGACATCTATCAAAAAGAATCTAAATTCCTTCTACTTAAAAAAAAAACACATTCATTGAGTATGGTAATTGCATAATCTTATCCTTTCCAACAAAGAAACAGAAAATATCGAGGAATAGATTCTATATATCATCATTTAGCAGCAAATTGTAGTTGATTCTGAGTTTTTTCCAGGATTTTATTATCAAGGATTGCCTTTAACTTCCTCAATGCACTCTCCTACACCTCTATACTTCCGTCACAAAGTGAAGAACCTAAAACTTTGACAGCCGAGGGAGTCCCTTTATAATGAAGTGTCACCTTTTCTAAAAGGTCCTCGTGATCTTCTAAAGGTTTTTCTTTTCTGAAAGCATGCCAGTTGAAGAGTCGAATTGATTCTTGAGCATTCAATGGCGTGACCTTGTACATCTTACAACTGTAGACCTCACTAGCATCAAACAAATGTTGATTTCATGTTGTTATGATTATTTCACTACCTGGATAAAACCATTCTTGCATCCCAAGAATAGTATTTAGATGATCTTTATCATCCACATCATCGAGAACAAGAAGGATTCTTCTGCATTAGATGGCCTCTTGAATCTTGATGACTCCTTCGTCAACATTGTATATCTTTTCAACCTTCTTCCCTAGAACATTTGAAAGAAGTTATCTTTGAAAACTTACCAGACCATCATGTCTTTCTGAAGTTCTATTCACATCAGCAAAAAAGCTGCTGCTATCAAATTTGTCAAAGTTAAGATTGTAAGCAGTCTTGGCTAGGGTAGATTTACCTATTCCCCCCATACCATATATAGCCATAATATCAGCACTAGTTGATCC
>ZL-0022
TTCCATATATACTTCATTACCCACATCCTCTAGCTCTAAATTATTTCCTCCATAAAAGAAAGTCATGTGCCATCCAAAGAGAGATTTAACTTTTTGTTTTCCATTTTGGTGTCCTTTGGGAATAATACTCACAATAAGCAAAGCATTGTCTCAATTCAAGTGGAAGGTGATGGTAACTCAATCTCAAGGCAAACAAAATAGAATTTTCATATGTTCCCGTTCACTTTTTTCTCTCTTGAAGCACAATAAAGTACATCTGAGAGTCTTGGCTGATAGAGGAAAAGTACCACATTTTTTCACCATCTCCTCTCCAATAGCAACAAGGTTAGACAGTATTTCTTCTTGGTTCTGAAAATGCATGTTGCATGAACAACAAACAACAATCTTCTTGAGGTAGATTTGACAATTCATATGGTTGCAAAGTTCCATAATTGATCCAACTTTTCACGATTGAGTAGTGGTTAG
>ZL-0023
ATCACGGTCTTCTGGAAAAATACCAAAGTAAAGAAAACACGGTTTGAGCACCATTGGCAAATCATTGTAGCTCAGTGACAGTATGTAGGAGATATCAATAGAGTCATCTTTCATTTGCTTCCAAAAGATGTGCCTTCACTTTTTTCCCTTCTTCTAGCCCCCTTCTATGTGAAAGCAGCCCCCTCAATACAAAAATTGCAAGAGGTAAGACTCCACTCTTGTCCATCACTTAGCTATCCTCTCCATTGAAGAAACCATTGCCCGAACGCCAAGTAGTTTCCTGCAAAAGAGGTCCAACTCTCTTCTTGGTTAAGTAACGAAGTTTATAGAGAAAAACTTTGTTACTGCCCTTTCAGCGACATCCTCCTTGGGTGTGGTAATAATCATTCTGCTGCCGTTCGTGCTATCCGGGAATGTTCTTTTCAGACTTTCCCAAGCTCCTCTATGCCATATATCATCAACTACAAGGTATTTGTTTTCTTTCAATAGATCACGAAGGTGACTTTCTAAATCTGTCTCAGTCATCTTTTCCAACAAATCAGATTTTCCTTGGTGCGACATTGGATAGATTTTATGATATACTGATATTCCAAAGAAGATCCATGGTATTGTACTCATGAGAAACACTTATCTTAGCACGCGTTGGAAGATAGACTATATTAGGACTAGTGTAGAGGTTTCTTGCAAGAGTGGTCCTGCCTAATCCGCTCATACCATAAATGGAGATGATGCTTCGACGAGGCTCTGCTTTGAG
>ZL-0024
CACGTCTTTCATTCTCCGCAAAATTTCATTTAGTTTTGGACAGCTACGGATGGCAAGACCTTTAATCAGAGGCATGGCACTTGTGGCTAAATGCCATCTTTCTAGGTTCTCAAGGTTATCAACACAAAGGAACTCTAGTTGACAGAAGTTGTTGTCGTTGCATGTAATTTCTTTTCCTTCGTAAGCTGCTACTAAATCGAGATTCCTTAGGTTTGGTGATATTCCAAGGATAGGCATCGGATCTTCCATGAGTTCAGAGTAATAAAGGACCATAATTGTGATTGAACTTGGAAACTGGTCAGATAGGGGCAGTTTGTCTATTCTCTCATTTAAGCACAAGTTTTGAAGCTTTCGACAAGAACTAAGAAATTAAAGAGCCGGGAATGATTCATCCGCTACACAATTCAACGTGAGAGTGCTAAGGGTTTTCAAGCTGCTAATGTTATTTAGGGAGTAAGATTTCTTAATATGGTTTATGCTTAATTCTCGGAGATTGACTAAATCAACAGGGTCGACATCTTTCCACTGATCACAAGCAATTCTTTTAAGAACTCAAAGACTTGTGAGTTTGTTTATACGTTTAAGAGGTTTTGAGTACCAAGCAACTAAATGTCGTAGATTTATTAGGTCAGCTGTCTCATGGGGTAATTGGAATAAATGCATGTATTCATGAAGGACACAGAGTGACTGTAAATTCTTGAGGTTGCCAATGGAGGAGGGAAGCTCATGGATACCTCTCAAGCTTAAGAACTTGAGGTGGTACAAACTTCCTATGGCATCAGGTAGTTTAGTGCCAGAACGAATCTCCAAGTATCACATATATAGGTTGAAAACCATTTTGAAAGTTTATAAGACCCAGCTTATAAAAATCTGGATCGAAGAACATAATTGACCACCTTCAAGATAGAAAGATCTAGTGAGAGGTACCTTTTTCCTTGACCATGAACGGCATGTTTGTGACATAAGGAAAATATGGTGTGCTTTCGTGGATCATAAATGTCAAATAAGTTTACCTCCAATGCCTTTTGTACAGCAAGATCCCAAAGTAGATCGTGAATCCTACATTTAGTATCTTTCACCCAATATGTTTCAGCAACTTGAACCAATTTTCGTCTTATGAGGCCTTCAGTGACATCCTCCATTCTTTCTTCACCTCTTGGTATGAAACCCTCGACCAGCCACAATGGTATTATTTTCAGCCTCAACCACTTGATCTTCTAGAAAAATGCCAAAGTAAAGAAAACATTGGTTGAGCGCAGTTGGCAAATCATTGTAGCTCAAAGACAGTATGCAGGAGATTTCAATACAGTCATCTTTAATTTGCCGCCAAAGGTGTGCTTTCACTTTTTCCCATTCTTCCAGCCCCCATTTGTGTGAAAGTAGCCCGCTTAATACATCAATTGCAAGAGGTAAGCCTCCACATTTTCCCACCATATCCATAGCTAGCCTCTCCATTGTTGAGACCATTGCCCGAACATCAAGTAGTTTCCTGCAAAAGAGATCCCAACTCTCTTCTTGACTAAGGTAACGGAGTTTATGGACAAAACCTTTGTTGTCTGCTCTTTCAGCGACATCCTCCTTGCGTTTGGTAATAATCACTCTACTTCCATTCTCGCTATCTGGAAATGCTCTTTTCAAACTTTCTCATGTTTCTCTGTGCCATAC
>ZL-0025
TATTGTGGAAAATAACAGATCCATGGTATTGTAATCTTGAGAAACACATATCCAAGCACGTGTTGGGAAGCTAGAGACTATACTAGAACTGGTGTAGAGGCTTCTTGCAAGAGTGGTCTTACCTAATCCACCCATACCATAAATGGAGATAACAACTAGGCGAGGCTCTTCTTTGAGAAGTTCAGCTAGCTATCTTTCTACGACATCCTGAAAGCCAACAAAAATATGATCCTCATCAACATAGGACGTGGTTCTCCTTAATGTTCTAACCAAAGCAGACTGATTGTTAGGCCTGCTACTTGGTCCTCTCCAGCAATATTATCGATATTTCTAATACCATACGTGTCTCATTTACGAGAGATATCCATGATTTGTTGCTCGAGTGATTGGATCTCCTTTCCGACTTTGTAGAGTTTGGTCTCCTTCCTACAGATGCAAGCGCAAGCCTTAAGGCGCGTAGCAAATCCATCACCAACACCTTCACCCTCACCAGCCTCAAAGTTGTAAGTCTCCAATATAGCGACAGCATCATTAGCAGCAGAGTTGATCTCAAATACCCACTGTTGAACTCTCTCATCTCCGCTTTGCATTTCTTCTGCATCTTTGAGGAAAGACTGCATGAAGAGCAGCTCATTTCTCAGCCACTGCACATCCTCTCTAAGACTTGAACGCAGGGAAATTTCCTG
>ZL-0026
CTTAGCACACATATTATCCATTTAAACTACAGGATCGAGTACATCACCGATTCTCTTCTTGTAAAGCCTTCCTCTTTATGGCATTGTCTGTTAGACAATGTGATACTGGTGACTACTTTTGTTAAGACACGACTCTTGGAGAACCTTGACGAGAAGATGAGTTCTTTGAGAGACAATGAGTCTCCAAGTGCTTTTGCTCGAGTGGCATCCGAAGGGAACTCTTCATATTTAATGAAGAATTAGATGGTTTCGGATGTGATGGACAAACCATAGTTGCAAAGCTAATTATGGGACCAGCAGAGCTCGACATGATTTCCGTTGTTGGTATGCCTGGTCTTGAGAAAGACAACACTTGCCAAGAAAGTGTTTAGTGATGAAAGTGTCTCTCTGAGCTTCCAGGTACGAGCTTGGTGCTGTGTATCTCAGTTATATCAAAAGAAAGAGTTGCTACCAAAAATATTGTGTCAATTTGTTGAGGAAACTTACAAGATCAGAAAAATGGATGAGCAAGAACTAGCTCATGAACTGAAAAGGAGATTACAGAGAAGGAGGTACCTCATTGTTACAGGCAACATATGGAAAACTGACGCGTGGGATGATTTGAAGATGTGTTCTACAGATGACAACAATGGAAGCAGAATTATCATGACAACCCCGCTCAACGAAGTTGCTATGGATGCTAAACAATGCAATGAACCCCATTATCTTAATTAGTTTTCTTAATGAACAAGAAAGATGGAATTTACTGCACCGGAAGTTGTTTCACGCGGAGGGCTGGCGTACTGAACTGTGCTGACAAATGGAAAAGAGATTCCAGATAGATGTCAGGGAATGCCTCTCTATATTGTTTTGGTAGCAGGAATTCTTGGCAAG
>ZL-0027
AAGAATTTGATGGATGACCATGAAAATGAATTTGAGATGATGCAAGATCAACTTGATCAAAGAGAAAGGGAGCTATAAGTTGTCTCTATTGTACAGACGGGATGCATCTACAAGATAATTTTAGCAAATAAAATCTATCGTGATCCATTAATAATTCGGCATAGCTTTGATATTTGTACAAAAGTTATTGTTTTACAAAAATATTCCGTAAAATGTATTCATAGACTTTCTTTCTTATATAAGTAATGAACCTTGTATTAAGCTTCATGACGGATAATTAACAGACATCAAAAGTTTTTAAAAGGCAAGAGATACTTGATAGTCGTTGTGATATATGGACTAAAAGAGTTTGAGATGATATAAAATAAATATTTCTAAGTTTGTAATAATGAAAGTTGAATATCCTTAACTGCACGGAATGTGAAAGTGGCTGAATATACT
>ZL-0028
TTCTATGAAAATGTTGAAGTGTTTAGAGCTATTTTGCGTTATGCCTTCAATATAATCAGTAAACGTGATTGTGAGGCATTGAAATTGAAAGCTGAACTCGTAGAACTTGCGTGCACCGTAGAAAATATGATTTACTCAATATCAAGAAAAACTTTTCTCGCAAAAATTCAGAAATTGACTCAATATCAAGATTTTTTTTTTTTTGCAGAAATGCAGAGGAACGAATCAGTCTTTGTGGGAACTAAATTTCCTGTTGAAGCAAACAGTAATACATTGATTCTACCATGAAAGATTAAATGGCAACAAGGACAAGGTATAACAACATCCAAGGTTCGAAAAATGTAATTTATGTCTTGCTTATCTATTTCTACATGTTCTAGGGCTCGAGAATTTGATGGATGATCATGAAAACGAATTTGAGATGATGCAAGATCAACTTGGTCAAAGAGAAAGAGAGCTATAAGTTGTTTCTATTTTATAGACGGGAGGCATCGACAAGACAATTTTAACAAACAAAATCTATCGTGATCCCTTAATAATTCGGTATAACTTTGATATTCCTATAAAAGTGTTACTGTTTCACAAAAGTATTACGTAAAATGTACTCATAGGCTTTCTTTCTTCCATAAGTGATGAACCTTGTGATAAGCTTCGTGAC
>ZL-0029
GAGTCAAGGTTTATTCAAGAGATTGTAAAGGTGGTTGCAGGAAACCTAAATCGTGTAGTTTTAAGTGTTGCTCTCCACCCCATTGGAATAGATTCTCAAGTTGATATTATGGCTATATATGGTATAGGGGGAATCGGTAAATCAACCCTAGTCAAGACTGCTTACAATCTTAACTTTGACAAATTTGATGGCAACAACTTTCTTGCTGATGTGAATAAAACTTAGAAAGACATAATGGTCTGGTAAGTCTTCAAAATGAAATCGAGGAAATATTAGATCACCTAAGAAGGATCAAGAGTGGAGGTGATCTAGATAGCTTCAAGATTGATCAAATTGAGAAACTTAAAATGGATCTAAAATTATTGAGAACTTTTGTAAAATACAGTTATTTTCTTTGGTCTAATTCCGTAGTAAAAATCACAAAGAAGGCCAGAAGGATTGTGAAAATGCTTTGTGGGGATTTTATTGGAATTCCAGATGAATGTAAAACTAACCTTGATCTGAAAAGGCTAGAATCACAGTTGTTGAAAGTCATTGATGGTAATACTAGTTTAAGTTACAATTCTGAGTTGAATGGTTCTGATTTGTCGAAATATATGGATTGACTCAGAGAGAATCTAAATGATGTACTATAGCGCCACAGGGAATCAAATAGGTCTTACCTTGAAAGAAATCAATTCACAAAGCAACTGGAAATTGTTCAAAAGAAAATGAAAGTTTTTAGATACTTGTATGCCACAAAGATAAATGGTTACGTCAACCATGAGAAGTTGGAATGTTTGGAGACTTGACTTTAGTTCATGGCTAACAATGTGGGGCAATTTTGTCTTGCTGTTTTAGTTGACGCTGCTGAGTCTGAAGATGATATCTTCAATAAACCTCCCTATCTATTATGTTTGATTGTGTTAGTGGAACTGGAAATGAAGAAGATTTTTCTTGGTGAACTACAGGCCTCAAAGTTTACTCAATCAAAAATTTTCAAGGACAAGAAATTACCAAAAGGATTTTTCACATCGTCTCCACAGTTTGCTGATGTATCTCAAAAACAAAAAAGCACGAGAACTTTCCTAATAATATCATTGCTGAAAATATTGATGTGGCAATAGATTTCTTGTTGGTTTTCCTTGATGCCGATGTATCGAATCATGTTAATAATGGTAACTGGTTGAATGAGGTTATAGAAAAAGGTTACAGCTATAGCAGGTGATGTTCTATATGTAATTCAAAAGCTTCTTCCTGGATCTATAGACGAAGATGAAACCAGTGGCACTGGAGATATTTACTCTATGCGGGTACTGGAGAAAACTAAAGATCTGAAGGTGTTGAAATCTAAATCAGATTTAGATTTCCTGATGAAACCTCTTTTTGATAATTTGGAGAGATAGTTATGATATTTAACATCCATTTTAGAGGAGGAGTTGTCATCTTTATCATCCATTTTTCAGAGATGTCGCAAAGTTGCACCATGAACATGAAATTCTTAAAGATTTTTGGAGGCGTACTATCAATTTGGCATATGAAGATGAAGTTTCCATTGATTCTATTCATATATTCGTGCTCAGTATAATGTGCTTTGGCACATTTTTGCTCACTTCCTACAATCTTAAAAGAGATCAAGCAAATTAATGCAGAGGTGGCTGTGGTGTAGTCTGCAGACGTCTCTCTTAAGCCTCACTATATGGTAGAGCCATCTTAACATCTGCCAAGTCAACATAGCAATACTGTGAGTGATGATGATAAGATAGTGGGTTTTTATATAGCAATAGAAAAACTAATTCGGCATCCGACTCGAAGGACAAGTGAGGTAGATGTCATCTCTACTGTCGGGATGGGGGAACAAGGGAAGACGACTATTGCTATAAAGGTGTAGGATAATAAGAGCATTGTTTCTCACTTTGATGTTCGAGCATGGTGCATCGTTTCTCAAAGATATAACCAGAGAGATCTATTGCAAAAGATTTTTAGTCAAGTTTCGGTTCAATGGATAAGGGAGAAAAGGATGACATCCTTGCTGACAAGTTGAGGAAAAACTTAATTGGAAAGAGATATCTTATTGTATTGGATGATATGTGGGATGGTATAGAATGGGATAACTTAAGACTTTGTTTCCTTGCTAGTGGAAAA
>ZL-0030
CAATCTGAGCGTGTTGAGGTTTTTCAAGCTATTAATATTATTTAGGGAGTAAGAATTCATAATTTGATGCATGCTTAATTCTCGAAGATTGATTAAATCAACAGGTTCAACATCCTTCCACTGATCACAATGTATGCCTTTAAGAACTTGAAGACTGGTGAGATTGCTTATACGTTTTAGATGTTTGGAATAAGGAGCAACTAAATATCTCAGATTTATTAGGCCAGCTCTCTCACACGGTAGTTGACATGACTGTCCATAGTGATTGACAAGAAGTGTCTGCAAATTCTCGAGGTTGCCAATAGAGGAGGAAAGATCACGTATTCCTATCAATCTTAAGAACTTGAGGTGGTACAAACTTCCTATGGCATTTGGTACTATACACATACAGCCAACATGAATCTCTAAGTACAACACATATAGATGTTGGAACAAACTACGAAATTTTATAAGATGCGGCTTACAAAAATCTTGATCAAGGAACATAATTGACCTCAAATTTCAGTTAGAAAGATCAAGTGAGAGATACCTTGGATATGAATGCCATTTCTAAGACATAAGGAGGATATGGAGTGGTTTCTTGGATCATAAATGTCAAAAAAATTATCTCTGATGCTTTTTGTACGGCAAGATCTCGAAGTAGATCATGAATCCTACATTTACTTACTTTTTCCCACAATGTACGTACCACTTGTATCAAGCTTCGTCTTATCAACTCATTCAAGAAGCTTTTAGCAATATCCTCCATTATTTATTCTCCTCTTGGTACGAATCCTTCAGCCATCCACAACCATAATATGTGATCAACATGGACCATGTGATCTTTCAAAAAAATACCAAAATACAAGAAACACTGCTTGAGTGCAGTTGATAAATCATTGTAGCTCACTGATAGTACGTAGGAGATTTCAATAGAGTCATTTGTAATGTTCTGCCAAAGATAGTTCTTCACCTTTTTACATTCTTCTAGCCCTCTTTTATGTGAAAGTAGTCTGCTTAACACAGCAATTGCAAGAGGTAAACCTCCACACTTGTCCACCATATCCTTAGCTAGCCTTTTCATTGCTGAGTCCATTGCCCGAATATCAAGTAGTTTCCTACAAAAGAGATCCCAACTTTCTTCTTGGCTCAGGAAACGAAGTCCATGGACAAAACCTTTGTTATCTGCTCTTTTAGCAACATCCTCTTTGCGTGTGGTAAAATAACTCTGCGGCCATTCTTGCTATTTGGAAATGCTCATTTCAAACTTTCCTAATCTTCCCTCTTCCATACATCATCAAGAACCACAAGATGTTTGGATTCTTTTAAAAGATTACGAAGGTAAATTCTAAATCTCTTTCTATCATACTTTCCAGCAAATTAAATCTAGAGTTTCCTTGGTACAACCTTGGATGGATTTTATGATATTCCTAAGAAGATCCATGGTGTTATAATCTTGAGAAACACATATCCAAGCATGTGTATGGAAGCTATTGACTATATTAGGACTGGTGTAGAGGTTTCTCGCAAGAGTGGTCTGGACTAATCTGCCCATACCATATATGGAGATGACGCTTAGGCGAGGTTCTTCTTTGAGAAGTCCAGTTAGCAGTCTTTCTACAACATCCTGAAAGCCAACAAAAATGTGATCCTCATCTACATATGAGGCAGTTCTCTTCAATGTTCTAATCATGTTAGACTGATTGTTTGGCCGATTACTTGGCCCTTCCCCTGCATTATTGATATCTCTAATACCATAAGTTCCTCGTTTGTGGGAGATATCCATGATTCGCTGCTTGAGTAATTGGATCTCCTTGCTGACGTTGTAGAATGTTGTTTCCTTCCTGCAGATGCAAATGCAAGCCTTCAGACAACTAGGAAATCTATCTTCATCACCTTTACCAGCCTCGAATCTGTAATTCTCGAGTATAGTAACGGCATCATTAGCAACAGAGTTGATCTCAAACACCTATTGTTGAACTCTTTGATCTTCAACTTGCTTTTTTACTGCATGTTGAGGAAA
>ZL-0031
AGACGCTTGAGAGGTGTCGAAGCCAAGTGGGGAACTCTCCAAGTTCACATCATGACATACCATCAAGGCATGCTTTCCCTCGGCTGCAATTGATATAGCCATGTGACGGATCATATCGGCATTTTGACTTAATTTTTGCCTGAAACCCGAGATAGTAAGAAATTGATCTTTCAATGTTTCTAATAGATGATTCACCCTCTTTATTGCTTCTTCTAAATTTTTAATTTCCAAAAAAATGCCAAGCTCCATTCCGAATCTAAGTCGGTCTTCGGTCTGGATGTTACTATTGTCCTCAAACAAGGAACAAAGCAAAAAAAGGTACCTGATATCATCACTTTCCAATTGATCATAGTTTAGCTTCAGAGGTTGATACACATTTTTAGTCACTCTTGGAATATTCACTGGTATTGATCTTTGTAATTGTACAAGGGCATCCTCCCATGAAGGCTTGCTTTTACGCTTTAGCACTCCTGCAACTGTAATAATTGAAAGAGACAAACCTTTGCACTCTGTTGCTATGTGAAGAAGCAAAGAACATTAATTGAGTCACCGGATTTCTGCCTAGAAGGAATCCATCTCAGAGACACATTGTGAACGTCACCTTGCACCTGTGGTTGTGGTTGCTACCACTGGGAAATCCAAGTTCTTTAGATCAAGAGCCTCCTAAATATCATCCTCCAGAATTAAAGAAATAAAGACACTGTTTTGCCCCCATTGACATTGAATGTAGCTGATCTCCACGACATCGTCCCCTTATAAAGTCAGGCCAATTCTCCCCCAAGGTTGTTTGATGAGGTTGTCATGACAATCTCAGTCAGTAAACAGACTTGGAAAGAATCCATAGTGATAGTAAACAGACTTGGAAAGAATCCAGAGTGAGGTGAATCGGAAAGGTTGTTTGATGAGGTTTTCATGACAATGTTCAGTCAGGAAACAGACTTATCCAACTTATCCAAAGTGATATTGCATGGCAGGAGGAATCTGTCCGACTTAATAATGGGACAATTTGTGGAGTTGTGGAGATCTGCATCAAGGTTAATGGGTCAGGACAGTGTCTTATGTTATTGTGGGTGATATTTTGGAGGCTCTTTGATCTAAAGAAACTTGGAATTCCCAGTGGTAGCAACTACAATCAGAGGCGCAAGGTGACGTTCACAATGCGTCTGTGAAATGGATTTTTTTTGGGTAGAAATGCGGTGACTCAAATGATGTTCTCCGCATAAGAGTGCAAAGGTTTGCCGCTTTCAATTATTACAGTTGCAAGAGTGGTAAAGCATAAAAGCAAAACCCTCATGGGAGGATGCCCTTGTACAATTACAAAGATGAGTTCCAATGAATATCCCAGGAGTGACTAAAAATGTGTATCAACCTCTAAAGCTAAGCTATGATCAATTGGAAAGTGATGAAATCAGGTACCCTTCTTTTCTTTGTTCCTTGGTCGAAGACAATAGTAATATCTAGATTGAAGAATTACTTTGATCCAGAATGGGGCTTGCCATCTTTTTGGAAATTAAATTTTTAGAAGCAGTAGTAAAGAGGGTGTATCATCTGTTAGAAACATTGCAAGATCGTTTGTTACTGTCGCGGGTTCTGGGCAAAAATTATGTCAAAATGCATGATGTTATCCATCAGATGGCTATGGCTGTATCATTTACGGCTTAGGGCAAGAATGTCTAGTAAGCCATGATGTCAACTTGGAAGAGTTTCTAAGAACTTACGAATGTTACAGTCACATCTCAGTTATGCACGGAATTCGTGGGCTTCGTGAACCAATATCCTGCCCAAGTCTTGGTTTGTAATGTTCAAACTATTTGAAGAGCCATTCAAATCACAGGATGCTATTTTTTTTGGAATGAGTAAATGTCTTTAAGTGTGAGAGGAACAAATATGGGCACTCCATGCCACTTTCCCGGCATTGGTTAAGTTGTTGTCGAATCTGAGGATGCTATTTATGATTGATTTAGAATTAGGTGGCATTTCTACTACTGGCGAACTTATCAATTTAGAAATCCTCAACATTAGAGATCCTCTCTTAGAGGTTCTTCCAGTGTTGATGGGGAAATTGATCAATCTAATTATGTTTAGGGTGGTGGGATAAGCAAGTATTACTTAAAAGGATTTCACCAGGGGTCTTATCAAAGATTCTAGAATTATTCGGTTAGAGGAATTATATATGGTGGGAGTGGAATACTGTAGTTACTCCATTTTTGTGAGGGAGCTGGAATCCTTATCGAAATTGACTGCCCTGACATGAATCAAATGTTCTAGAGAAGTGATTCACAGTAATTTGGGCCTTTCCTTCAAGTTGACATGGTACCCACTTAAGGTGGGCCAGAGTCCCGTTTACTTCGACATTTACGGCAGGATCATGGATCTCCAGGTCACTGAGACCACTCCATTGGGTGCTTTGATCAGCCATATGTTGAGGAAGAGCGCTCTT
>ZL-0032
CTTTGCTATTGGCCAAAGTTCAACAAGCCGACTTCCACGTAAACAAAGCCCAACAAGGTGGATGGTTCAAACCCCTCCGGCAATAAACTTGATGCATAGTTCGGCCATTCAATCCACCACAAACTAGAAGAAAGAGAAGTGAGTGCTTTCCAGGAAAATAGTTCTATGATTAAATATTAACACTAGTAAACTTTGCATCCTCTTGAATACTTCGTTATGATTTACATGAGTATCTTTAAAATGGTGACCTTTTGGAATCCATAGGCTTTCCACCTTTTTTGCTTTCTGTAAATAAAGAAACATATATCTATTTGTCAAGGAAAAAAGAAAAAGATGAAGCAAAATACTCAACATAACGAAGTTACAATACTAACGGCTTCTTAAATTATTAATTTTTTTATTAAAATATTTCTTACCAACTTTCCAGCAAAAAGGTTATGAACCTCCTCGATAAGCCATATTCTGTTGTTTGCATATCCTTCCCTTAACATATTTGACCCATTTGACTTATCAAACTATGCATCTCAAATGAGTAATCTCTGATGTGTAAGACAGATTTTTTGATGAGGTAGCTTATTCCTACCAAGTGAATACCACAACTCCTAAGTGTTATTTTCACAAAATATCTTGATTCGTGATCTTACGGCCATGCAATATCTACGAATGTTCTCATCTCATCTTTATTCAACCCATTGGGACCAATCTTAAGTTTTCCTAGAATGTCATCATAAGGGATTTTCTTCAATCTATTTATTATATCTCTACATTGCTCTTTGTTTCGTTCATGAAGAGAAGAACCCAAAACTTTAAGAGCTAAAGGGAGCCCATCGGGATACTTCACTTGAAAGTTCCTCAAAATCTCTCTCCAAAAATTTTCTTTTGAAAGTATACATGCAAAATAGTTCGAGAGCTTCATTCTCAGATAATAGTAGGACTTCATATACTTTGTCCTCATTCACATGAGTGATTATCAGGTGCTTGTCTATCATGGTAATCAAAATTCTACTACCCTTGCCAAACCACTCTGTCCCTCCAAATAT
>ZL-0033
CACAACATCTATTTTGTATTAGTCTTCATTTTTCAAAAATAAAGTTCTCCATATCTCTCTCATTTTTATCTTTGCTACCCAAATTAAGCAATCCTTTCAATTGATCTCTCCATTGCTAACCTCAACAAAGCATAGTTTTCAAAAATTAGCATGGAGGTTGTTGAAACTTATGGAGAAGGACCTCTCTCTTCTGAGGTATATTCCACCCGACATAGTTTTACATCAACTGACGTTGATGAAGTTGCCGGCTTTGAGAAAGATACAAAAAACATTATGAAGAAATTGACAGGAGGAACAAAAGAGTTGGATGTCCTCTCAATCTTTGGAATGCTAGGACTCGAAAAGACAACTTTGTCTAGGAAAGTGTACAATAATATTTTTCTTGTTAATTACTTTGATGCTAAAGCATGGTATGATATTTCACAAGAATATAATAGGAGGACGTTGTTGGTTGAGATTTTCAAACAAGTAAGAGTTGATAAGAATGAAATCAAAGAGGACGTTGACATAGCTGATGAGTTGCAAAAGACTCTAAAAGGCAAGAGATACCTTATTGTATTAGATGATATATGGGAAGTCGGGGCGTGGGAAGATCTGGGATTATGTTTCCCTAAAGGTAAAAATAGAAGTACAGTAATGGTAACAACTCAAATTAACCAAGTTGCTAAGTATCTTCAGCACCGCAGTGATCCTTATTTTCTTAGATTTCTAACTCTAAAAGAAAGTTAGGAGCTATTGCTGCAGAAACTATTTTGATAAGAGAGTTGTCCCTCAAATCTACTAGAATTAGGGTTACAAGTTGCCTTATACTACAAGGGATTGCCTCTTGTTATTGTCCTAATTCCTGGAATTATTATGATAATAGGAATACACACATCTATCTAGATGGAAGTTGCAAATGTCTTCAGCACCTCAGTGATCCTTATTCTCTTAGATTTCTAACTATAAAAGAAAGTTAGGAGCTATTGTAGAAGAAACTATTTTGATAAGAGAGTTGTCCCTCAAATCTACTAGAATCAGGGTTACAAGTTGCCTTATACTACAAGGGATTGCCTCTTGTTATTGTCCTAATTGCTGGAATTATTATGATAATGGGAATACACGCGTCTATCTAGATGAAAGTTTCAAATGATTTAAGTTCTCATGTTTTAGGAGAGCAAATCATGAAGGTGATACAATCAAGTTATGACCATTTGGAAGACCACTTAAAGTATTGCCTTCTTTACATAGAATTGTTTTCAGAAGACTATAAGATTTTAGTGTTGGATTTGATAAAATTATGGATGGCTATAGAGTATGTACTGAATGTTGATAAGGAGGATATGGAGGAAGCATCTATAATTTTCTTGAATGATCTACTTAATATAATCCTAGTAATGGTCTCTCATGGGAGTTCTAATGTTGGTGTAACATACTGCACACTTCATGATGTAGTGCATAAGTTTTGCTTGAGAAAACTTACAGAAGAAAAATTTATACAACTAACAATACCATACAATCCATATCAATATTCATATTCCATGGAATTGCAGTTAAGCATTTATATTCATGCTGAACTTGTT
>ZL-0034
AGATTTTATTTTGGGACGTGACATTGAAGATTCATCAAAAATTGCACAATCATTGTCGTTCCATACCAAGGACAAATTTTATATTAGTACATGCCTTAACTTCATCATTTTCTAGATAACCGCAGGCGATGTCCTTAGAGTACTAGATGAATGGATCACCAGAGTTTGAAGAACGAGCAGGTGAGATATCCACTTGAAATCAAATTCCTGGATACAAATCTCAAGGTACCTCAAGTGAGTTAGCGATTGTACGACACTAGGCCAAGA
>ZL-0035
TTCGATTTCCAATAACTCCCAACTTTCATCCAGAGTTAGAAATCTAAGAGAATAAGGGTTACCACGATGTTGACTATGTGGAGCTACTTCAATTCAAGTGGTTACCATTACTCTACTTCCATATTCATCCTCAGGGAAACATAAACTCAAATCTTCTCATACCTCGATATCCCATATGTCATCTAATACAATGAGGTATATCTTGGCTATTAGACTCTTGTGCAATATGTCAGGTACGTCATCATCCCCGTTGATTTCACTCTTATGTGTTGTTTATTCAAGAATCTCAACCAACAACGTTCTCACATTATATTTTTGCGAAAGAGAATACCATACTTAGCATCAAAGTGATCAACAATAGAAGGATTGTTTTACACTTTCCTGGCCAAAGTTGTTTTAAGTCTTGACATTCCAAAGATTGAGAGGATGTCCAACTCCTTTGTTCCTCCTATTAATTTATTCATTATATTTTCTGCATCTTTCTCAAAGCCCACAACTTTATCATCATGAAC
>ZL-0036
AAGAACTTGGAGACTGTCACATCCATTGTTTTCTTCTATTTCCTTTTTAATATTCATAGCTGAAACCTCAACTGAGTCATTGTAGTCATACAATTTAATAAGTCTCAGTGTTGGAATATCCGTAAAACTAGGAGGGATCTCCTTGAAGTAACCAGTTCTTATAGATATCTCCTCAAACACGGGAAAGGATTCCTCCGAAGCTTTCCATTCTTCTATCCTCACACCATGTAATGCCAAGTATTTGAGTGCAGGGAACTCGACGTCTGTAACGTCCCAGCAACGGTACTCTCTTCTGTACCAAGGAAATCCCCCTTTTAATGTGAGATTCTCAAGCTTCTTCAATCTTGCAATACTTAAAACCATTTCTTCCGTCAAGAAACAGCCGGCAATGGACAAATATCTAAGATTTGAAGGGAAGACAAAGTAGTTCTCCCATCCGACTGAATCCCACAATCCCATACAACTTATGACCAGATCAAGAGATAGAAGATGAGTATGAATTTCCGGAATGGGAAACAAATAACAACTAGGTAAATCATTAATGCAAAGCTGAGTGGTTGAATATTTGGAAACCTCCACCAGAACCTTGGAGTTGTATCATTCACGCGTATGCGATCAATGCAGAATGTCTTCAAGTTCTCTAGCATAGTTGTTGAAGATTCTTCAAAAACTGCTCGATAACAGTCTTTCCATACCAAGGACAACTTGAGAATAGTCAGATGCCTTAGCTTTGTCATTTTCCACATAGCTGCAGGTGATGTCCTTATAGTATTAAATGAATGAATCACTAGAGTTTGAAGATTGAGCAGGTGAGATATCCACTCGAAATAAAATTCTTGGACAGATATCTCAAGGTACCTCAAGTGAGTTAG
>ZL-0037
GAGGCTGTTGAGACTCATGGAAAAGAAACTCTTTCTTTCACCCAACATGGTTTTCAATAGGTTCATGATGATAAAGTTGTGGGCTTTGAGAAAGATGCAGAAAATATAATGAACAAATTAATAGGAGGAACAAAGGAGTTGGACATCCTCTCAATCTTTGGAATGTCAGGACTTAAAACAACTTTGGCCAGGAAAGTGTAAAACAATCCTTCTATCATTGATCACTTTGATGCTAAGTATGGTGTTCTCTTTCGCAAAAATATAATGTGAGAACGTTGTTGGTTGAGATTCTTAAATAAACAACACATAAGAGTGAAATCAACGGGGATGATAACGTACCTGAAATATTGCACAAGAGTCTGATAGCCAAGATATACCTCATTGTATTAGATGACATATGGGATATCGAGGTATGAGAAGATTTGAGTTTATGTTTCCCTGAGGATGAATATGGAAGTAGAGTAATGGTAACCACTTGAATTGAAGTAGCTCCACATAGTCAACATCGTGGTAACCGCTATTCTCTTAGATTTCTAACTCTGGATGAAAGTTGAGAGTTATTGGAAACCGAA
>ZL-0038
TCTTGGCCTAGTGTCGTACAATCGCTAACTCACTTGAGGTACCTTGAGATTTGTATCCAGGAATTTGATTTCAAGTGGATATCTCACCTGCTCGTTCTTCAAACTCTGGTGATCCATTCATCTAGTACTCTAAGGACATCGCCTGCGGTTATCTAGAAAATGATGAAGTTAAGGCATGTACTAATATAAAATTTGTCCTTGGTATGGAACGACAATGATGGTGCAATTTTTGATGAATCTTCAATGTCACGTCCCAAAATAAAATCT
>ZL-0039
TGTTTTCATTTATTTTAATAAAAGGTGACAGAGCAATTAAGTTCAAGGTAGTTAGATTGTAGTTTCCACAACAAACCAATTGATATGGATGTTGTTGAGACTTGTGGAAAAAGAACTCGATCTATTCCAGGGCCTTCCATCCAACATATCTTTCCATCAATTGATGAGGATGTTGTGGGCTTTAAAAAAGATGCAACAAGTATAATACAGAAATTGACACAAGGAAGAAAGGAGCTTGACGCTATATTGATCTTTGGAATGTCCGGGCTTGGTAAAACATTCTTACTTTGATGTTAAAGTATGGTGTTCTGTTTCTCAAGAATATGCCGGTAGAACGTTGTTGGTCGATCTGCTTAAGTAAACAACTCATGGTAAGAGCAAAATCAATGAGGATGGTGACAAAGCTGACATGTTACGCAAGAGTCTAATAGACAAGAGATACCTAATTGTATTAGATGTTATTTGGGATGTCAAGCCATGGGATGATTTGGGCTTATGTTTTCCTAAGGATGAAAATGGAAGTAGAATAATGATAACTTGAATTGAAGAACTGGCTAAACATCTTCAACACTACAGTGATCCTTATCCTCTTAGATTTTAACGAGGACTGAGAGTCGAGAATTATTGCTGAAAAAGAATTTCGAAGAGAGAGTTGTCCACTGAGTTTGCTGTAAGCAGCACTACAAGTTGCCGAACAGTGTACGGGATTGCCTCTTGCCATTGTTATAGTTGCTGGTTAGATTACTAGGGAAAAGAAAAGGGAGGCGCCCAGCTTGTGGCTGGAAGTTGCAAATGATCTAAGTTCTTATGTTTTAGGACAACGGAGCATAAAAGTGATACAATCAAGTTATGATCACTTAGAAGGCTACTTAAATTCTTCCCTACTTTATATGGCATTATTTCCAGAAGACTATAAAATTCAAGTGTCGGATTTGATTATCTGGTGGATGGCTGAAGAGTTTGTACTAAATGTCGACAAGGAGAATATGGATGAAGCATGTAAAATGTATTTGAAGGATCAACTAATAGAAGTCTAGTAATAGTCTTTCAAAGGAGTTCTAATGGTGACATAAAAAACTGCATACTTCATGATATAGTGCATGAGTTCTGCTTGAAAAAACTTACAGAAGAAAATTCTATGCAGCCAACAGTGTCATACAACCCATATCAACATTCGTATTCCAAGGTACCGTGGTTAAGCATTTATATTCACGACGAACTTGTTAGACAACTAGATCATTCTGAATATCAATTGGATAACATTCCAATGCTCGAGTCCAACAAAACAAACTGTTTTGATGAATGTCCTATGTTGTCTGTTGAGTTCATTGGTCATCCAAAATTCAACACATGGAATATATCAAATCCTTTACTTGTAAAGATAAGACTCATTCCAGTGTTGCATTTTCCATATGCAAAGCTTCCAAGTTCTTGGCCCAGCGCAATACAGTCGCTACGTCACTTGAGGTAACTTGTGATCTTTGTCAAAGAATTTGATTTCAAGTGGATATCTTACCTGTTTGATCTTCAAACTCTAGTTGTTCATTCATCTAATTCTCTAAGGATATCGCCAGCAGCTATCTGGAAAATGACGAAGCTAAGGCATATTGGTATACACAACTTGTCCTTGTTATAGGAAGATAATGATCATGCATTTTTTAAGGAATCTTCAATAACTTTGCTAGAGAACTTGAAGACATTCCGTGCTTATCGTAAACATGTGGATGATAGGACTCCAAGGTTCTGGTGGAGATTTCCCAATATAGAAGAACTCAGCTGCCTCCTTATTGAAGATTTACCTAGTTGCCCTATGTTTCCCTCAGTGGAAGTTCATACTCGGATTCTATCTCTTGATCTGGTGGTAAGGTATATGGGATTCGGGGATCCAGTTGGACGGGATAACTACTTAGTCTTCCCTTCAAATCTTACACTTTTGTGCATTGGCGGTTGTTTCTCAATGAAAAAAATGATTTTAAACATTGCAAGATTAAAGAATCTTGAGAGACTCACATTAAAGAGGGAATTTCCTTGGGGAAAAATAGAGTACGATTGCTGGGATTTCACAAATGTTGAGTTTCCTGCACTCAAATACTTGGCATTACACTGTTGAGGATGGGCGAGTGTAAAGCTTCAGAGGAATTCTTTCCGCTTCTTGAGCAACTAGCTATAAAAGAATGTCACTACTTCAAGGTGATCCCTCCTAGCTTTGTCGATATTCCAACACTGCAACTTATTGAATTGTAATACTGCACCAATTCACTTGTGGTTACAGCTCTGAACATTAAAAAGAAAATAGAAGAAAACACTGGATGTGAT
>ZL-0040
GGGTGGGAAAGAATCACTTTGGCAAAGCATACGTATAATCGTCTTCGTAGTACTTTTCAAGTCCATTGGGTTATTGTCTCTCAAGGGTTTAGCATCAAAGGATTATAAGACGATCTTGCCAAAATTGTGAATCTGAACCTATTAGACGTGGAGGATAAACACAGAAGGGCGGACCAATTTAACTGGGCATTCAGAAAAAGGAAGAACATTGTTATCATATTGGATGATGTCTGGGATCGCCTTAGCTTGGAGAAGTTGGATTACCCTCTTGGTGTGGCCGGCTGCAAACTGATTCTAACAAGCCTCTCTTCTGAAGTCTGCCAAAAGATGGGTTGTAAGGAACTACTCGAAGTGAAGAAACTCAATACTGAGACTCGGCTTAGTCCAGATATTGAGCGTGCCGCTTGGGCTCATCACTTTGGGGGGAAGCATGAGCGGGGTGACTGATATGAGGGAGTGGAAGAATGCTTCGAGAGAATTCCCCGATGACTTGGAAAATGATGTCTTCAAGGTACCGAAGTATAGTTATGATCGGTTGAGAGATACAACTATGCTAGAGTGCTTCTTGTATTGTGCTTTGTATCCCAAGGATGATGCAATTGGCAGAGATGAACTAATTGGTAGATTTATAATGGAGGGGACTGGTGAAGGGAAATAGTAGGGAAGAAGAGTTTAACCAGGGCCATACCATATTGAATAAACTAGTGAAACTCTCCTTACTTGAAGCAGTAAGGATGCATGATCTACTCAGAGAAATGGCATTGCGGATCACAAATGATAAACCAAGGTACATGGTAAGGGATGGAATAGGATCACAAGTGTTGGCGGAGCAGGATTGGGTGTTCAATTTGGATAGAGTCTCTTTTACGACAGCAAGATAAAGAGAATCCCTGAAGACATGGCACCCAATTGCCCGACATTATCAACCTTGATTTTGTCCTATTGTGGTTTGACAATGATCCCAGGTTCTTTCTTTCAGTACATGAACAACCTCCAAGTACTCGACTTGAGCTACAACTCAGAGCTTATGGATTTACCGAGTTCCATTTCTAACTTGGAAAGTCTTACGGCACTCTCGCTTCGAGGATGTGGTGGGCTCAAATCTGTGCCAGCACTGGGAAAGCTAAAGAATCTGAGGGTGTTGGATGTATTTCAGACTGGTATTAAGGAAGTACCTCAAGGCATGGAAAACTTAGTCAAGCTTAAATTTCTAGATATG
>ZL-0041
AAACCTCAAATGATTCAACATGCCTATTTCATTCAGCAAAGAATCTTTCACCATCATAAAAGAGGGATCCAGTTGCAACACTCTCAGAAGCCTAAATTCTCTTAGGTGACATGCATCAGAAAGACTGTTGACCATCTCGTCTCCAGTTATCGACAAAGAAAAGAGGTGTTTTCCAGAATGCCTTTTCATTTTTGAATCAAGCAGGACGAACTTTTTAGGCCCGAAGTGCTCCTTATCATAAACAATGGTCACCATGCGTGGCATCAAATGTGAAGAAGCAGATGGATCACTTGAACTTATCCGGACGAACAACTTTTCCTCTTTTGCTTTTATCAAACAAAAGTCGTGCACAAGATAATGAATTTGGCAATGCGGGTAATAACCTATCTCATTGAAAGCAATTATCAAGCTACTGGAAATTAAATTATCCAAATAAATTTCCATCACTTCTTCCACACTCATCATCTCTATTTGTTCAACAAGCCCTTCCGCACGCCAATATATTTTCAACTTATCTTTGTTGATTTTTTTTGTCCTTCAAATATCTCGCAAAGTTGAGAAAACATGGCTTCGTATGATGAGGTAAATGGTCATAACTTAATTCTATAACCTTCATCGCATCAACTTCATGGTTCAAAATAAAGGAATTTAAATTATTTAGAACTTCAAGCCACACAGACTGTCTTTTCCAAACATGCAATTACTCCAGCAATCAGATCAACAACCAAAGGAAGTCCCTTACAATTTTGAACTATTTCTTTTCCGATATCCAAGAGTTCAACAGGGCAACTCTCTTCTCCAAATGCCCTTTTCTCTAATAACTCCCAACCCTCTTCTAGTCTTAGCAATCGAAGGTTAAGAGGATAAGTGTTTCCCTATCCATGAAAAGCCACATCCTTTTGCTGAGTCGTCAAAATAATTCTGCTTCCTTTCTCAGCTTCAGGGAAAGGTCTTGTTAAATCATCCCATGTCGTAGTATCCCACACGTCATCTAACACAATTAGGTACCTCTTTGCATACAATTGTTTCCGCAGCTTGTCGGCAACATCAATTTCGTCGCTGAACTTCAAATCCGAGCCAGTAACTTGATTAAAAAGTTTCACCAACAAATTCTTCTCGTCATATTCTTGGTCGACTGTGCACCATGCACGAAGGTCGAAATGACTACAAACTGATTCATCAGTGTGTACTTTGTACGCCAAAGTAGTTTTACCCGAACCCGGCATACCAGTGATTGAGATGACATCTAGATTTGCTGGTCCACTGATGAACTTCCTAATTAACCAGTTTGTCTTCTCCTTAATGCCTACAGATATTTTACCACCCATCAATGACTTGCTTTCAACTGGCTTCTTGGGAGAGTTTACAACATTTGAGTCTTTTGTTCTTGGGAATCTTCTCGGATATATTGGAGACATCTTCTTTGATAAGCTTAATCTTTTTTATGGTAAGCGGAAGTGAGAAAATAAAATGTATGAGACCATTATCTCGAACAATAATCGAATCAATGACATCTTTTGCCTAGTATGCCACATCTAAAATACGTGCCCAAAGATCTTTACAAAATTTTTGATCAATGTTTGTGAAAAAAGATCTTATGAATTCTAAGTCTTCTTTCACCAGCCCAATTTCTTCCTTTATCAATGCAATTGAATAAGTATTGGAATCTAGCAGATCATTCTAGTGTATTTGTAGCAGATGCATGAAGAGCTGTCCATCATTCATGGGGAAGCAACATTGCTATGGGTCCGGGGCTTTCAGATAATCATT
>ZL-0042
GGTTGATTTCAAGAAATATTTCATATTAGGAGCACTCAGACTTTGAAACTTACCATAAACGCGGACTTCAAGACATGAATTTCCCATACTCTCTTGTTCTTCTTGAAGTTCTTTAGCTGAATTCTGAGCAGATGAGCTGCAGCCGATCAATTCAATTACCTCCAATGGACATATCTCCCCGATATCCATTGGAATTTCCTCAAGATGGATGCATTTCCTAAAAACTAGCTTTTGAAGATTTGGAAAGTTGACACTACCGGCTTCCCAGTTCACTAGACGTGGCTCAGCAACCACTAGGAACTTTAGCTGACTAAACTCGTCTTCATCACTTACTGTCCACGCACGGCCTTCAAACTCATTATCTCTAAGTTTAAGCACTTCAAGGTTGGGCAATGCAGCTAGACTTGCCATGTCTTCTGAAAGCAGAAGACAACCGGATAAAATTAACCTCTTAATAGATGTTAGGGAACCACACCAGTTTGACAGGGAGAGCCGCTTCTGACCATAGCAGACGCACTTCAAAGTTTCAAGTTTCTCCAAGTGTACCAGATTTTTTAAGTATTCAGATGCATCATCTGATGCAGCATCGAGAATACTCAATTTACGTATATTGGGAAGGTATGAGAAGACTTCCTCTGTACAGCTAGCAAAACATAAATGAGAAAGTTCCTCCAGATTGCTTAGCTCCACAACATCACTCGCTGCTCCCTCATCTGTTTTTCCACTTCTTTTAGGCTTAGACAGATAGTTGCCACTCAGTAGACGCAGACGCCTTAGCTGTGTCATGCTCCAGATCTCCCGAGGCAGCATTAAAGTTTTGTACATATAATACAGTTCTGGCTGTTGGAATATCAAGGTTTGCAGATTAAAAAGCCGAGACATTGATGCGGGAAGACCACCATTTGATCGAATCCAAAGGTACCTTAGATGAATTAGTTGTGTTATCTCAGCAGGAAATGAAGGAAACAAATGAGAAAAAATTGCCAACACTCTGATAAGTTTGAAGCTCGCGAATAAGGAAAACTGTCTCTGAGGCTGAGCAGAGATTAACAGTTCACCCCAGAAAAACATTGATCGACCAACATGAGATGACAACTCACTAGAATCATTTAGAGAAATGTTAGAAAGAAAGCTGAAACCACGACCCTCATTCCTTTGTGCTAGGAAGTTTGACACATATCGAGTTGATGTCACGTGAAGGAACTTCTCTTTTTGAGCTTCTCTTAAGCTCAAGTCCCTCAACAAATCATGTACACCACAACTTCTGATCTCACCATTGAACCTCCTCTTTCTAATCATTATCAGATTTCTACTAACAAGATCCTCCAAACACTCTTCTGCAACTTTTTCCAAGCTCTTAAGCCTTTCGACTTTTAGAAACCCTTCAGCAGCCCAAACTTGGATCAATGTCCTAGCTTTGATTTCAAAATCCTCAGGAAAAGCACCAATAGAGAGGAAGCATGGCTTGAGGTGGTTCGGCAGGTAACTGTAACTCATACCGAGCACTCCTAGGCATTTATCAGGATCGTTCGCAACAACAGAACTTACAGTCTTGGCAACAATAATCCAACTTTCTCTTCTCCTAGCAATTCTAGAAAGATGCCCTGCAACCACCAGAATTGCCAAAGGAAGTCCACCACATTTTTCTGCTATCTGCTTCCCAATATCCTCTAACTCAGAAGGACAAAGATCATTTGCACCAAACACCTTAATGGAGAGTAACTTCCAACTATCATCTAAACTTAATGTCCCCATCTCATGCAAAGGGCTATCCGGATCAGCATATGCAGCCACATCCTGGAGCCTACTCGTTAATATGATTCGACTCCCATTGTCGTCATCCGGAAAACATCTTGTTACATCGTCCCAAACTTTAGTACTCCAAATATCATCAATGACAATAAGATATCTTCGATCTTTTAGTTTTCTATATAACGACACTGCTAACTGATCCTCAGTCTTCTCTAGAAACTTATCCGTCATACCTGGAATGCAACGGACTAAACTTAACAGCAACCTCCTCATTCCAAACTCTCGAGACACTGTAACCCATGCATGAACGTCAAAGCGAGATCTAACTCGAGGATAATCATAAGCTTTTTTAGCGAGTGTTGTTTTGCCAATGCCACCCATACCTGTAAT
>ZL-0043
CTAAGCTACATCGACCTATCTGAGAATAATTTTGTGACACTTCCAAAATCAATGAGCAAAATTCTGAATTTGCAAACTCTGAAGCTATCTTATTGTTTTGACCTTTGTGAACTGCCGAAAAATATTCACAAAATGGTAAACATACGACATCTAGATCTTGATGGTTGTTTTAATTTATCCAAAATGCCATGTGTGATTGGGAAATTAACTTCTCTTAGGACTTTATCTCAGTTTGTCATAGGTCAAGAAACCTCTATGAGTTCTAAAGCCAATGTAGTGTTAACCGAGTTGAATGGTCTTGTCAAGCTCGGAGGAATATTAAGACTTAGAAATTTGGGCTGCATAGAGTGTTTATGTCCTAAAATTGATGATGTAGTTCTGAAGAACAAGGAATACTTACAATCACTGAGATTAGAATGGACAGAAGAAGCCGTAGGTGATGAATATGATGAGATATTGTTGGAAAGCCTTCAACAACATAAAAATTTGAAGGTACTTTTCATAAGAAGATACAGAGATCAAAGTTTCCCAAAATGGATGATGGTGGACATGCACTCATCACTACCAAAGTTAATAAAACTTACACTGCAGAATCTGAAAGTATGCAAAAGTCTTCCTCTATTTGGGTGTCTTCCTTCTCTCCAATACCTTAAACTTGAAAGTTTGACCTTGCTAGAG
>ZL-0044
CTTAGAAATATCCCACAAATCGGTAAAAAGGTATGAAGAAAAAAAATGAATACAAGGAAGTTCTAAAGCATATTCTGAATGGTTGTATAAGACAAGTTTCCGGGTGATACACGACATCCCATCATCACCAGATGAGGGAATTAAGTGAGCTGTGATGTCCATTAATGTGCCATTATAACATACAGCAAATCCCAAGAAGCTATCATGTATGTACCAATCCTAAGGCAAATTGATTGATACACCATCAATTCCTTGGTATGGGAACGTTGGCATCCCATGCCACTGGCAACCTGTAATCACTCTTAGTGATAAGGAATCTGAAACAGAGATGTCATGCTACACTAATGAGATATTCTGAAATAACGAATTACAGATCCAATAATCTTTCCAGTTTGCTTCTATTGTATCTAATTTAACTGGAAACTCTGGAAGTTGTGTAAGCCTCTTGCAAAGTGATATGTCCAAGCATTGAAGAAAACCAAGTTGGGCTATGCTTCGAGGAAAATGCTCGAAATTATTTCCACTGAGATGCAACTTTTTCAAAGAGGATAAGCATCCAATGTCATCCGAAAGTCCTCCATCTATTTTATTGCAGTAACTGAGATTCCGAGTTTCCAAGGAGCGTAACTCTTCATTCACCCGAGGGAACACAAATAACACTCCATCTTCTGATTTGTATTTTTCCAAAATTCAAGAATTTAATCTTGTTCAAGCGGCCGATGGAAGATGGAGGCCTTGAAATTAGAGTCCATCCAGCATCAAGCTCCTCCAAATTTTCTATATCACCTATCTCTTCTGGCAAGCTTTCAACTTTAACGCAGTCGGACATATCCAGCATCACCAAACATTTCAACTTAAAAATACTGCTTGGAAGAGCTACAAGATTTTCCATACGACCCAAAAGGAGCTCTCCCCGAGTTAGGTAATGAATAGACGAGGTTTCACTTTTCCCATCACTTCTGGAAATATCCCTAAATTAGAGCAATTAAGCAGACTTAGATATTCAAGAGATTCCCTACTAACACATGGAAACCTTTCAAGGTTTTCACAATTAGACAAATATAATTGGATGAGTTTTCTGCAATTTCCCAGGAATGGTGAACCTCTTTAAGACTCTTACATGACGGCAAGTACAAATGCTCCAAATTTGCCATCCCACTAAAATCTGGTGTTTGCATCAGGTTTTGTAAGAAGCTGAGATCTAGCCTTTGTAGACACGGGAAATGCTTTATTTCAAACCATAAATGACGCAGCGAACCTTGTTGGAGTTCAAGATGAACAAGTCTATTGGGCAGGTACTCAATGGAATCATGTGTATCAAATTCGTTGATGCATAATATTTTAAGCCTTTTCATATTTTTCATGACTTCTTTGCTAAAGCGTAGTTTTAACGTTGTCATCTAGCAGCCAGATTGATTCCATTGCTTTTGTCTTTGTATTGTTCAGCATAACTCCTTCGAAATCTTCAAAGTCCCATATTATGCTATATTCTCCTAAATCTTTCTACATTTTCACGACATATCTACCCATATCTTCAATCAAGTCGTGCATTTCAAGCCTATCATCTCTAGAGATGAACACAAGAGATTTATCAATTAGGACATCCAATCCATATTCAGCTCCAATATTATAGCTGTCGAGGATTCTTAGGACTTCAATTTTATCATATCCTCCGAGGAAACATGCCATATCCAGAAACATCATCTGTTGTTCGGGCTCTAACCCATCATAACTTATTTTGAGTTTTTCAACAATTTGTGATGTTGACTTTTTTATTTTATCTACAATGCTTCTCCATTGAGTTGTTTTTTTTTCATGAAACAAAGAACCTCACACCTTTAGGGCTAAAAAAAGCCCTTTAGCATGATTTACAACCTCCAGCGAGAACATCTTAAAATGCTCATCTGAAATTTCCTTCTTGGGGAAAGTATGTTGATTGAACAACAACATAGCTTCATGATCAGGTAGTGTAGACACTTCATATATTGCATCACCATTCTCTATCAATTGTCTATTTCTAGTTGTTATCACAACTCTGCTGCCATCACCAAACCAACAACAATCAGCTGCTAAATACTCCAAATGATCACTACGATCTATACCATCAAGCACGATTAGCACCTTCATAGAACAAAGTCTTGTTGAAATCATACACTTCCCGTCTAACTTATTATTGAGGTAATCGTCTTTATTCCTCAACAGTTCAGATAGAAGGATATTCTGTAAAGAATGCAATTGATTCCTTTTTGCATTTTGTTTAACATCAGCAAGAAAACAAGCATCTTTGAATTGATAAGATAGAGTATCAAAGATGGCTCTTGCTATTGTCGTTTTACCTACTCCTCCTATTCCCCAAGATCCCTACCATCCGAACATCATTGATTTCTACCTGAAGTAGGGATTTTAGTTTCTCTAAATGAGCATTTATTCCCACAACCTCTTGCAAAGAAGATAAAGAATAACCACTCTTGTATAGTTTAGAAGAGATTTGGTCGACGATCTGCTGAATTTCCTCTGATTG
>ZL-0045
TAACCTTTTCCATGTCTTATAATTCCACAAGTAACTCCATTCCAAATGGACGTGCCTCAACTGTAGCATCGTTAAAATTTTAGATGGCAATATCAAAGGATATTCCTTTGTGAGAACACGACTCTTAAAAGGTAATCGATAAAGCATTAAAGCTTACAGATAAGATTAATATCGATGGAGGAATCGTGTCTACTAGAAATGAGGGAAAATAGTAATTTACATGAGGAAAAAAACAAAAACCTAGGTATCTCAAGTGAAGTAAATAAAGTATTCCACTAGGAAAAGCTGGACGGTGAACAGAAGCAAGATCTAGTACTCTTACATGCTTGAA
>ZL-0046
AAACTTCGGCACGAACTGATGGAATTTACCAAATATAATTATAGAATGAGCCTTGTTGTTATGGTACACAATTAATTCTTCCTCACCTTAGAAACTGATCCGACTTAGACTCTTACAAGAACACAACATGGACTAAGAAGGTAGATTTAGAAAACTCTTTACTCCGAGATAATTCACAATATTCATGGTTTGACATTTCACAAGCTGAGTTCATGGATCACATCATGTATGCCACAATTCTCTATTTTTCTATAAAATCTCAAATGACTGATGGAAATTAAATTTCTATCAATAAGATCTTTCAGATGCTTTTCTTCCACCTCTTCTACGCTTTTCATCTCTTCTATTTTCAAAAAATTCACTACAACCCATAATTCCACAAGTTTATCTACAAAAGTCAGTTTATCCTTCGGGGAAATTAAAAATATAAAAAGCACGACATTAGGTGAGAAGGCAAGTGATGGTAACTCAAAGCCAACACTTTCATGCATTGGACTTTTGTGCTTACCACTGAACTTGCATTCCCAGCCACACTTCTCCACATATTCAATATTGTATCACTACTGGAGAGAAGTCCTGCAATTAGAACAATTTCTAAAGGCAATCCTCTGTATTTTAATGCAATTTATTTCCCAATGTTTTTAAATTCAGG
>ZL-0047
GCTATATAGGACTGAAATGTTTAGGACTTTCCCAAATACCCTTTTCTCTAATAATTTCCAACTTTTTTCTGGTCTTAGCAATTGAAGATAAAGAGGATCATTGTGGAATTTTCCATGCAAAGCCACTTCCTTTTTTGACTTATTAAAATAATTCTACTTCCTTTATGAAATTCAGAAGGAAAAGGTCTTGTTAGTTCATCCCATATTGAAGTATCCCACAAGTTATCCAAGACAATAAGATACCTCTTACCAAATAGTTGTTTTCATAGCTTATTAGGAATGTCTTTATCTATGGCATCCTCTCTGGTTCTTTCTTTAAAACAAATAACTTGATTGAAAATTTTCTGCAACAAATTTTTTGTATTACTTTCCTGGTCGATTGTGCACCAAGCATGAATGTTGAAATGACCAACACCAGACTTATCATTATATACTCTATAAGTTGAAGTAGTTTTTCCAACCCCTAGGATGCCGACTATGTAAATATCTATCTCATTTCATATATCTTCCTAATCATCCACTCTTTCTCCTCCTCAAAACCTACAATTATTTTACCATCTATTAATGACTTATTTTCAACTGGCTTGTTGTGAGAGTTTGCAAAAATGATAATCGTATTCTTGGAGATCTTCTCTTGTACTTCTTTTTGGACAAGCTTTATCTTTTCTATATTTATCCCTGGTCATGAATCAATTTAAAAATTGACATTCTAAGGTCGTAAGGATCAAAAATAAGATCATCCAATTACAAAGGCTAAAAATGTTTCTAAGTCTAAACACTTAGCTGAATTTTTCTAAGCCTGGGACCTCTTTTGGCATGCTATATAGGACTGAAATCCTTAGGACTTTTCTGAATACCCTTTTATCTAACAATTCCCAACTTTATTTTGGTCTTAGCAATCGAAGATAAATAGGATCATTGTGGAATTTTCCATGGAAAGCCACTTCCTTTTTTGACTTATTAAAATAACTCTGCTTTCTTTCTGAAATTCAGATGGAAAAGGTCTTGTTAGTTCATCCCATGTTGAATATCCCATAAGTCATCCAAGATAATAAGGTACCTCTTACCAAATAGTTATTTCCATAGCTTATTAGAAATGTCATCATCTATGGCATCCTCTCTAGCTCTTTCTTTAAAACCAATAACTTGATTGAAAAAATTCTGTAATAACTTTTTCGTATTACGTTCTTGGTTGATTGAGCACCAAGCACGAATATTGAAATGACCAACAACAAACTTATCATTATATACTCTGTAAGATGAAGTAGTTTTTCCAACCCCTAGCATTCCGACTATGTAAATATCTATCTCATTTCATCCATCTGTGAGCTTCCTAATTATCCACTCTTTCTCCTCCTCAAAACCTACAATTATTTTACCATCTATTGATGACTTGTTTTTAACTGGTTTGTTGTGAGAGTTTGCAAATTTGATAATCGTGTTCTTGGAGATCTTCTCTTGTACTTCTTTTCGGACAAGATTTATCTTTTCTATATTCATCCCTGATCATGAATCAATTTAAAAATCAACATTCTAAGGTCATAAGGATCAAAAATAATATCATCCAATTACGAAGGCTAAAAATTCTTCTAAGTCTAAACACTTAGCTGAATTTTTCTAAGTCTGGGACCTCTTTTGGCATGCTATATAGGACTGAAATCTTTAGGACTTTTTTGAATACCCTTTTCTATAATAATTCCCAACTTTATTCTGGTATTAGCAATCAAAGATAAAGAGGATCATTGTGAAATTTTCCATGCAAATCCACTTCCTTTTCTAACTTATTAAAATAACTCTGCTTTCTTTATGAAATTCAGAAGGAAAAGGTCTTGTTAGTTCATCCCATGTTGAAGTATCCCACAAGTCATATAAGATAATAAGGTACCTTTTACCAAATAGTTGTTTCCATAGCTTATTAGGAATGTCATCATCTATGGTATCTTCTCTGGCTCTTTCTTTAAAACAAATAACTTGATTGAAAATTTTCTGCAACAATTTTCTTATATTACATTCCTGGTCGATTGTCCACCAAGCATGAATGTTGAAATGACCAACAACAGACTTATCATTATATATTCTGTAAGCTGAAGTAGTTTTTTCAACCCTTGGCATGCCGACTATGTAAATATCTATCTCATTTCATCCATCTGTGAGCTTCCTAATTATCCACTCTTTCTCCTTCTCAAAACCTATAATTATTTTACCATCTATTGATGACTTATTTTCAACTGGCTTGTTGTGAGA
>ZL-0048
AATTCTGATGTAATTTTAGATGATTGGAAAACAAACATTTGGAAGACTAAGCTATATTTTTTATCAAAACACACTTTTTACAAAATATCACTATCACTTGCAACCAACAAGGTTGATGTTTATATTCCTACCCAAGAATTTATAATGGAATTCATAGAGGTTGTGGTGGAGAATCTCAAAGTTGCAGTAAAAATGAATGATCCATTTTCATTTCTTTTTGTTCTAGCCGAACCCAAGAAATAAATAGGAGAAGTTTTAAAGGAGTTGAAGTTGCTGAGACTTTTTGTCTGCTTTGTTTCAAAAAAAATGCATAAACCTTCAAAGACAACATACTTTCTTTACACACATTTTAATTAAGGTTGCCGGCATAGCAATGGTAGCATGGTTAGATTGCTAATTCATGGCAATAAAAATCAAGACTTAGCTCCTACTAAGATGAATGATTTTTCTCATATGTTGCTAATAAAGACTAATGATCGTTAGCTAGACCTTTACAAAATCTATATCAATGTCCTGCTAGCTTTCAAGAATACAAAACAACCATGGTGGCATCCCAATATTCAAAATTTGGTGCATCTAATCTTTGTTAAATGTAAATCCTTGAGGATATGCACAACCAATTAAGAGACAATCTAATTCTTTGTTTATTACTAGATCTTGATGTGATGGACTTTGTTATTATTGACACCAAACGTCAAATTTACTCATTGTATGGTATCAATAAGGAGAAGGAAGACACGGCATTTGAGGATGTAAACCCAGTACTAGGTCTTGATCTTCCAACCAATGTTGAGCCTATCAAAGAGATCATCTACCATGTAATTCACAAGGCATTTCCTGACACTCCAAGTATTCATGGATTAGGCTATGTTGATCTTGTTTTAAACAATCTGAAGCAGTTCCAAGGCCATTATGCAAATTTACTTGCTTTCGTCAAGAACCAACTCCAAATAATTCAGAAGGAACTTAAGAGCTTCCAGCCT
>ZL-0049
GTCAAGACACTTCCACATTGTGCTAGACATTTAAGTAGCAAAGCATATGAGGTGGACTATGTTATTGATGCTTGTATTGGCAAAGAATTTCCTCACTGGTGTCTTGAGCATTGGCTGTTGTATATCATAGAATATATTTCTTGTATCAAAGTAGAGATAGCAAATATTTTTAAAAAGAAAATGTTTGAGCATATAATGAATATTGGTACAGCTCATATGTCATCAAATCTGGAAAAGAATCCAAGGTTGAATGAAGAAATAGTGGGGTTTGAGAATGCAATAGAAAATTTAAAACACCAGCTAATAAAAGAAAGTAGAGAGTGATATGTTATCTAAATTGTTGGCATATCAGGTATAGGCAAGATAACTTTGTCCTACATACTCTACTCTGATAGGTTAGCTGTTTCTTACTTTGATATTCGTGCAAATACTTGTGTCTCTCAAGTATATTCATATAAGAACTTGTTATTGGCAGTTTTGTGTGATGCTATCGGTCATGAGGACTCTAATTATAGAGAGAAATATGTTGATAAGCTTCATAGTGGTCATGAGGACTCTAATTATAGAGAGAAACATGTTGATGAGCTTCGCAGAACTTAATTTTCAAAAAAAAATCTTATCTTTATTAATGATGTGTGAGAATTTAGTGTATAGGATGATTTACGGCCTTGCTTCCATGATTTAACTAATAAATATATATTCACAGTGATAAGTACAAAAGTTATATTTGAAAATCAATGTGCTAATTTATAAAATTCACAAGGATCAAAATTTCAATCCTTTCTTTCACAGGCAGTATACATAATCTCACTTAGCATATTATGGAGTGGATGATCTTGAAGAATGGATCTCATCTTGCCCACTTGTTGATTCATTATTTTATAGGAATGAAAGGACTTTCTTAACTTCATGGTTTTTTTACAATTTCAAGTTTTTGAAAGGCTTAAATTTGAGGGATACTTTTGTTGATTGTTTCCCAACTAAGCTAGTTTACTTGAGGTTCTTTCATGCAACATATATTGAGGAGTTAATTCCATCATCATAGCCAATGTTTGAATACTTGAAACTTTGATATTAAAAGGTAGTGGAGAAAATTGGTCAGTACCTATTATAGTTTAGAAGATGGTTAATTTGATACATTTGCATATATTCAAAGAAGACTTCACTTTGAAAAATAAAGATAATTACTCGAGGACTCCACTAAATATTTTTCTTTAAAAACTCTTCCCCTTCCATATTTTTCTTGTATGGAGGATGCAGAATTTATGTTGAGGAAAACACCAAATCTTCTAGGACTAATATGCAGATTCAGGGGTATAAGTATAGGTAAGTTCCTTGTATTTGATTTTCCAACACATATTAAGATGCTACACATTTTTCCTATGCTAACAAAAGCCCGCCGTGGATACCCTATATGCATCTCCATGTCAAATCCCAAAAAAGATACAGTATGACATTTTATATTAGACATTGAGAACTTATCAAACATTGCTTAGTTTCAGAACCTTTAGGTTTTGGAACTGTTATCC
>ZL-0050
TACTTTGAAGAATGGACTCTGGCGGATGATGCATTTCCTAACTTTTAACGTTTGTATCTATTTAAATGCCAATTACTTAAGGATATCCCTTCTTATTTTGGAGACAATTGTTCTTTACAGTCCATTAGGTACATTATTGCAATGAATCTGTTGAAAAATCAGCAAGAGATATCCAGGAAACACAAGTTGAAGATTATCAAAACTCTAGTTTTGAGCTCTCCATC
>ZL-0051
CCCTGAATCATCATGCATAAAGACCTGAAAGCCAGAATTCTGATACTCTTCAACTTAAGTTTCTTGGATAACTCTGGCTGATTTGACGATAGATTCATTGCAATGCCATACCTCAATGGACAACATACAAGAGATGTCTTCGAAATAAGAAGGGATCTCCTTAAGAAATTAACAGCCTTGCAAAACCAATCATTCAAGTTGGGGAAATGCATCGTAATCGACACATCTCCATTCTTTAATTCTCTCTATTAGTTGTAGTTTCAATAATCTGAGTTGAAGGAACTCACTACTGCTCACTTTCCATTTCTTGTTCTCAAAATGAATGAGTTGTAGTCTAAGTGCCTGAAGGTT
>ZL-0052
GACATCAGGAGGGAATATAGAAAGCTCAAACCTTTGGGATTTAACGGTTTGCAGCTTGCTTTTTTTGGCTTGTATACAGCGGGCAGATTTTGCTGCTGGTTTGGTCGCATTTCGCAACTCCATCACTTGGAGGCTGCGTATATCGGCCAGGCCAATGGGGACCTCCGCAAGTTTATCACAGGATATGAGAAGCAGATGCTTAAGTCTGGGGAAGTGATCACCTGAAGCATGCCAAGAAGCTAAGGTTGTCCTTACAATGCATAACACTAGTAGGGAACGAAAGCCTCCAACCTTTGTCTCCCAATACTCTCCCTGAAATGCGTTGTCTTTCAGCTTCAAGACTTGAAGGTACTCCAACTGACCCAATACCGACATATCATCCCACTCCAACCAGGTGTCTGATAATGTCAACTTTCTCAACTTTGAAGGAAATATATATGCCGGAGGAAGGCGTAATTGTTTCTGATCAGTCTGACCAACATTAATCAGCTTCAAGTTCTCAAGACATTGCAGCTTCTTAACATTGCTGAACAATGCAGTCTTACTTGGTTCCAGTAGCTTAGCAATTTTGCCACGAATGCCCAGTTTTTTCAAGTTTGGAGCCCTCGAGAGAACATCCTCGGTGCAGCTTTCAGGTGCAATTGTGCAGAGGGTTTGTAGGCTTTGATTTACCAAGGTAAACTTACTAGTTTTTGGGGTAGTAGGTGTCGGCAATTTAGCAGATGTGTTGGTGTGCAGATGCCTCAGGCGGGGCATGTTCCATATGTCTGCTTGAATATCAAGATTGGTCTGTTGTGTGTTGACGATGAGGGTTTGTACGTTCCAAAGTTCCCCGACATGTTTAGGAAGGACCTTGATCAAGTCAAATGAGAAAGCAATATACCTCAGATGATACAACTGAAAGAACTCCTTGCAAAAGCGACTGATTTTGATGGACTCCGTATCCAACACCCTTAGCAATGGAAAACCTTTTGGTATGTTTGCAATGGCAGTTGGGGGAATTTCAACTTTTTCTGAAGGAAAACATAGGAATGACCTAACATGCTCAGCAGAGGGCTTCTTAGAAATGAATTCCAGAACAGTGGAATGAATGCACAAGCGCCGGTAAGTGGACATTTCACTAATAGATTGCTCAACACCGACTTTTACTTCATGGAAAAGATTCTCCTCAGTCGTGGCCTCCTGCCAGCAAAACTCATACAACATGTCATGAACACGGCAAGTTTTGATTTGGCCATCAGAAGTCCTTCGCATCACCATCACTAAATTTCTGTTGACAAGATCATTCAAGTAATGCTCAGCTTTACACTCAAGGGATAAGTTTCCTTTGTACTGGATGAACCCTTCCGCGGTCCATAAGCGGATCAATTTCCAAGCAGGGATTAAAAAGCCTCTGGGGAATGCACCAAAATATAAAAAGCAAGCTTTCAAGTCATAAGGCAAATCATCATAACTCATCCGCACCAATTTATTACAATTATTTGCGTGATCTCTACTTATGAGGTGTTCGCCCACACTCTGATCCACTTGCTCCCACTCCATCGTTGTCTTGCCTTTCCCAATTAGAGCTCCAGCAATCACCACAATAGCAAGAGGTAATCCTTTACACTTCCTAGCTATGCTCTGTCCGTGTGTTTCCAATTCGGGAGGACATTTAGCCTTGTGAAAAGCTTTTTTCTCCAGCAAAATCCAACTCTCTTCATCAGTGAGAAATTTTAAATTATGAGGCCTCTCGTTGCAATATTTAGCAATTGTGTGATGTCGAGTGGACAACAATACTCTATTGCGCTTATTATTTTTTGGGAAAGCAATCTTGATACGATCCCAAGCTTCTCTAGACCATACATCATCCAAGACAATCAAGTATTTTCCGCCTTCTTCCAAAATACCTCGTACAACATCAGCTAAATCCTTCTCAGACATATCATGGTACTGCTTGGTTTTTCCGGTGAATTTACTGATGATGTTGAGATATAATTCTTTTACCTTATATGATTGGGAAACATAAAGCCAAAGTCGAGTAAAGAACTCGTATTCAATCTTCGGGTGCTTGAAAATCTTATTGGCTAATGTAGTTTTGCCAAGACCGGGCATTCCAACAACTGGAACTACCTCTAAATCATCTGAGCCTTCAAGAAGACGGTCGATTACCTTCTGCGCCTCCTCGTCAAATCCCACCACATCATCTTCCTCAACCACAGGAGGCTGTCAACAATAACAAAATATAAAGAATAGACACATGAAGTCAAGTAACATTGAAAAGAAAAGAACATACAACTCAATAAATATTATATTATGCATTTAAATAGCAGAAACAGGCAGGTCAACTAATAGCAGAAAGATGAATTTTCCAAAGACATGGGAACACTAGCACTACAACACTGTAGACATAATTACTATAATATTGTCCAATTTTGTAAAGGCTCACATCCTTCTTACTTTCACATGTTTACCATACTCATTTTGTGGATATGTTGGCCAATATATATATTTTTTTTTGGCAATAAAATGTAAGTATTACCATACCAACAAAATTATTTACACCTAAAGAGCACTCAATAAGCTGACCCCCTTCCAGGAAGATTGTCAACTAACTTGAGCCTCAAAACTAATTACAAACCAAAGCCAAGAAACCTGCACACCTCCTAGCAACCTTCGAGTCAATAAACATGCCTTTTCTTTCCCTAACTGTAAGTTGTACTTGTTGTAACATAAAGCTAACATTCACGACCTGGCCACGAAATAATTTCGCATTCCTTGCCTGCCATATGTTGTACACCATAGCTCCATAACTTGCAGCAATCACATCCTTCTTAAACCTTTTCCAGTGCCTTTGCTTGAAGAGCTTAAAGTGTGTTGGGGACTTCACTTAATGCAATATTGATTCCCAGCCAATTAGGTGTTCTTCTCCACAATTCTGTTGTGACTTCACATGCTGCAAACAAATGTGTATCGTTCTCCAACATCTGCTTGTTACATAGCACACAATTGATCTCATCACAATGCACTCCTACTCTCCTTAACCTTTCTCTAGTGAGCAGTTTCCTGTGTTCTACTACCCAGAGTAAAAATCTATGTTTTGGTATACGTATCTTGTTCCAAATCAGCTCAACATTCTCAAACGCAGGTTTGTCTCCCATTAATGCATCGTAGCTCCTGGATATTGAATGATGGCTAATATTCATTCTCATATAAAACGGATTTTTCATTATTGTTATATGAACTTTTCTTTTACTTTGTTATGTATCTTCTTGGAGGCTCAATCAAGATGTTTGAATTGTCTATATTTAAGCACCATATTACAGGGTCTAATCTCACTCACCTTTTTTTCTACACCTCCTTAGGAGCTCCTGTCATTTTTCCTCCCACAAAATTACAATTGGATACGGAAAGAGCTTACCATCCAAGCAACCCCTCTTACCTTGAAAGTACCTTTTCTTTTCCCTTCTCTTTTTTTCTAATCCCTTCGCTCTCACCCTTTTTACTCTCTTGGTGACTAAATCCACAACCTCACGATTAGAGGTGTAAGGTGCTTATCATCTGAACAATCCTATGCTGTCAAACTTACTCACCTTCATTCTCATTAAGGAGACTAAACTTTTTGTACCTACAAATTTGCGATGTTCGGCTACTAGATGCTAAATGTTTTGTTGTATTTTCTTACAAAAGTACTATTAAAAATATTTTGACAGGATTTATCATGGATCAATACTCAATTTAGACTACGTTATCAGTCAACTTTTAGTCGATCTGAATTGGACAAATCAAAATAGATTAAATCAATCAACAAACGGGTCAACGGATTATGTTTTCATGGGCTAATTTTACAGAGATCGAAGTCTTGAAGCAATACCTGTCTCTCTTCCCCACCTCTATTGACCAAATCATCATGATCTTGAAGTGCCTGAAGTCCATGTGCATTGTTTTGCCTGATTTCTCTAACTCTATCTCTAATACCTTTAATCTCCTCTGCAACATCCTTCACTTTTTTATAATGTCCAATATTTTCCCACAACCTTGTTACCCCTCTGTCCTTGTGAAGCTTAGCTTCTATTACAAATTTATCAATAGCATCTTCAGCTCGATTGACTACTTTCCTGATACTCTTCACCAACTCTTTCAGTACTGGATTTTCGCTGCGAACAATGGCAGCTTGCTTGAGAAAAGCATTGAATTCACTTAGATCTTCAAGTAGATTCTCTGCTTCACCTTTAACTCCTACTATTAACTCCGCATTGTCCCGCAACAACTGCGTCAAGTTCTCCAGCAGAAAGCTCACTGCTACATCAACCAT
>ZL-0053
GAAAGTCATCTGAGATTAGGTACTCTGTGAGATAGAAACATTGAGGCCGTCATTTCCCATATTCTTCTGTTCCTCCTGTAACCTTCGAACAGATATTTCAACAACCACAGAACACGAGTGCACCTCAATGCTTTGTAATGTATAAATGTTACCTATTTCATGAGGGATACTCTCTAGGGAGTAACAGCGTTTTAGGACTAGATGTTCAAGTTTTGGAAAGTTTACCTCGCCAGCGTTCCATACCCTGATGTTAAACGAGTCTATTTTTAGGTACTTCAAGTTACTGAACACTTCTTTGGTCAGATTCCAACTGTGTTGCTCAAATTCTACACACTAGTTTAAGAATCTCAAGATTAGGTAACATACAAAGAGAGCTCGTAAATCCACATGAAAGAGAACACCTATTCAGAACCAACTTCTTGAGGTTTGACGGGCAAAAATCCATGCTCAACAAGTTGTGGTAGCGACGCTTCAACTTTTCGAGCTGCTTCAAGTAGAAAAGACTATAGAGATCATAGGATGACGGCTGACTGCTATCCCATTCACCTCGTCCTCGTATTGCCAATTTTTTGAGATGGGGAATATTCTCGGTGACTTCTCTTGTACAACTCGTTGGGTCCATATAGGTTATTGTTTGTAGATTTGTTAAAACCTTACAACCATTGAAGCCAGACGTGGGATTTGGTAAGAAACACCCTTTACCCAAACACACATGCCTTAAGTTTTCCATTTCCCATACGGTTTTTGGCAGATTCAAGCTTTCACGTGTAGCCAAAATGAAGGTCTGTAAGTTCCACAGCCTTGAAATCGATTCAGGGCATTCGGGTTCATGAACTGCTAGCGCAACATACCTTAAATGAACCAGCTGCAAAACTTGAGGAGGGAAAAAATCAAAGGCAATATGTAGTATGTCCAATACTCTCAACAATTTATTTAGTAAAGGACCATGCAACTGAGAGCGTGGCAGAGATCTTGGATAACCGGAAAGGAGTAAAGTTCGGGAGAGGGGAAGCAGTGGCTTCCAGGGAACTTCAATAGAGGCAGCCCTATAGTTACCGAGACGGCGGACACAGTGCAGAGTATCAGCTGTGTCAGAGAGTTCAGGGAAATGAAAAAAATTCTCCCTTTGAGCTTCTCTCAAACCAATGTCTCTCAGAAGATCATGGACAACACAACTTTTGACTCGACCATTGGATCTCCGCTGTTTGACAATAGCGAGATTTCGATTCACAAGATCTTCCAAACATTCTTCTGCATAGTTTTCAAAGGTCTTTTGTTTTCCTGTAGTTAGGAACCCCTCAGCGATCCATAGTTTTTACCAATAGCTGGACACGGATCGCAGTCTCTGCTGGAAATGCATACATATAAATGAAACAAGCTTTCTAGTGATGTGGCAAGTTTCTGTAACTCAAAGCAAGTATATCTAAGCATTTCTCGTGCTCATCGGTAACAATTGAACCGACAGTTTTTGCGAAAATCTGCCAACACATCCTAGTCCTTTGTAACTTAGATAGCTGGCCAGCCACCACAAGAATTGTTAGAGGTAGACCTTGGCATTGCTCTGCAATCTTCTTTCCGATATCCTCTAAATCTGGACGGTCAAATTTTCTTCCACCCACCTTACGACATAGAAGCTCCCAACTTTCCTCCAAATCCAAGAACTTTAAGCAGCACGGAGCGCTATCAGATTTAGCATGTAATGCCACTTTCGTAAGTCGGGGTAGTTAGCAAGATCCGGCTTCCATTCTTGTCGTCAGGGAAACACCTTCTTATTTTATCCCAAACCTCTGTGGACCACACATCATACGAGACGATGAGATACCGACTATGCTTTAACTTTCTATACAACATTTCTGCCAATTGCTCACTATGTTTCTCATGAATCTTATCGGTAAACTCAAGAATACCATCCAGTAGATCAAGAAACAATCCTTTCTCTTGACGGTCTTTCACGGTGACCCAAGCACGAATACTGAAGTGATATTTAATGAAGGGATCATCATAAACCATTCTAGCAAGGGTACTTTTGCCAATGCCACCCATACCAACAAGAGAGACAATCTCTAACTTTAACGAGAAAGAGCAAAAACGTGTTTTTATTTCCAACACATCATCGTCTAAGCCAACCACAATGTCTTGTACTACTGAACTTTTCTCCGCTGAACTTTCAAGCAAATAACTCTCAGATTCATTAACATTTGCATGACAAGACATTTGCTCATAGATCTTCATCACTTCCAATTCAACCAACTTAATTTTGTCGACGATTTGGAACAAGCATCCCTTGGTGCTATACACCCTATCGTGACACTC
>ZL-0054
GAGATCAGGTGGAAATATGGAAACCTTGAACGCAATGTTTTTATTTCCTTCTTGAGCTTGCTTGTATTTTTTGTCTTGTATTTGCCGTGCAGATACTGCTGCTGTTTTGGTGGAATTTTGCAACTCCATCACTTGGAAGCTGCGTATATCAGCCAGGCCAATGGGAATTTCCTTAAGTTTATCACAGCAGATGAGAACAAGATGCTTAAGTCTCGGAAAGTCATCAGCTGATGCTTTCCAAGAAGCTAAGTTTGTCCTTTCAATCCACAACACCAGNNNNNNNNNNNNNNNNNNNNNNNNNNNNNNNNNNNNNNNNNNNNNNNNNNNNNNNNNNNNNNNNNNNNNNNNNNNNNNNNNNNNNNNNNNNNNNNNNNNNNNNNNNNNNNNNNNNNNNNNNNNNNNNNNNNNNNNNNNNNNNNNNNNNNNNNNNNNNNNNNNNNNNNNNNNNNNNNNNNNNNNNNNNNNNNNNNNNNNNNNNNNNNNNNNNNNNNNNNNNNNNNNNNNNNNNNNNNNNNNNNNNNNNNNNNNNNNNNNNNNNNNNNNNNNNNNNNNNNNNNNNNNNNNNNNNNNNNNNNNNNNNNNNNNNNNNNNNNNNNNNNNNNNNNNNNNNNNNNNNNNNNNNNNNNNNNNNNNNNNNNNNNNNNNNNNNNNNNNNNNNNNNNNNNNNNNNNNNNNNNNNNNNNNNNNNNNNNNNNNNNNNNNNNNNNNNNNNNNNNNNNNNNNNNNNNNNNNNNNNNNNNNNNNNNNNNNNNNNNNNNNNNNNNNNNNNNNNNNNNNNNNNNNNNNNNNNNNNNNNNNNNNNNNNNNNNNNNNNNNNNNNNNNNNNNNNNNNNNNNNNNNNNNNNNNNNNNNNNNNNNNNNNNNNNNNNNNNNNNNNNNNNNNNNNNNNNNNNNNNNNNNNNNNNNNNNNNNNNNNNNNNNNNNNNNNNNNNNNNNNNNNNNNNNNNNNNNNNNNNNNNNNNNNNNNNNNNNNNNNNNNNNNNNNNNNNNNNNNNNNNNNNNNNNNNNNNNNNNNNNNNNNNNNNNNNNNNNNNNNNNNNNNNNNNNNNNNNNNNNNNNNNNNNNNNNNNNNNNNNNNNNNNNNNNNNNNNNNNNNNNNNNNNNNNNNNNNNNNNNNNNNNNNNNNNNNNNNNNNNNNNNNNNNNNNNNNNNNNNNNNNNNNNNNNNNNNNNNNNNNNNNNNNNNNNNNNNNNNNNNNNNNNNNNNNNNNNNNNNNNNNNNNNNNNNNNNNNNNNNNNNNNNNNNNNNNNNNNNNNNNNNNNNNNNNNNNNNNNNNNNNNNNNNNNNNNNNNNNNNNNNNNNNNNNNNNNNNNNNNNNNNNNNNNNNNNNNNNNNNNNNNNNNNNNNNNNNNNNNNNNNNNNNNNNNNNNNNNNNNNNNNNNNNNNNNNNNNNNNNNNNNNNNNNNNNNNNNNNNNNNNNNNNNNNNNNNNNNNNNNNNNNNNNNNNNNNNNNNNNNNNNNNNNNNNNNNNNNNNNNNNNNNNNNNNNNNNNNNNNNNNNNNNNNNNNNNNNNNNNNNNNNNNNNNNNNNNNNNNNNNNNNNNNNNNNNNNNNNNNNNNNNNNNNNNNNNNNNNNNNNNNNNNNNNNNNNNNNNNNNNNNNNNNNNNNNNNNNNNATCTCGAGTGGTCAACAATATTCTATTGCATTTGTTATTATTTGGGAAAGCTATCTTGATGCGTTCCCAAGCTTCATCAGACCATACATCATCCAACACAATCAAGTATTTTCCTCCCTTTCCCAAGAATTCTTGTATTACATCAGCCAAATCCTCCTCACACAAAACATGATATTGTTTGGTATTTCGAGTGAATTTGCTGATGATGTTGAGAAATAATTCTCTTCTCCTGTATGATTGAGAAACATAAACCCAAATACGAGTAAAAAATTCATACCCGATTGTAGGATGCTTGAAAATTTTATTTGCTAGCGTTGTTTTGCCAAGACCAGGCATACCAACAACTGGAACAACTTCTAGACGATCTGATCCTCCAAGAAGACGTTTGATTACGTTATCCGCTTCCTCGTCAAATCCAACAACATCATCTTCCTCTACCACCGGAGGCTTTCAAAATAGAAAAGATGTAGATTAGATATGTGAATTTCATAAAAACAGAGGGAACCAAAATGTTAGGTTTTGTATCATACGAGGCGGAAAGCAGAGAGCCCTTCAGTGCATTTAAGCCAAAAAAGGCACAAATAAGTGAAAAGCTAAATGTCAGAATTTCTAACTTTTTGGCTTTTTGCTTATAAGCCAAAAAAAAAATAAGCTCATCCAAACTGGCTCAGATTCTTAATCCTATAGAACAGAAAAGTAGAACGTTTAGTCCTTCATCAAGAGTGATGCATGTAGTGATGCACAAAAAAAGTTGTTAGCAAGGGAGTTAGAGTTCGATTGTAAAGAGAGGCAGTGAACATATAAGATTTCATGTGATACCTTTCTTTCTTCGACACTTCTGGCAGATAGATCTTCATCTTGAAGGGCCTGAAGGCCAATGGCATTATTCTGGCGGATCTCTCTGACTTTGTTTCGTATAGCTTTGATCTCGCCAGCTACTTCCCTGACTCTTTTATAATGGGGAAGGTCTAATACCCTGGTTACTCCCTTGTCCTTGTGAAGCTTAGCCTCAATAACAAACTTATCAATAGCATCTTCAGCAGAGTTAACAACGGTTCTAATCTTCTTGACCAATTCTTTGAGAACATCGTTCTCGTTGCGGCATTTGGCAGCTTGCTTAAGGAAAGCATTGAAATCATTAAGATCTTGAAGTAGACTCTCAGCAGCCTCCTTAACCCCAAGAATCAGCTCTGCGTTGTCCCGCAGCAGCTGCATCAAGTTCTCCACCAGAAATTCCACAGCTACGTTCGCCAT
>ZL-0055
ACAAATACTTCTGAACATCATTGTTGTCTATGATAATGATAGTTTGCATATTGTGTGTGTTGATGTTGCTTTAGCTAAAGAAGGGCAGCACATTGATTGATGCAAATACTGAGGATAAACTATCTTGAGAAAGTTTTCCTCCTTTGCTTTTGACAAACATATATCTCGCATGAGATCATAAAGTCGACAATATTTGATTCTTCCAGTTATTTCCTCTAGTTGCACCTGAACCATGTACCTTTGAGCTAACCCATGCAGATAACATTCCCCTATCTCCATCATTATTGTTTCCTCTTCTTGGTTATCTTCTAATGAGATAATATCTTCAACAACCCATAGATGATATAACCTTTATGCTGAAATCTTTTAATCCTTTGGAAAGTTGTCCAAGTACATAAAACTCAGCTTAAGCTGATATGCTAAATCATAATAACTTAAAGCCAGGACACTATGAATTCCTCCATCATGTTGAAAACTTTCACCACTCATGTGTACATTAAGGTTTTGACTCGTTCCTCTCCACTCATCTATTTTTGGTCTTCTAGACAAAAGTTCAGTAAG
>ZL-0056
GACACCTTTAATGAGTTGAAGTTACTGAGGAATTTTGTCTGCTTTGTTTCGGACAGATCCATAGAGACAAAAAGTGAAATGGAAGCAAAAATCAAGTGATTTTTGATCATCTGTAGATGAAGATTAAGCCTATTGATCCAAGTATCCGCAAGATCTATATTGATGTTCTACAAGCTATAAGGCTTCTAATTATCCAAATTGAGAATGCAGCTGATTGTGTAGCTGGCTTTGTGGGGACTCTCTAGCACAACTTGAAAGAACTACCAACT
>ZL-0057
AAAAAAAAAACACCCCCTACCCACCCACTCACTGTTATCTTCACACCACCCATTAGTTGGTAGCTCTTTCAAGTTGTGCCAGAGAGTCCCCACAAAGCCAGCTACACAATCAGCTGCATTCTCAATTTGGATAATTAGAAGCCTTATAGCTTGTAGAACATCAATATAGATCTTGCGGATACTTGGATCAATAGGCTTAATCTTCATCTACAGATGATCGAAAATCACTTGATTTTTGCTTCCATTGCTTGGGGAACACAACCAAGCAATCATTGCTTTGTCACCAACCATAACAAAAATGTGAGTGAAGAATGCATGTTGACTTTTTGTCTCTATGGATCTGTCCGAAACAAAGCAGACAAAATTCCTCAGTAACTTCAA
>ZL-0058
GTATGCATCATTGATGGATGGGGTATGGGAGGAATTGGCAAAAATATTTTGGTGAAAAATCTGAAAAATGAGCTCCGAATGACTGCAGCATCAAGCTCCAAACTTTCTTTTGGCATGGTGGTATGAGTTACTGTGCCCAAACCACCAACAAACATAAGAAATGTTTAAGCACAAATTTTCAGTAGATTGAACCTAATGGTTGATAACGAGGAAAGTGAAGAAAGCAACACCAGCAAAATCTATGAAAGGCTTAAACAAGAAATGAGTTTCCTTATCATACTAGATGATATTTGAGAAGCTATAAATTTGGAAAATGTAGGTGTGCCCAACCTGAAAATCTCGCAAGAAGCAGGTGTA
>ZL-0059
CCAGTAGGATTCTGTGAAACAATGCTCTAAATTTGACTTGAAGTTGTGGTCGTCCCACTCCAATTGGCTCCACCATTCTGGTTTTCCGCTTATTACTTTGATGTGGTTGGAGGTTTGAATAGAGTGCGGCAACTTCCTTATTTCATTGCAATTGATCACCTTAAGTTCCTCGAGGTGTTCCCACATACTCTGCGGCTCCCCCAAAGTTCCTAAGTTTGGTAAGTATCTCAACACTAACTTCCTAATTTTTGGAATTTGAGTTGAGCTGCTGCATTGCACAAACAACTCTACCAGCTCTTCACAATAGCTAATTTTAATTTCTTCCAAGTGGTTGGGTACAGAAAAAGTTTCACCAACGTTGAAAAGACATGTTAAACTATCACAAATATTTATATCCAGTTGGCGTAATTTAGAAAATCTTACATGACCAAAATCAGAAACACTCTGTAAGTTATCTACACAAACGAGGCTGAGATGTTCCAGATTTAGCAAATGGTCAATCTGTCCTATTCCTTCTTCTCCTGGTCCGAAATCAGATGAACAACTCTCTATGTGTAGTGATTTTAATCCATCAAAACTGTTGTACGCAAACAACTTCCTGAGACCCATGAATTCTTCCAAATACAAATGTGAAGCAAACTGCATCATGCCCAAGAGCTCTCTGTTGCTGAAAATTTCACACTTGGAGACAATTATCTCCTTTCTTGACTTGTTGAATGGTATATAAAGTGAAGTTTTCCCGACTTCAATACGAAATCGTTTCAATTTGGTCATCCAGGTGTGGTCTCTATTGAAAATTATTGAGCAACCCAATCTAATGAAAAGAGAAGTCACATTGTGTAGAGATGTTATCTCATGAAAAGAAGTTGGTCCAAGCGAAGCCCCCATATTTAACATTTCAATGCTAGACAATTTGAGGAAAAATCCTTGGCCGATGCTGCTCTCCAAATCAGATGCAGGCATATTCAATAGCCTCATATTTGACAATTTTTCCACTCCTTGCGGCAGACAGCATAACCTTGTATTATCACAATCAAGCAATTGCAAATTGCAAAGATCACCAATAGGTGGTAACTCTTTCAACCAACGACAATGTTGCAGTATTAGAGAATGCAACTGATATAAACTACTGATGGAAGAAGGCAATACGCTAATACCAGTTCCACTCAGGTTCAGAACTCTTAGGGATGGAAATGCCAAGAAAAAGTCATGGGGCATCTTCTCAAGGTGTTCATTGTCTTGCAAAAGTAGCGATGTTGTCTCTGGGCATTTTGTGAAGCAATCAGGTAGACGTTGGAATTTATGAGATGTTGTCTTGCAAAAGTAGACGATGTTGTCTCAGTCCACCAACAATTTATGAGATCATCTGTTGGAATATCCCCCGGATATAAGGAGCAATACAAGAAACAACTTTGAATGTCGCCTCTCTTTTTGTTGCCATGTTTGCTTCTTTTCTCTGAGGGTAGTTCAATATCCTGAGATTCTAAAGAATCAAAACTCGACTTGATGACCATATAGACCTTTTTCTCAACATCTTTGTTATGAGGTTCGGACATTCTAAGTGATTTCAAAGCATCTTCCCAGAGCTCGACCCTTGTATTCCCTCTCATAGATGTTGCAATAACAGTGATTGCTAAAGGCAAACCACCACACTCTCTGACAATTTCCTTTGCCAATGGTTGAATATGCTCCAGATTTACATCATCCCCAACATTTTTGACAAACAATTGCCAAGATTCATCCTCCTCCAATATGGAAACATTCACTTCGGTGTATGGTCT
>ZL-0060
AAAATCCTTTTTGATGCTCTTTAAATTAGCTAGAGGCATATTTAATAGCCTCGGATTTATCAACTTATCAATTCCTTGCAGCACACAACATAACCCTGCATTATCGTAATCAAGAAATTGTAAGTTGCAAATATTAGCAATAGGTGATAACTCTTTCAACTCATTGCAATTTTGTAGTATTAGAGCACGTAGTTGACATAAACTATTGATGGAAGAAGGCAGTGCTCTAATACTAGCATGACTCAAATTTAGAACTCTTAGAGCTGGAAATGCCAAAAAGAATTCATGGGTATTCTCAAGGGGTTCATTGTCTTGCAAAAGTAAAGACGTTGTCTTTGGGCATTTCGTGAAGCAATCAGGTAGACATTTAATTTTGTTGCTTATGAAAGATATTCTCTTGACATAAGCTGATACTTTAATATGTGATATCACAGTCAACCCAATTCTAGCTTGAAAAACCGAAGTGTATTCATCCTCAAAGGTATTAGCTATCTATTTAGAAACATCACGAACCACGTCATGCATCTTCCCAAAATCCATGTACTGCAGCTTCTCAGAATCCATCTTATGCTCTTCTAGCAAGCAGGAATCCTTTAGACTCTCAATCATTGTGATTCCCCTGTTGTAGGCTTCCTTGTATGTATCATGCCCACCGAGGATTCCCTCTGCCCGCCAGTAATTTATGAGATCATCTGTTAAAATAGCTATCTGATATAAGGAGCAATACCAAAAATAAATTTAAATGTCACCTCTCTTCTTTGCTCCGAGGATAATTCAATATCCTTAGATTCTAAAGAATCAAAACTCCACTTTATGACCATGTAAACCTTTTTCTACATCATTGTTATAAGGTTCGGACATTCTAAGTGATTTCAAAGCATCTTTCCAAAGCTCGGTCCTTATCTTCCTTCTCATAGATGTTCCAGTAACGGTGATTGGTAAAGGAAAACCACCACACTCTCTTGCAATATCCTTTGCCAATGGTTGAATATT
>ZL-0061
AGAAGCCTACATAGGGGAATCACAATTATTGAGAGTCTAAAAGATGTATGCTTGCTAGAAGAGCATAAAATGGATTCTAAGAAGCTGCATTACATCGATTTTGTAAAGATACATGATGTGGTTCGTGACGTTACTAAATGGATAGCTAATACCTTTGGGGATGAACCCCTTGAAAGAATTCCCCATAAAATCTTGGCATTTCCAGCTCTAAGAGTTTTGAATTTGAGTCATACTAGTATTAGAGCACTGCCTTCTTCTGTCAATAGTTTTTGTCAACTACGTGCTCTAATAGTACAAATTACGACGAGTTGAAAGAGTTGCCACCTATTGGTAATCTTTGCAATTGCTTTCTTGTGATAATGCTGGATTATGTTGTGTGCCATAAGGAACGGACAAGTTTACAAATCTGAGGCTATTAAATATGCTTGTAGCTGATGTGAAGAGCATGAGCAAAGGATTTTTCCTCAAATTATCTAGCATTGAAATTCTATATATGTTTAATAGCATTGAGGAGGCTAAAGTATTACCTAATTTTACACTAGGATTGATACTCAAGAGGAGGATACCAGGGACTCCTCTTGGAGCAACTTCGTTTGATGAAATATCATCTCTACACAATCTAACTTCTCTTTTTATTAAATTGGTTAGTTCATCAATTTTCAATAGAGACCTTACCTGGATGACTAGATTGAAAGGATTTCACATTGAATTTGTGGAAACTGCATTTTATGTATCAATTAACAAGTCAGGTCTCTAATTGTGGGATTTTCAGAGAGCTGCCATGATGTTACAGTTTGCTTCAGATTTGTTCTTGAAGGAATGCATGGGTCTCAGGAAATTGATTGCATACACTAATTTTGAAGTATTAAAAAATGCTACATTAGCTTTTGTTTATGTGATTTTGAACCAGCGGAAGAAGTGGGTTGATTGACCCTTTGCCAAATCTAGAACTTCTCTTTTTTTTTTTTTTGGTTTTAAACCATCCGGTGTCCGGTACCCGCTTTTTAGGAGTCCGACTCGCCCCGCTTTGGGCCCTATTTGGGGGAAGAGCTCCCAACAAAGTGTTTGTCCATATCCAGAGTCGAACCCTCGACCTCTGGGTAGGGTAGACCAATCCCTTACCATTGGGCTACCACTGCTGTTGCTAATTCTAGAACTTCTCAATAAAGAGTGTCTCTGATTTTGGTCAACTTCTGGATCTGAGATTTTTTAAATTACGCCAACTGGGTATAAACTGTTGGTGTAATATATACCACAAATTACAATAATCATCACAGTTGAAATAAAATGAACAAAAAATTGAAGAAAATAAGATCATCTTTTTCTTGGCTGAGGCGCAGATATCTCGCTTTCTTTAAGGAGATTCAAGTCCACTGCGGCATAATTTACACTGATCCAGCAGTATATCTCTTGACTTTTCCCCTTCAGGATACAACAACCCATCAACAATGTACAACTTAAATAACCCCGAATTAGTTGAAGAGTCCAAAGCTCCACCATAAGAACACCTTCCTTCAACGTATATTTACTCTCTTTGTATAGTGAATATAGTTAAAGATTTAGATTATTTTCTGTCTCAACTCTTTATTTCACTAATATAATAACTCTCATTTGTAAAGTGAATATAGTTGAAGACTTAGAATATTTTCTTTGTCTCAACTCTCTCTTCCACTACTAAACACTATAATATTTTTTACACTTATCATATTTCCTTGTACATGCAAGACAACCTCTATTTATAGGTGAGGTATCAACTCTTGTATTGAATAGAAAGAATGTGGTGTAGTAAAGTGGGTACATGAATAATTGGATGTTATATAAGTTACATGAAAGTAATGTCCATGGAGTTACAAGAACTAATGACCTTGAGAGTTACAAGAACTAATGGTCATATAAGTTACAAGAACTTATGGTGATCTTTATCACAATTTATATCCACTAACACAAAAATATAATGTGGTGAGTTACAAGAATAATGACACCACTTTCTTCACTTTATGCCTACAAATTGTCGTGCATTTTAATATTTTTATTTTAATAATAAAATTCACCAACATAAAGTTTTGTGAAAGATTAACATGTCTTTTTGATGTTGGTGGATCTTTACCTGTATCCAAGCACTTGGAAGAAATTGCAATTATTGGTTGTAATGAGCTGGTAGAGTTGTTTGTGCAATGCAACTCAAGTTAGATGGCATTTGTCAACTCAGAAATTCCAAGAGTTCGAAAGTTAGTGTTGATCGACATACCAATATCAGGAACGTTGGGGGAGCCAGAGAGTATGTGTGAAAACCTAGAGGAACTTAAGGTGATCAATTACAATGAAATAAGGAAGTTGCATCTCTCTATTCTAACTTCCAACCACATCAAAATAATGAAAGGAAAAATAGAATGG
>ZL-0062
ATCATGGCTGGAGTGGTCTTGCAGGTTCCTCTCGAGAAAGCAGCGATACTTGGCTCTGAACGACTTGTCTCTTTGTGGGGTTTGAAGGCCCAAGTTGGAAAACTGGAGAAAAGCTTAGAGATGATCTCTTATGGTCTTAAGAATCAAAACATTGAATTTGACAGTGTAAATGTCTTGCAGAAGAAGATTGAAAAGTTGTCTAATGACGCTGACAATGTTCTCGACAAGATTCACTATGAAATTCTTCAGCTCAAAGTAGGTTTGTCCATAGGACTTGCCAAACTACCTGCAAAGATCAGATCAATCAAACAGAACCTGATAGATATTAATAAAAACGGTGATAACGTGCTTTCACTTATTCCTGAATCAACTTCAAGGTTTTGTCAGGAAAGTGAAGTCGATAGAGTTGGAAGCCGAGAAACTTTCTCCTTCGCCACTGATCCAATCTTTGTGGGAAGAGATGAAGAGTTCCGTCGAATAATTGATGTCTTGCTTAGCCATGACAAAGGGAAGTCTTTTAGCTATCAAGAACAGTATCCTTTTGTCCTTTCCATTGTCGGGATGGGGGGACTGGGAAAGACTTGTCTGGCACGACAAGTTTACAGTGATAGAAACATCGACTTTGATTTCTTTCCGAGGATTTGGGTCTGTGTATCCGAAGAGTTTAATGTCAAGAAGATCTTCAAGTTGATGTTAGAAGCAGTGTCATCTAAAAACAATCAGCTCAAAAGCCAAGAGGGTATAGTCAATGAGCTTAGAGGGAGGCTAGAGGGTAAAAAATGTTTACTTGTACTCGATGATGTGTGGAATGCCAACTTTGAAGTGTGGGAAAGTTTCAGGAGGCCTTTAAAGGGGCTAAAAATTTGCATTCTTGTGACTACTCGCCTGCAAACAGTAGCGTCAATTACTTCAGATGAGATTATTTCTCTTGAAACATTATCAGATGACAGTTGCTGGTCAGTACTTAGAGAACAAGCATTTGGAACTGGAGAAGTACCAGCCTACCTAGAGCCCATTGGAAAGGAGATTGTCAAAAAGTGTGAAGGCATTCCACTTGCAGCACAGCTTGTAGGAGGTCTTCTTCGCAACAAGGGAAAAGGTGCATGGTTGTCCATCCTAGAATCAGATCTTCTTAAAGTTGGGACGACACATAATATCCTTATGCAAAGTTTGCAGTTGAGCTATGATCATTTGCCATCATTGTCTCTTAAGAGATGCTTCTTGCTTTGTTCAATTTTCCCAATAGACTATACATTAGTCAGGGAAGAAATGATCCAACTCTGGATGGCTGAAGGATTACTCCATTGTCAAGGAAAAAATCTCAAAATGGAGGACGCTGGTAATGAATTTTTTGACATTTTAATCACGAATTCATTATTACAGGTTGTGGAAAAGGACATGTATGGGATCTTCAGGTCTTGCAAGATGCATAGTCTTGTTCATGATTTTGCTCAATTCATCTTGATGTCTCATGTTTATGCTTCACGCACAATGGTCTTAAGAAAGGAGATATCTGCTGACATATTTAAGAGTATAAAGTTCTTAAGAGCCTTGATTTTGTCAAGTGAAAATATCATTGCATTGCCTAATTCAATTGGAAAGCTAATACATTTAAGATATCTTGATTTGTCAAAGAGTCAAATATCTAAACTACCCAACTCCATTTGCAAGCTCTACTTTCTGCAGACTCTCAGGTTGCTCTGCGTAAGACGGCTTCCCGGTGGAATGAAGAAATTAGGAAGATTGCAACATCTCCACTTCACTAGTTTTCTTGAATCGACAGAATTTCCAAGGCACATAGGTCAGTTGACTTGCTTACAAACGCTGAATTTTTTCAATTTGACGCCAGGAAGTGGTTGTCAAATTGAAGAGTTGGGTTGCTTGAAGAATCTTGGTGGTGAATTGGTTATCAAGAATCTCCAACTTGTAAGTCACAGAGAAGAAGCTCAAAAGGCGGAGTTGAATAAAAAATCAAACTTGTACAAGTTGGAGTATTCTTGGAACCACAATGATGTACAAAATAGTGAGAACAATGATGAGTTGGTGTTGGACGGTCTTGAGCCCCCTCCAAAATTAGAATGCTTAAGCATAATGAACTATTTTGATACAAGATTTCCTAAATGGGTCGAACGACGCTTGCCTCTTAATTTGGTTGAGTTGAGATTTCACAATTGCAGAAGGTGCAGTGAAGTTCCATCCCTTGGGCAATTGAAACTCCTTAGGCATCTTGAGCTGGTAGGATTCCATGATGTGGAATGCATTGGATCTACATTTTATGGTGTTGAGTCTAACAATAGTGGATCAAACAGCTTGAATGACATGATCCAAGTGTTCCCAGCACTTGAAAAACTAGTATTAAAGGATATGCCTAAACTTACCGTGTGGAAGAAGATACAATCGACACCGAAAGCAGATGGAGATGAAGGTGGATGTGATGTAAGGATGTTTCCTGCACTTATTGAGTTGAGCATTTCGAACTGTCCATTCTTAAAAAATACTCCAAGTCATTTTGAAGCTCTTCGTGTACTAAGCATTGAAGGGGTTGAGAGTGCCAAGCCTGTAGTAAACATTTGCAGCAATTCGACTACTCTTGTGAAGGTTATCATCAAAGATGTGAAAGAGCTCACTTGTCGTCCAGATGAGATACTAAACAAAGATGATATTCTTTCTCATTTAGAGGCAGTTTCACGTTCCAAATACAGCACTGAGGCCATTCATACTATCGGTGAAGTTTTGGCTGATGATATTCCATCTTCAATGTCTGTCCCACTTCCAGACTTGGGCATGTTATCCAAGTACATGGACTTAAGATTGGAGATGTTAGCTTCTTCCTACTCAAGCAGGATGCAAATTCAATCCCAGTCATCAAGCTACCATAACCTACTTTCAGAAGAAGATAGCTATCAGTTACTTCAGAGCGAAAGAGCTCCATCAATTCCAGAGCATTTGATCTTTAATGAATGTATTTCAGGACTGACAGAGCCACCACCAGAGAATGTATGGAGGCAGGCTGTCATGATGATCATGACAGACAATCACCTGTCTCTGCTACCTACATCTCCAGATTGCCCTCACCTTTTGCTTCTGTTTCTTCAAAGGAGCAGCCGTCTACGCTCTATTCCAAACTCCTTTTTCACCGGGATGCCTTGGCTTCGTGTTTTAGATCTTTCAAATATCAAACTCAAGGTTTTTCCATCCTCACTGTTCAATCTTAAGGAACTTCTAGTGCTTATTTTGCGTAACTGTGATTCTATTTATGAGATTCCAGAGCAGCAACTTGGTGCTATGAAGTCTTTGGAGGTGCTTGACTTTTCAGGCACTGAACTTCATAACCTTCCTCCTGGGATTGGAGAACTGACGCGTCTAAAGCACTTGCATCTATCATTTTATGGAGCTGATGATGAACGTGAAGCAAGCTATCAGCCTGACGGTCTGTTTTCTACAGATATCATAACTAAGCTCCCAGACCTACGGGCGCTAAGCTTTGGCGTGCACCCAGAAGACAAAAGATGGGCAAGAGATGCAGACCAAATTATAAAGGATATAAATAGGTTGCAGAATCTGAGGTATCTCCATTTCTACTTTCCTACAGAGGCATTGCTGGAGATGTTTATAGATATGAGTCATTCATGGAAAATTAACCTGTTAACTAGATTCAAGCTTGCCGTTGGTCAGAATGTGAAACGCATTGTGGATCGAGTTTCACGA
>ZL-0063
ATAATACCACCAGTAGGATTCAATGAAACAATGCTCTAAATTTGAATTGAAGTTGCCGTTATCTCATTCCAGTTGGCTCCATCATTTTGATTCTCCTGTTATTACTTTGATGTTTTTGGAGTTTTGAATAGAGAGAGGCAACTTTCTTATTTCATCACACCTTATTACCACAAGTTCCACTAGTCGTTCTCATATACTTTGTGGTTCCCCAACCTTCCTAATTCATTCAATTCTTTCAACATTAACTTCTGAACTCTAGGAACTTCTTAGTTGACATCTGCTGCCAGCCTTGAACCGCACTGCTTTAACAACTCTACCAACTGTTGACAACATCTAATTGAAATTTCTTTCAAGTGCTTGGGTACAGGAAAAGACCTCACCAACATTAAAAAGACATGTTAAACTATCACAATAGCTTACATCCAGTTGGTGTAATTTAGAAAATCTTAGACCAACAAGTTGACTGAAATAAGAAATACTTCAGTAAAATATCTATGAACCAGAGGTAGACATTCCATATTTTGCAAAGGGTCTATCTGTCCACTTCCTTCTTTCACTGGCCTGAAATCACTAGAACATTCATAAATGTAGAGTGATTTTAATCCATCAAAACTGTTGTACCCAGTAAACTTCCTGAGACCCATGCATTTTTTCAAGCATAAATCTGAAACAAATTACATGCTTGAGAGCTCTCCGTTACTGAAATTTTCACAATTGATGACACTTATCGCTTTTCTTGACTTGTGAAATGGTTCAGGAATTGAAGTTTCCCTAGCATCAATTCAAAATCATATCAATCT
>ZL-0064
ATATGGTCGGAAATGCTGCTCTGAATTTGATTTGAAGCTGTCGTCATCCCACTCCAGTTTGTTCCACCATTCTGATTCTCCTTTTATTAGTTTGATGTTGTTGGAGGATTGAAGAGAGAGCGGCAACTTCCTTATTCCAGTGCAACCTATAACCATAAGTTGTTCCAGGTGTTCCCACATACTCGGTGGCTCCCCAAACGTTCCTAATTTTGGTAAGGACGTCAACCATAATTTCCGAATTCTTGGAATTTCTGAATCTACAGGTGTTGCCTGAACACTTGAGCTGCATTGCACAAACAACTCCGTCAGCTGTTTACAATCGCTAATTGTAATTTCTTCCAAGTGCTTGGGTGCACAGAAAGCTCCACCAACGTTGAAAAGACATGTTAAACTATGACAATTGGATATGCTCAGTCGGCGTAACTTGGAAAATCTTAGACCCAGAAGTTGAGTACTGAAATCAGAAACACTCTTTAAATAATGTATCCAGTCAATCGAGAGATATTCCAGATTAGGCAAAGGGTCAAACTCTCCAATTCTTCGTTTCCATGGGGTGAAATTACAATAACATCTCTCAATATATAGTGATTTTAATCCATGAAAAGTGTCGCATGCAATAACACTCCTGAGACCCATGCATCCATCCAAGTATAATTCTGAAGCAAAATGCAACATGCCTGAGAGCTCTCCGTTACTGAAGATTTCACAGTTGGTGACGCCTATACTCTTTGATGACTTATTAATTGATGCATAAATTGAAGTTCTGCTAACTTCAATATAAAATCCTTTCAATCTTTTCATCCAGGTGTGGTCTCCTTTGGAAATTGATGATTTATCCAATTTAATAAAAAGAAAAGTCAGCTTGGGTAGAGATGATATCTCATCAAAAGAAGTTGATCCAACACGGCTACCCTTCATATTTAACATTTCAATGCTAGGCAATTTGAGGAAAAATCCTTGGTCAATGCTCTTCAGATCTGCTCCAGACAGATTTAATAGCCTCAGATTTGTCAACTTGTCCATTCCTTGCGGCAGATAATGTAACAATGTCTCATCACAATCGAGCAATTGCAAATTGCAGAGATTACCAATAGGTGGTAACTCTTTCAACATGTGGCAACGCTGTAATATTAGAGCACGTAGTTGACATAAACTATTGATGGAAGAAGGCAGTGCTCTAATACTGGTGTGGCTCAGATTCAGAACTCTTAGGGATGGAAATGCCAAAAAGAATTCCTGGGGAATACTCTCAAGGCGATAATTGTCTTGCAAAAGTAAAGATGTGGTGTCTGGGCATTTCGGGAAGCAATCAGGTAGACATTCAATTCCATTGCTTGCGAAAGATATTCTCTTGTCAGAAATTGATAATTTAATATGTGATATCTCAGTCAACCCAATTCCAGCTTGAAAAACAGAAGTGTGTTCATCTCCAAAAGTATTAGCTATCCATCTAGCAACATCAAGGATCACGTCGTGCATCTTCACTGAATCCGGCCAACGGGTTTCTAACAAACAGGCATCCTTTAGACTCTCAACCATTTTGATTCCCCTGTTGTAGGCTTTCTCATAGGTGTCATATTCACCAAGAATTCCTTCTGCCCACCAGCAATGAATGGCATCATCTATTGGAATAGCTGCTGGATATAAGGAGCAATACAAGAAACAACTTTGAATATCCCGAGATTCTAAAGAATCATAACTCCACTTGATGACACTGTAAACCTTATCTTTTACATTTTTGTTGTAAGGTTCAGACCTTCTAAGTGAATCCAAAGCATCTTCCCAGAGCTCGACCCTTGTCTTCCCTCGCATAGACGTCCCAATAACAGTAATTGCTAACGGCAAACCACCACACTCTCTTGCAATTTTTTTCGCCAATGGTTTAATATTCTCCAAATTGGCACTATCTCCCGCATTTTTGACAAAAAGTTTCCAAGATTCATTCTCCTTTAATGTGGTGACATTCATTTCGATGTTTGTCCTCATTTGCTTACAAACATCCAAAAAACGAGAAGTTATAATGACCTTCCTTCTTGCGGGATATTCAGGTTGGGGCACACCTACATCATCCAAATTTATAGCTTCCCAAACATCATCTAGTATGAGAAGGAAACTCTTTTCTTCCCCGAGCCTTTGACAGATTTTGCTGGAAATGCTTTTGTCACTTCCCTCTTTGTCTACCTTTAGAATTAATCTGCTGGCAATTTGTTCTTGAATCTTTCTTATGTCTATTGGAGGTTTGGGCACGGTAACCCATATCACAACCCCAAAAGACAGTTTGGAACTTGACACATTCTTTATGAGCTCATTGTTTAGATTCTTCACCAAAGTAGTTTTCCCAACTCCTCCCGTACCCCACACACCGATGATGCATACCTGAAAGGATTCGAACATTTAGAAAACTAGAGAAACAAGGATGTAGGAGGCTTTGATCACTTGGTCATAATTTCTTCCTCTCAAATTTGTTAAAACTAATTG
>ZL-0065
TACAGTTCTTAGTTCAGGTAACTAGTACAACCTTAACTTCCAGACCCTTGGAATTTCTGAGTTGACAAGTGTATCCTGATCACTTGAGCTGCATTGCACATACAACTCTACCAGATCTCTACAATATCTAATTGTAATTTCTTCCAAGTGCTTGGGCACAGAACAAGCTCCACCATCATTGAAAAGACATGTTAAACTTGGACATTCAGAGATATCCAGTTGGCGTAATTTAAAAATCTTAGACCAAATATTGACCGAATCAGAAACACGCTTTAAATTTTTTACGAAATGGAGGTCGAGACATTCCATATTTGGCAAAAAGTCAAATTGTCCACTTCCTCCTTCCACTGATCCGTAAGAACAAGAATAGCTTTGTATGTTAAGTAATTTTAATCCATTAAAAGTGTTGTATGCAATAAACTTCCTGAGACCCATGCATTCGTTCAAGTACAAATCTGAAGCAAACTGCAATATGCCTGAGAGCTCTCCATTACTGAAAATTTCACACTTGTAGACATTTATCGCCCTTATTGACGTTGTATGGCACATAAATTAAAGTTTTACCAACTTCAATGAGAAATCCTTTCAATCTAGTCATCCAGGTGTAATCTCTATTGAAAAATGATGAGCTATCCACTTTAATAGAAAGATAAGGCAGACTGCGTAGAGATGATATCTCATCAAAAGAAGTCGCTCCAAAAGAGCTATGCGATAGATTTAACATTTTAATGCTAGGCAATTTGAGGAAAAATCCTTTGTTGATGATCTTCAAATCAGCATCAGCAACAAGCATATCTAATAGTCTCAAATTTGTTAACTTGTCCATTCCTTGCGGCAGACAAGGTAACACTGTATTATAACAATCAAGCACTTGCAAATTGTGAAGATTAGCAACAGGTGGCAACTCTTTCAACTCAAAGCAACTTTGTAGTATTAGAGCACGTAGTTGACATAAACTATTGATAGAAGAAGGCAGTTTCTAATACTAGTTAGACTCATATTCAAAACTCTTAGAGTTGGAAATGCCAAAAAGAATTCCTGGGGCATTTTCTCAAGGGGTTCATTGTCTTGCAAAAGTAAAGATGTCGTCTTTGGACATTTCGTGAAGCTATCAGGTAGACATTCAATTTCATTGCTTTAAAAAGATATTCACTTAACAGAAGCTGATATTTTAACATGTGATATCTCAGTCAACCCAATTCCAGCTTGAAAAACAGAACTGTGTTCGTCCCCAAAGGTACTAGCTATCCATTTAGCAACATCACAGGACCATGTCATGCATCTTCACACAATCCATAACGTGCGCTGTCACAATCTCTATCTTATCGGCTTCTAGCAAGCAGGCATCTTTTAGAGTCTCAATAAATGTGATTCCCCTGTCGTAGGCTTGTTCATATGTGTCATGTTCACCGAGGATCCCCTCTGCCCACCAGCAATGTATGAGATCATCTATCGGAATAGTCGCTGGATATAAGAAGCAATATAAGAAACAACTTTGAATGTCACCTCTCTTTTTGTTCACGTGTTTGCTTCTTTGCTCTGGGGATGATTCAATATCCTGAGATTCTAAAGAATCAAAACTCCACTTGATGACCATGTAAACTTTTTTCTCTACATCTTTGTTATGAGGTTCGGACATTCTAAGTGATTTCAAAGCATCTTCCCAGAGTTCAACCCTTGTCCTCCCTCTCATAGATGATCCAATAACAGTGATGGCTAGAGGTAAACCACCACACTCTCTTGCAATTTCCTTTGCCAATGGTTGAATATACTCTAGATTGGCAACATGTCTCGCATTTTTGACAAACAGTAGCCAAGATTCATCCTCTTTAAGTGTTGATATGTTCATTTTTGTGTTTGTTTTCAT
>ZL-0066
GTATTAATCATAGGTGTGTGGGGAGCAGGAGGAGTTGGGAAAACAACATTGGTGACTAATCTGAACAATGAGCTCCTAAAGACCGGTGTGCTAAGTCGTAAACTATCTTTTGGTGTTGTGATATGGGTCACCGTGCCCAAACCGCCGATAGACATAAGAAGGGTTCAAGCACAAATTGCCAGCAGATTAAACATAAAGATGGATAGCGAGGGAAGTGATCGAAGCATTTCAAGCAAAATTGTGAAAGGCTTGAGAAAGAAACGAGTTTTCTTCTCATACTAGATGATGTTTGGGAACCTATAAACTTGGATGATTTAGGTGTGCCGCAAGAAGCAAGGTAATTATAACTTCTCGTTTTTTGAGTGATTGTAGACAAATGAAAACAGATGTCAAAATGAAGGTATACACATTGGACGAGGATGAATCTTGGCAACTGTTTGCCAAAAATGTGGGAGATATTGTCAACCTGGCACAGAATCATCCATTGGCAAAGGAAATTGCAAGAGAGTGTGATGGTTTACCTTTAGCAATCATTGTTATTGGATCATCCATGAGAGGGCAGACAAGGTTCGAGCTCTGGGAAGATGCTTTGAAATCACTTAGAATGTCCGAACCTCATAGCAAAGTTGTAGAAGATACGGTTTACAAGGTAATCAAGTGGAATTTTGATTCTTTTGGATCTCAGGATATTGAATCATCCTCGGAGCAAAGAAGACAACATGTGAACAAGAAGAGAGGTGACATTCAAAGATGTTTCTTGTATTGCTCCTTATATCCATCGGCTATTTCAACAGATGATATCATACATTGCTAGTGGGTAGAGGAGTTCCTTGGTGAACATGACACATATGAAGAAGCGTACAATAGGGGAATCACAATGATCGAGAGATTAAAGGATGCCTGCTTGCTAGAATCCCATGGGATGGATTCTGCAAAGATAAACGATGAGGTTCGTGATGTTACTAGATGGATAGCTAATTACTTTGGGGATGAACACAATCCTGTTTTTCAAGCTGGAATTGGATTGACTGAGATATCACATATTAAAGTATCTGCATCTGTCAAAAAAATATCTTTCGCAAGCAGCAATATCTCTCATCTACCTGATAACTTCATGAAATGCCCAGAGACAACAACTTTACTATTGCAAGGTAATCATCACCTTTGGGAAATTCCCCATGAATTCTTTTTGGCATTTCCAGCCCTAATAGTTCTGAATTTGAGCCAAACAAGTATTAGAGCATCGCCTTCTTCCATCAATTGTTTATATCAACTGCGTGCTCTAATACTAAAAAATTCCTCCAATTTGAATGAGTTACCACCTATTGGTAATCTTTGCAATTTACGTTTGGTCGATTGTGATAAGACATCATTAAATTATCTGCCCCAAGGAATTGAGAAATTGACAAATCTGAGGCTATTGAATCTGCCTGAAGCTTATTTGAAGGAGATC
>ZL-0067
AAATGGCCGGAAACAGTGCTCTAAGTTTGACTTGAAGTTATCGTCATCCCACTCAAGTTGGCTCCACCATTTTGATTTTCCTTCTATTACTTTGATGTTGTTGGAGGTTTGAATAGACAGGGGCAACTTCCTTAATTGTTTGCACTTTTTCAAGGTAAGTTCCTCCAGTTTTTCCCACATACACTGTGGCTCCCCCAACGTTTCTAATTTTCATGTATAACTCAAATATAACTTGCGAACTCTCGGAATTTTTGAGTTGACAAGTGCTGCCTGATTTGATCTGCATTGCACAAACAACTCTACCATATTTCCACAAAATCTTACTGTAATTTCTTCCAAGTTCTTGGGTGCAGAAAAAGCCTCGCCAATGTTAAAAAGACATGTTAAACTTGCACAAGAGTGTAAGTATAGTTGGTGTAATTTGGAAAATCTTAGGCCCAAAACTTGACCGAAATCAGAAACACTCTTTAAATTATCTACACGAGTAAGGATGAGATGTTCTAGATTTGGCAAAGGGTCAATCTTTCCACTTCCTTCTTCCATTAGTCTGAAATCACAAGAACAAAAGCAAATGTCGAGCTTCTTCAATCCATTAAAGCTCTTCTGGTTCACAATCAACTTCCTGAGACCCATGCATTTGTACAAGGACAAATCTGAAGCAAACTGCAACATGCCAAAGAGCTCACCATTGCTAAAAATTTCACAATTGGATATGCATATTGTCCTTGCTGACTTGTTATTCATTATAAAAACGGTATCCCCAACGTCAATGTAAAATCTTTTCAATCTAGTCATCCAGGTGTAGTCTTTATCGAAAATTGCTGAGCTATCCAAAGGAATGAAAAGAGAAGTCAGATTGTGTAGAGATGATATCTCATCAAAATTTGGTCCAAGAAGAGCCCTCTTACGAATGTCATCCTGCAAATTCCAAATTCCCCTTTCACTATCCAGCATAATTAACATTTCAATGCTAGACAATTCAAGGAAAAATCCTTGGACGATGCTCTCCTTCAAATTAGCTGCAGGCAGATTTAATAGCCTCAGATTTGTCAACTTGTCCATTCCTTGCGGAAGACAACGTAACCTTGTATCATCACAATCGAGTACGTGCAAATTGCAGAGATTTCCAATAGGTGGTAACTCTTTCAACATTTTACAACTCTGCAGTATTAGAGCACGTAGTTGACATAAACTATTGATGGAAGGAGGCAGTGCTCTAATACTAGTTTCACTCAGGTTCAGAACTGTTAGGGCGGGAAAGCTCAGAAAGAATTCACGGGGAATTTCCACAAGGGGTTCATTGTCTTGCAAAAGTAAAGACGTTGCCTCTGGGCATTTCGTGAAGCAATCAGGTAGATGTTCGATTTTGTTGCCTACGAAAGATATTCTCTTGACAGAAGCTGATACTTTAGCATGTGATATCTTAGTCAACCCAATTCCAGCTTGAATAACAGAATTCTGTTCATTCCCAAAGGAATTATCGATCCATATAGCAACATCACGAACCACGTCATGCATCTTCACAGAATCCTTCTTGTGGGTTTCCAGTAAGCAGACATCTTTTAGGCTCTCAATCGTTGTGACTCCCCTGTTGTAGGCTTCTTCATATGAGTCATGTTCACCAAGGATACCCTCTGCCCACCAGCAACGTATGAGATCATCTGTTCGAATAGCCACCGGATATAAGGAGCAATATAAGAAACAACTTTGAATGTCTCCTCTCTTTTTGTTCACATGTTTGCTTCTTTGCTTAGAGAATAATTCAACATCCGGATATTCTAAAGAATCAATACCCCACTTGATGACCGTGTAAACCTTCTTTTCAACATCCTTGTTATGAGGTTGGGACATTGTAAGTGATCTCAC
>ZL-0068
TTTTTTAAAGGGAATGGTTATTCTCTTGCTCCTTCTAGGTTGAGAAATATTATTGTCCACCATGTCTGCCAATTTGTCCTCCACATCATCATTTATGCTCATAACATCTTCACAAAGCTCAACCCTTGTCTTCCCTCTCATAGATGTTCCAATAATAGTGATTGATAAAGGTAAACCACCATACTCTCTTGCAATATCCTTTACCAATGGTTGAATATACTCCATATTGGCAACATCTCCCGCATTTTTGACAAACAAGTGCCACGATTCATCCTCTTTTAATGGGAATATATTCATTTTGGTGTCTATTTTCATTTGCTTACAAACACCTAAAAAATGAGAGGTTAAAAGTACCTTGCTTGTTGGGGGATATTCAGGTTGGGGCACACCTATATCATCCAAATTTATAGCTTCCCAAACATCATCAAGTACGAGAAGGAAACTCTTTTCCTCTTTGAGCCTTTGGCAGGATTTGCTGGCAATGCTTTCTATACTTCTTTATGATCTACCATTGTGTTTAATCTGTTGGCAATTTGTACCTGGATCTTTCTTACACCTATTGGATATTTGGGAACCATAACGCATACCACAACACCAAA
>ZL-0069
CAATAATCCAGCAGATTAAATGTAAAGATAGACAGCGAGGGAAGTGATCGAAGCATTTCCCGCAAAATTTATGAAAGGCTCAAGGAAGAAATGAGTTTTCTTCTCATAATAGATAATGTTTGGGAACCTATAAATTTGGATGATATAGGTGTGCCCCAACTTGCCACAAGAGGCAAAGTAATTATAACTTCTCAATTTTTGAGTGTTTGTAGCCAAATGAAAACAAATGTTGAAATTAAGGTTTACATATTGAACGAGGATGAATCTTGGCAACTGTTTTCCAATAATATGGGAGATATTATCAATCTAGAGCAAATTCATCCACTGACAAATGAAATTGCAAGATACTGTGGCGGTTACCTTTAGCAATCATTGTTATTGGATCATTGATGAGAGGGAAGACGAGGGTTGAGCTCTGGGAAGATGCTTTGAAATCACTTAGAATGTCCGAACCTCATAGAAAAGTTGTAGAAGATAAGGTTTACAAGGTCATCAAGTGGAGTTTTGATCCTTTTGGATCTTAAGATATTAAATCATCCTCGAAGCAAAAAAGCAAATATGTGAACAAAGAGAGAGGTTACATTCAAAGTTGTTTCATGTATTGCTCCCTATATCCAGCGACTATTCCAACAGATGATCTGATACATTGCTGGTGGACAGAGGGGTTGCTTGGTGAACATGACACATACAAAGAAGCCTACAACAGGGGAATCACAATGATTAAGAGATTAAAGGATGAATGCTTGCTAGAATCCCATGGGACAGATTCTGCAAAGATGCATGACGTGGTTCGAAATGTTGCTAGATGGATAGCTAATTCCATTGGGGATGAACACAATCTTGTTTTTCAAGATGGAATTGGATTGACTGAGATATCATATATTAAAGTATCAGCTTCTGTCAAGAGAATATCTTTTGCAAGCTACAATATCTCTCACCTACTTTATAACTTCGTTATTATTGTAAGATAATGGTCACCTTTGGGATATTCCCCATGAATTCTTTTTGGCATTTCTATCCCTAAGAATTTTGATTTGAGCAAAACAGGTATTAGAGCACTTTCTTCTTCCATCAATAGTTTATGTCAA
>ZL-0070
CTTATGTTGCTTACAAACACCCAAAAAATAAGAAGTTAAAATTACCTTGCTTGATGCAGGATCTTAAGTTTGGGGCACACCTATATCATCCAAAATTATAGATTCCCAAACATCATTTAGTATGAGAGGAAAACTCTTTTCATGCCTGACCCTTTTGCAGATTTTGTTGGCAATGCTTTCTATACTTCCCTCATTATTTAGGTTTAATTTGCTGGCAATTTGTGCCTAGATCTTTCTTACATCTATTGGTGGTTTGGGCACCGTAACCAATACCACAACACTGAA
>ZL-0071
CTAACACTCAAATTTGTATATAATTTTAAAAGTGTGTCCGATTTCAGTCAACATCTAGGTTTTAGATTTTCTAAATTACGCCAACTAGATATGTCTGATTGTCGAAATTTAACATTTCATTTTAAAGTTGGAGCTTTTTCTATACCCAAGCACTTGGATGAAATTATAGTTGAAGATTGTCAACGGTCGGTAGAGTTGTTTGAGCAATACGCCTCAACTCAGACAACACTTTTCAACTCAGAAATTCCAAGAGTTCGGAAGTTAGTGTTGAGAAAATTACCAAAATCGACAACGTTGGGGGAGCCTCAGCGTATGTAGGAACATATGGAGGAATAAAGTTAATGGTTGCGGTGAAATACGGAAGTTTCCTCGCTATATTCAAACCTCCAACGACATCAAACTAATAGAAGGATCACTAAAGTGGTGGAAGCAACTCGAGTGGGATGACGATAACATCAAGTCTATTTTACAAAATTGCTTC
>ZL-0072
TTCTCCTATGTGACCATTGTTTCATCTTTCACTTGAATCCTTTCAGGTATGCATTGTCGGTTGTGGGGTGCCGGAGGAGTTGGGCAAACTACTTTGGCGAAGAATCTGAACAACGAGCTCTTAAAGAATGTGCCAAGTGCCAATCTGTCTTTTGGTGTTGTGGTATGGGTTACAGTGCCCAAACTGCCAATAGACATAAGAAAGATTCAACCACAAATTGCCAGTAGATTAGATCTACAGGTAGATAACGAAGCAAGTGGAGAAAGCATTGCCAGAAAAATCTATCAAAGGCTCAAGAAAGAAACGAGTTTTCTTCTCATACTAGATGATGTTTGGGAAGCTATAAATTCGGATTATGTAGGTGTGCCCCAACCTGAATATCCAGCCATAAGCAAGGTAATTTTAACTTCTTGTTTTTTGGCTGTTTGTAAGCAAATGAAAACAGACACAGAAAGGAACATATTCACACTGAAAGAGGATGAATCTTGGCAACTGTTTGTCAAAAATGCGGGAGATGTTGCCAATCTGGAGTATATTCAACCATTGCCAAAGAAAATTGCAAAAGAGTGTGGTGGTTTTCCTTTAGCCATCACTGTTATTGGAACATCTATGAGAGGGAAGACAAGGGTTGAGCTCTGGGAAGATGCTTTGAAATCACTTAGAATGTCTGAACCTCATAAACAAAGATGTCTAGAAAAAAGTTTACATGGTCATCAAGTGGAGTTTTGATTCTTTAGAATCTCAGGTCATTGAATTATCCTCAGAGAAAAGAAGCAAACATGTGAACGAAAATGCTCCTTATATCCAGCGGCTGTTCCGATAGATGATCTCATACAAAAAAGAGAGGTTATATTCAAAGTTGTTTCTTATAATGCTCCTTATATCCAGCGGCTGTTCCGATAGATGATCTCATACATTGATGGTGGGTAGAGGGGATCCTTGGTGAACATGACACATATGAACAAGCCTACAATAGGGGAATCACTCTGATTGAGAGTCTAAAAGATGCCTGCTTGCTGGAAGTCGATAAAATGGATTTTGTGATGGGGAAGGTTGTGGATTGTGTGAAGATGCATGATGTGGTTCGTGATGTTGCTAGATGGATAGCTAGTACCTTTGGGGATGAACACACTTCTGTTTTTCAAGCTGGAATTGAGTTGAATGAGATATCACATATTAAAATATCAGCTTCTGTCACGAAAATATCTTTAGTAAGCAACAAAATCGAATGTCGGCCTGATTGCTTCACGAAATGTCCAAAGACAACATCTTTACTTTTGCAAGACAATCAACCCCTTAAGAAAATACCTCAGGAATTCTTTTGGGCATGTCCAGCTCTAAGAGTTCTGAATCTGAGTCTAACTAGTATTATAAAACTGCCTTCTTCCATCAACAGTTTATGTCAACTGCGTGCTCTAATACTACAAAGTTGCTTTGAGTTGAAAGAGTTACCACCTTTTGCTAATCTTCACAATTTGTAAATGCTCGATTGTGATCATACAATGTTACATTTTCTGCCGCAAGGAATGGACAATTTGATAAATTTGAGGCTATTAAGTATGCATGGTTATGATTTGAAGAGCATCAACAATGGATTTTTCCTCAAATTGCCTAGCATTGAAATGTTATGTCGTACCGCTGTCTTGGAGCGACCTTTTTTGATGAGATTTCATCTCTGTAGAATCTTACTTACCTTTCTGTTAAAGTG
>ZL-0073
ATGCATCTTTCAATTGAATCCTTTTAGGTAAGCATCATCGGTGTGTGGGGTACCAGAGGAGTTGGGAAAACTACATTGGTAAAGAATCTAAACAATGATTTCCTAAAGAATGTGTCAAGTTCCAAATTGTCTTTAGGTATTGTGGTATGTATTACAGTGCCCAAACCACCAATAGACATAAGAAATATTCAAGGACAAATTGCCACTAGACTAAACCTACAGGTAGATAATGAGGCAAGTGTACAAATCATTGCCAGCAAAATCTATCAAAGGCTCAAGGAAGAAAAGAGTTTCCTTCTCATACTAGATGATGTTTGGAAAGGTATAAATTGGGATGAGGTAGGTGTGCACCAACCTGTAGTTCCCGCAACAAGTAAGGTCACTATTACTACTAGCTCTTTGGAGGTTTGTAGGAAAATGAGAACAAACGTTGAAATGAAGGTTACCACATTGATCGAGGATGAATTTTGGCAATTGTTTGTCAAAAATGCCGGAGATTGTGCCAATTTGGAGCATATTCAAACATTGGCAAGGGTTATTGCAAGACAGTGTGGTGGTTTACCTTCAGCAATCATTGTTATTGCAACATCTATGAGAGGGAATACAAGGGTCGGGCTCTGAGAAAATGCTTTGGATTCACTTAGAAGGTTTGAACCTTATAACCAAAATGTAGTAAATAAGATTTACAATGTCATCAAGTGGAGTTACGATTCTGTAGAATCTCTGGATATTCAACCTTGTTTCTTGTATTGCTCCTTATATCCGGTGGCTGTTCCAATAGATGATTTATAAAATGATGATGGGCCGAGGGGTTACTTGGTGAAAATGACACATATGACGAAGCCTACAACAAGGGAATCGAAATGGTTGAGCGACTTAAAGATGCCTGCATGCTAGAAGCCCATAAGAAGGATTTTCTGAAGATGCATGATGTCGTTCGTGATTTTGCTATATCGAAAGAAAATTCCTCTTGGAATGAACACAATTATGTTATTCAAGCTGGAATTGGGTTGGCTGAGATATCACTATTAAAGTATCGTCTTCTGTCAGGAGAATATCTTGTAACGAAATTGAATGTCTACCTGATTGCTTAACGAAATTCCCAGAGACAACATCTTTACTTTTGCAAGACAATGAACCCCATGAGAAGATTCCCCATGAATTCTTTTTGGCATTTCCAGCTCAAAGAGTTTTGAATCTGAGTGGAGCTGGTATTAGAGCGCTGCCTTCTTCCATCAATAGTTTACGCCAACTGCATGCTCTAATAATACAAAATTTCCACATGTTGACAGAGTTACCACCTATTGGTAAACTTCACAATTTGAAATTGCTTGATTGTGATATTACGAGGGTATGTTGTCTGCCTCCCGGAATGGACAAGTTGACAAATCTGAAGGTATTAAATCTGCCTGTTGTTGATTTCAAGAACATCAGTAAAGGATTTTTCCTCAAATTGTCTAGCATTGAAATGTTAAATATGCTTGATAGAGAAATGATAAATCTGAGGCCATTAAGTCTTATTGGAGCAACTTGTTTTGATGAGATATCATCTCAGCACAGTATGACTTCTCTTTTTATTAGAGTGGCTAGCTCATCGATTTTCAACAAAGACCACACCTGGATGTCTAGATTGAAAAGATTTCACATTGATGTTGGGAATACTCCAACGCATGTACAACTCAACAAGTCAAGAAGGATGATAAATGTCTCAAAGTGTGAAATTTTCAGTAATGGAGAGCTCTAAAGCATGTTGCAGTTTGCTTCAGATTTGTACTTGGAAGAATGCATGGGTCTCAAGAAGTTGATTTCATACAACAGATTTGATGGATTAAAATCACTACACATAGAGAGATGTTCTTGTGATTTTGGACCTCCAGCAGGAAGTCGACAATTTGACCCTCTGCCAAATCTGGAACATATCAGCCTCGTTTCTGTAAATAGTTTGAAGAGTGTTTCTGATTTCAGTAAACTTCTGGGTCTAAGATTTTCTAAATTACGTCAACTAGAAATACACTTTTGTGCAAGTTTAACATGTTTTTTTACTGGTGGTGGAGTTTTTTCTGTACCCATGCAGTTGGAAGACATTTCAATTACCTTTTGTCCTGCAGTGCAACTAAGGCAACACGTGTCAACACAGAAATTCCAAGAGTTCAGAAGTTAGTGTTGAGAAACTTACCGAAATTTGGATCGTTGGGCGAGCCGCAGAGTATGTGGGAACACTTGAAGGAGCACGAGGTGATCAATTGCGACCGAGTAGAACACCAAAAGTTGCCTCCCTCTATTCTAACCACCAACGTCAAAGTAAAAAAAGGAGTCCTAGAGTGGTTGAACCTACAGACAGTTTCA
>ZL-0074
AAAACGACGTTGGTGAAGAATCTCAACAATGAGTTTCTAAAGGCTAATGTGTCAAGTTCTAAACATTCCTTTGGTGTTGTTTTCTGGGTTACAGTCCCCAAACTGCCGATAGAAATAAGAAACGTTCAAGGTCAAATTGCCAGCAGGTTAGACCTAGAGATAGATAACAACGGAAGTGTAGAGAGAACGGCAGGCAAAATCAATGCAAGGATCAAGCAAGAAAACAGTTTCTTTCTCATACTAGATGATGTTTGGGATGTTATAAATTTGAACGATGTAGGTGGGCCCCAACCTGTAGTTCCCGCAAGAAGTAAAGTCATTATAAATACTCGTTCTTTGGAGGTTTGTAGGCAAATGAGAACAGACATCGAGATGAATGTTACCACATTAAAGGAGGAG
>ZL-0075
TTGAAAAATGTGAAAGTTAATTGGCACATCACCTGAGATGCAGCGGAAACAATGTCAACTTTGATCCTTTTTCCATCAGTTTTACCATTTTTTGTAACAATGCTCTAAATTTGACTTGAAGTTGTCATCATCCCATTCCAGTTGGCTCCACTATTGTAATTTTCCTTCTATTATTTTGATGTTTTTGGAGGTTTGAATAGAGAGAGGCAACTTCGTAAATCCGTTACAAGCAATCACCTTGAGTTCCTCCAAGTGTTCCCACATTCTCTGTGGCTCCTCTAACGCTCCAAGTTCAGGTAAGCCATACAAGTCCAACTTCCGAAATCTTGGACTTTCTGAGTTGAAAAGTGTTGCCTTATCTCTCGAGTTGCATTGCACAAACAACTCTACCAAATCTCTACAACATGAAACTGTAATTTCTTCCAAGTGTTTGGGCACAGAAAAGCTCCACCATCATTGAAAAGACATGTTAAACTTTCACAGATATCCAGTTGGCATAATATAGAAAATCTAAGACCGAGATGTTGACCGAAATCAGAAACACTCATTAAATTTTCTACGAAACGTAATAACAACCCATTATTTTTAGTAATTTCAATCCATTAAAACTGTTTCATCCAATCAACTTCCTGAGACCCCTGCAATATTCCAAGTGTAAATCTGAAGCAAACTGCAACATGCCTGAGAGCTCTCCGTTACTGAAAATTTCACACTTGAGGACATTTATCACCCTTATTGACTTCTTGTCTGGCCCATAAATAATAGTTTCCCCAACTTCAATGTGAAATCCTTTCAATCTAGTCATCCAGGTGTAATCTCTATTGAAACATTATGAGCTATACACTAATTGAATGATAAGTCAGATTGTGTAGAGATGATATCTCATCAAAAGAGGTCGCTCCAAGACAGCCATGCGACATATTTAACATTTCAATTCTAGGAAATTTGAGGAAAAATCCCTTGCCGATGCTCTTCAAATCAGGAACAAGCATATTTAATAGCCTCAGATTTGTTAAATTTTCCATTCCTTGCGGCAGACTACGGAACTTTGTATATTCACAATCGAACACTTGCAAATTGTGAAGATTAGCAACAGGTGGTAACTCCCTCAACTTAAAGAAACTTTGTAGTATTAGAGAACGTTGTTGACATAAGCTATTGATGGAAGAAGCCAGTTCTCTAATACTAGTTTCACTCAGATTCAGAACTCTTAGAGCGGGAAATGCCAAAAAGAATTTGTGGGGTATTTTCTCAAGGGGTTCATTGTCTTGCAAAAGTAAAGATGTTGTGTCTGGGCATTTCGGGAAGCAATCAGGTAGACATTCAATTTCATTGCTTACAAAAGATATTCCCTTGACAGAAGTCAACAATTTAATACGTGATATCTCAGTCAACCCAATTCCATCTGGAAAAACAGAAGTGTGTTCATCCCCAAAGGTAATAGCTATCCATCTAGCAACATCACGAACCACATCATGCATCTTTACACAATCCACAATCTCCATCTTATCAGCTTCGAACAAGAAGGCATCTTTTAGACTCTCAATCAACGTGATTCCCCTGTTGTAGACTTGTTCATAAATGTCATGTTCACCGAGGATCCCCTCTGCCCACCAGCAATGTAAGAGATCATCTATCTGAATAGACGCTGGATATAATGAGCAATACAAGAAACAACTTTGAATATCTCGAGATTCTGAAGAATCATAACTCTACTTGATGACACTGTTAACCTTATCTTTTTCATTTTTGTTATTAGGTTCAGACCTTCTAAATGAATCCAAAGTATATTTCCAGACCTCGAACCTTGTCTTCCCTCTCATAGACGTTCCAATAACAGTGATGGCTAAAGGTAAACCACCACACTCTCTTGCAATTTCCTTTACCAATGGTTGAATATACGCCAGATTGGCAACATCTCCTGCATTTTTGACAAACAGTTGCCAAGATTCATCCTCCTTCAATGTGGTAACTCTCATTTCGATGTTTGTTCTCATTTGCCTACAAACCTCTGAAAAACGAGAAGTTATAATAACCTTGCTTCTTGAGGGACCTTCAGGTAGGGGGACACCTACATCATCCAAATCTATAGATTCCCAAACATCATATAGTACGAGAAGGAAAATCTTTACTTCCTCAAGCCTTTGATAGATTTT
>ZL-0076
TTACAATTGGATAGCTCGTCAATTTTCAATAGAGACCACAGCTGGATTAGTAGATTGAACAGGTTTCACATTGAAGTTGGGATACTCCAACAAACGTACAACTCAGCAAGTCAAGAAGGATGATAAGCGTCTACATGTGTGAAATCTTCAGTAATGGAGAGCTTTCAGGA
>ZL-0077
ACATTGGTGAAGAATATGAACAACGAGCTCTTAAAGAATGTGCCAAGTTCCAAAATTTATTTTGGTGTTGTGATATGGGTTACAGTGCCTAAACCTCTAATAGACATAAGAAAGATTCGAGAACAAATTGCCAGTAGACTAAGTCTAATGGTAGATAATGAGGCAAGTTTAGAAATCATTGCCGGCAAAATCTATCAAAGGCGCGAAGAAGAAAAGAGTTTCCTTCTCATACTAGATGATGTTTGGGAATCTATAGATTTGGATGATGTAGGTGTTCCCGACCTGGAGGTCCCGCAAGAAGCAAGGTTATTATAACTTCTTATTTTTCGGAGGTTTGTGGGCAAATGAGAACAAACATCGAAATGAGAGTTACCACAATGAAGAAGGATGAATCTTGGCAACTGTTTGTCAAAAATGTGGGAGATGTTGCCAATCTGGCATATATTCAACCATTGGCAAAGGAAATTGCAAGAGAGTGTGGTGGATTACCTTTAGGCATCACTGTTATTGGAACGTCTATGAGAGGGAAGACAAGGGTTGAGGTCTGGAAATATGCTTTGGATTCACTTAGAAGGTCTGAACCTAATAACAAAAATGTAAAAGATAAGGTTTACACTGTCATCAAGTGGAGTTATGATTCTTCAGAATCTCGAGATATTCGAAGTTGTTTCTTGTATTGCTCGTTATATCCAGCGTCTATTAAGATAGATGATCTCTTACATTACTGGTGGGCAGAGGGGATCCTCGGTGAACATGACACATATGAACAAGCCTACAGCAGGGGAATCACGTTGATTGAGAATCTAAAAGATGCCTGCTTGCTCGAAGCTGATAAGATGGAGATTGTGGATTGTGTAAAGATGCATGATGTGGTTCGTGATGTTGCTAGATGGATAGCTAGTACCATTGGGGATGAACACACTTCTGTTTTTCAAGATGGAATTGGGTTGACTGAGATATCACGTATTAAATTGTTGACTTCTGTCAAGAGAATATCTTTCATAAGCAATGAAATTGAATGTCTACCTGATTGCTTCCCAAAATGCCCAGACACAAAATCTTTACTTTTGCAAGACAATGAACCCCTTGACAAAATACCCCACAAATTCTTTTTGGTATTTCCATCTCTAAGAGTTCTGAATCTGAGTGAAACTAGTATTAGAGAACTGGCTTCTTTCATCAATAGTTTATGTCAACAACGTTCTCTAATACTACAAAGTTTCTTTAAGTTGACGGAGTTACCACCTGTTGCTAATCTTCACATTTTGCAAGTGCTCGATTGTGAATATACAAAGTTACGTTGTCTGCCGCAAGGAATGGAAAATTTAACAAATCTGAGGCTATTAAATATGCTTGTTCCTGATTTGAAGAGCATCGGCAAGGGATTTTTCATCAAATTTCCTAGCATTGAAATGTTAAATATGTCGCATGGCTGACTTGGAGCGACCTCTTTTGATGAGATATCATCTCTACACAATATGACTTATCATTCTATTAGAGTGGATAGCTCATCATGTTTCAATAGAGATTACACCTGGATGACTAGATTAAAAGGATTTCACATTGAAGTTGGGGAAACTTTTATTTATGGGCCATACAAGAAGTCAATAAGGGTGATAAATGTCCACAAGTGTGAAATTTTCAGTAACGGAGAGCTCTCAGGCATGTTGCAGTTTGCTTCAGATTTACACTTGGAATATTGCAGGGGTCTCAGGAAGTTGATTGGATGAAACAGTTTTAATGGATTGAAATTACTAAAAATAATGGGTTGTTTTTGTTCTTTCGGACCAGTGGAAGGAGGAAATGGACAATTTGACCCTTTGCCAAATCTGGAATATCTCGACACGTTTTGTTGAAAATTTAATGAGTGTTTCCGATTTCGGTAAACATCTCGGTCTTAGATTTTCTAAATTATGCCAATTGGATATCTGTGAAAGTTTAACATGTCTTTTCAATGATGGTGGAGCTATTCTATGCCCAAACACTTGGAAGAAATTACAATTTAATGTTATAGAGATTTGGTAGAGTTGTTTGTGCAATGCAGCTCGAGTGATCAAGCAACACTTTTCAACTCAGAAATTCCAAGATTTCAGAAGTTAGAGTTGTATGGCTTACCTGAACTAGGAACGTTGGAGGAGACATGGAGAATGTGGGAACACTTGGAGGAACTCAAGGTGATTGCTTGTGACGGATTTAGGAAGTTGCCACTCTCAATTAAAACCTCCAAAAACATCAAAATAATAGAAGGAAAATCACAATGG
>ZL-0078
ACGTTCAGGGTGTTATAATTGGATAGCTCGTCAATTTTCAATAGAGACTACAGCTGGATTAGTAGATTGAACAGGTTTCACATTGAAGTTGGGAATACTCCAACAAACGTACAACTCAGCAAGTCAAGAAGGATGATAAGCGTCTACAAGTGTGAAATCTTCAGTAATGGAGAGCTTTCAGGCATGTTGCAATTTGCTTCAGATTTATACTTGCACGAATGCATGGGTCTCAGGAAGTTGATTGCTTACAACAGATTTGATGGATTAAAATCCCTACACATAGAGAGATGTTCTTGTGATTTTGGATCTCCTGGAAGAAGTTGACAGTTCGTTCCTCTGCCAAATCTGGAACATATCAGCCTCGTTTCTGTAAATTATTTGAAGAGTGTTTCTCATTTCAGTAAACTTCTGGGTCTAACATTTTCTAAATTACGTCAACTAGAAATACATTTCTGTGCAAGTTTAACATGTCTTTTTACTATTGGTAGAGATTTTTTTTTCCCAAGCAGTTGAAAGACATTTCAATTACTTTTTGTGCTAAGCTGGTACAGTTGTTAGTTCAATGCAGTCCAGCTAAGGCAACACTTGTTAACACAGAAATTCCAAGAGTTCAGAAGTTAGTGTTGAGAAACTTGCCAAAATTTGGAAAGTTGGGGGAGCCGCAGAGTATGTGGGAATACCTGAAGGAGCACGAGGTGATGAATTGTTGTCGAATCGAACACCAGAAGTTTCCTCTCTCTATTCAAACCACCAAAGTCAAAGTAAAAAAAGGGAGTCCTAGAATGGTTTAACCTACGGACAGTTTCAGGTGATATGCCTATTAACTTTCAGATTTTTCAG
>ZL-0079
CAACAAAATGTAGAGAGCACGGCAAGCAAAATCTGTGAAAGGCTCTAGGAAGAAACAAGTTTTCTTCTCAAAATCTGTGTATGTGTGCCCCTACCTGAAGATCACATAGGAAGCAAGGTAATTATAACTTCTCGTTCTTTGGAGGTTTGTAGGAAAATGAAAATAGACACAGAAATGAACATATTCACACTGAAAGAGGATGGATCTTGGAAACTTTTTGTCAAAAATATGGGAGATGTTGCCAATCTGGAGTATATACAACCATTGGCACAGGAAATTACAAGAGAGTGTGATGGTTTTCCATTAGCAATCACTGTTATTGGATCATCTATGAGAGGAAAGATAAGGGTCGAGCACTGGAAAGATGCTTTGGATTCATTTAGATGGTCTAAACCTTATAACATAAATGTAAAAGATAAGGTTTACAGTGTCATCAAGTGGAGTTATGATTCTTTAGAATCTCGAGATATTCAAATTTGTTTCTTGTATTACTCCCTACATCCGGCGGCTATTCTGATAGATGATCTCATACATTATTGGTGGGCTGAGGGGTTCCTCCACTACAACACATTGCATATGTGGCTATGGAATCTTAGCTACAAATTA
>ZL-0080
TTGGAATCTTTTCAGGTATGCATCATCGGTGTGTGGGGTCAGGGAGGAGTTGGGAAAACTACTTTAGTGAAAAATTTGAACAATGACCTCCTAAAGAATGTGCCAAGTTCCAAATTGTCTTTTGGGATTGTGATATGGGTTACAGTGCCCAAACCTCCAATAGACATAAGAAAGATTCAAGCTCAAATTGCCAGCATATTAAACCTAAAGGTTGATAACGAGGGAAGTGATAAAAGCATTTCCAGCAAAATCTTTCAAAGGCTCAAGGAAGAAAAGAGTTTCCTTCTCATACTAGATGATGTTTGGGAAACTATAAATTTGGATGATGTAGGAGACTCAGAGCATTTCACTGTCCTGACAGGATTGCATCAGGGATCTACTCTTAGTCCCTTTTTGTTTGCGTTGGTAATGGATGTGTTGACGCGGCGTATTCAAGGGGAGGTGCTGTGGTGTATGCTTTTTGCAGACGATGTAGTTCTTATAGATGAGACTCGAGGGGTGGTGAATGACAAATTAGAGGTGTGGAGGCAAACTCTTGAGTCTAAAGGGTTCAGGGTGAGCAGAAGCAAGACAGAGTATGTGGAATGCAAGTTTAATGACGTGAGGCGGGAGAATGAGGTAGTAGTGAAGCTGGAAGCACAGGAGGAATGTAAGAGGGATAAGTTCAAGTATCTTGGGTCCGTGATCCAGAGTAACGGTGAGATTGACGAGGATGTCTCGCACCGTATTGGGGCGGGATGGATGAAGTGGAAACTCGCGTCGGGGGTGCTGTGTGATAAGAAGGTGCCGCCCAAGCTTAAAGGCAAATTCTACAGGGTGGTAGTCCGTCCGGCCTTGTTGTATGGAGCGGAGTGTTGGCCAGTTAAGAACTCCCACATCCAAAAAATGAAGGTGGCAGAAATGCGGATGTTGCGCTGGATGTGTGGACTGACCCGAGGGGATAGAGTTCGGAATGAGACTATCCGGGAGAAGGTTACTTGGTGGGGGTTTTATTCCTGTTATGATTCCGTGTTCTGTGTTCCATGTTTTATTACGAATCTGTGTGCTTTCCTCTGCTTTCCTCTGTTTTATATTACTTATGGGTGCCGTATTTATGTTATGTAAGCTGCTTCTGTGCTTTACTATGTGTTTGTGTGGTATCTCGTGCCTTGAGCCGGGGGTCTATTGGAAACAACCTTTCTACTTCATCAGAGGTAGAGGTATGGACTACGTACATCTTACTCCCCCAGACCCCACTAGGTGGGAATACACTGGGTTTGTTGTTGTTGTTGTTGAGGTGTGCCCCAACCTGAGGAGCCCACAAGAAGCAAGGTCATTATAACTTCCCGGTTTTTGGATGTTTGTAAGCAAAGGAGAACAAACACCGAAATGAAAGTTGCCACATTGAAGGAAGATGAATCTTGGCAACTATTTGTCAAAAATACTGGAGATAGTGCCAAACTAGAGCATATTCAACCTTTGGCACGGGAAATCGCAAGAGAGTGTGATGGTTTACCTTTAGCCATCACCGTTATTGGAACATCTATGAGAGGGAAGACAAGGGTCGAGCTCTGGGAAGATGCGTTGGATTCACTTAGAAGGTCTGAACCTTATAACAAAAATGTAAAAGATAAGGTTTACAACGTCATCAAGTGGAGTTATGATTCTTTAGAATCTCTGGACATTCAAAGATGTTTCTTGTATTGCTCCTTATGTCCGGTGGTTGTTCCAATAGATGATGTTATTCATTGCTGGTGTTCTGAGGGGATCCTCGGTGAACATGACACATATCAAAAAGCCTACAACAGGGGAATCAAAATAGTTGAGACTCTAACGGATGCCTGCATGCTAGAAGTCCATATGGTGAATTTTTCTTGGACGAGGTACGTGGATTGTGTGAAGATGCATGATGTTGTTCGTGATGTTGCTATATGGATAGATAATTGCTTTAGGAATGAACAGAATTCTCTTATTCAATCTGGAATTGGCTTGACTGAGATATCACATGTTAAAGTATCAGTTTCTGTCAAGCGAATATCTTTCATAGGCAACAAAATTGAACATCTACCCGATTGCTTCACGAAATGCTCAGTGACAGCGTCTTTACTTTTGCAAGACAATAAACTCCTTGAGGAAATTCCCCATGAATTCTTTTTGAACTATCCCGCTCTAACAGTTTTGAACCTGAGTGAAACTGGTATTAGAGCACTGCCTTCTTCCATCAATAGTTTATGACAACTACGTGCTCTAATACTACAAAATTGCCCCAAGTTGACAGAGTTACCACCAATTGGTGATCTTCACAATTTGCAATTGCTTGATTGTGATAATACAAGGTTATCTTGTCCGCCGCAAGGAATGGACAAGTTGACAAATCTGAGGCTATTAAATCTGCCTGCATATGATTTGAAGAGCATCAACAAAGGATTTTTCCTCACATTATCTAGCATTGAAAAGTTAAATATGCTGGAGACCGAACATTATAATACCTACTACTATGTAGATATATTTTCTAGTACCTCGCGAAATTTTAAAGGGACACTTCTTGGGCCAACTTCTTTTGATGAGATATCATATTTACACAATTTTACTTCTCTTTTCATTACATTAGAGAGCTCATCAATTATCAACAGAGACCACACCTGGATGGCTAGAGTGAAAAGATTTCACATTGAAGTTGGGAATTTTCCATATCTGATACATTTCAAAAAGTCAGCAAAGACGATATGCATTTCCAATTGTGAAAATTTCAATGGAGAGCTCTCAGGCATGTTGCAGTTTGCTTCAGATTTGCACTTGGGAAATTGTACGGGTTTCAGGAAGTTGATTGCGAACAAGAGTTTTAATGGATTAAAATCATTAGACATTTGTCAATGTTTTCGTGATTTCGAACAAGTGGAAGAAGGATGTGGAATTGACCCTTTGCCAAATCTGGAGTATCTCAAGCTCGAAATACATTATAATTTAAAGAGTGTTTCTGAATTCAGTCAACATCTGGGTCTAAAATTTTCTAAATTACGCCAATTGGATGTATTTAGTTGTTATAGTTTAACACATCTTTTTTATGTTGGTGGAGCTAATTGGAACTAATTGCAATTAAAGATTGTCCTCAGTTAGTACATTTGTTTGTGCAATGCCGCTCAAGCGATCAGGCAACACTTGTCGACTCAGAAATTCCAAGAGTTCGGTGGTCAATGCTGGTGTATTTATCACAATTAAGAAGGTTCGGGGGGCCACAGAGTATGTGGGAACACCTGGAAGAACTTGAGGTGATAGGTTGCTCCAGACTAAGGAAGTTGCCTCTCTCTATTCAAACCTCAAAGAACATCGTAATAAGAGGAGATCCATTTTGGTGGAGC
>ZL-0081
CGTACCTCTAATTGTGTCGAAGGCCTCAACTTTAAGCATGTCATTTCCCAAACACTCTAATTGCTCTTGCCGAATCCGGTCAGCAGAATTTACAAGGGAAGAACAGCACTGATGTAACTCAATTAGCTGCAATGTCATACTATCTGCAAACCCTCTAGGAATCCGTTTCAAGCGCAAGCATTTTCGTATTATTATGCGCTCAAGACATGGGAAGATATCATCTGCGGCTGTCCAATGATCAAGAGATAACCCCTCGAGGAGCAAGAATTTCAATTCAGGAAATCCAATCTCCGTTACTTCCCATACTGTTTTATCCAAATCGGTACTATCTCCAAAGGCATCAGTCTTCAACTGGAGCACCTCGAGTTTGGGCAACCTGCTAATGATAGTCATGCTCTCCCATGATAGACAAGTTTGGTGAAGTGTCAGCTTCTTGAGATTTGGTGGGAAAGAACTTGGTTGTGGAAGACACCTACGAGAACCATACCTGAAGTAGCCGTAATAAAATTCAATATGTAGTGCCTCGAGCTCATGCAAATATATAAGATTATCGAGGCATTTAGGCTCACGATAAAATTCATCACTATCGCCAGAAATCCCCAATTTTCTCACATTTTTAATCCCGTGAAATATTTCTTTTGTGCAACAAAGAGGACTCAACCCAGTAACACTTTGCAAGTTCTCCAAAACCCGGTACTTAACGTCATCAGCTGAGTCATCAGCTGATATCTTTGGAGGAGAATTCAAATAAATGCTTCTACAGTTAACATGCCTCAGCTGAGACATTTTCCAAATTCCATTTGGTAATTGCATCGTCTTAGTACGTGATGGTGATCCATCGTCTAGAAGAAAACTGAAAGTTTGTAAATTCAAAAGTCTGTAAATCGGTAGATATTGAATAACCACAGAACTCCTCACAGCGAAATACCTTAAAGAAACTAAGTCTGATAATTCGCGGGGGGCATATGTCAACTTCAATCTCCCCAAGTCTAGTACTCTAAGTAGTTTGAAATGGTCTTGTCCTAATAAAACATAGGACCCCATATATTCAGAAAAGTGAACAGAACGTGTTTTGTTATAAGCAAGAAGGGGAGAAAAACAACCTCGATATGAACAAACTGAAACCCACCGACGATCTTGAGGAACAATCCTTTCGGGATCAGAAGCTGAGGGATCTAAAATATACAAAAGATTCTCACTTTCAGCTTCTCTCAAGCATAAATCATGAAGAAGATCATGAATCCTACATGTCTTGATTTTTCCATCCAAACTTCGCTTGCTAACGACAACTAGACTTTTATCAATAAGATCATGTAAAAGACTACCGGCCACTTTTTCCAAATCCCCATGCCCCCTTATCTCAAAAAGTCCTTCTGCAATCCATAATCTTATCAACTTTTTCACAGAAATCTCAGTAGCTTTTGCGAAAACTCCAAAATACAGAAAGCAAGATTTCAAATGTGAAGGAAGATGATTGTAGCTCAAAGCGAGCACTCTTGAGCAACGTTGATAATCATCAACGTTTACCAATGAGCTCACACCTTGAGCTACTTCATTCCACTCCTCCAGCGTCGTCGTGCTAGAGAGAGTTCCTGCAACCACAGAAATTATTAGCGGTAATCCATTGCAGTTTTCAACAACTATCTTTGCAACATCCTTAAATTTGGTTGGACTATCTACTTTGCCAAATGCCTTCTGGCAAAACAAATTCCAACTTTCCTTTGGCTCCAGGGGACGCATTGGAAAAGGATCCTTAGGAGAGCTAGCATACCGAGCAACCTCCAGAATGCGAGTAGTCAACAATATTCGACTCGCTTTATTGTTTTCTGGAAACCATAGTCTAATATCATCCCAGGCTTTCCTACACCATATGTCATCCACAACGATCAAATACCTTCTACCCTTGAAACTTTTTTGCAAGCGATCCGCTAATTCCGCATTTTTCTTTTTTTCTTCCTCATCATTTTCCTGATCTTGGGGATTGATCTCTTCTTTCACCCCAGTAGCGTATTGAAGGAGGGATAGAAGCATATTTCTTAAACTGTAGTCCTTGGACACAGTAATCCATCCACGGACATCAAAGAAGCTCACAACTGCGGGATCAGAAAACAATCTTTTTGCAAAAGTTGACTTGCCTATGCCACCCATCCCCACAATAGAGATGACTTCCATTTCAGATGAGTCTCCGGTAAGTTTACGCAGCATGAGCTCTTGTTCAAAGTTGTACCCCACCATGTTGTTCTCAATGGCTGAAACATCCAATTGCGGTGAATAAGAATGACCAACTGAACCATTTCTAGCTTGCAGCTTGTTATTCTTCGTCTGCTTGTTGAGCTCTTGCTTCAGAGAATCGATGTTTTCTATAGCTTGTTGCAAGATCTTAAGAAGCCTCTCATTCGCCTCTGTTCGAATATGTTCATCCTTCTCCCTAACCAGCAATACTTGTGATTCGACTTCATCTTCTACGTCATTTGCTAGATCTTTAACCTTTTTCTGCAGATCCTTCATCAGTTCATCATCAGAATTGTCAAGAAACTCTAGGAGAGAGCCAACCGCGTCGTAGAGTGATTCCAAGTGTTCTTTGTTACCCTCCTGAAGGTCTAAGCTGGATTGTGAAATCAGGTGCATTGTTCTCATCAGAGAAGTTACAGCAGCATAAGCAGCCATCTCTCGTGCTAAGTACCTTTAGCGATGTATAGAAGATTTGTGAATGAATTAAGAAATTTGCAGAAAGTTGGCACTCGAAAAGGATAGAATAATGCTAAATATGTTGAGCATTCTGCACACTGGAAACAATAAAGAATGATAAGCAGGACAACTAATTATGTCAAAGTCAACATAGGTAATCGTTAATTTCAAGCAATTGTAACTCTCATGAAGTTTTCCTAGAACAAACAAAACGCCTAGTTATCCCCATAAGAGAATAATAGAACAAACAAAGAGTCTAGTTATTACCATGAGAGAATAACAGAAAAAACAAAAAGTCTAGTCATTCCCATAAAAGAATAACAGAAGAAACAAAAGTGGAAGAACCATTATTGAGTCTCAACAACTAGAATATATTTATCAAATTAAAGTATTATTAATAATGAAACAAGAAGGCAGAAGCAATATCAAATCAGAAAACATGAAGGAATTCTGCAAATTACCCGAAATAATTTAGACATTCTAGCGAAATCGCATGTTGATATCATTATTATAGTTATGAAATCTAAAACACATTGTCAAAGATGTGTTCAAGTCCTGAAGCGAAGCGTAAAACATGTTGAGCGCTTTGCCTCTTTTAATATGCACTTTAGTGTTGTCATCAAGGCTTTAAGACATACTCTTCCTTGCCAATTATTGTCTGCCGAAGAAGCGACACTAAAAATTACTTTATCATAATTTTTTGTTTCCTGTTCTTTGTCCATATATTTGTTATTCATGCCAATTACTATTAGTCAATAAATAGGTAGTCTTTCTAAATTGTTAATATGATTTTGATATTTTGTCTTAAAAGCTGAAGACTAGAGAAATCCTTCACCTATCAGGAACTTTACAAGTCACTGTTGACCAAAATTTACACTTACGTTCTGATAATAGATGGGTTGCTTCGTTTCGATTTGGTTAATCAACACTAATGTACTCATCTCACTATTAGCAACAAACTTGAACTACATAAATCTTTGGTCTATCTATCATTTTGCATCATTCAAACTATAATCAGTACAAAATAATATCTTCATATGAACACATCATTTTCTAATGCAAGGTACATTTTCACAGCATATGCATTCCCATGCTAATTTTGAAAACACCAAAAACATTCGCACATAGACCAGTGGCGGAGGTAAAAGTCCACCTGTATGTTTGACATAAATTATCTATTTGCGTTGAAATTTTGGCTTCGCCTCTGACATAGACAGACATGTACATTAATGCAACTAGTAAATCGAGCGAAATTCAGAACATTCATCATTGACACAAGCATAACACACTAAAATTATAGATTTCAAAACATCACTAGCTACATTGACTTGATAAACAAAATTTATGTCATGTAGTTACAAAAGTTGACTAACCTATCTCCCATCCAGTAATTTACATCATGTAGTTACAATAGAGATGAGAGTCCAGTAGGTTGACCTTGCGTGTGGTCTTGTTCAATGTTGTAACTGACCATGTTGTTCTCAAGGGTTGAAACATGCGATCGTGGTGAACTAGAACCACCAAATGACCAATTTCCAGCTCGCATATTATTACTCTCCTTCTTGATGAGTCCTTGCTTCACAGAATCGATGTCTTATGTAGCTCGTCACAAGATCTTAAAGAAGCCTTTTTATTGGCCTTTGTTGGAAAGTGGAAGACTCGTTGCAACATTGTCTTCTACTTCATGTGCTAGATCTTTGACCTTATTGTTTCGTCATCAGAATTGTCAAGAAACTCTAGCAGAGAGACAACCTTTTCGTAGAGTAATTTCAATTGTTCTTTGTGACCTTCACCAAGGTTTACGTTGGATTGTGGAAACTGTTGTATTGTATGGTTCCCAATAGAGAAGTTACGGCAGCCATCTTGATTTCTAATTCTGCATAGAACCTTCAGAATATACGAAACTCAGATGAAATTCTGTAAATCTTCGTTTGAATCTTCTTCAACCGTTTTCATTACTTCTCCATGATCTTCATCAAATTCTGTCAATTACAAATGAATTTTCTGAAAGCGTAACACATATTTAACATATCTTACTTCGACCAGACAACACCACTGTTCAAAATATCCTCTTATTCATAGATGTAGGTAACCGTTTTTTTTTCTTTGCAAAATTCATGTGCCAACAGTTCGAGTTTAGAGGTCACATTCCCTTTTATTCAACTAAAAAGTACATGATGTAGTCTAAAACAACACACAATTTAATTCTACATTTACGATTCATTTTCCTTATCATATTGAACTCAATGCTATAGTAGTTATGCACAGAATATCATATCACAATCAATTGGTGAATTCTCATCGTCTGATTTAAACACAGTTCATATAATAGATGCTGAAGATTCATCCTAGATTATTTAATTACCTCTAATTGTGTCGAAGGCATAAACTTTGCGCATGTCACTTCCCGAACTCTCTAACTGCTCTTTCTGGATCCGATCAACAAAAGTCACAAGGGAAGGCCTACATCCATGTAATTCAATTTGCTGCAGTGTCATACTATCCGCAAATCCTTGAGGAATCTCGTGTAAGTACCTGCAGTTTCTGATAACTACACGCTCAAGGCATGGGAAATAATCATCGGCGGCTCTCCAATAAACAAGTGTCGACTCCTCGAGGAGCAAGAATCTTAATTCAGGAAATCCCATCTCTGTTAACTCCCAGACTATTTTCATATCAAAGGCATATTTCTTCAATTGAAGCACTTTGAGTTTGGGCAACTTGCTAATGATCGTCATTTCCTTCCAAGGTAGACGAGTATTGTTAACTGTCAGTTTCGTGAGATTTGGTGGGAAAAATTCCAGACGCGGAAGCCTTATGAAACTATATATGTAACCTTCAATACTTAGCTCCTCGAGCTCATGTAAACATATCAGATTATCTAGGCATTTGAGCTTACTACAAATTTCATGCACCATGTCAAAAATCTGCACTTTTTTCACTTTCTTAATCCCTTCAAAGATTTCCTTTGTGCAACAACGCGAACTCAACCCAGAAACACTTTGCAAGTTTTCCAGAGCCCGATACTTAACTTCATTAGCTGATAATTGTGGAGGAGAACACAAGTACATCCCCTGGAGATGCCTCAATTGAGACATTTCCCAAATTCCATTTGATAAAATAATGGGAGGGCTTGCTCCTCGATAACTTTGACGGAAGACTAAAGTTTGCAGATTCCAAAGTTTGGAAATCGATAGATCTTTAGTAATCTTACAAACCATCATAGAAAAATACCTTAATGAAGATAACTGTACTATTTCTCTAGGTAAATCGTAGCAGCTCACTTTCTCCAAGTCCAGTACCCTAAGAAATTTGAAATGGTTTAGTCTTAACACAAGACGATCTATGCTTATACTGAAAGAAATATGAAGAGAGCGCGTTTTGCTACGCATAAGATCATCAAAACGAATGGAAGAAAAGTAACCTCGTGTTGAATGAAGTGACACCCACCGACTACCTTTAGGAAAAACTGTTTGGTGTCCTTTAGAAACTGGGGGATTTAAAACATACAAGAGATTCTCACTTTCAGCTTCTCCCAAACATAAATCATGGAGAAGATCGTGAATTCGATATGCCTTGATTTTACCGTCCAAACTCTGCTCGCCAACGACAACTAGACTTTTATCAATAAGATCTTGTAAAAGACTAGAACCCAATTTTTCTGGTTCCTCGAGCCCTTTTAGCTCTAAGAGTCCTTCTGCAGTCCATAGTCTAAGCAACTTCTTTACTGAAATCTCTCTAGCTTTTGGGAAAACTCCAAAATACAGAAAGCAAGACTTCAAGTGCGGAGGAAGATGATTGTAGCTCAAAACGAGTACTCCTGAGCAACGTTGATAATCATCAAGGTTTACTAGTGAGCTCACAGTTTGAGCTACTTTCCACCACTCATCCAGCGTCCTCTTGCCGGATAAAGTTCCTGCAACCGTAGAAATCACAAGTGGTAATTCTTTGCAGTTTTTCACAACTTCCTTTGCAACATTGTCAAATTTCATAGGACAGACTTTTTTGTCAAATGCCTTTGGGCGAAACAAATTCCAACTTTCCTCTTGCTCCAGGAAACGCATTGGAAAAGGAACGTTCGGAAAGCTAGCATATTCAGCAACCTTCATGTCACGAGTAGTCAATAATATTCGACTTCTATTATTGTTTTCTGGAAACCTAGTTTAAACTCATCCCAGGCTTCCATGCTCCATATGTCATCCACAACAATCAAATACCTCCTTGCCTTCAAACCTTTTTGCAAATGATCTTCTAGATCTTCATCGCTGAATTTATCAAGCTTTTCCTTCACCCCAATAGCATCTTGAAGGAGGCATGCAAGTATATTTCGATAATTATAGTCCTTGGACGCAGTAATCCATCCACGAATATCAAAGAAGCTCACAATTGAGGGATCATAATACATCTTTTTGGCAAAAGTAGACTTACCAATACCGCCCATACCAACGATGGATATGACTTCCAGTTGAGACGAACATCCCCTAAGCTGACTTCGCATACAATCTATTGTGCCCCCCCATGTCATTCTCAAGGGATGAAACATGGAATTGTGGTGAACTAGAACCAACAAGGGAAGGGTTATTTCTAATTTGAGAATTGTTATTCTTCTTCTTCTGCTGATTTTCCTTGATAGAATCAACGTCTTCTATAACTCGTTGACAGAACCTAAACAGCTTCCCATTGTCCTTTGTTGGAAGGTGCAGGACTCGTCGCAGGATCTTAAGAAGCGTCCTTTGAGCCTCTCTTTGAATGTATGATTCAACTTCGTCTTCTACTTTTTCTGCTACATTCTTGATCTCTTTTCGCAAATCTATCATTGTTTCATCATCAAGAAACTCTAGCAGAGAGCCAACCTTCTCGTAGAGTAATTTCAACTGTTCTTTATGATCTTCCAGCAGATCCATGTTGGATTGTGATACAAGGTGTATTGTTCCCATCAGAGAAGTCACAGCTGCATAGGCAGCCATTTCCCAAACAAGTACCTTCAGAGATCTTAATGGCTCTCAACTGTTGTACACAAAACAACATAGTTTGCCAAAGTCAACTATTGCACATTGTACACAATAAGGGGTCGTTTGTTACGCGGAATAAATTATCATGGGACCTACATCAAAGATAGAAAGGTTGTTTTCGATGAACCTTGGCTCAAGAAAAGCAGTTCAAACCAGTCTGACTACAGAGAATAACAAAACAAACAAAAAAGAGACATATTTTTGTTGCTTTCCCTCATTCAATTTGGTCCACACAAACAAGGGATAAGGAAGAAAAATGGCCAAACAGAAGTCAACTATTGCACATTGTAAAGTGGTCGTTTGTTACACGGACTAAATTATTGTGGGACTATAGTCCCAGACTTAATTGGCGAAGCTAAGAATTTTGCCAAGGGCGGCCTGGTGCACTAAAGCTCCCGTTATGCGCAGGGTCCGGGGTAGGACCCCACTACAAGGGTTTTCGATAAACCTTGGCTCAAGAAAAAATAGTTTAAAGCAATCTGTGTACAGTGAATAACAAAACAAACAAAAAAGAGATACGATATATCACAGTCAACATAGGTAGTCATTAATTTCAAGCAATTGTAACTCTCATGAAGTTTGCCTAGAACAACAAAAAGCCTAGTTATTCCCCTAAGAGAATAACAGAACAAACAATAAATCCAGTCATTCCCTTAAGAGAGTAACAGAAAGTCTCAACAATACAATATTTTTACCAAAGTATAGTATTATTAATAACCAAACGGTGACTGATAGCTGGTCTGAATAGACTTACAGAATATTGAAACAGTCCTAGATTCTTCAAACTAGAAAAATTATATGAACCAGACAAGAAGGCAGAAGCAATACAAATATATAAAGACGTAAACACACGATATGTTCAGATGAAAGCCCCTCAACCTTACCTAAATCAAATAACATGTTCATATTCAACCACACAAGCTTTGGCACATTGAATGCTTTTCTAAAACATATATTACAGGAAAAAAAAAAAATCTTATTCTGCCTCCCTAGCTTTTCTATGCAGTCTCAAAACTAGAAATCAAGAATATTGAATCAGTCACATTAAGTAACTATATTAGTATTGCAATACCAAAAACTATACAAACATAAAGAGGAATACCAAAAAAAGTTGATAAGAGAAATATTACTCAATCAGAACAAGGAACCTTGCAAACTAAAACGGAACAATTTTCACATTCCCACTAACTTAGAGGTATATAGATCGTTTCTGGTAAACTCTTGACTTAAGGAAAAAATAGTCCAAAGCAGCCTATAAATATAAAAGAAAGTAATAAAAGTACAAGAAATAATGTTTAGTAACAAATCAACAAGTAGCAACATGACACTAATTACAACAAAACAATATAGATAATCAAAATACAAGAAATAATAGGAGCAATATTACAACTACGAGTGTGGACAGATAACAACAATATGTTGCTATCTACTAACCTTCTATTCTAATCCGCATTTCTGCAAGAGGCTGTTTCCAAGGCTTGAACCCATGACCTCATGGTCACATGACAACAACTTTACCGGTTACTCCTAGTAGGATAATGTGTTGTATTAAAAAAAAATGGTTAAAAAAAAAATCAAATGTTGACCTTAAGTTGACCTTGCGTGTGGTCTTGTTCAATGTTGTAACTCACCATGTTGTTCTCAAGGGTTGAAACATGCGATCGTGGTGAACTAGAACCACCAAATGACAAATTTCCAGCTCACTATTACTCTCCTTCAGCTTTATGAGTCCTTGCATCACAAAGTCGATGTCTTATGTAGCTCGTCATAAAATCTTAAAGAAGCCTTTTTATTGGCCTTTGTTGGAAGGTGGAAGACTCGTTATATTATCTTAAGAAGCACCTTATGAGCCTCTTCCTAATGTGTAACTCAACTTTGTCTCCTACTTCACGTGCTAGATCTTTGACCCTTTCAGCAAATCGTACTTCATTTTCATCATCAGAATTATTTTAATTGTTCCCAACAGAGAAGTTACAGCAGCCATCTCGATTTCTAATTTTGAAAAGAACCTTCAGAATATACGAAATTCAGATGAAATTCTGTAAATCTTTGTTTGAATCTTCTTCAACCATTTTCATTACTTCTCCATGATCTCCATCAAATTCTGTCAATTACAAGTGAATTTTCTGAAAGTGTAACACATATTCACATACTTTAAACAGATTTAACATATCTTACTTCAACCAGACAACACCAGTGTTCAAAATATCCTCTTATTAATAGATGTAGGTAACCGATTTTTTGCTTTGCAAAATTCATGTGCCAACAATTTGAGTTTAGAGGTCACATTCCCTTTTATTCAACTAAAAAGTACACGATGTAGTCTAAAACAACACAATTTAATTCTAAGTTATGATTCATTTTCCTTGTCATATTGAACTCAATGATATAGTAGTTATGCACAGAATATCGTATCACAATCAATTGGTGAATTCTCATCTACTGATTTAAGCACAGTTCATACAATGGATGTCGAAGATTCATCCTAAATTGTTTAATTACCTCTAATTGTGTCGAAGGCATAAACTTTGAGCATGTCACTTCCCGAACTCTCTAACTGCTCTTTCTGGATCTGCTCAGCAAAAGTCACAAGGGAAAGCCTACATCCATGTAACTCAATTTGCTGCAGTGTCATACTATCCGCAAATCCTTGAGG
>ZL-0082
GACGACTTCACATCTTGCTTTCTGTATTTTGGAGTTTTCGCAAAAGCTAGTGAGATTTCTGTGAAAAAGTTGATAAGATTATGGATTGCAGAAGGACTTTTTGAGATAAGGGGGCATGGGGATTTGGAAAAAGTGGCCGGTAGTCTTTTACATGATCTTATTGATAAAAGTCTAATAAAAGTCTAGTTGTCGTTAGCAAGCGAAGTTTGGATGGAAAAATCAAGACATGTAGGATTCATGATCTTCTTCATGATTTATAATTGAGAGAAGCTGAAAGTGAGAATCTTTTGTATATTTTAGATCCCTCAGCTTCTGAACCCGAAAGGATTGTTCCTCAAGATCGTCGGTGGGTTTCAGTTTGTTCATATCGAGGTTGTTTTTCTCCCTTTCTTGCTTATAACAAAACACGTTCTGTTCACTTTTCTGAATATATGGGGTCCTATGTTTTATTAGGACAAGACCATTTCAAACTACTTAGAGTACTAGACTTGGGGAGATTGAAGTTGACATCTGCTCCCCGCGAATTATCAGACTTAGTTTCTTTAAGGTATTTCGCTGTGAGGAGTTCTGTGGTTATTCAATATCTACCGATTTACAGACTTTTGAATTTACAAACTTTCAGTTTTCTTCTAGACGATGGATCACCATCACGTACTAAGACGATGCAATTACCAAATGGAANNNNNNNNNNNNNNNNNNNNNNNNNNNNNNNNNNNNNNNNNNNNNNNNNNNNNNNNNNNNNNNNNNNNNNNNNNNNNNNNNNNNNNNNNNNNNNNNNNNNNNNNNNNNNNNNNNNNNNNNNNNNNNNNNNNNNNNNNNNNNNNNNNNNNNNNNNNNNNNNNNNNNNNNNNNNNNNNNNNNNNNNNNNNNNCCAAACTTGTCTATCATGGGAGAGCATGACTATCATTAGCAGGTTGCCCAAACTCGAGGTGCTCCAGTTGAAGACTGATGCCTTTGGAGATAGTACCGATTTGGATAAAACAGTATGGGAAGTAACAGAGATGGGATTTCCCGAATTGAAATTCTTGCCCCTTGAGGGGTTATCTCTTGATCGTTGGAGAGCCACGGATGATTTCTTCCCATGTCTTGAGCGCATAATAATACGAAAAATGCTTGCGCTTGAAACAGATTCCTAGAGGGTTTGCAGATAGTATGACATTGTAGCTAATTGAGTTACATCAGTGCTCTTCTTCCCTTGTAAATTCTGCTGAACGGATTCGGCAAGAGCAACTAGAGATTTTGGGAAATGACATGCTTAAAGTTGAGGCCGTCGACACAATTAGAGGTACG
>ZL-0083
GGACAGTCTGGCGTACACATGAATACCATCGGTCTCATAGTAATTTTTGATGGATGGGATCCGTCCAACCTTTGAACGAATGCTGCTTCCTTTGCCGCGTATACTGTCTACGAGTTCTGATGAAGCGGCTTTCAGATTCATCTGTTTCAAATTGGTAAGATATTCAAGTCCTTGAGGAACCTCCTTCAGTTGAGGACAATTGTATATATGCAAGCGCACGAGTTTTGGCATAACGCCTTCCAGGAATACTATTTCCTCCAACTCTGGTAAGCACGAAATGTGTAGGTCCTCGAGCTTTTGGAATCCTGATTCGAAGATCAGCTGTTTCTTGCTGGTGTAGGCATTAACCAACACGAGATGCTCCAAACTCGGAAGCTCACTGATGCAGCGGATAGGATCCTGATCTTCAGGCAATTGGCTCCAATGCAAATGCAAATGCATAACGTTGAGCATTGAGGAAAACCAACGAGGCACTTTGCACATTTTTCCGACTAAAGTAACCTTCCTGAGAATGAGTGGAGTCTCCGAGAGATCGTCTAGTTTAAGAATTGCAGTTGCATCCACTGTCATCACAAGTAGATGGTGAAGGAATTTAAGTTTGTCGATAGACGAACATATATTCTTCATGTATTCTTCTTTGACATTTGTGAGCTCAATCCTTCTAAGCTTGGTCATTTTCCTGATCTTACGTGCTATATCTGCGTTTGCCTCTACGCGATTAAGTACTTGTAAGTTCTTCAGTTTCCACAGTTTGCCGAGAACTTGCACCCCTCTCACATATTCAAAATGTTCCGCTCCTATCTCTTTGCCATAGGCCAGTAGATGTCGCAGATTATGCAGCTCGGTGATTCCTTCCGGGAGTACATTCACTTCTGTTCGTCTAATATCTAGAGTCTGTAGGTTCCTCAGTCGATTCACAGACGCTGGCAGCTCTTTTATTCCGGTACCACTCAGACTTAAGTACCTCAAATTGAACAATTTACCAAGTTCGTAAGGTAAAGAATCAACCTTAGCGTCGTCCAACTCCAACATTCTCAGCAGTCTAAACCGCGGTAAAAGATCATCCAACAAAAACTTGGATTCCTTTTTGAAACTGAACATAGAGAAAGATCGAACGCGTGTTAGATCAACACTCATCTTAAGCCCTCCATCAACATTGTGCACGGACAATCTACGTGCTCTTATCTCCTCTTTCTCTAGTTCCTCTTCACTATATATAGACAAGAAATTCTCCCTCTCTGAGATCGAACGAGCTAGCTCCCACATCAGATCGTGCAACTTGCAAAGCTTCGGCCTTATGAAACTCTGATGCTTTACAACTTGGAATAAGTTCCTCGAAATCAGCTCCTTGAGATAGATTTTACCAACTTCCTCCGGATTCAGGCTGCGATTTTCTTCAAGAAAACCTTCAGCCATCCACATTCTAATGAGCCTCCCTGCTCCTATCCATTCTCCCATCGGAAATCGACAACAATACAAGAAACAGTTCTTAAGATAATAAGGCAAATCATTGAAACTCATCAACATAACATTTTTAACCTCATCTAGTAACTTATTGTTGCTGATATGCCAACTTAAGCTGTCATGAACTTCCCTCCATTTCAATTCCGATCGATCTTTCGACCCCATTAGTCCTCCAAGTGCAACAATTGCTAAAGGTAGACCTTCACATGTTTTCACCAATGCCCTACCTATTTTCTCCAGTTCAGGAGGACACTGACAATTAGGCTGACTCGAAAACGCCTTGTTGCAAAATAGCGTCCACGCGTAGTCATCAGCTAATGGCTCCGAACGAAAAACATGTGTACCACCAGGACCATAAGGGAATGCTGCAATATCTTCATTTCGCGTTGTTATTATGATCCTACTCCGGTTTTCATCATCCGGAAGAGCAACACCTATTTGTCTCCAGAAATTATTGTTCCATACATCATCAAATACAACAACATATCTCTTTTTATCCAAGAACTTTACAAGAAT
>ZL-0084
CTGGACAGCTGATTGAATGCCGGGTTGGGGGGACTGGACAGCTGATTGAATGCCGGGTTGGGGGGACTGGACAGCTGATTGAATGCCGGGTTGGGGGGCTGGAGATCGGGCGGCAGCTGATTGAATGCCGGGTTCGGGATCATATTTTCCTCTCCATCCAAAAACTCCGAGATCAGCTTTTTGAGCAAGTCCTCGATCGTGCTGTTCTGTGGGACGGAAACCCAAGCACAACAGTCGAACTTCTGTCTCACGGTCAGGCTAGTATACGCTTTCGCGACTAAAGTTGATTTACCTGAACCACCCATGCCCACAACAGAAATGACAATACGGTGTGCCTCTTGTCCTTCCAAACGTGACAGCAACGAGTCTCTCACATGATCGATCCCAACAATTTCATCGTTCTTAATGAAGAGCGAAGATTCTCCAATATTTTGCACACAACTAGAAGAATTATGTGAATTTGATCCAACGGTTGAGGATGCTTCCATGTGACTTAGATCATACCTCTTGCTTCGTTTCGCAATGTCTTTAATCTCACCTCTGATTCTCTTCAACTCCAGGGCGGTTTTGTACCTCAACCATATTACCTTTGGAAAGTAAAAAACACCGGCCAAACGCCCACCAAAACCTCCCTTTTTCATGCTATCCACATGATACGAGAACTCATCGATTACATCTTCAGCTTCAAACGCTACGTCCCTCACCTGTACCACCCAAACAGTCACCCCTTCATTCTGGCTTTTGCACTTCTCAGCATCTTTTATGAATGACCCTATACTCTCTAGTTCAAGTTTCACCTTCGAGATCTCATGACGAACTCCTCCAATCACATATCCTGGGTGGTTAAGCATGAATTCTATGCTCATTATCAAGATTTTCACAGCAGATTCAGCCAT
>ZL-0085
TTCTCGCATCCTAAGAACAACATTTAACTGATCGCTATTATCCACACCATCAAGAACAAGAAGGATTATTCTGCATTGGATGGCCTCTTAAATCTTGATGACTCCGTCGTCAACATTTAATATATTTTCAACCTTCTTCCCTAGAACATTTGAAAGAAGTTGTCTTTGAAGACTTACCAGACCATCATATCTTTCTGAAGTTTTATTCACATCAGTAAGAAAGTTGTTGCCATCAAATTTGTCAAAGTTAAGATTTTAAGCAGTCTTGGCTAGGTTAGA
>ZL-0086
TTCCCGTATCCTAAGAACAGCATTTAACTGATCGCTATTATCCACACCATCAAGAACAAGAAGGACTATTCTACATTGGATGGCCTCTTGAATCTTGATGACTCCGTCGTCAGCATTGTATAAATTTTCAACCTTGTTCCCTAGAACATTTGAAAGAAGTTGTCTTTCAAGACTTACCAGACCATCATATCTTTCTTAAGTTTTATTCACATCAGCAAGAAAGTTGTTGCCATCAAATTTGTCAAAGTTAAGATTGTAAGAAGTCTTGGCTAGGTTAGATTTACCTAACCCCCC
>ZL-0087
TTCTCGCATCCTAATAACAGCATTTAACTGATCTCTATCATCCACACCATCAAGAACAAGAAGGATTATTCTGCATTGGATGGCCTATTGAATCTTGATGACTCCGTCGTCAACATTGTATAAATTTTCAACCTTCTTCCCTAGAACATTTGAAAGAAGTTGTCTTTGAAGACTTACCAGACCATCATATCTTTCTAAAGTTATATTCACATCAGCAAGAAAGTTGTTGCCATCAAATTTGTCAAAGTTAAGATTATAAGAAGTCTTGGCTAGGTTAGATTTACCTAACCCCCCCCCCCTTACCACATATACATATCAACACTAGTTAATCCATCCTGCAACCACAGATTTATGTCTTTAACTCGAGAATCTATTCCAACAGGGTGGAGAGCAACACTTAAAAACTGCACAATTTAGGTTTCCTGCAACCACCTTCACAATCTCTTGAATAAACCTTCACTCACACCCACCAGACTT
>ZL-0088
AAATCCTTTCAGGTATACACCATCGGTGTGTGGGGCATGGGAGGAGTTGGGAAAACTACTTTGGTGAAGAATCTGAACAATGAGCTTCTAAAACTTGATGCATCAAGATCCAAGCTTTCTTTTGGTGCTGTGATATGGGTCACCGTGGCCAAACCGCCAACAGACATAAGAAAGGTTCAAGCACAAATTGCCAGTAGATTAAACCTACAGGTAGATAACGAGGAAAGAGTAGATAGCATTGCCAGCAAAATCTATAGAAGGCTCAAGGAAGAAACGAGTTTTCTTCTCATACTAGATGATGTTTGGGAAGCTATAGATTTGGATGATGTAGGTGTGCCCCAACCTGAAGGTCCCGCAAGAAGCAAGGTTATTATAACTTCTCGTCTTTTGGATGTTTGTAGGCAAATGAGAACAAACATCGAAATGAATGTCACCACATTGAAGGAGGATGAATCTTGGCAACTGTTTGTCGAAAATGCGGGAGATGTTGCCAATCTGGAGTATATTCAACCATTGGCAAAGGAAATTGCAAGAGAGTGTGGTGGTTTACCTTTAGCCATCACTTCTATTGGAACGTCTATGAGAGGGAAGACTAGGGTCGAGCTCTGGGAAGATGTTTTGAAATCACTTAGAATGTCGGAACCTCATAGCAAAGTTGTAGAAGATAAGGTGTACAAGGTCATCAAGTGGAGTTTTGATTCTTTAGAACCTCAGGATATTCAAAGTTGTTTTTTGTATTGCTCCTTATATCCAGCGGCTATTCCGATAGATGATCTCATACATTGCTGGTGGGCTGAGGGCTTCCTCGGTGAACATGACACCTATGTGGAAGCCTACAACAGGGGAATCACAATAGTTGAGAGTCTAGAGGATGCCTGTTTGGTAGAAACCCATTGGCCGGTTTCAGTCAAGATGTGCGACGTCGTCCTTGATGTTGCTAGATGGATCGCTAATACCTCTGGGGATGAACATACTTCTGTTTTTCAAGCTGGAATTGGGTTGACTGAGATATCACGCATTAAAATAACAACTTCTGTCAAAAGAATATCTTTCATACACAACAAAATTGAATGTCTACCTGATTGCTTCATGGAATGCCCAGAGACGACATCTTTACTTTTGCAAGACAATGAACCTCTTGAGGTAATTCCCCATGAATTCTTGTTGGCATTCCCAGCTCTTAGAGTTCTGAATCTGAGTGGAACTAGTATTAGAGTGCTGCCTTCTTCCATCAATAGTTTATATCACCTACGAGCTCTAATACTACATAATTGCATCTGCTTGAAAGAGTTACCACCTATTGGTAATCTTTGCAATTTGCAAGTGCTCGATTCTGAAGGTACAGAGTTACGTTGTCTGCCTCAAGGACTGGACAAGTTGACAAATCTGAAGCTACTAAATATGTTGGATAGCTATCTTGGACCAACTTCTTTTGATGAGATATCATCTATTCACAAGCTGACTTCTCTTTTCATAACATTGGATAGCTCATCAATTTTCAATAGAGACTACAGCTGGATGAGTACATTGCAAAGGTTTCACATTGAAGTTGGGAATACTCCAACACATGTACGACTCAACAAGTCAAGAAGGATGATATGCATCTCCGAGTGTGAATTTTTTAGAAACGGAGAGCTCTCAACCATGTTGCAGTTTGCTTCAGATTTGTACTTGCACGAATGCATGGATCTCAGGAAGTTTATTGCATACAACAGTTTTGATGGATTAAAATCACTACACATAGAGATATATTCTTGTGATTTTGGACCGTCGGAAGAAGGAAGTGGACAGTTTGACCCTCTGCCAAATCTGGAACGTCTCAGCCTCATTTCTGTAGATAATTTAAAGAGTGTTTCTGATTTCAGTCAACTTCTTGGTCTAAGATTTTCTAAATTACGCCAACTAGAAATACAATTTTGTGCAAGTTTAACATATCTTTTTAATGTTGGTGGAGCTTTTTCTGTACCCAATCACTTGGAGGACATTTCAATTACCTCTTGTCCTCAGCTGGTAGAGTTGTCAGTGCAATGCAGTTCACCTCAGGCAGCACATGTCATCTCAGAAGTTCCAAGAATCCGTAAGTTATATTTGAAGAACTTACCAAAATTAGAAATGTTGGGGGAACCACGGAATATGTGGGAACACCTGGAGGAACGTGAGGTGATCAATTGTGGTCGAATCGAACACCAGAAGTTGCCTCTTTCTATTCCAGACACAAACATCAAAGGAATAAAAGGATTATCAGAATGGTGGAACCAACTGACAATTTCAGGTGACGAGCCAATTAACTTTCAGATTTCTCAATGCTTTAATATTTGATCATTTGTCATGCAGAATCCTTTCTTGCACAACTACTATGTGTCCATCCTTTCTCAATGCATAATTTGATAATTCAAATTATGATGTGTTCAGTTTGATGCAAAGTGTTTTCTAGTAAAAAAAAGTGATTTTCTTACTTATTTTCTTGTGTTTGGTACGTAAGCAAAAGAAAAAAAGTATTCTAAAAGCAGTTGAATAATTTTCCCTACTTCTCTTCTACAAGGGAAGTAATTTTCCTCCATTTTAAGGAATTTGTTTTTCTAAAGAAAATATTTTCCAAAATTTTTGACCAATCAAACATGTCGTAACTTTATATATGACCGAATCACAAAAGATTTACAAGCTAATCAAGTGGAATTTTGATTCTTCAGAATCTCATGATAGCGAAATATCTTCAGAGGAAAGAAGCAAACTTGCGACCAAAAGTAGTTGTTTCTTGTATTGCGCCTTATATCCAGCGGCTATTACAACAGAGGATCTCATAAACTGCTGGTGGGCCGAGGGGTTCCTTGGTGAACATGACTCGTATGACGAAGCCTACAACGAGGGAGTCGAAATGGTTGAAAGTCTAAAAGATGCTTGCATTCTTGAAGCCCATAAGAAGGATTTTCTCAAGATGCATGATGTGGTTCGTGATTTTGCTATATGGAAAGCTAATACCTCTGGGAATGAACTTGACTCTATTATTCAAACTGGAGTTGAGTTGGCCGAGATATCGCATATCAAAGCATCATCTTCTGTCAGGAGAATATCTTTGGTAAGTAATGAAATTGAATGTTTACCTGATTGCTTCACGAAATGCCCAGAGACAACATCTCTGCTTTTGCAAGACAATGAACCCCTCGAGAAAATACCCCATGAATTCCTTTTGGCATTTCCAGCTCTAAGAGTTCTGAATTTGAGTGATACTGGTATTGGAGCACTGCCTTCTTCCATCAATAGTTTGTGTCAACTACGTGCTCTAGTACTACAAAGATGCCCCTGGTTGAAAGAGTTACCACCTATTGGTAAACTTTGCAATTTGCAATTGCTTGATTGCGATAATACTAGGTTATGTTGTCTGCCTCACGGAATGGACAAGTTGACAAATCTGAAGGTATTAAATCTGCCCGTTGCTGAATTGAAGAACATCAGTAAAGGATTCTTCCTCAAATTGCCTAGCATTGAAATGTTAGATATGCTGGATAGAGAAATGACAAATCTGAGGCCATTAAGTCTTATTGATGAGATATCATCTCTACACAATCTGACTTCTCTTTTTATTAGAGTGGATAGCTCATCGATTTTCAACCGAGACCACACCTGGATGTCTAGATTGAAAAGATTTCACATTGAAGTTGGGAATACTCCAANNNNNNNNNNNNNNNNNNNNNNNNNNNNNNNNNNNNNNNNNNNNNNNNNNNNNNNNNNGGAGCGCTCTCAGGCATGTTGCAGTTTGCTTCATATTTGTACTTGCACAAATGCATGGGTTTCAGGAAGTTGATTGCGTACAACAGATTTGATGGATTAAAATCACTACGCATAGAGAGATGTTCTTGTGATTTTGGACATCCAGGAGGAAGTCCACAGTTTGACCCTCTGCCAAATCTGGAACTTATCAGCCTCATTTCTGTAGATAATTTGAAGTGTGTTTCTGATTTCAGTAAACTTTTGGGTCTAAGATTGTCTAAATTACGTCAACTAGAAATACACTTCTGTGCAAGTTTAACATGTCTTTTTACTGTTGGTAGAGATTTTTCTGTACCCAAGCAGTTGGAAGACATTTCAATTACCTTTTGTCCTGAGCTGGTACAGTTGTTAGTGCAACGCAGTCCAACTAAGGCAACACACGTCAACTCAGAAACTCCAAGAGTTCAGAAGTTAGTGTTGAGAAACTTGCCAAAATTTGGATCGTTGGGTGAGCCGCAGAGTATGTGGGAACACCTGAAGGAGCACGAGGTGATCAATTGTGATGGAATCGAACACAAGAAGTTGCCTTCCTCTATTCAAACCACCAACGTTAAAGTAAAAAAAGGAGTCCTAGAGTGGTTGAAGTTA
>ZL-0089
TATTTGGATTTTGAATCCTTTCAGGTATGCATCATCGGTGTGTGGGGTACCGGAGGAGTTGGGAAAACTACATTGGTGAAGAATCTGAACAACGAGCTCTTAAAGTATGTGCCAAGTTCCAAACTGTCTTTTGGCGTTGTGATATGGGTTACAGTCCCCAAACCGCCAATAGACGTAAGAAAGATTCAAGAACAAATTGCCAGTAGATTAAACCTGAAGGTAGATAAAGAGGGAAGTGTAGAAAGCATTGCCAGCAAAATCTGTGAAAGGCTCGAGAAAGAAACGAGTTTTCTTCTCATATTGGATGACGTTTGGGAAGCTATAAATTTGGATTATGTAGGTGTGCCCCAACCTGAATATCCCGCAAGAAGCAAGGTCATTATAACTTCGCGTTTTTTGGATGTTTGTAAGCAAATGAGGACAGATGTCGAAATGAAGGTTTACACATTGGAAGAGGATGAATCTTGGCAACTGTTTGCCAAAAATGTGGGAGATATTGTCAATCTGGAGCAAATCCATGACATTCAAAGTTGTTTCTTGTATTGCTCCTTATATCCGGCGGCTATTCCAACAGATGATCTGATACATTGCTGGTGGGCGGAGGGAATCCTCGGTGAACATGACACATATGAAGAAGCATACAACAGGGGAATCACAATGATTGAGAGATTAAAGGATGCATGCTTGCTAGAATACCATGGGATGGTGATGTTAAATTTACCGGGGCAGGTTGTGGATTGTGTGAAGATGCATGACGTGGTTCGTGATGTTGCCATATGGATAGCTAGTACCTTTGGGAATGAACAGACTTGTGTTTTTCAAGCTGGAATTGGGTTGACTGAGATATCGTGTATTAAAATATCAGCTCCTGTCAAGAGAATATCTTTCATAAGCAACGAAATTGAATGTCTACCTGATTGCTTTACGAAATGTCCAAAGACAACACGGTTGACTGAGATATCGTCTATTAAAATATCAGCTTCTGTCAAGAGAATATCCTTCGTAAGCAACAAAATTGAATGTCTACCTGATTGCTTTACGAAATGTCCAAAGACAACATCTTTACATTTGCAAGACAATAAACCCCTCTACAGAATACCCCCGGAATTCTTTTTGGCATTTCCAGATCTAAGAGTTCTGAATCTGAGGGGTAACACTAGTATTAGAGCACTGCCTTCTTCCATCAACAGTTTATGTCAACTACGTGCTCTAATACTAAAAAATTGCTCTAACTTGAAAAAGTTACCACCTGTTGCTAATCTTCACAATTTGCAAGTGCTTGATTGTGATAATACAGAGTTGCGTTGTCTGCCGCAAGGAATGGACAATTTGACAAATCTGAGGCTATTAAATATGACAAATCCGAGGCTATTAACTTTTCCTCGCGACGGTAATCTGTCGCGTAGCTGTCTTGGAGCGACCTCTTTTGATGAGATATCATCTCTACAGAATCTGACTTATCTTTCTATTAGAGTGGATAGCTCATCATGTTTCAATAGAGATTACACCTGGATGACTAGATTGAAAGGATTTCTCATTAAAGTTGGGGAAACTTCATGTTTTGCACCACATATACCATACAACAAGTCAATGAGGGCGATAAATGTCTACAAGTGTGAAATTTTCAGTAACGGAGAGCTCTCAGGCATGTTGCAGTTTGCTTCAGATTTGCACTTGCACGACTGCATGGGTCTCAGGAAGTTGATTTCATACAACACTTTTAATGGATTAAAATTACTAAATATATACTACTGTTTTTGTTCTTTCGAACCAGTGGAAGGAGGAAGTGGACAATTTGACCCTTTGCCAAATCTGGAATATCTCAACCTCTGTTATGTACATAATTTAAAGAGTGTTTCTGATTTCGGTCAATATTTGGGTCTAAGATTTTCTAAATTACGCCAACTGAATATCACTTATTGTCCCAGTTTAACATGTCTTTTCAACTATGGTGGAACTTGTTCTGTACCCAAGCACTTGGAAGAAATTATAGTTGACGATTGCCGTCAGCTGGTAGAGTTGTTTGTGCAATGCAGCTCAAGTGATCAGGCAACACTTGTCAACTCAGAAATTCCAAGAGTTCTGAAGTTAAGTTTGTACAAAGTTCCCCAACTAGGAACATTGGGGGAGCCACAGAGTATATGGGAACACTTGGAGGAACTCACAGTGAACAGTTGT
>ZL-0090
TTGCAGATATTTAAAGTTTTTAACTACTGTAAGTTATAATACTTTTTAGGGAAAAGTATGCCTGTTTCTAATATGAAGAGCATCAGCAAAGGATTTTTCCTCAAATTTCCTAGCATTGACATGTTAAATATGTGGCGTAGCTGTCTTGGAGCGACCTCTTTTGATGAGATATCATCTCTACACAATCTGACATATCTTTTTATTAGAGTGGATAGCTCATCATGTTTCAATAGAGATTACACCTGGACCTGGATGACTAGATTGAAAGGATTTCACATTAGAGTTGGGGAATATTCACTATATGTACCATAAAACAAGTCAAAAAGGGTGATATTTTCAGTAACGGAGAGCTCTCAGGCATGTTGCAGCTTGCTTCAGATTTGTACTTGGAAAAATGCAGGGGTCTCAGGAAGTTGATTGCATACAACACTTTTAATGCTTCAGTAACGGAGCACTCTCAGACTGTTCTTTTTTCTTTCGGACCAGTGCAAGGAGGAAGTGGACAATTCGGCCAAATCTGGAATATCTCGACCTCTGTTATGTACATAATTTAAAGAGTGTTTCTGATTTCGGTCAACATTTGGGTCTAAGATTTTCTAAATTACGCCAACTGGATATCTCTCAATGTGCAAGTTTAACATGTCTTTTTAACGATGGTGGAGCTTGTTCTGTACCCAAGAACTTGGAAGAAATTACAATTAACGTTTGCCTTCAGCTGGTAGAGTTGTATGTGCAATGCAACTCAAGTGATCAGGTAGCACTTGTCAACACAGAAATTCCAAGGGTTCGGAAGTTAAAGTTGTATCGCTTACCAGAACTAGGAATGTTGGGGGAGCCACAGAGTATGTGGGAACACTTGGAGGAACTCAAGGTGATCGCTTGTGACGGATTAAGGAAGTTGCCTCTCTCTATTCAAACCTCCAAAAATATCAAAATAATAGAAGGA
>ZL-0091
AATACAAGCTCAAAGAATGTAACTGTATTGACAATTTAATTTAAATCCTTTCAGGTATACACCATCGGTGTGTGCGGCGTGGGAGGAGTTGAGAAAACTACTTTGGTGAAGAATCTGAAGAATGAGCTCCTAAAACTTGATGCATCAATGTCCAAACTTTCTTTTGGTGTTGTGATATGGGTCACCATGCCCGGACCGCCAATAGACATAAGAAAGATTCAAGCACAAATTGCCAGTAGATTAAGCCTGAAGGTAGATAACGAGGAAAGAGTAGATAGCATTGCCGGCAAAATTTATCGAAGGCTCAAGGAAGAAAAGAGCTTCCTTCTCATACTAGATGATGTTTGGGAAGCTATAGATTTGGATGATGTAGGTGTGCCCCTACCTGAAGGTCCCGCAAGAAGCAAGGTTATTATAACTTCTCGTTTTTCGGATGTTTGTAGGCAAATGAGAACAAACATCGAAATGAGAGTTACCGCATTGAAGGAGGATGAATCTTGGCAACTGTTTGTCAAAAATGCGGGAGATGTTACCAATCTGAAGTATATTCAACCATGGGCAAAGGAAATTGCAAGAGAGTGTGGTGGTTTACCTTTAGCCATCGCTGTTATGGGATTATCCATGAGAGGGAAGACAAGGGTTGACCTATGGGAAGATGCTTTGAAATCACTTAGCATGTCCGAACCTCATGACAAAGATGTAAAAGATACGGTTTACAGTGCCATCAAGTGGAGTTATGATTCTTTAGAATCTCGGAATATTCAAAGTTGTTTCTTGTATTGCTCCTTATATCCAGCAGTTATTCCAATAGATGATGCCATTCATAGCTGGTGGGCAGAGGGAATTCTTGGTGAACATGACACATATGACGAAGCCTACAACAAGGGAATCGAAATGGTTGAGAGTCTAGAGGGTGTCTGTTTGGTAGAAACCCATTGGCCGGATTCAATGAAGATGCAAGACGTGGTTCGTGATGTTGCTATGTGGATAGCTCATTCCTCTGGGAATGAACACAATTCTGTTATTCAAGCTGGAATTGGGTTGGCTGAGATAACACATATTAAAGTATCAAATTCTGTCAAGAGAATATCTTTCGCAGGCAACGAAATTGAATGTCTACCTGATTGCTTCACGAGATGTCCAAAGACCACATCTTTACTTTTGCAAGGCAATGAACCCCTTAACAAAATACCCCAGGAATTCTTTTTGGCATTTCCAACTCTAAGAGTCCTGAATCTGAGTGGAGCTGGAATTAGAGAACTGCCTTCTTCCATCGATAGTTTATGTCAACTACGTGCTCTAATACTACAAAGTTGTCATTGGTTGAAAGAGTTACCAACCATTGCTAATCTTCACAATTTGCAAGTGCTCGATTGTGCATTTACAGAGTTATGTTGTCTGCCGCAAGGAATGGAAAATTTAACAAATCTGAGGCTATTAAATATGTCGCGTAGCTGTCTTGGAGAGACCTCTTTTGATGAGATATCATCTCTACACAATCTGAATTATCTTTTTATTAGAGTGGATAGCTCATCATGTTTGAACAGAGATTACACCTGGATGACTAGATTGAAAGGATTTCTCATTGAAGTTGGGAAAATTTCAATGTATGTACCATACAACAAGTCAAAAAGGATGATAAATGTTTACAAGTGTGAAATTTTCAGTAACGGAGAGCTCTCAAGCATGTTGCAGTTTGCTTCAGATTTGTACTTGCACGAATGCATGGGTCTCAGGAGGTTGATTGCATACAACATTTTTAATGGATTAAAATCACTAAACATACGGAGCTGTTCTTGTTCTTTTGGACCAGTGGAAGGAGCAAGTAGACAATCTGACCCTTTGCCAAATCTGGAATATCTCGACCTCCATTGCGTAAATAATTTAAAGAGTGTTTCTGATTTCGGTCAACATCTCGGTCTAAGATTTTCTAAATTACGCCAACTAGAAATACACTTTTGTGCAAGTTTAGCATGTCTTTTTAGTGTTGGTGGAGCTTTTTCTGTACCCAAGCACTTGGAGGACATTTCAATCACCTTTTGTCCTCAGCTAGTAGAGTTGTTAGTGCAATGCAGATCAACTCAGGAAGCATATGTCATGTCAGAAGTTCCAAGAATCCAGAAGTTACATTTGAAAAACTTACCAAAATTAAAAACGTTAGGGGAGCCACGGAGTATGTGGGAACACCTGGAGGAACATGAGGTGATCAATTGTGGTCGAATTGAACACCAGAAGTTGCCTCTTTCTATTCAAGTCTCCAACATCAAAGGAATAAAAAGATTATCAGAATGGTGGAACCAACTGACAATTTCAGGTGATGAGCCAATTAACTTTCAGTATTTCTCAATGCTTTAATATTTGATCATTTGTCATGCAGCATCCTTTCTTGCACAACTACTATGTGCCCATCTTTTTTTTCCTCCTGTTGAAAAGAGTTTAATAGCTTTATTGTTTTGGATTAAACGCATGCTCAAATTATTTTCTTACTTATTTTCTTGTGTTTGGTACGTAAGCAAAAGAAAAAGAAAATATTCTAAAAGCATTTGAATAATTTTCCCTACTTCTACAAGGGAAGTAAGTTTCCTCTATTTTAAGGAATTTGTTTTTCTAAAGAAAATATTTTCCAAAATTTTTGACGAATCAAACATGGAATAGCTTTATATATGACCGAATCTCAAAAGATTTACAAGCTAATCAAGTGGAATTTTGATTCTTCAGAATCTCATGATAGCGAACTATCTTCAGAGGAAAGAAGCAAACTTCTGAACAAAAGGAGTTGCTTCTTGTATTGTGCCTTATATCCAGCGGGTATTACAACAGATAATCTCATAAATTGCTGGTGGGCAGAGGGGTTCCTTGGTGAACATGACAAATATGACGAAGCCTACAACAAGGGAATCAAAATGGTTGAGAATCTAAAAGATGCTTGCATGCTTGACGCCCATAAGAAGAATTTTCTGAAGATGCATGATGTGGTTCGTGATTTTGCTATATCGAAAGCTAATTCCTCTGGGAATGAACACGACTCTATTATTCAAGCTGGAGTTGGGTTGGCCGAGATATCGCATATCAAAGTATCATCTTCTGTCAGGAGAATATCATTCGTAAGTAATGAAATTGAATGTCTACCTGATTGCTTCATGAAATGCCCAGAGACAACATCTTTGCTTTTGCAAGACAATGAACCCCTTAAGAAAATTCCTCAGGAATTCTTTTTGGCGTTTCCAGCTCTAAGAGTTCTGAATCTGAGTGGAGCTGGTATTAGATTGATGCCTTCTTCCATCAATAGTTTACGCCAACTGCGTGCTCTAATACTACAAAATTGCCACATGTTGACAGAGTTACCACCTATTGGTAAACTTTGCAATTTGCAATTGCTTGATTGTGATAATACAAGGTTATGTTGTCTGCCTGAGGGAATGGACAAGTTGACAAATCTGAGGGTATTATATCTGCCTGTTGCTGAATTGAAGAACATCAGTAAAGGATTTTTCCTCAAATTGCCTAGCATTGAAATGTTAGACATGCTAGATAGAGAAATGACAAATCTGAGACCATTAAGTCTTATTGGAGCAACTTCTTTTGATGAGATATCATCTCTACACAATCTGACTTCTCTTTTTATTAGAGTGGATACCTCATCGATTTTCAACCAAGACCACACATGGATGTCTAGATTGAAAAGATTTCACATTGAAGTTGGGAATACTCCAATGCGTGTACAACTCAACAAGTCAAGAAGGATGTTGAGCATCTCCAAGTGTGAAATCTTCAGTAATCGAGAGCTTTCGGGCATGTTGCAGTTTACTTCAGATTTGTACTTGCACAAATGCATGGGTCTCAAGAAGTTGATTGCGTACAACAGATTTGATGGATTAAAATCACTACGGATAGAGAGATGTTCTTGTAATTTTGGACCTCCAGGAGGAAGTCGACAGTTCGATCCTCTGCCAAATCTGGAACATATCAGCCTCGTTTCTGTAGATTATTTGAAGAGTATTTCTGATTTCAGTAAACTTCTGGGTCTAAGATTTTCTAAATTACGTCAATTGGAAATACACTTTTGTGCAAGTTTAACATGTCTTTTTACTGTTGGTAGAGTTTTTTCTGTACCCAAGCAGTTGGAAGACATTTCAATTACCTTTTGTCCTGAGCTGGTACAGTTGTTAGTGCTACGCAGTCCAACTAAGGCAACACACGTCAACACAGAAATTCCAAGAGTTCAGAGGTTAGTGTTGAGAAACTTGCCAAAATTAGGAACGTTGGGGGAGCCGCAGAGTATGTGG
>ZL-0092
TTCTTTGTAATAATGCTCTAAATTTGACTTAAAGTTTTCATCATCCCATTCCAGTTGGCTCCACCATTCTGGTTGTCCTTCTATTATTTTGATGTTTTTGGAGGTTTGAATAGAGAGAGGCAACTTACTTAATCCGTAACACTTGATCACCGTGAGTTCCTCCAAGTGTTTCCACATACTCTGTGGCTCCCCCAACGTTCCTAGTTTAGGTAAGCGATACAAGTTTAACTTCCGAACTCTTAGAATTTCTGAGATGCTTGCTTGCTAGAAGACGCTAAGATGAAGACTGGGTGGAGGGAGGTTGTGCATTATGTTAAGATGCATGACGTTGTTCGTGATGTTTCCAGATGGATAGCTAGTACCTTTGGGGATGAACACACTTCTGTTTTTCAAGCTGGAATTGGGTTGACTGAGGTATCATCTTCTATCAAGAGAATATCTTTCATAAGCAACAAAATTGAATGTCTACCTGATTGCTTCACGAAATGTCCAAAGACAACATCTTTACTTTTGCAAGGCAATGAACCCCTTAAGAAAATACCCCAGTAATTGTTTTTGGCATTTCCAGATCTAAGAGTTCTGAATCTGAGTGAAACTGGTATTGAAGCACTGCCTTCTTCCATCAATAGTTTATGTCAACTACGTGCTCTAATACTACAAAATTGTTAGTGGCTGAAAGAGTTACCACCTATTGGTAATCTTCACAGTTTGCAAGTGCTCGATTGTGATGATACAATGTTAAGTTGTCTGCCGCATGGAATGGACAATTTGACAAATCTGAGGCTATTAAATATGCCTGTTTCTAATAAGAAGAGCATCAGCAAAGGATTTTTCCTCAAATTTCCTAGCATTGAAATGTTAAATATGTGGCGTAGCTGTCTTAGAGCGACCTCTTTTGATGAGATATCATCTCTACACAATCTGATATATCTTTTTATTAGAGTGGATAGCTCATCATTTTTCAATAGAGATTACACATGGATGACTAGATTGAAAAGATTTCACATTAGAGTTGGGGAATATTCACTTTATGTACCATACAACAAGTCAAAAAGGGTGATAAGTGTCTATGAGTGTGATATTTTCAGTAACGGAGAGCTCTCAGTTATGTTGCAGTTTGCTTCAGATTTGTACTTGGAAAAATGCAGGGGTCTCAGGAAGTTGATTGCATACAACACTTTTAATGGATTAAAATTACTACATATAATGGACTGTTCTTATTCTTTCGTACCAGTGGAAGGAGGAAGTGGACAATTTGACCCTTTGCCAAATCTGGAATACATCGAACTCCGTTTCGTACAAAATTTAAAGTGTTTCAGATTTCGGTCAATATTTGGGTCTAAGATTTTCTAAATCACGCCAACTGGTTATCTATCGATGTGAAAGTTTAACATGTCTTTTCAAAGATGGTGGAGCTTGTTCTGTGCCTAAGCACATGGAAGAAATTACAAGAGTTCGGAAGTTAAAGTTGTTTCTCTTACCAGAACTAGGAACGTTGGGGGAGCCACAGAGTATGTGGGAACACTTGGAGGAACTCAAGGTGAGCTATTGTGACAGATTAAGGAAGTTGCCTCTCTCTATTCAAACCTCCAACAACATCAAAGTAATAAAAGGAGTATCATATTGGTGGAGCCAACTGGAATGGGATGATGATAACTTCATGTCAAATTTAGAGCGTTGTTACATAGAATTGTAAAGTTGATGCTGTTTCCGCTGCTTCACAGGTGATGTGCCAATTAACTTTCATATT
>ZL-0093
AAAATGTTAAATATGTCGCGTAGCTGTCTTGGAGCGACCTCTTTTGATGAGATATCATCTCTACACAATCTGACTTATCTTTCTATTAAAGTGGATAAAGTTGGGAAACCTGCAATTTATTTGCCATACAACAAGTCAGTAAGGGTGATAAATGTCCCCAAGTGTGAAAATTTCAGTAACGGAGAGCTCTCAGGCATGTTGCAGTTTGCTTCAAATTTGTACTTGAACAAATGCATGGGTCTCAGGAAGTTGATTGCATACAACACTTTTAATGGATTAGAATTACTAGGAATAGTGCATTGTTCTTGTTCTTTCGAACCAATGGAAGGAGGAAGTGGACAATTTGACCCTTTGCCAAATCTGGAATATCTTGACCTCCATTTCGTATATAATTTAAAGTGTGTTTCTGATTTTGGTCTATATTTGGGTCTAAGATTTTCTAAATTACGCCATCTGCATATCTCTAAATGTGCAAGTTTAACATGTCTTTTCAATGATGGTGGAGCTTGTTCTGTGCCCAAGCACTTGGAAGAAATTACAATTAGCAATTGCCATCAGCTGGTAGAGTTGTTTGTGCAATGCAGCTCAAGTGATCAGGCAACACTTATCAACTCAGAAATCCCAAGAGTTAGGAAGTTAGAGTTGTACGAATTACCTGAACTAGGAACATTGGGGGAGCCACAGAGTATGTGGGAACACTTGGAGGAACTCACGGTGATCGATTGTGACGGATTAAGGAAGTTGCCTCTCTCTATTCAAACCTCCAAAAACATCAAAATAATAGAAGGAGAATCAAAATGG
>ZL-0094
GGTGCATCTTTCACTGGGTAAAGTTATTTGGATTTTGAATCCTTTCAGGTATGCATCATCGGTGTGTGGGGTACCGGAGGAGTTGGGAAAACTACATTGGTGAAGAATCTGAACAACGAGCTCTTAAAGAATGTGCTAAGTTCCAAACTGTCTTTTGGCGTTGTGATATGGGTTACAGTGCCCAAACCGCCAATAGACGTAAGAAAGATTCAAGAACAATTTGCCAGCAGATTAAACGTAAAGGTAGATAAAGAGGGAAGTGATAAAAGCATTGCCGGAAAAATCTATCGAAGGCTCAACGAAGAAAAGAGTTTCCTTCTCATACTAGATGATGTTTGGGAAGCTATAGATTTGGTTGATGTAGGTGTGCCCCTACCTGAAGGTCCCGCAAGAAGCAAGGTAATTATAACTTCTCGTTCTTTGGAGGTTTGTAGGCAAATGAAAACAGACACAGAAATGAACATATTCACACTGAAAGAGGATGAATCTTGGCTACTTTTTGTCAAAAATGCGGGAGATGTTGTCAATCTGGAGTATATTCAACCATTGGCAAAGAAAATTGCAAGAGAGTGTGATGGTTTGCCATTAGCAATCACTGTTATTGGGACGTCTATGAGAGGGAAGACAAGGGTTGAGCTCTGGCAAGATGCTTTGAAATCACTTAGAATGTCCGAACCTCATGACAAAGATGTAGAGAAAAAAGTTTACAAGGTCATCAAGTGGAGTTTTGATTCTTTAGAATCTCAGGTTATTGAATTATCCTCAGAGCAAAGAAGCAAACATTTGAACAAAAAGAGAGGTGATATTCAAAGTTGTTTCTTATATTGCTCCTTATATCCAGCAGCTATTCGGATAGATGGTCTCATACATTGCTGGTGGGCAGAGGGTTTCCTCGGTGAACATGACACATATGAACAAGCCTACAACAGGGGAATCACATATATTGAGAGGCTAAAGGATGCCTGCTTGCTAGAAGCACATAGGTTAAATTCTGTGAAGATGCATGATGTGGTTCGTGATGTTGCTAGATGGATAGCTAGTACCTTTGGGGATGAACACACTTCTGTTTTTCAAGCTGGAATCGGGTTGACTGAGATATCACTTATTAAAATATCAGCTTCTGTAAAGAGAATATCTTTGGTAAGCAACAAAATTGAATGTCTACCTGATTGCTTCACGAAATGTCCAATGACAACGTCTTTACTTTTGCAAGGCAATGAACCCCTGGAGAAAATACCCCAGGAATTCTTTTTGAAATTTCCAGCTCTAAGAGTTGTGAATCTGAGTCAAACTGGTATTAGAGAACTGCCTTCTTCCATCAATAGTCTATGTCAACTACGTGCTCTAATACTACAAAGTTGCTCTAAGTTGAACGAGTTACCACCTGTTGCTAATCTTCACAATTTGGAAGTGATCGATTGTGAATATACAGAGTTACGTTGTCTGCCGCAAGGAATGGACAATTTGACAAATCTGAGGCTATTAAATATG
>ZL-0095
GTATTTGAATCCTTTCAGGTGTTCATCATAGGTGTGTGGGGAGCTGGAGGAGTTGGGAAAACAACATTGGTGGCTAATCTAAACAATGAGCTCCTAAAGGCCGGTGTGTTAAGTCGTAAACTGTCTTTTGGTGTTGTGATATGGGTCACCGTGCCCAAACCGCCAATAGACATAAGAAAGGTTCAAGCACAAATTGCTAGCAGATTAAACATAAAGATAGATAGTGAGGGAAGTGATAGAAGCATTTCAAGCAAAATTTGTGAAAGGCTTGAGAAAGAAACGATTTTCCTTCTCATACTAGATGATGTTTGGGAACCTATAAATTTGGATGAGGTAGGTGTGTCCCAACATGCTGCAAGAAACAAGGTAATTATAACTTCTCGTTTTTTGAGTGTCTGTAACCAAATGAAATCAGACGTGGAAATGAAGGTTTAAACATTGGACGAGGGTGAATCTTGGCAACTATTTGCCAAAAATGTGGGAGATATTGTCAATCTGGAGCAAATACATCCATTGGCAAAGGAAATTGCAAGAGAGTGTGATGGTTTACCTTTAGCAATCATTGTTATTGGATCATCCATGAGAGGGAAGACAAGGGTCGAGCTCTGGGAAGATGCTTTGAAATCACTTAGAATGTCCGAACCTCATAGCAAAGTTGTAGAAGATAAGGTTTACAAGGTCATTAAGTGGAGTTTTGATTCTTTAGAATGTCAGGATATTCAAAGAAGCAAACATGTGAACAAAAAGAGAGGCGATATTCAAAGTTGTTTCTTATATTGCTCCTTATATCCGGCGGCTATTCCGATAGATGATCTCATACATTGCTGGTGGGCAGAGGGGATCCTCGGTGAACATGACACATATGAAGAAGCCTACAAAAGGGGAATCACCTTGATTGAGAGTCTAAATGATGCCTACTTGCTGGAAGCCAATAAGATGAAGATTGTGAGGGCGCGGGTTGTGAATAGTGTTAAAATGCATGACGTGGTTCGTGATGTTGCTAGATGGATAGCTAGATCCTTTGGGGATGAAAACATTTCTATTTTTCAAGCTGGAATTGTGTTGACTGAAATATCACGTATTAAAATATCAGATTCTGTCAAGAGAATATCTTTCGTAAGCAACGAAATTGAATGTCTACCTGATTGCTTCACGAAATGTCCAAAGGCAACATCTTTACTTTTGCAAGACAATTATCACCTCAAGAAAATAACCCACGAATTCTTTTTGGCATTTCCAGCTCTAAGAGTTCTGAATCTGAGTCAAACTGGTATTAGAGAAATGCCTTTTTCCATCAATAGTTTATGTCAACTACGTACTCTAATACTACAGCGTTGCAGTGAGTTGAGAGAGTTACCAACCGTTGCTAATCTTCACAATTTGCAAGAGCTCGATTGTGGTGATACAGAGTTACGTTGTCTGCCACAAGGAATGGAAAATTTAACAAATTTGAAGCTATTAAATATGTCGCATAGCTGTCTTGGAGCGACCTCTTTTGATGAGATATCATCTCTACACAATCTGACTCATCTTTCTATTAGAGTGGATAGCTCATCGTCTTTCAATAGAGATTGCACCTGGATGACTAGATTGAAAGCATTTCTCATTGAAGTTGGGGAACCTTCAATTGATGTATCACCATACAACAAGTCAAAAAGGGCCATAAATGTCTACAATTGTGAAAATTTCAGTACGGAGAGCTCTCAGGCATGTTGCAGTTTGCTTCAGATTTGTACTTGCTCAGATGCAATATGGGTCTCAGGAAGTTGATTGAATACAACACTTTTAATGGATTGAAATTACTAAAGATAGAGAGATGTTCTTGTTCTTTCGTACCAGTGGAAGGAGGAAGTGGACAATTTGACCCTTTGCCAAATCTGGAATATCTCAGCCTCCATTTCGTAGATAATTTAAAGAGTGTTTCTGATTTCGGTCAACATCTCGATCTAAGATTTTCTAAATTACGCCAACTGGATATCTCTCATTGTGCAAGTTTAACATGTCTTTTTAACGATGGTAGAGCTTGTTCTGTGCCCAAG
>ZL-0096
AGTTATTTGGATTTTGAATCCTTTCAGGTATGCATCATCGGTGTGTGGGGTAACGGAGGAGTTGGGAAAACTACTTTGGTGAAGAATCTGAACAATGAGCTCTTAAAGAATGTGCCAAGTTCCAAACTGTCTTTTGACGTTGTGATATGGGTTACAGTGCCCAAACCGCCAATAGACGTAAGAAAGATTCAAGCACAAATTGCCAGTAGATTAAGCCTAACGGTAGATGACGAGGCAGGTGAAGAAAGCATTGCCAGCAAAATCTATGAAAGGCTCGAGAAAGAAACGAGTTTTCTTCTCATATTAGATGACGTTTGGGAAGCTATAAATTTGGATGATGTAGGTGTGCCCCAACCTGAATATCCCGCGAGAAGCAAGGTCATTATTACTTCGCGTTTTTTGGATGTTTGCAAGCAAATGAGGACAGATGTCGAAATGAAGGTTTTCACATTGGACGAGGATGAATCTTGGCAACTGCTTGCCAAAAATGTGGGAAATATTGTCTATCAGGAGCAAATTCATCCATTGGCAAAGAAAATTGCAAGAGAGTGTGATGGTTTACCTTTAGCCATCACTGTTATTGGATCATCTATGAGAGGGAAGACAAGGGTCGAGCTCTAGAAAGATGCTTTGGATTCACTTAGAAGGTCTGAACCTTATAACAAAAATGTAAAAGATAAGGTTTACAGTGTCATCAAGTGGAGTTATGATACTTTAGAATCTCGAGATATTCAAAGTTGTTTCTTGTATTGCTCGTTATATCCAGCAGCTATTCCGATAGATGATATCATACATTGCTGGTGGGCGGAGGGGATCCTCGGTGAACATGACATGTATGAACAAGCCTACAACAGGGGAATCACGTTGATTGAGAGTCTAAAAGATGCCTGCTTGCTAGAAGCCAATAAGATGCATTATGTTAAGATGCATGACGTGGTTCGTGATGTTGCCATATGGATATCTAGTACCTTTGGGGATGAACACACTTCTGTTTTTCAAGCTAGAATTCGGTTGACTGAGGTATCACATATTAAAATATCACCTTCTGTCAAGAGAATATCTTTCGTAAGCAACGAAATTGAATGTCTGCCTGATTGCTTCCCAAAATGTCCAAAGACAACATCTTTACTTTTGCAAGGCAATTATAGACTCGAGAAAATACCCCAGGAATTCTTTTTGGCATTTCCAGCTCTAATAGTCCTGAATCTAAGTCACAATAGTATTAGAGCACTGCCTTCTTCCATCAACAGTTTATGTCAACTACGTGCTCTAATACTACAAAGTTGCTTTAAGTTGAACGAGTTACCACCTGTTGGTAATCTTCACAATTTGCAAGTGCTCGAATATGATGATACAGTGTTACGTTGTCTGCCACAAGGAATGGACAATTTGACAAATCTGAGGCTATTAAATATG
>ZL-0097
GTGGGTAAAGTATTTTTAAGGGTATTCGAATCCTTTCAGGTATGCATCATCGGTGTGTGGGGTACCGGAGGAGTTGGAAAAACTACATTGGTGAAGAATCTGAACAACGAGCTCTTAAAGAACGTGCCAAGTTCCAAACTTTCTTTTGGCGTTGTGATATGGGTTACAGTCCCCAAACCGCCAATAGACATAAGAAAGATTCAAGCACAAATTGCCAGTAGACTACGCCTAACGGTAGATAACGAGGCAAGTGTAGAAAGCATTGCCAGCAAAATCTATCAAAGGCTCGAGGAAGAAAAGAGTTTCCTTCTCATACTAGATGACGTTTGGGAAGCTATAGATTTGGATGATGTTGGCGTGCCCCAACCTGAATATCCTGCGAGAAGCAAGGTCATTATAACTTCTCGTTTTTGGGGTGTTTGTAAGCAAATGAGGACAAACATCGAAATGAAGGTTTTCACATTGGATGAGGATGAATCTTGGCAACTGTTTGCCAAAAATGTGGGAGATACTGTAAATCTGGAGCAAATCCATCCCTTGGCAAAGGAAATTGCAAGAGAGTGTGATGGTTTACCTTTAGCAATCATTGTTATTGGATCGTTCATGAGAGGGAAGACAAGGGTCGAGCTCTGGGAAGATGCTTTGAAATCACTTAGCATGTGCGAACCTCATAGCAAAGTTGTAGAAGATAAGGTTTACAAGGTCATCAAGTGGAGTTTTGATTCTTTAGAATCTCAGGATATTGAATTATCCTCAGAGCAAAGAACCAAACATGTGAACAAAAAGAGAGGCGAAATTCAAAGTTGTTTCTTATATTGCTCCTTATATCCAGCAGCTATTCCGATAGATGATCTCATACATTGCTGGTGGGCGGAGGGGATCCTCGGTGAACATGACACATATGAAGAAGCCTACAACAGGGGAATCACGTTGATTGAGAGTCTAAAAGATGCCTGCTTGCTAGAAGCCGATAAGATACAGATTCGGAGGCAGGTTGAGGATTGTGTGAAGATGCATGATGTGGTTCGTGATGTTGCTAGATGGATAGCCAGTACCTTTGGGGATGAACACATGTCTGTTTTTCAAGCTGGAATTGGATTGACTAAGATATCACATATTAAAATATCGGCTTCTGTCAAGAGAATATCTTTCGTAAGCAACAAAATTGAATGTCTACCTGATTGCTTCGTGAAATGTCCAAAGACAACATCTTTACTTTTGCAAGACAATGAACCCCTTCGGAAAATACCCCAGGAATTCTTTTTGGCATTTCCAGCTCTAAGAGTTCTGAATCTGAGTAAAACTGGTATTAGAGAACTGCCTTCTTCCATCAATAGTTTATGTCAACTACGTGCTCTAATACTACAGCGTTGCTTTGTGTTGAAAGAATTACCACCTGTTGCAAATCTTCACAATTTGCAAGTGCTCGATTGTGAAAATACAGAGTTGCGTTGTCTGCCGCAAGGAATGGACAATTTGTCAAATCTGAGGCTATTAAATATG
>ZL-0098
CAGTTTTGCTCAGATTTGTACTTGCATAAATGCATGGGTTTCAGGAAGTTGATTGCATACAACACTTTTAATGGATTAAAATTACTACGTATGGTGCACTATTCTTGTTCTTTCGGACCAGTAGGAGGAGGAAGTGGACAATTTGACCCTTTGCCAAAACTGGAATCTCTGAACCTCCTTTTCGTAAAAAATTTAAAGAGTGTTTCTGATTTTGGTCAACATTTGGGTCCAAGATTTTCTAAATTACGCCAACTGGATGTCTCTAAATGTGCAAGTTTAACATGTCTTTTCAATGATGGTGGAGCTTTTTCTGTGACGAAGCACTTGGAAGAAATTACAATTGGATCTTGTAGAGATCTGGTAGAGTTATTTGTGCAGAGCAGCTCGAGTGATCAGGCAGGACTTGTCAACTCAGAAATTCCAAGAGTTCGGAAGTTAAAATTGTGGTACTTACCTGAACTAGGTACATTGGGGGAGCCACAGAGTATGTGGGAACACTTGGAGGAACTCACAGTGAACGGTTGTGGCCGATTAAGGAAGTTGCCTCTCTCTATTCAAACCTCCAAAAACATCAAAATAATAGAGGGAAGATCAGAATGG
>ZL-0099
ATACCTTTCTTTTTAACAATGCTCTAAATTTGACTTGAAGTTGCCATCATCCCATTCCAGTTGGCTCCACCATTCTGATGTTCCTTTTATTATTTTGATGTTTTTGGAGGTTTGAATAGAGAGAGGCAACTTCCTTAATCCGTCACAATCGCTCACTATGAGTTCTTCCAAGTGTTCCCACATACTCTGTGGCTGCCCCAACGTTCTTAGTTCTGCTAAGTCGTACAACGTTAACTTCCTAACTCTTGGAATTTCTGAGTTGATAAGTGTCGCTTGATCACTTGAGTTGCATTGCACAAACAAGTCTACCAGATCTCTACAATATCTAATTGTAATTTCTTCCAAGTGCTTGGGTACAGAACAAGCTCCACCATCATTGAAAAGACATGTTAAACTTGCACATTGAGAGATATCCAGCTGGTGTAATTTAGAAAATCTTAGACCCAAATATTGACCAAAATCAGAAACACTCTTTAAATTTTTTACGAAATGGAGGTCGAGATATTCCAGATTTGGCAAAGGGTCAAATTGTCCACTTCCTCCTTCCACTGGTCCGAAAGAACAAGAACAGCTCTGTATGTTTAGTGATTTTAATCCATTAAAAGTGTTGTATGAAATCAACTTCCTGAGACCCATGCATTAGTTCAAGTACAGATCTGAAGCAAACTGCAACATGCCTGAGAGCTCTCCGTTACTGAAAATTTCACACTTGTAGACATTTATGGCCCTCATTGACTTGTTGTATGGTACATAAATTAAAGTTTCCCCAACTTCAATGAGAAATCCTTTCAATCTAGTCATCCAGGTGTAATCTCTATTGGAAAAATATGAGCTATCCACTTTAATAGAAAGATAAGTCAGGTTCTGTAGAGATGATATCTCTTCAAAAGAAGTCGCTCCAACAGCGCTATACGACAGATCTAACATTTCAATGCTTGGCAATTTGAGGAAAAATCCTTTGTTGGTGCTCTTCAAATCAACAAGAAGCATATTTAATAGCCTCAGATTTGTCAAATTGTCCATTCCTTGTGGCAGACAACGTAACACTGTATTATCACAATCGAGCACTTGCAAATTATGAAGATTAGCAACAGGTGGTAACTCTTTCAACGCAAAGCAACTTAGTAGTATTAGAGTATGTAGTTGACATAAACTATTGATGGAAGAAGGTAGTTCTGTAATGCTAGTTAGACTCAGATTCAGAACTCTTAGAGCTGGAAATGCCAAAAAGAATTCCTGGGATATTTTCTTAAGGGGTTCATTGTCTTGTAAAAGTAAAGATGTTATCTTTGGACATTTCGTGAAGCAATCAGGTAGATATTCAATTTCGTTGCTTACGAAAGATATTCTCTTGACAGAAGCTGATATTTTAATATGTGATATCTCAGTCAACCCAATTCCAGCTTGAATAACAGAAGTGTGTTCATCCCCAAAGGTACTAGCTATCCATATAGCAACATCACGAACCACGTCATGCATCTTCACACAATCCACAACCTTCGCTGTAAAAATCTCCATCGTATCGGCTTCTAGCAAGCAGGCATCTTTTAGACTCTCAATCAACGTGATTCCCCTGTTGTAGGCTTGTTCATATGTGTCATGTTCACCGAGGATCCCCTCTGCCCACCAGCAAAGTATGAGATCATCTATCGGAATAGCCGCCGGATACAAGGAGCAATATAAGAAACAACTTTGAATATCGCCTCTCTTTTTGTTCACATTTTTGCTTCTTTGCTCTGAAGCTAATTCAATATCCTGAGATTCTAAAGAATCCAAACTCCACTTGATGACCATGTAAACTTTTTTCTCGACATCTTTGTTATGAGGTTCGGACATTCTAAGTGATTTCAAAGCATCCTCCCAGAGCTCAACCCTTGTCTTCCCTCTCATAGATGATCCAATAACAGTGATGGCTAAAGGTAAACCACCACACTCTCTTGCAATTTCCTTTGCCAATTGTTTAATATACTCCAGATTGGCAACATCTCCGGCATTTTTGACCAAAAGTTGCCAAATCTTCATCCTCTTTCAGTGTGAATATGTTCATTTCTGTGTCTGTTTTCATTTGTTTACAAACACCCAAAAAACGAGAAGTTAATATTACCTTGCGTATGGCTGGATATTCAGGTTGGGGCACACCTACATCATCCAAATTTACAGCTTCCCAAACATCATCTAGTATGAGAAGAAAACTCGTTTCTTTCTTGAGCCTTTGATAGATTTTGCCAGCAATGCTTTCTACACTGGCCTCGTTATCTACCTGTAGGTTTAATCTACTGGCAATTTGTGCTTGGATCTTTCTTATGTCAATTGGTGGTTTGGGCACTGTAACCCATACCACAACACCAAAAGACAGTTTGGAACTTGACACATTCTTTAGGAGCTCATTGTTCAGATTCTTCACCAATGTAGTTTTCCCAACTCCTCC
>ZL-0100
GATCTCTGAATGAAGCCACAAAAAGTGAAGATCAATACATAGTAGAGAACAAATAATCAAATATAATATCATCGACAACTGGGAAATGTGAAAGTTAATTGGCATATCACCTGAAACTGTCCGTAGGTAAAACCACTCTAGGACTCCTTTTTTTACTTTAACGTTGGTGGTTTGAATAGAGGAAGGCAACTTCTTGTGTTCGATTCGATCACAATTGATCACCTCGTGCTCCTTCAGGTGTTCCCACATACTCTGCGGCTCCCCCAACGATCCAAATTTTGGCAAGTTTCTCAACACTAACCTCTGAACTCTTGGAGTTTCTGAGTTGACGTGTGTGGCCTTAGTTGGACTGCGTTGCACTAACAACTGTACCAGCTCAGGACAAAAGGTAATTGAAATGTCTTCCAACTGCTTGGGTACAGAAAAAACTCTACCAACAGTAAAAAGACATGTTAAACTTGCACAAAAGTGTATTTCCAATTGACGTAATTTAGAAAATCTTAGACCCAGAAGTTTACTGAAATCAGAAATACTCTTCAAATAATCTACAGAAACGAGGCTGATATGTTCCAGATTTGGCAGAGGATCGAACTGTCGACTTCCTCCTGGAGGTCCAAAATTACAAGAACATCTCTCTATCCGTAGTGATTTTAATCCATCAAATCTGTTGTACGCAATCAACTTCTTGAGACCCATGCATTTGTGCAAGTACAAATCTGAAGTAAACTGCAACATGCCCGAAAGCTCTCGATTACTGAAGATTTCACACTTGGAGATGCTCAACATCCTTCTTGACTTGTTGAGTTGTACACGCATTGGAGTATTCCCAACTTCAATGTGAAATCTTTTCAATCTAGACATCCATGTGTGGTCTTGGTTGAAAATCGATGAGGTATCCACTCTAATAAAAAGAGAAGTCAGATTGTGTAGAGATGATATCTCATCAAAAGAAGTTGCTCCAATAAGACTTAATGGTCTCAGATTTGTCATTTCTCTATCTAGCATGTCTAACATTTCAATGCTAGGCAATTTGAGGAAAAATCCTTTACTGATGTTCTTCAATTCAGCAACAGGCAGATATAATACCCTCAGATTTGTCAACTTGTCCATTCCCTCAGGCAGACAACATAACCTTGTATTATCACAATCAAGCAATTGCAAATTGCAAAGTTTACCAATAGGTGGTAACTCTGTCAACATGTGGCAATTTTGTAGTATTAGAGCACGCAGTTGGCGTAAACTATTGATGGAAGAAGGCATCAATCTAATACCAGCTCCACTCAGATTCAGAACTCTTAGAGCTGGAAACGCCAAAAAGAATTCCTGAGGAATTTTCTTAAGGGGTTCATTGTCTTGCAAAAGCAAAGATGTTGTCTCTGGGCATTTCATGAAGCAATCAGGTAGACATTCAATTTCATTACTTACGAATGATATTCTCCTGACAGAAGATGATACTTTGATATGCGATATCTCGGCCAACCCAACTCCAGCTTGAATAATAGAGTCGTGTTCATTCCCAGAGGAATTAGCTTTCGATATAGCAAAATCACGAACCACATCATGCATCTTGAGAAAATCCTTCTTATGGGCTTCAAGAATGCAAGCATCTTTTAGACTTTCAACCATTTCGACTCCCTCGTTGTAGGCTTCGTCATACGAGTCATGTTCACCAAGGAACCCCTCGGCCCACCAGCAGTTTATGAGATCCTCTGTTGTAATAGCCGCTGGATATAAGGCGCAATACAAGAAACAACTACTTTTGGTCGCAAGTTTGCTTCTTTCCTCTGAAGATATTTCGCTATCATGAGATTCTGAAGAATCAAAATTCCACTTGATTAGCTTGTAAATCTTTTGTGATTCGGTCATATATAAAGTTACGACATGTTTGATTGGTCAAAAATTTTGGAAAATATTTTCTTTAGAAAAACAAATTCCTTAAAATGGAGGAAAATTACTTCCCTTGTAGAAGAGAAGTAGGGAAAATTATTCAACTGCTTTTAGAATACTTTTTTTCTTTTGCTTACGTACCAAACACAAGAAAATAAGTAAGAAAATCACTTTTTTTTACTAGAAAACACTTTGCATCAAACTGAACACATCATAATTTGAATTATCAAATTATGCATTGAGAAAGGATGGACACATAGTAGTTGTGCAAGAAAGGATTCTGCATGACAAATGATCAAATATTAAAGCATTGAGAAATCTGAAAGTTAATTGGCTCGTCACCTGAAATTGTCAGTTGGTTCCACCATTCTGATAATCCTTTTATTCCTTTGATGTTTGTGTCTGGAATAGAAAGAGGCAACTTCTGGTGTTCGATTCGACCACAATTGATCACCTCACGTTCCTCCAGGTGTTCCCACATATTCCGTGGTTCCCCCAACATTTCTAATTTTGGTAAGTTCTTCAAATATAACTTACGGATTCTTGGAACTTCTGAGATGACATGTGCTGCCTGAGGTGAACTGCATTGCACTGACAACTCTACCAGCTGAGGACAAGAGGTAATTGAAATGTCCTCCAAGTGATTGGGTACAGAAAAAGCTCCACCAACATTAAAAAGATATGTTAAACTTGCACAAAATTGTATTTCTAGTTGGCGTAATTTAGAAAATCTTAGACCAAGAAGTTGACTGAAATCAGAAACACTCTTTAAATTATCTACAGAAATGAGGCTGAGACGTTCCAGATTTGGCAGAGGGTCAAACTGTCCACTTCCTTCTTCCGACGGTCCAAAATCACAAGAATATATCTCTATGTGTAGTGATTTTAATCCATCAAAACTGTTGTATGCAATAAACTTCCTGAGATCCATGCATTCGTGCAAGTACAAATCTGAAGCAAACTGCAACATGGTTGAGAGCTCTCCGTTTCTAAAAAATTCACACTCGGAGATGCATATCATCCTTCTTGACTTGTTGAGTCGTACATGTGTTGGAGTATTCCCAACTTCAATGTGAAACCTTTGCAATGTACTCATCCAGCTGTAGTCTCTATTGAAAATTGATGAGCTATCCAATGTTATGAAAAGAGAAGTCAGCTTGTGAATAGATGATATCTCATCAAAAGAAGTTGGTCCAAGATAGCTATCCAACATATTTAGTAGCTTCAGATTTGTCAACTTGTCCAGTCCTTGAGGCAGACAACGTAACTCTGTACCTTCAGAATCGAGCACTTGCAAATTGCAAAGATTACCAATAGGTGGTAACTCTTTCAAGCAGATGCAATTATGTAGTATTAGAGCTCGTAGGTGATATAAACTATTGATGGAAGAAGGCAGCGCTCTAATACTAGTTCCACTCAGATTCAGAACTCTAAGAGCTGGGAATGCCAACAAGAATTCATGGGGAATTACCTCAAGAGGTTCATTGTCTTGCAAAAGTAAAGATGTCGTCTCTGGGCATTCCATGAAGCAATCAGGTAGACATTCAATTTTGTTGTGTATGAAAGATATTCTTTTGACAGAAGTTGTTATTTTAATGCGTGATATCTCAGTCAACCCAATTCCAGCTTGAAAAACAGAAGTATGTTCATCCCCAGAGGTATTAGCGATCCATCTAGCAACATCAAGGACGACGTCGCACATCTTGACTGAAACCGGCCAATGGGTTTCTACCAAACAGGCATCCTCTAGACTCTCAACTATTGTGATTCCCCTGTTGTAGGCTTCCACATAGGTGTCATGTTCACCGAGGAAGCCCTCAGCCCACCAGCAATGTATGAGATCATCTAGCGGAATAGCCGCTGGATATAAGGAGCAATACAAAAAACAACTTTGAATATCCTGACGTTCTAAAGAATCATAACTCCACTTGATGACCTTGTAAACGTTATCTTCTACAACTTTGCTATGAGGTTCCGACATTCTAAGTGATTTCAAAACACCTTCCCAGAGCTCGACCCTAGTCTTCCCTCTCATGGATGATCCAACAACAGTGATGGCTAAAGGTAAACCACCACACTCTCTTGCAATTTCCTTTGCCAATGGTTGAATATGCTCCAGATTGGCAACATCTCCCGCATTTTTGGCAAACAGTTGCCAAGATTCATCCTCCTTCAATGTGGTAACTCTCATTTCGATGTTTGTTCTCATTTGCCTACAAACATCCAAAAGACGAGAAGTTATAATAACCTTGCTTCTTGCGGGACCTTCAGGTAGGGGCACACCTACATCATCCAAATCTATAGCTTCCCAAACATCATCTAGTATGAGAAGAAAACTCGTTTCTTTCTTGAGCCTTTGATAGATTTTTCTGGCAATGCTTTCTCCACTTGCTTCGTTATCTACCTGTAGATCTAATCTACTGGCAATTTGTGGTTGAATCTTTCTTATGTCTATTGGCAGTTTGGGCACTGTAACCCATACCACAACACCAAAAGACAGATTGGCACTTGGCACATTCTTTAAGAGCTCGTTGTTCAGATTCTTCGCCAAAGTAGTTTGCCCAACTCCTCCGGCACC
>ZL-0101
TCGGTAATACCATTCTTTGTAACAATGCTCTAAATTTAACTTGAAGTTGTCATCATCCCATTCCAGTTGGCTCCACCATTCTGATTCTCCTTCTATTATTTTGATGTTTTTGGAGGTTTGAATAGAGAGAGGCAACTTCCTTAATCCGTCACAATCGATCACCGTGAGTTCCTCCAAGTGTTCCCACATACTCTGTGGCTCCCCCAACGTTGCTAGTTCAGGTAAGTCGTTCAAATCTAACTTCCGAACTCTTGGAATTTCTGAGTTGATAAGTGTTGCCTGATCACTTGAGCTGCATTGCACATACAACTCTTCTAGCTGAGGGCAAACCATAATTCTAATTTCTTCCAAGTGCTTGGGTACATAACAAGCTCCATCATCTTTGAAAACATATGTTAAACTTACACATTGAAAGATTACCAGTTCACGTAATTTAGAAAATCTTAGACCCAAATATTGACCGAAATCAGAAAAACTTCTTAAATTATTTACTGAAACGAGGCCGAGATGTTCTAGATTTGGCAAAGGGTCAAATTGCCCACTTTCTCCTTCCACTAGTCCAAAAGAACAAGAACAGCACTCTATCTTTAGTAATTTTAATCCATTAAAAGTGTTGTATGCAATCAACTTCCTGAGACCCATGCATACGTGCAAGTACAAATGTGAAGCAAACTGCAACATGCCCGAGAGCTCTCCGTTACTGAAAATTTCACACTTGAAGACATTTATCGCCCTTTCTGACTTGTTGTATGGTACATAAATTGAAGTTTCCCCAACTCTAATGTGAAATTCTTTCAATCTAGTCATCCAGGTGTAATCTCTATTAAAAAATGATGAGCTGTCCACTCTAATAGAAAGATAAGTCAGATTGTATAGATATGATATCTCATCAAAAGAAGCCGCTCCAAGAGAGCGAGATGATATCTCATCCAAAGAAGTCTCTCCAAGAGAGCCATACGACAGATCTAACATTTCAATGCTAGGGAATTTAAGGAAAAATCCTTTGCTGATGCTCTTCATATTATCAACAGGCATATTTAATAGCCTCAGATTTATCAAATTGTCCATTCCTTGCGGCAGACAACTCAACAATGTTTCATCACAATCGAGCACTTGCAAATTGTGAAGATTAGCAATCGGTGGTAACTCTTTCAACGCAAAGCAACTTTGTAGTATTAGAGCACGGAGTTGACATAAACTATTGATGGAAGAAGGCAGTGCTTCAATATTAGTTTGACTCAGATTCAGAACTCTTAGAGCTGGAAATGCCAAAAAGAATTCCTGGGGTATTTTCTGAAGGGGATAATTGTCTTGCAAAAGTAAAGATGTTGTCTTTGGACATTTCGTGAAGCAATCAGGTAGACATTCAATTTTGTTGCTTACGAAAGATATTCTCTTGACAGAAGCTGATATTGTAATAAGTGATATCTCAGTCAACCCAATTCCAGCTTGAAAAACAGAAGTGTGTTCATCCCCAAAGGTACTAGCAATCCATCTAGCAATATCACGAACCACGTCATGCATCTTCACACAATCCACAACCTGCCCCGGAAAAATCACCATCCCATGGTATTCTAGCAAGCATGCATCCTTTAATCTCTCAATCATTGTGATTCCCCTGTTGTAGGCTTCTTCATATGTGTCATGTTCACCGAGGATCCCCTCCGCCCACCAGCAATGTATCAGATCATCTGTTGGAATAGCCGCCGGATATAAGGAGCAATACAAGAAACAACTTTGAATGTCACCTCTCTTTTTGTTCACACGTTGGCTTCTTTGCTCTGAGGATGATTCAATATCCTGAGATCCAAAAGAATCGAAACTCCACTTGATGACCTTGTAAACCTTATCTTCTACAACTTTGCTATGAGGTTCGGACATTCTAAGTGATTTCAAAGCATCTTCCCAGAGCTCGACCCTCGTCTGCCCTCTCATGGATGATCCAATAACAATGATTGCTAAAGGTAAACCATCACACTCTCTTGCAATTTCCTTTGCCAATGGATGGATTTTCTCCTGATTGACAATATCTCCCACATTTTTGGCAAACAGTTGCCAAGATTCATCCTCGTCCAATGTGTAAACCTTCATTTCAACATCTGTTTTCATTTGGCTACAAACACTCAAAAAACGAGAAGTTATAATTACCATGCTTCTCGCGGAAAGTTGGGGCACCCCTACATCATCCAAATTTATAGCTTCCCAAACGTCATCCAATATGAGAAGAAAACTCGTTTCTTTCTCGAGCCTTTCACAGATTTTGCTGGCAATGCTTTCTACACTGCCTCGTTATCTACTGTGAGGCTTAATCTACTGGCAATTTGTGCTTGAATCTTTCTTACGTCTATTGGTGGTTTTGGGACTGTAACCCATATCACAACCCCAAAAGACAGTTTGGAACTTGGCACATTCTTTAAGAGCTCGTTGTTCAGATTCTTCACCAAAGTAGTTTTCCCAACTCCTCCGGTACCCCATACACCGATAAT
>ZL-0102
TTGGAAGCACTTTTCTAAATTTGACTTGAAGATATCGTCATCCCATTCGAGTTGCCTCCACCACATTGGTGATCCTTCTATTAGTTTGATGTAATTGGAGGTTTGAATAGAGCGAGGCAACTTCCTTATTTCAGCGCAACCATAAACTTTAAGTTCCTCCAGGTGTTCCCACATACGCTGAGGCTCTCTCAACATTGTTAAATTTGATAATTTTCTAAACACTAACTTCCGAACTCTTGGAATTTCTGAGTTGACAAGTGTTGTCTGAGTTGAGGCGTATTGCGCAATCAACGCTACCAACCGTTGACAATCTTCAACTGTAATTTCATCCAAGTGCTTGGGTATAGAGAAAGCTCCAACTTTAAAAAGATATTTTAAATTTCGACAATCAGATATTTCTAGTTGGCGTAATTTAGAAAATCTAAAACCTAGATGTTGACTGAAATCGGAAACACTCCTTAAATTATATACAAATTTGAGGCTGAGATATTCGAGATTTGGAAAAGGGTCAAACTGTCGAATTCCTTCTTCCATTAAACTTGATTGTATGGATAGTGATTTTAATCCATTAAAACTGTTGCATCCAATCAACTTGCTGAGATCCTTGCAATATTCCAAGTACAAATCTGAAGCAAACTGCAACATGCCTGAGAGCTCTCCGTTACTGAAAATTTCACATTCAGAAACACATATTGTCCTTGCTGACTTGTTGATATTTCCTTGCGTTGGATAGTCCCCGATTATAATATGAAATCTTTTCAATCTAGTCATCCAGGTGGGCTCTCTATTGAAAATTGATGAGCTATCCAATTTAATAAAAAGAGAAGTCAGATTGTGTAGAGATAATATCTCATCTAAAGACGTTGATCCAACACAGATACCCTTCATATTTAACATTTCTATGCTTGAAAAACTGAGGAAAAATCCTTGGCCAATGATCTCCTTCAACTGACCTACAGGCAGATTCAATAGCCTCAGATTTGTCAGTTTGTCCATTCCTTGCGGCAGATAAAGTAATGATGTCTTATCACAATCGAGCAATTGTAAATGGCAGAGATTACCAATAGGTGGTAACTCTACCAAATAGGAGCAATTTTTTAGTATTAGAGCACGTAGTTGACATAAACTATTGATGGAAGAAGGCAGTGCTCTAATACCTGTTTGGCTCAAATTCAAGACTCTTAGGGATGGAAATGCCAAAAAGAAATCACGGGAAATATCCCAAAGGTGACCATTATCTTGCAATAATAAAGTTGTTGCCTCTGGGCATTCCATGAAGTTATCAGGTAGGCCAGAGATATTGCTGCTTGCGAAAGATATTCTCTTGACAGAAGTTGATACTTTAATATGCGAAATCTCAGTCAATCCAATTCCAGCTTGAAAAACAAGGTTTTGTTCATCCCCAAAGGAATTAGCTATCCATCTAGAAACATCACGAACCACGTCATGCATCTTTGCAGAATCCATCCCATGGGATTCTAGCAAGCATGCATCCTTTAATCTCTCAGTCATTGTGATTCCCCTGTTGTAGGCTTCTTCGTATGTGTCATGTTCACCAAGCAACCCCTCTATCCACCAGCAATGTATCAGATCATCTGTTGGAATAGCCGCCGGATATAAGGAGCAATACAAGAAACAACTTTGAATGTCACCTCTCTTTTTGTTCACACGTTTGCTTCTTTGCTCTGAGGATGATTCAATATCCTGAGATCCAAAAGAATCAAAACTCCACTTGATGACCTTGTAAACCTTATCTTCTACAACTTTGCTATGAGGTTCCGACATTCTAAGTGATTTCAAAGCATCTTCCCAGAGCTCGACCCTCATCTGCCCTCTCATAGATGATCCAATAACCATGATTGCTAAAGGTAAACCGTCACACTCTCTTGAAATTTCCTTTGCCAGTGGATGAATTTGCTCCAGATTGACAATATCTCCCACATTTTTTGCAAACAGTTGCCAAGATTCATCCTCATCCAATGTGTATACCTTCATTTCCACATCTGTTTTCATTTGGCTACAAACACTCGAAAATCGAGAAGTTATAATAACCTTGCTTCTTGTGGCAAGTTGGGGCACACCTACATCATCCAAATTTATAGGTTCCCAAACATCATCTAGTATGAGAAGAAAACTCGTTTCTTCCTTGAGCCTTTCACAAATTTTGCTGGAAATGCTTCGATCACTTCCCTCGCTGTCTATCTTTACGTTTAATCTGCTGGCAATTTGTGCTTGAACCCTTCTTATGTCTATTGGTGGTTTGGGCACGGTGACCCATATCACAACACCAAAAGACAGTTTAAAACCTAGCACACCGGTCTTTAGGAGCTCATTGTTTAGATTAATCACCAATGTTGTTTTTCCAACTCCTCC
>ZL-0103
TTCTTTGTAACAACGCTCTAAATTTGACTTGAAGTTGTCATCATCCCATTCCAGTTGGCTCCACCACTCTGATTCTCCTTCTATTAGTTTGATATTTTTGGAGGTTTGAATAGAGAGAGGCAACTTCCTTAATCCATCACAAGCGGTCACCTTGAGTTTCTCCAAGTGTTCCTACATACTCTGTTGCTCCCCCAACATTCCTAGTTCTGGTAAGCGATGCTACTTTAACTTCCGAACCCTTGGAATTTCTGTGTTGTCAAGTGTTGCCTGATCACTTGAGTTGCATTGCACATACAGCTCTACCAGCTGAAGGCAAACGTTAATTGTAATTTCTTCCAAGTTCTTGGGTACAGAACAAGCTCCACCATCGTTGAAAAGACATGTTAAACTTGCACATTGAGAGATAACCAGATGGCGTAATTTAGAAAATCTTAGACCCAAATGTTGACCGAAATCAGAAACACTCTTTAAATTATGTACATAACAGAGGTTGAGATATTCCAGATTTGGCAAAGGGTCAAATTGTCCACTTCCTCCTTGCACGGGTCCGAAAGAACAAGAACAACCCACTATTTTTAGTGATTTTAATCCATTAAAAGTGTTGTATGCACTCAACTTCCTGAGACCCATGCAGGCATGCAAGTACAAATCTGAAGCAAACTGCAACATGCCTGAGAGCTCTCCGTTACTGTAAATTTCACACTCATAGTCATTTATCACCCTTTTTGACTTGTTGTATGGTACAAAAATTCTGGTTTCCCCAACATCAATGCGAAATCCTCTCAATCTAGTCATCCAGGTGTAATCTGTATTGAAAAATGATGAGCTATCCACTCTAATAGAAAGATAAGTCAGAGTATGTAGAGATGATATCTCATCAAAAGAAGTCGCTCCAAGAGAGAGAAATGGCATATTTAACATTTCAATGCTAGGGAATTTAAGGAAAAATCCTTTGCTGATGCTCTTCATCTTAGCAACATGCATATTTAATAGCCTCAGATTTGTCAAATTGTCCATTCCTTGCGGCAGACAACGTAACAATGTATGATCACAATCGAGCACTTGCAAGTTATGAAGATTAGCAACAGGTGGTAACTCTTTCAACTCAAAGAAAAACTGTAGTATTAGAGCATGTAGTTGACATAAACTATTGATGGAAGAAGGCAGTTCTCTAATACCAGTTCGACTCAGATTCAGAACTCTTAGAGCTGGAAATGCCAAAAAGAATTCCTTGGGTATTTTCGCAAGGGGTTTATTGTCTTGCAAATGTAAAGATGTTGTCTTTGGACATTTCGTCAAGCAATCAGGTAGACATTCAATTTTGTTGCTTACGAAGGATATTCTCTTGACAGAAGCTGATATTTTAATATGTGATATCTCAGTCAACCCAATTCCAGCTTGAAAAACAGAAGTGTGTTCATCCCCAAACATACTAGCTATCCATCTTGCAACATCACGAACCACGTCATGCATTTTAACACAATCCACAACCTGCGCCCTCACAATCTCCATCTTATCGGCTTCTAGCAAGCAGACATCTTTTAGACTCTCAATCAACGTGATACCCCAGTTGTAGGCTTCTTCATATGTGTCATGTTCACCGAGGATCCCCTCTGCCCACCAGCAATGTATGAGATCATCTATCGGAATAGCGGCCGGATATAAGGAGCAATATAAGAAACAACTTTGAATGTCACCTCTCTTTTTGTTCACTTGTTTGCTTATTTGCTCTGAGGATAATTCAATATCCTGAGATTCTAAAGAATCAAAACTCCACTTGATGACCTTGTAAACCTTATCTTCTACAACTTTGCTATGAGGTTCGGACATTCTAAGTGATTTCAAAGCATCTTCCCAGAGCTCAACCCTCGTCTTCCCTCTCATGGATGATCCACTAACAATGATTGCTAAAGCTAAACCATCACACTCTCTTGCAACTTCCTTTGCCAATGGATGGATTTGCTCCAGATTGACAATATTTCCCACATTTTTAGCAAACAGTTGCCAAGATTCATCCTCATCCATTGTGTAAACCTTCATTTCAATGTCAGTTTTCATTTGGTTACAAACACTCAAAAAATGAGAAGTTATAATTACCTT
>ZL-0104
TCAGCTTCTGTCAAGAGAATATCTTTCGTAAGCAACAAAATTGAATGTCTACCTGATTGCTTCACGAAATGTCCAAAGACTACATCTTTACTTTTGCAAGACAATCAACCCCTTAAGAAATACCCCACGAATTCTTTTGGCATTTCCAGCTCTAAGAGTTCTGAATCTGAGTCAAACTGGCATTACAGAACTGCCTTCTTCCATCAATAGTTTATGTCAACTACGTGCTCTAATAGTACAGCGTTGCTTTGAGTTGAAAGAATTAGCACCTGTTGCTAATCTTCACAATTTGCAAGTGCTCGATTGTGAAAATACAGAGTTACGTTGTCTGCCGCAAAGAATGGACAATTTGACAAATCTGAGGCTATTAAATATGTGTGTTGCTGATTTGAGCATCAGCGAAGGATTTTTTCTCAATTTGCCTAGCATTGAAATGTTAAATATGTCGTGTAGCTGTCTTGGAGCGACCTCTTTTAATGAGATATCATCTCTACACAATCTGACTTATCTTTCTATCGGAGTGGATAGCTCATCATTTTTCAATAGAGATTACACCTGGATGACTAGATTGAAAGGATTTCTCGTTGAAGTTGGAGAAACTTCAATTTATGTACCATACAACAAGTCAAAAAGGGTGATAAATGTCAACAAGTGTGAAATTTTCAGTAACGGAGAGCTCTCAGGCATGTTGCAGTTTGCTTCAGATTTGTACTAGAACGAATGCATGGGTCTCAGGAAGTTGATTTCATACAACACTTTTAATGGATTAAAATTACTAAATATAGTGCGTTGTTCTTGTTCTTTCGGACAAGTGGAAGGTGAAAGTGGACAATTTGACCCTTTGCCCAATCTGGAATATCTCGACCTCTATTTGGTAAAAAATTTAAAGAGTGTTTCTGATTTCGGTCAATATTTGAGTGTAAGATTTTCCAAATTAAGCCAACTGAATATCTCTCGATGTGCAAGTTTAACATGTCTTTTCAACGATGGTGAAGTTTGTTCTGTACCCAAGCACTTAGAAGAGATTATGATTAACCATTGCTATCAGCTGGTAGAGTTGTATGTGCAATGCAGCTCAAGTGATCAGGCAAGACTTGTCAACTCAGAAATTCCAAGAGTCCAGAAGTTAAAGTTGCACGACTTACCAGAACTTGCAACGTTGGGGGAGCCACAGAGTATGTGGGAACACTTGGAGGAACTCACAGTGAGCTATTGTGACGGATTAAGGAAGTTGTCTTTCTCTATTCAAACCTCCAAAAACATCAAAATAATAGAAGGAGGATCAGAATGGTGGAGCCAACTGGAATGGGATGATGAAAACTTCAAGTCAAATTTAGAG
>ZL-0105
CAAAACATTCTTCCAATGAAGCCCATTGCTTATAATGATATCCCTTACACATTCACTAGTTATATTCATCATTCTATCTAAGATCTTGCAAATAAGAGCTTGTTGTAACTACGTTAGTCCCTTTTTCTAGTGAATTTCTCCAACATCACCAAGCAAACAATCAGCTTCAAATTGATGATGAAAATTCACATATATAGCATTTACAATTTTTGTTTTTACGAATAATATCTCACCCCCTATATTCCAATAGAAGTTCACATCATTCAATTTCCTATCTTAAAATAAGCTTACTTTCTTAATTTGAGATTTTATACCCACTAAATTTTTTGAAAAAATGGT
>ZL-0106
TCAGGACTTGGTGGATGTGGAAAAGAGATTTTGGAAAAGTGTGACGTCTTACCACTGACAATCACTATCATGGGAGGCCTCTTGGGTGGGAAGAAGAAGCAAAGAAGTGAGTGGCAGAGAATGTAGCAAAACCTCAGTTCATACCTTATCAAAACTCAAATTTATGGCGTATTAACAATTTTGACGTTGAGTTATCAGGACTTACTTCCCATTTTGTAGTCTTGCCTTCTCTACATAGGCCTTCTCTAAAAAGGCAAAGACATCTCTGTGAAGCAACTCATGCTTATATGAATTGTCCGTGGTCTTATTCATCAAAAGAAAGAACAAAAATTAGAGGACATTGTGGAGGATTATCTTGATGAGCTCATT
>ZL-0107
AGACCCTATTGTCAACTTCACTATGTGCTTTTCGTTACCACTTCCCTATTGGAATCTTAGTAAATCAACATATTTCTTCGTCCTCAGATTAGTCGGTATAGCTTCTTCTTTGTCTTTGATGTTCTCCAGGTACCTTATACTCAATTTACCTCGTAAGATTGGAGAACTAATTTCAATGATACTTTCTTCACCCCTTTGCCCACAATGAATATAGGCAAAGTCTGAAGTTGAACCAAATTTCCTAGACTAGTGGGGAGGCAAGTTAGTCCATTACATCCTACTATGTTAAGGTGCCTTAAGCCAGTTAGATTAGCCAATCCAGAAGTTAACTCCATTAGGTTACCACAAGATGATAGTTAGGAAAGAGTAATGAGATT
>ZL-0108
TATCAACACTTTCAGTTTTTTCATCTTGCTAAATCCGGTTGGAAGTCTTGCAAGATTTTCACATAAATGCAAATCAAGTAAGATGATGCCAAGTAGTCATCCAATTTATAATAACAGTTCTCAAATTGCAGTACATCCCAAAAGAAGCTCTGACAGTGATTCCATATCCCCCTTAATTTCTGAAAGAGCTTCTAATTTCTCACAACCACAGAGATTGAAGCTCTTAAGAGATTCCATTTGAATACTGCTTAGTAAGAACTTGAGATTTCTACAGTTCATCATGTTCAGAGAAATAAGCTTTTTGAGATTGTCAATGGATGGATGAACCTCAACCAAGCTTAAACAACAACTTTTCAGTAAAATTCTCTGCATACTTGGAATCTC
>ZL-0109
GGTGAATGAGAGCTGGAAATTACTTCAGAAAAAGTATTTCAAGGAGAGATTTGTCCATCGGAGCTACTCGGAGCAGGATTACGAGTTGCTAAAAGCTGCAAGGGATTAGCTCTTGTGATCATTTTGACTGCTGGTATTATTGCAAAACAAATGCGACCCTTTTTGTGGCATGAGATTGCAAAAGATATAAGTTCCCATGTTTTAGAAGAGCAAGGCACGAAGATTATAGAATTAAGTTATAACTTTTTGAATCACCATTTAAAGTCTTGCCTTCTTTACATGGGATTATTTCGAGAAAACTACAAATTTCCAGTGTTTAATTTGCTGAAGTTGTGGATAGCTGAAGATTTTGTACACGGCATCATGGGTTTAGAGAACATGGACATGGAGGAAGCATCGAAAACTTGCTTGAATGATCTGGTGAATAGAGGCCTAGTAATTGTTTTTTAAAGGAGAGAAATAATGGTGAGATAATATACTGCACCATTCATGATGTTGTGTGTGAATTTTGCTTGAGAAAACTTCCAAAAGAGCAA
>ZL-0110
AAATTGTATCGGGTGCGTATCACGTCCAGGGCCTCGGCTCGAGGCATGACATCATTTCCAATCAATCTTTGGAATCTTGAAAATTTGATAGTTCAAGGACTTGGAGGACGAGTATTAGTGTCGAAAAACATTTGGGGGATGGTTAAATTGCAACATCTATACATATACGATAAAGCATCTTTCATTATGGATGGTGGAGAAAAATCAGAATGCCCGAAAATGGATTATATACAAACTCTTTCCTCGACATATTTTTCTTTTGTGGAAAATACAGACAAGATCTTGGCAAGAACATCAAATCTTCAAAAGTTGAGATGTGAAGTTCCAAAATTTGATGGACCATACTTGGCATTTGAAAATTCTTAAGATTTCTTCAGGTCCTATATTTACCTTAATCAATCAGTTGAAGCTCCTATCACAGCTCAAGAAATTGTGACTGTCCAATTTCCACATAAATCTTAATGAAGTCACAACTCTTTCAAATCTTGAGGTACTCAAACTGCTAGGAGTTACCATTAGTTCT
>ZL-0111
AGATAGGAGTTTTCTACTTACATTGATAGTGATGAGGTCTATTTTGTCACATCATTCATTCTCTTCGACTTCTTCCTTAATTTTCTAAGCTGAAGCCTTCGGAGTTTTGTTGGCGCACTTAACTAATTCAATCTGTTTCAGTGGCGGAATATCTGCAAAGCTTGAGGGAATCTCCTCAGGCTTGTGACAACCACTTATAAAATGTGTTTCAATTAGGGGAAATGATTCTTCTGACGCATCCCACCTTGACATACCTAAGCTCACAATTCATAAGTTTCAAGAACTTAAGTTTAAGGAATGTGATATCTCCAAGGCACCAATCTCTGCTGCAAGCACGAGTAATCCACTCCGATAGTTGGATATACTCCAAGCTTGGTAGTCCTGCAATGAAGGAAATCACACTTTCTATATGTGTACAGCTTAATACCAACTTCTTTAAATTTGAGGGAAACTGTAACTCAGATACAATTTGGAACGAGCCAATGGAAACACGAAGTACTTGAAGCTGGGTAAGACTCCACTTTGGGACACCCATAAAGGAGATCTCAAGCTCTTGAATATTAGGCCACCTGCCTAATATCACATTCACTCTATCAATTTTAATTTCTACACGCCTTAATATCCCCAAAATTTTCAATTTAAAGGATCCTTCAAATATCCCTGTTTATTGTTTTCCAACTCAAATTTAGCTTTATCAATCTCAACATGCCTTAATTTTTCTAGTTGCCAAAAATCGCTGGTAACTTTGAATATTCAGTATAGTTCACAATTAAAGCTTCGAGATAGGGCAAATATAATTTCGGATGACAATGAAATTTGTTTGCAAAAACTGCGAGGTACTTCAGGTGAATAAGTGGTTTGAATGTAGCTGACCACAATTGACCTACATCACAAGAACTCAAATCCAAGACCATACAAGAAGTCTAACTTCACTAACCTGACTGAAGGGATCCCAATCATAAAATTCTTTCATTTGTCATTACCAGTGACCTCAAACGTTGTGGAAAGGCTTCTGTGTTTTAGAATGTTCATTATAGAAACTGAAGCTCACCCGACTTTCCTTCCATTCATAAAGTTGAAATTGGCTACGATTTTCCTTCACTATCAACATAAATTTTTCTTCTCTATTCTTCTCCATGTGAAAGTGAAGCACCACATCATGAACTTAGTAGTATTTGACTTTACCATCATATCTTCTGCTTGAATCCATTACCACTTACTTCTAATGATCCATCAAGTAAACTTCAACCACCTCTTCATTAGTCTCCTAGATTCAATGTTCTGCATGAATCCTTCCGCAATCCATAAGCTTTTCAATTTAGACACAGGAATTTTTGCGTCCTCCAGAAACATTCCCATGTACAGAAAACAAGGCTTTAAATATTTGGGTTACTTATCATAACTCAACTACATAGTTAAAAGAGCATATCCTTCAAATTTACCAAGAGAGGAAAGTAGAGAGTTATTAACCTTATGCCACCAAGAGGCTTCCATTTTCTTCCTTTTGCTTATTACAGATACCAAGACAATCACTAGAGGCAATCCTTTGCATCTTTCTGCAACTTCTTGACTCACATGTTGTAGTTTAGTTGGGCAATCTTCCTATTGAAACACTATTTTCCGCAACAACTTGCAATTTTCATCTAGTGTGAGAAATGGAAGGAAATAAAGATTAGTATAACGCTTGACTTGTTCACCCACTTTCTCAAGTCTAGTTGTTACTACAATTATGCTTCTATTTCCAACATCAGGGAAATAAAGGCTTAAGTCATCCCATGCATACCATATCATCTCACATATCATCAAATACAATCAAATATTTCTTTCCCATAAGGCTTTCCATCAACTTGTTAGCAAGGATATCATCCTTATCTCCCTTATTCCTTAAACTTGTAACTTAAACAACAATTTCTTGTAAAATATCTCTCCGGTTATATGCTCGATAAATGACGCACCATGCTCAAACATAAAAATGAGAGAAAATCATATCATTGTGCACCTTTCTAGCAATAGTCTTTTTCCCTTC
>ZL-0112
GTTGTGGATGAATATGAAGGGCTTCCTTTGACTCTTAAGGTCATTGGATCTTCATTAAAAGGAAAGCCTGAGATGTTCTGGATAAGCGCAAAAAATAGATTATCATGAAGTCAACCTGTCTGCGAGTCTCATGAACTGCAGTTGCTTGAGCGAATAAAATTGAGTATCAACTGTTTGCCTGAGAAGGTGAGAGAGTATTTACTGGACTTAGGTGCTTTCCCAGAAGACAAAAGGATTCCTCTTGATGTTCTAATTAACATATGGGTGGAGCTATATGACATTGTACGAGGAAGAGGCTTTTTACATTCTTGTTGACCTTTCAGAAAAAAGTCTCCTAAATCTAGTCAAAGATGCACGGTAAATGGTGGATTCAAATATCCTCAAACAACCTTTTAATTTTTGTTGGAATATGATTTTCTTTATGGAAAAAATCAATGTGTTGTTCGTGTGGCAGAGCTGGGGACATGTATACAAGTTACTATAAGATATCGGTGTCTCAACATGATGTCTTACGAGACCTAGCAATTCATATGAGCAATCGTGATAAGATAAATTAGAGAAGGAAATTGGTCATGCCGAGAAGAGACACAAGGTTGCCAAAAGAATGGGAAACAAATGTGGATGATCCTTTCCATGCACGAGTCATCTCTGTGCATACATGTCTTACCAATCCTTGGTTACTGCAGATATCTTAATAATGAAATTTTTGTTCTTATGGTATAAACAGAAATTATTTTCTTAAATGCAGATCAAATGGGAGAAATGGACTGGTTCAAAATGATTACAGTAGTAACCCATTTAACCAAAAGACACACAATATCCCAAGAAACGGTAAGCCTAGAAGAGTTTTCCTTCAAAGCTCAAAACTAACTAGTTTATCACTTTTACTTTCACTTGTTTTCTTTATGGAAAAAATCAATGTATTGTTCATGTGGCAGAGCTGGGGACATGTATTCAAGTTACTATGAGATATAGGTGTCTCAACATGATGTCTTACGAGACCTAGCAATTCATAGGAGCAATCGTGATAAGGTAAATTAGAGAAGGCAATTGGTCATGCTGAGAAGAGACACGAGGTTGCCAAAAGAATGGGAAACAAATATGGATGATCCTTTCCATGCATGAGTCATCTCTGTGCATACA
>ZL-0113
GACATGACTTATTTTCCACTTATCCCTCTTCTGCAATTTATGAGCAAAAACGAGTGACATGCCCATGAAGGTGAGATCATCAAGACTGGTAAGGTGATTGAAGCCATCTGGTAAGCTTGTTAGCCTTGGACAATCAGCTATCAGAAGAAACTGAATTTCTGGCATTGAGCCTTTCTCAATAGGCATCCATGTAGTCCAATTTTCCATGCCAATAATCCTCAGTAGTTTCAGCTTAGGAAATCCTCCGGGAGGGAAGTTAACGATGCTGTTTTTATAAGCTGAAGATGCCAATGTTAGAATAGCCAAGCTTGGGAAGCTTTCCAAGAATAGGAAATGGATCTTCTGTCAAGAAGTTCTTGAAAAGGTACAATGAGTGGAGGCAATTAAGAGAACCCGAACCATTCTGGCAGTTTTTTCATATGAACTTGGAGTTTGAGTTTCTCCAAGTTCTTAGTGGATTTTGTGAGAGACTCCATTTTTATGCTTTGATCTAATGGACTCTCACTTAACACTGTCAAGGACCTCAACTTAGTCATTCTTTCTAACGATTGGCAAAAATCTCCGCTGTTGGCTTGTGTCATTTTCCCTATGTAGAGTTTCCTCAAGCTTGTTAAATTCCTTAGTTGTTTCACTAGGTCTTCATCTGATTCAATTCCAGATAGTGTTTGCAGCTTCACAAAGTGTTTTCCGCCACCATCCATCTTCACAAACCCATTTTCCCTGTCGCGAAAACTTGACAGGAGAAGATGTCTTAGGTGTTGCAGCTCATTGATTCCAGCAGGCAAGTGTTTAACTCCTGTGTTTCTCACATCCAATGTCCGGAGATTCCTCAAATTCTTCACTGATTTTGGAAGATCGTTTATCAAAATCCCTTGTAAATCTAAATACCGGAGATGCATCAAATTGCCAATCTCATTTGGTAGTTTTTCTAGAGGAGCATGTTGTAAATCTAGAACTCTTACCAATTTGAGCTGCCTTAGCAGTTTTTGTAGGGCAGAAAATGACAATTCGTTTACTCTAAACATGAGATGGGACCTAACATTCAACTTACTGATGTCTGAAGGGATACTATCTACATCTTCATAGATTACAAGTCTTCTTTGTCTTTCTTGAATGGTCTTGTTGACTTCTTCCAAGATCGATCCGAATCTCTCTTCTTTTAGCATTTGATTGGCCACATCGCGCATTAGATCATGCGACTTGCACACTTTCACCACATCTCGAGCATGTATAGTGACTGCTTGAATCATAAAGCTGCACAAAGTAATGGTTCGAGACCTCTTCCTCTGTTCTCTGAGAAGTTCCCTCGACAAACCCCTCTGCCACCCACATTCGGATCAGCCTTTTCCTCCCAATCTCATAGGCCTCAGGGAACAAACCGGGGTAAAGGAAACAATACTTGAGGTAAAAGGGAAGGTGATTATAGCTGAACAACAAGGTTTTGTTTAGACGCTCAATGTCTCTGTGATGGTTGAATTCCCAGTCTAAGGTATCAAGGACTGATTGCCCCACACGACTATTTCTGCCATTACATGACAATAAGCCTCCGATGGCTACAATTGCCAGAGGCAAACCTCCACATTTTCTCACTACGACCTCAGCAAATTCCTTCAAGTCATCAGGGCAAGTCCCCTGAGATGATCAAAACGCCTTCTTGCAAAACATTCTCCAAGCTAATTCATAAGGGAGGGGTTGGAGATCATAGATTTGGAAATTATCCTCAGGAAGGGATGCTATACCGTGGATTCTTGTTGTAATTATGATTCGCCCTTTTCTTCGTGGAAATGCATGTTTCAGCTCTTCCCATAGGTTCTCATCCCATATATCATCAAGAACTAGCAAGTACTTCTTGTCTTGCAAGTAGTCATTGGTCCTCTCCAGTAACCATCCCTCATCCATGGCACTCATGACATCCAGAGCTGGCTCACCTCTACTAGCTATGACTCCGAAAAGGATGTTTTTCAAGACATCCTTTAAGTTACAAGATTGTGATACAAAAGCCCAAGAATGACAATCAAACAACGCTTTAAGACTTGAAAAGCTACAAAGCCAAGATTCTTACCTCATTAACCCAACCAGCCACAGTTTCATCTCTTAGTTGTCTCTTGTCAGCATCTCTTAGAAAAGCTACCATGGCTTGAAACTCTTTCTTGATCCACTCAATTTCATCTTGTACCCCTGATAGAACATTCCCTTCTTGTATTAACTGATAGCCTAGCCTTCTCAGAAAGTATATGATTGCAGCTTCAGCCAT
>ZL-0114
GGTGTGTTTTAAGTCCTTCACTCGCACACTCCAAGCCACGAGTTCATTACATCCTCACATGCGTCCATCTTCGTGGTCGTACTTGTATCATACATGGACATAATAGAGTTAAGTTACAAGCATTTGCCAAGTTATTTGAAGCAATGCTTTCTTTATTTTGGTATGTTTCTTGAGGATGAGGAGGTTTCAGTTAAAAAGTGGATAAGGATATGGATTGCTGAAGGTTTTGTACAGAGCAATGAGATGAAGAGTGCGGAAATTATCGCGATGAACTATTTGGTTGATCTAGTGACAAGCAATCTTGTCATGGTTGCGCGGAGATTTCCCCTTGGTGATATGAAAACAGTTCGTCTTCATGATTTGGTACTAGATTTTTGCTTGAATAAAGCTAAAGAAGAGAACTTTTTGCTGAAAGTTGATAGGTAAGAAGTACCCTTTCAT
>ZL-0115
TATATCTTGAAACACTAGCCATCTATCACCGTGGCTATTTTCCTGAGTGGAATTAACATGATGTTTCCTCAACGCCTAAAAGAGTTAACTCTGTCTAGTTGTGGCTTCTCATGGGATGAAATTTCAACAATTGACACATTACACAACTTGGAAGTGCTCAATATACTTTTTGGTGCCTTCACTGGGAGAAAATGGACAGTTGGTGCAGGGGGTTTCCTTAACCTCAGGCTATTGAAGATGGAACATAGTTCTATCAAACATTGGAACATGTCAGTTGATTCATGTCCCTGCATGGAGAAATTGGTGGTGCGTTGGTGCCATAAACTTGAGGAGATCCCCACGAGTTTTGGGAGCATGCCTTCGCTACGGAAGATTGAGGTGCGCGGTTGTTGCCCCTCAACCAGGAAATCTGTTGTGAATATT
>ZL-0116
ATGGCTGAAATTGCTCTCACAGCAGTTATCAACAAGGCTATTGACATATCCAGCAATGCACTGTTTAATGAATTGTCTTCAGCCTCGTCCTTGAAGGAAAACATCAGTTGGATTGAAACCGAGATGAGACGCATGAGATCCTACCTAGCGGATGCAGAGGCCAAGCAAATATCAAGTCATGGAGTAGCAAACTTGATAAATGATATCCAACAACTTGCTCAGGATGTCGAAAATGTTCTCGACACTTACCTCTGTGAAATAGCGTATCATCACGAGGGAGAGTGGAGGCGTCAGTGTCTCAAAGAAGCTGCTCGGATTTTCTCATGTTATGGCCACACCGCCCATAAGTTGGTTGCTTGGGTTGAAGAGATCAAGAGAAAAGTTGCAGACATTGATCGTGCCCGGGTGACTTATAACATCACAGATTCAAGCAGCAATAACAAAGATGAAATTTTCTGTACATCGGATCAAAGAAGATCTTTCCTTCACGTGGATGAATCGGAAATCATTGGTCTAGAGGAAGATTGCAAGGAGTTGGAGATGAAGTTGCTTGATGACAACTTGGATTTTGAAGTGATCTCAATCATTGGTATGGGTGGCTTGGGTAAAACAACACTTGCAAAAAGAGTGTATAGGCGTGTCAAGTGTCATTTTGATTGTTCTGCTTTGGTTTATGTTTTCCAAGAGCCAAGATCGAAAGATTTGTTACTTGAGGTGGCTAAACAGGTGGGACTAGGAGAGGACAAAATGGAGCAGAACCTTGAGACCAACCTCTACAACTTTCTGAAGGAGAAAAGGTATGTAATCTTCCTTGATGACGTTTGGAGTACCGAAACATGGGAAGCTTTATCCTCAAGTTTCCCCATCTTTGCTAGTTCCACAAACGGTAGTCGAATAATCATCACGTCTAGGAAGAATGATATAGGAAGATATATTGGAGGAGAAAGCTCAATTTACAATTTACAACCTTTAAAGCCTGAGGATAGTTGGAAACTCTTCGTAAAAGTTCTGCTGAGGGCATCAAAAGATAATAAGAGTGGGATTCCCTCGAATTTGGTAGGCATAGGCAAAGAATTGATGAAAAAATGTGGTGGCGTGCCATTAGCCATTGTTTTAACAGCTAGCCTTTTGCGTGCAAAAGAAAAAAGTGAACATGACTGGAATAGGGTGCTAAAGAACACACATCAAGGTCATGAGCAAGACTTAGACCAGTGTTCCAAGATCTTGGCTTTTAGCTATAAAGACTTGCCCACTTCCTTAAAGCCTTGCTTCCTCTATTTCGCACTTTTCCCAGAGGACTATGAAATTCCAGTGTTCGACTTGATTAACATGTGGGCAGCTGAGAAATTCATAAACCGAAGAGGAGAAAGTGAGATAGAGGAGGTTGGGGAGTTCTACCTAAATGATTTGGTTGCTAGAAACTTGATTCAAGTCTCCAAACGAAGGTACGATGGAAAAATTAAAACTTGTCGTATCCATAACGTGCTTCATGATCTTTGCATCAAAGTAGCAAAGGGCATCAAATTCTTCCATTCTCTTAATGACATTGTAGGCACTACAAGCACCAGTTGTTGCGTTGAGGGAGCTCGTAGACTTGCTGTACAT
>ZL-0117
ATGGCTGAAGCAGCAGTTTCCTATGTTGCAGAGTGGCTTATTGATCTTTTCCAAAGAAAAATTGTTTTCCTGAGAAACGTCCAACAAGGAGTTGAAGGAGTACGAAATGAGCTCATCCGTATGAAGTGCTTCCTGAAAGATGCAGATATGAAGCAAGAGGAAGATGAGGCTGCAACAATCCGCGATTGGATATCTGAAATCAGGGTAGTTGTCTACCATGCTGAGGATGTGATTGAAATATTCATCCACCAAGTTGAGTCCCAGCAACGACAGAGTTTCTTCATCAAATGTGTCTCCTATCCTAAGAAATTATGCTGTCTTTACAAAGTAGGGAAAAAGCTCGAATTGATTCAGACCAGAATTCTTGAAATATCTAATAGTCGTGAAAGATATGGCATCAGGCCTATTCAAGGGCTCGGAGATGGTGAAGGTTCAAGCACAAGCCGTGAGAGGATGCATGAACTACGACGGTCCTCGCCGTTGGTTGCCAACACGGATGCTGTTGGTCCTCGCCGTGGTTGCCAACACGGATGCTGTTGGTCTGGAAAAGCATGTGAGTTCTGTCATGTCAATCCTTCTGAAGGAGGACAAACGACTTCGTGTTGCTTCAATTGTTGGTATGGGGGGCGTTGGCAAAACGATTCTTGCCAAAGAGGTTTATAAACAAACTCAAATCAGAAACAAGTTCGACACTCGGGCAAGGCTTTATGTATCCCAAGAATATAAGCCAATGAAGATCATCAAGGAACTCATTTTACAACTGGCAAATCCAGAAGAAGATAAAGTGAAGATAGTGGATACGATGGATAAATTGTCAGTGGCTGGTTTGGAGTAAATGCTCCAGAGTCGTTTGGAAGATACGTGCTATATCATTGTTCTTGATGACATCTGGACCACAGAAGCATGGGATCTCATTGTTAGGTCATTTCCTGACAATGATAAGTCAAGTAGATTGCTACTTACCAGCCGCAGAATGGAGGTTGCTTTGCATGCCGATGCCCATACTACGCCCTACAAACTTGAAGTATTGAGTGAAGAGGAGAGTTGGGAACTCTTTCTCAAGAAAGCATTTTCCGAGAATAGAGAGTGCCCACAAGACTTGGTGGATGTGGGGAAAGCGATTCTGCAAAAATGTGACGGCTTGCCACTGGCAATCACTGTCATGGGAGGCATCTTGGCTGGGAAGAAGAAGCGAAAAAGTGAGTGGCAGAGAGTACAGAGAAACCTCAGTTCATACCTTGTCAAAACTCATGGCGTATCAACAATTTTGGCGTTGAGTTATCGGGACTTACCTCCCCACTTAAAGTCTTGCTTTCTCTACTTAGGCCTTCTCCAAAAAGGCAAAGACATCCTTGTGAAGCAACTCATGCACGTATGGATTGCCCATGGTCTTATTCATCAAAAGGAAGAACAAAAATTAGAGGACATTGTGGAGGATTATCTTGATGAGCTCATTGGCAGAAATATGCTTCAAGTAATCCTAGTTAGAGCAGATGACAAAGTTAAAAGTTGCCGACTCCATGATCTCCTACGAGACTTTTGCAATATAAAGGCCAAGGAAGAAATATTTCTCGAGGTAGATAATCCATCTATATCCCTCTCTGAATCTCGGCACCATGTCCTTTACTCTCCGCTAGAGAGGTACAAATATTTGGGAGATTCAAAATCGTTTGTAAGATCCGTTCTATCCTTTGATTCATCGGCTAAACTAGTTAACCTTGATTGTATTTGTACAAGTAGTTTCAAACTTCTCAAAGTACTATACATAGACTCTCCTGGTTTAAAGGTGATCTCAGATAATATTGGGAAACTATGTTCCTTAAATATTGTGGAAGTTAGAGAACCTGTGGCATCTGTTTGGTTATATAAATTCCCCTAGCTTATTGAAGATTGACCGACTTAACAATCTCCAAACTCTAGGCAGCATACCTGTTCATCACTGGATGCACAATGAAAACCTGACAAGAATGACTAATCTCCAAAAAGTTGGTTTACTAATTGAAAATGATGATAACCTAGACATGGATCGATTATGTGATTCACTTGCAGCGTTTGAGAGCCTACAATCCTTGTGCTTGGAAGTAGAGGATGGCTTGCAAATATCTTTGGTTGGTGGTTTGTCTAAGTTGAGTCATGTTGTCAAGCTTAAGTTGAAGGGACACTTAGCATCAATACCAGCTCATCCTTGTGTATTTCCACCTAATCTTTCTCAGCTGACTTTGGTGAACTCCAAGCTTTATCCAGATTCAATCCAAGTGTTGGAGAAGTTAACCAACTTGTCAGTTCTAAAACTAGTTAATGCTTTTCATCGATATCATGAGCAAGCTGACAGTATGACAATATCGGAGAATGGGTTTCTTGGACTCAAGTTGCTGAGGCTGGATCAGCTGATGTCTATGAAAGAGATGAAGCCACGGGAAGGTGCAATGGCAGGACTCAATGCCTGCAGATCTTCAAATGCTACTCGTTGAGGAGGCTCCCAGAAGAGTTGATATCACTGACTATCCTTGAGAAGCTGGAGATTCGAGAAATGCCTGAAGCATTTATAGCTAGGCTTCAAGTTTCAGATTTGCACAAACTCCAACACATTCCCAACATTATAGTTGGACATCCCAGTACAGATTATGAAGAATGGATCCAAGAAGAAATGGGGCGTCTAAATCACATTAGAAAGATCAGGGCACATGCACAGGCAATTAGAGCAGCATATTTGTTCAAGCAACTGGCAGAGAGGAGCACAAATGACAATACAGAT
>ZL-0118
GATATGGCTGAAGCAGCAGTTTCCTATGTTGCAGAACGGCTTATCGATCTTTTCCAGAGAAAAATTGTTTTCCTGAAAAACGTCCAGAAAGGAGTTGAAGGAGTGCAAAACGAGCTCATCCGTATGAAGTGCTTCCTGAAAGATGCAGATATGAAGCAAGAGGAAGATGAGGCCGCAACAATCCGCAATTGGGTATCTGAAATCAGAGCAGTTGCCTACCATGCTGAGGATGTGATTGAAATATTCATCCACCAAGTTGAGTCCCAACAACGACAGAGTTTCTTCGTCAAGTGTGCCTTCTATCCTAAGAAACTATATTGTCTTTATGAAGTAGGAAAAGAGATTGAATCGATTCAGGCCAGAATTCTTGAAATATCCAACAGCCGTGAAAGATATGGCATCAGCAATATTCAAGGGCACGGAGAAGGTGAAGGTTCAAGTACAACACGTGAGAAAATGCGTGAACTACGACGCTCCTCGCCCTTTGTTGCAAATAAAGATGTTGTTGGTCTAGAGAAGCATGTGAATTCTGTTGTGTCAATCCTTCTGAAGGAGGACAAAAGGCTTTGTGTTGCTTCAATTGTTGGTATGGGGGGCATTGGTAAGACGACTCTTGCCAAAGAAGTTTATAACCAAAGTCAAATCAGAAACAAGTTCGATACTCGGGCATGGCTTTATGTATCCCAAGAATATAAGCCCATGAAGATCATCAAGGAACTCATTTTACAACTGGCAAAACCAGAAGAAGATAAAGCAATGATAGTGGATACGATGGACCAATTGTCACAGGCTGGTTTGGAGGAAATGCTCCAGAGGCGTTTGGAAGATACATGCTATCTCATTGTTCTTGATGACATCTGGACCACAGAAGCATGGGATCTCATTGTTAGGTCATTACCTGACAACGATAAGTCAAGCAGATTACTACTTACCAGCCGCAGAATGGAGGTTGCTTTGCATGCAGATGCCCATACTACGCCCTACAAACTTGAAGTATTGAGTGAAGAGGAGAGTTGGGAACTCTTTCTCAAGGAAGCATTTTCCGAGAATCTAGTGTGTCCACAAGACTTGGTGGATGTGGGGAAAGCGATTCTGCAAAAATGTGACGGTTTGCCACTGGCAATCACTGTCATGGGAGGCCTCTTGGCTGGGAAGAAGAAGCAAAAAAGTGAGTGGCAGAGAGTACAGCGAAACCTCAGTTCAGACCTTGTCAAAACTCATGGCGTATCAACAATTTTGGCGTTGAGTTATCAGGACTTACCTCCCCATTTAAAATCTTGCTTTCTCTACTTAGGCCTTCTCCAAAAAGGCAAAGACATCCTTGTGAAGCAACTCATGCACATATGGATTGCCCATGGTCTTATTCATCGAAAGGAAGAACAAAAATTAGAGGACATAGTAGAGGATTATCTTGATGAGCTCATTGGTAGAAATATGCTTCAAGTAATCCTAGTTAGAGCGGATGAAAGAGTTAAAAGTTGCCGGCTCCATGATCTCCTACGAGACTTTTGTATTATGAAGGCCAAGGAAGAAATATTCTTCGAAGTAGATACTCCATCTACATCCCTCTCTGAATTTCGGCACCATGTGCTTTACAGTCCACTCGAGAGGTACAATTCAAAATCTTATGTAAGATCCCTTCTATCCTTCGATTCATCTTCCACACCAGTTAACCTTGATTGTATTTGTACAAGTAGTTTCAAACTTCTCAAAGTACTATACATAGACTCCCCTGGTTTAAAGGTGATCTCAGATAGCATTGGAAAACTATTTTCCTTGAAGTACTTTGGCTTAGGACGTAAGACATGCATAAAGAAGCTTCCCCATTCAATAAGTCATTTGCAAAACTTAGAGACAATAGATATGCCCATGTCTAGGTATTATTCTGTGCTAGTTCCTAATGTCTTGTGGAGGTTAGTGAATCTGCGGCATCTGCTTGGTTACATAAATTCCCCTACCCTATTGAAGATTGACCTGCTTAACAATCTCCGAACTCTAGGCAGCATACCTGTTCATCACTGGTTGCACAATGAAAACCTGACAAGAATGACGAAACTCCAAAAAGTGGGTTTACTCATTGAAAGTGGTAATAACCTAGACATGGATCGATTATGTGATTCACTTGCAAAGCTTGAGAGCCTTCAATCTTTGTGCTTGGAAGTAGACGATGGATTATGTATATCTTTGGTTGCTGGTTTATCTCAGTTGAGTCATGTCGTCAAGCTTAAGTTGAAGGGAAATTTAGCACCAATACCAGCTCATCCTTGTGTATTTCCACCTAATCTATGTCATCTCACTTTGGTGAACTCCGACCTCCATCCAAGTTCAATCCAAGTGTTGGAGAAGTTAACCAACTTGTCAGTTCTAAAACTAGTTAATGCTTTTAAACTATATGATCAGCTAGCTGAAAGTATGACAATATCGAGGAATGGATTTTGCGGGCTCAAGTTTCTCAGGGTGGATGAAGTAAAGTGTGTGAAAGAGATGAAGCTAGGGAAAGGTGCAATGGCAGGACTC
>ZL-0119
GAGCCAGAGATGGCTGAAGCAGCAGTTTCCTATGTTGCAGAACGGCTTATCGATCTTTTCCAGAGAAAAATTGTTTTCCTGAAAAACGTCCAGCAAGGAGTTGAAGGAGTGCGAAACGAGCTCATCCGTATGAAGTGCTTCCTGAAAGATGCAGATATGAAGCAAGAGGAAGATGAGGCCGCAACAATCCGCAATTGGGTATCTGAAATCAGAGCAGTTGCCTACCATGCTGAGGATGTGATTGAAATATTCATCCACCAAGTTGAGTCCCAACAACGACAGAGTCTCTTCATCAAGTGTGCCTTCTATCCTAAGAAACTATACTGTCTTTACAAAGTAGGGAAAGAGATTGAATCGATTCAGACCAGAATTCTTGAAATATCCAACAGCCGTGAAAGATATGGCATCAGGAATATTCAAGGGCTAGGAGAAGATGAAGGTTCAAGCACAACACGTGAGAAAATGTGTGAACTACGACGCTCCTCGCCCCTGGTTGCAAATAAGGATGTTGTTGGTCTAGAGAAGCATGTGAATTCTGTTGTGTCAATCCTTCTGAAGGAGGACAAAAGCCTTCGTGTTGCTTCGATTGTTGGTATGGGGGGCATTGGGAAGACGACTCTTGCCAAAGAAGTTTATAACAAAACTCAAATCAGAAACAAGTTTGAAACTCGGGCATGGCTTTATGTATCCCAAGATTATAGGCCCATGAAGATCATCAAGGAACTCATTTTACAAGTAGCAAATCCAGAAGAAGATAAAGTGAAAATAGTGGATACGATGGACAAATTGTCACAGGCTGGTTTGGAGGAAATGCTCCAGAGCCGTTTGGAAGATACATGCTATCTCATAGTTCTTGATGACATCTGGACCACAGAAGCATGGAATCTCATTGTTAGGTCATTTCCTGACAACGATATGTCAAGTAGATTGCTACTTACCAGCCGCAGAAAGGAGGTTGCTTTGCATGCAGATGCCCTTATTATACCCTACAAACTTGAGGTATTGAATGAACAGGAGAGCTGGGAACTCTTTCTCAAGAAAGCATTTCCCAAGGATAGAGAATGTCCACAGGACTTGGTGGACGTGGGAAAAGATATTCTGGAAAAATGTGACGGCTTACCACTGGCAATCAATGTCATAGGAGGCCTCTTGGCTGGTAAGAAGCAAAGAAGTGAGTGGCAAAGAGTACAGAGAAACCTCAGTTCATACCTTGTCAAAAGTCAAACTTATGGCGTATCAACAATTTTGGCATTGAGTTATCAGGACTTACCTCCCCATTTAAAATCTTGCTTTCTCTACTTAGGCCTTTTCCAAAAAGGCAAAGACATCAATGTGAAGCAACTCGTGCACATATGGATTGCCCATGGTCTTATTCATCAAAATGAAGAACAAAAACTAGAGGACATTGTGGAGGATTATCTTGATGAGCTCATTGGCAGAAATATGCTTCAAGTAATCCTACTTAGAGCAGATGGCAGAGTTAAAAGTTGCCGGCTCCATGATCTCCTCCGAGACTTTTGTATTATGAAGGCCAAGGAAGAAATCTTTCTCGAGATAGATAATCCATCTATATCCTTCTCTGAATCTCGGCACCATGTCCTTTACTGTCCACTCGAGAGGTACGAATATTTGGGAAATTCAAAATCATATGTAAGATCCCTTCTATCCTTTGATTCATCTTCCACACTAGTTAACCTTGATTGTATTTGTACAAGTAGTTTCAAACTTCTCAAAGTACTATACATAGACTCCCCTGGTTTAGAGGTGATCTCAGATAGTATTGGGAAACTATTCTCCTTGAAGTACTTTGGCATAGGAAGGAAGACACGCATAAAGACGCTTCCCCGTTCGATAAGTCATTTGCAAAACTTAGAAACAATAGATATGCCCATGTCTAGGTACTATTCTGTGCTAGTTTCTAACGTCTTGTGGAAGTTAGAGAACCTGCGGCATCTGTTTGGTTATATAAATTCCCCTAGATTATTGAAGATCGACCGACTTAACAATCTCCAAACTCTAGGCAGCATACCTGTTCATCACTGGATGAACAATGAAAACCTGGCAAGAATGACTAATCTCCAAAAAGTTGGTTTACTTATTGAAAAAGATGATAACCTAGATATGGATCGATTATGTCATTCACTTGCAGAGCTTGAGAGCCTTCAATCCTTGTGCTTGGAAGTAGTCGATAGCTTGTACATATCTTTGGTTGCTGGTTTATCTAAGTTGAGTCATGTTGTCAAGCTTAAGTTGAAGGGACACTTAGCACCAATACCAGCTCATCCTTGTGTATTTCCATCTAATCTTTGTCAGCTGACTTTGGTGAACTCCAAACTTCATCCAAATTCAATCCAATTGTTGGAGAAGCTAACCAATTTGTCGGTTCTAAAACTAGTTAATGCTTTTCCTCGAAATCACGAGCAAGCTGACATTATAACAATATCGGAGAATGGGTTTCCTGGACTGAAGTTTCTCAGGGTGGATCAACTAATGTGTATGAAAGAGATGAAGCTAGGGAAAGGTGCAATGGCAGGACTC
>ZL-0120
ATCTGTATTGTCATTTGTGCTCCTCTCTGCCAGTTGCTTGAACAAATATGCTGCTCTAATTGCCTGTGCATGTGCCCTGATCTTTCTAATGTGATTTAGACGCCCCATTTCTTCTTGGATCCATTCTTCATAATCTGTACTGGGATGTCCAACTATAATGTTGGGAATGTGTTGGAGTTTGTGCAAATCTGAAACTTGAAGCCTAGCTATAAATGCTTCAGGCATTTCTCGAATCTCCAGCTTCTCAAGGATAGTCAGTGATATCAACTCTTCTGGGAGCCTCCTCAACGAGTAGCATTTGAAGATCTGCAGGCATTGAGTCCTGCCATTGCACCTTCCCGTGGCTTCATCTCTTTCATAGACATCAGCTGATCCAGCCTCAGCAACTTGAGTCCAAGAAACCCATTCTCCGATATTGTCATACTGTCAGCTTGCTCATGATATCGATGAAAAGCATTAACTAGTTTTAGAACTGACAAGTTGGTTAACTTCTCCAACACTTGGATTGAATCTGGATAAAGCTTGGAGTTCACCAAAGTCAGCTGAGAAAGATTAGGTGGAAATACACAAGGATGAGCTGGTATTGATGCTAAGTGTCCCTTCAACTTAAGCTTGACAACATGACTCAACTTAGACAAACCACCAACCAAAGATATTTGCAAGCCATCCTCTACTTCCAAGCACAAGGATTGTAGGCTCTCAAACGCTGCAAGTGAATCACATAATCGATCCATGTCTAGGTTATCATCATTTTCAATTAGTAAACCAACTTTTTGGAGATTAGTCATTCTTGTCAGGTTTTCATTGTGCATCCAGTGATGAACAGGTATGCTGCCTAGAGTTTGGAGATTGTTAAGTCGGTCAATCTTCAATAAGCTAGGGGAATTTATATAACCAAACAGATGCCACAGGTTCTCTAACTTCCACAAGACATTAGGAACATAGTTTCCCAATATTATCTGAGATCACCTTTAAACCAGGAGAGTCTATGTATAGTACTTTGAGAAGTTTGAAACTACTTGTACAAATACAATCAAGGTTAACTAGTTTAGCCGATGAATCAAAGGATAGAACGGATCTTACAAACGATTTTGAATCTCCCAAATATTTGTACCTCTCTAGCGGAGAGTAAAGGACATGGTGCCGAGATTCAGAGAGGGATATAGATGGATTATCTACCTCGAGAAATATTTCTTCCTTGGCCTTTATAATGCAAAAGTCTCGTAGGAGATCATGGAGTCGGCAACTTTTAACTTTGTCATCTGCTCTAACTAGGATTACTTGAAGCATATTTCTGCCAATGAGCTCATCAAGATAATCCTCCACAATGTCATCTAATTTTTGTTCTTCCTTTTGATGAATAAGACCATGGGTCCATATATGCATGAGTTGCTTCACAGATGTCTTTGCCTTTTTGGCGAAGGCCTAAGTAGAGAAAGCAAGACTTTAAATGGGGAGGTAAGTCCTGATAACTCAATGCCAAAATTTTTGATATGCCATATGCTTGAGTTTTGACAAGGTATGAACTGAGTTTTCGCTGTACTCTCTGCCACTCACTTCTTTGCTTCTTCTTCCCAGCCAAGAGGCCTCCCATGACAGTGATTGCCAGTGGCAAGCCGTCGCACTTTTCCAGAATCTTTTTCCCCACGTCCACCAAGTCCCGTGGACATTCTCTATCCTCGGCAAGTGCTTTCTTGAGAAAAAGTTCCCAGCTCTCCTCTTCATTCAATACTTCAAGTTTGTAGGGTGTAGTATGGGCATCTGCATGCAAAGCAACCTCCCTTCTCCGGCTGGTAAGTAGAAATCTACTTGACTTACCGTTGTTGGGAAATGACCTAACAATGCGATCCCATGCTTCTGTGGTCCAGATGTCATCAAGAACAATGAGATAGCATGTATCTTCCAAACGCCTCAGGAGCATTCCTCCAAACCAGCCTGGGACAATTTGTCCATCGTTTTCAGTATCTTCACTTTATCTTCTTCTGGATCTGCCAGTTGTAAAATGAGTTCCTTGAATATGGTCTTCATGGGCTTATAATCTTGGGATACATAAAGCCATGCCCGACTTTCAAACTTGTCTCTGATTTGAGTTTGGTTATAAACTTCTTTGGCAAGAGTTGTCTTGCCAACGCCTCCCATACCAACAATTGAAGCAACGCGAAGCCGTTTGTCCTCCTTCAGAAGGATTGACATGACAGCACTCACATGCTTCTCTAGACCAACAACATCCTTATTGGCAACCAAGGGTGAGGAGCGTCGTAGTTCACGCATCTTCTCGCGTGTTGTGCTTGAACCTTCACCATCTCCGAGCCCTTGAATAGGCCTGATGCCATATCTTTCACGACTATTAGATATTTCAAGAATTCTGGTCTGAATCAATTCGAGCTTTTGTAAAGACAGTATAGTTTCTTAGGATAGAAGACACATTTGATGAAGAAACCCTGTCGTTGCTGGGACTCAACTTGGTGGATGAATATTTCAATCACATCCTCAGCATGGTAGGCAACTGCTCTGATTTCAGATATCCAATTTCGGATGGTTGCGGCCTCATCTTCCTCTTGCTTCATATCTGCGTCTTTCAGGAAGTACTTCATACGGATGAGCTCATTTCGCCGGATGAGCTCATTTCGCACTCCTTCAACTCCTTGTTGGACATTTCTCAGGAAAACAATTTTTCTTTGGAAAAGATCAATAAGCAGTTCCGTAACATAGGAAACTGCTGCTTCAACCAT
>ZL-0121
CCCTACGGCAATGAAACTTGATGCATAGTTCGGTCATTCAATCCATCACAGGCTAGAAGGAAGAGAAGTGACAGTGCTTTCCGGGCAAATAGTTCTATGGTTAAATATCAACACCTGTAAGCTTTGCATCCTCTTGAATATCTCGTTATGATTTACATGATCATCTTCAAAATGGTAACCTTTTGAAATCCGTAGGCTTTCCATCTTTTTGCCTTTCTATAAATAAAGAAACATATTTGCCAAGGAAATAAGAAAAAGATAAAGCAAAATACTCAACATAACGAAGTTACAATACTAACAGCTTCTTAAATTATCAATTTTTTGTTAAAATACTTCTTACCAACTTTTCAGCAAAAAGGTTATGAACCTCCTCGATAATCCATATTCTGCTGTTTGCATATTCTTTCCATAACACATTTTGACCCATTTGACTTATCAAACTATGCATCTCAAACAAGTAATCTCTGATGCGTAAGAGAGATTTTTCGATGAGTTAGCTTACTCCTATCAAGTGAATACCACAACTTCTAAGTGTTCTTTCCACATAATATCTTGATTAGTGATTGTACAAGCATGAAATATCTAGGAATGTTCTCATCTCATCTTATTCAACCCATTGAGACCAATCTTAAGTTTTCCTAGAATGTCATCATGAGGGATTTTCTTCAATCTATTATATCTCTACATTGCTCTTTGTTTCGTCCATGAAGAGAAGAACCCAAAACTTTAAGAGCTAAAGGGAGTCTATTGGCCTACTTCACTTGAAAGTTCCTCAAAATCTCTCTTCGGAAATTTTCTTT
>ZL-0122
AGTTTTAAGATTATCCGGCCACACTTGGAATGGAATCTTTATTATCCAGAGCTTCACCTCTCTTTGTGCATCTCCTCGCCTAATACCAAAAACTTGACGGTATCCAACTTTACCTGGTCCATTGTAACTAATCAAACATTGTTCAGCTTCAAAATCTTCAGGTGCTCAAACTGAAGGCAGTTTACTTTCAAGAAAGGCAATGGGAAGTGAGCAACAAAGAGTTCCTTCAACTCAAGGTCTTGAAACTCGTAGACTGTGTTTGGTTTCACGAATGGACTATCGAGGATGATGCTTTTCCAAGCCTTGAACATTTGGTATTGCGTGGATGCAAACGTCTTAAGGCAATCCCATCTTGTTTCGGTGACATTAGCTCTCTAATGTCCATTGAGGTAAGGACATGCAATGAATCTGTCATCAACTCAGCCAGGGAAATCTTTAACACACAAGTTGAA
>ZL-0123
CAGTAGTGTACCTGAATTCGAATCATCATCTGTTTAGAGGATGATTACCTTGAAACTAGAATTCTGATAATCTTCAACTTGTGTGTTAAAGATTTCCCTGGCTGAGTTGACGACAAATTCGTTGCATTTCCTTACCTCAATGGACATTAGAGAGCTAATGTCACCGAAACAAGATGGGATTGCCTTAAGACGTTTGCATCCACGCAGTACCAAATGTTCAAGGCTCGGAAAAGCATCATCCTCGATAGTCCATTCGTGAAACCAAACACAATCTACTAGTTTCAAGACCTTGAGTTGTAGGAACTCGTCGTTGCTCACTTCCCATTGCCTTTCTTGAAAGTATACTGCCTTCAGTTTGAGCACCTGAAGATTTTGAAGCAGACCAATGTTTGATAAGTTCCAATGGACCAGGTAAAAGTTGGATACAGTCAAGTTTTTGGTATTAGGCGAGGAGATGCACAAAGAGAGGTGAAGCTCTGGATAAAAAAGATTCCATTCCAAGTGTGGCCGGATAATCTTCAGCGTCTCAAGCCGTGATGGGAACTCCACGACAGGGTACTGATAGCTTCGAGTACCCATAAACATGCATTTTAGTTTCCGAAGATGAGGTGTTTTTCTCAACATCAATTCCACATCCTCAACACAAGAAAAATATGGATAGGAAAGAGTTTCCAAATCATAAAGTTTCGAGGAGGTCTCAGGTAATTCTTGTGCTTTATTTATAGTGACATAAGTTCTAATTGAAGCGGAAACGTCAAGATGTCTCAATTTAACCAGCTTCCAAAGTGTATTTGGTAAAAACAATGTTCTTTGCCTACTTTTTAGTATCAGATATTCAAGGTTCCAAAGATTGGATATGGATGATGGGATTGACTTCTGATCAATTCGTGCAGCAAAGTACCTCAAGTGAACTAGATTCGTTGGCAAAGAATCAATTTTGGCCAACTCCAAATCCAAAACTTTTAGAAACTTAAACCTGTGAAAAATGTGGGAGGCCTGAGCAATTGAAGAATAGTTATGAAAAATTACAGAGCTAACAAGTGAGCAAGATGAACTCCATCTTTCAAGAGTATTCACTCTAGCATAAATGGACATGCGACGTTGAGCTAGTTGCTTGTGTGAGTAACACATGGGATTAATTCTCCCCCTGTTAAACAAAGACATTGAGAAACACATGGGATTAATTTTCAAGTAGAACTTGAATACTTTGATTAATTGAACCAAAAGATAAAATTACTATGACTTTACCATTCAATCCAAAGTAGAAGATTCTCTTCCTTTGCTCTCTCCTTGCAGAAATCATGCAACAGGTCGTGAACGCGGCATGCTTTAATCTTACCACCAAAACTCCTCTTAGCATCCATCACTAGATTTCTAGTGATAAGATTCTCCAAATAACATTCTGCTATATCCTCTGGACTCTTGCCTTCGTAGCCCTTTATAAATCCTTCCGAGGTCCATAACTTTGTTAACTTCGAAACACTGATCATGGTATCCTCTAAAAATGATCCAAAATAAAGAAAGCAACACCTCAGATGATACGGTAAATTCTGGTAACTTTGTTCTATAATGGCCTTTGAGTCACTGTGAATGTGGGAACCTAAATTTGCAGCCACACGTTCCCAGTATTCCTCTTTCTTCTCCATCTCTGAGAGAATACCTGCCACCAAAGCAATTGAAAGAGGCAGCTTGCCACACTTTTTTGCTATTTTTTTCCCGACATTTGTTAGGAGAGGGGGGCAGTGTTCTTCACCAAACACTTTCTTCTTGAGTAACATCCAGCTTTCACCATCGTTAAACATACGAAGCTGAAGGGGTTCACTATGGCATCTACTGTAATTGGCAACTTCATGATCTCTTGTGGTTATAATGATTCTACTTCCATTATTGGCATCCTGGAAACAACCTCTTAAATCATCCCACACACTAGTTTCCCACACATCATCAAGAAGGATAAGATATCTTTTGGGCAATAAGTTTTTTCGGAGGTCATCAGCTAAATCATCTTCGCGCATTTTTCTACGCTGAGAATCCTCACCGGCAGCATCATGTAAGATGGACTTGTCTCTACGTTGATCAGCATCATGTAGGATGGCCAAAACCAAGTCCAGACGCGAATATAACTGAGACACAGAGCACTGTGCACGAATATCAAAGTGAGCGACAACTGACTTGTCAGAATAGAGTCTATAGGCCAAAGTCGTCTTACCTTGTCCAGGCATACCAACTATTGAGATAACATCTCGCGCTTTTGTTCCTTCTGTAAGCCGAGCTCTTAGTTTGGCAATCTCATCCTCAAAACCCACAATTTCATCATTCAAATTTGGGGTCCGGTCCAATTGTGATGACGTATTACCAATGTTAGTATTCATTGTGTCCTGAATCATTGGTATCTCAGCTATGATGAGACTAATCTCCTTCCCGATATCTATAAGCCAACACTCGAGACACCAGTAAGGAATTTCTTTGCTTATACAAGCTGCATCAAGTATGTATTCTACCTCATAAGCTTTGCCGATTAATAGCGTAGCATAATGTTGCCTTTCAAACATACTGTGTCTCTTTTCTGCAACAGCCTCTAGAAAAGGCTGCAAACTCATAAGTTGATTTTGAATTATTTGAAGATGCATCTGGATACGAACTAGTGAATCTGCATAGTGGGCTTGGAACTCAGCCAGTTTGTTTAAAAGGATATCAACATAGCCTAGTCCATGAATCATTGGCAAGTTAGATTGAAATGGCTTGCGAATGATGAAGTAGATGATTGCCTTGATCTGATGAATGTTGCCAGGTAAATCAAGAAGCGCTTGATTCACTTCTCCCGAAGCCATGTCCTCCTCCTCGCTATCATATAATGAGTAAACAAGAAGTCCAGCATCAACTATAAAATTGTTGATGTCTGAAAGATGAAATTCAAGATCTTGTATTGGAATGTGGATGATATTGGCTCTCAAGAGCTTGAGCATCTCCTGGAGGATTTCCATTTGGTCCTTCAAAGCGACTATTCGACTTGGACTACTATTAGTTGATAGCCCCAGCAGATTATGTAGGATAGTATCAATAAAGCTGGCTTCAGAGTCAGCTACATGCTCATTTTTTATGTCGGGGTGCCATCCTGATTGTATTGTCGACTTCAAAGCTTTCAGGACTGCAACATAGATCTCACGGATCCTTGGACGAATAGGCTTAATCTTCATTTGCAAGAAAACCAGTACATTGATTTCACCTAAAGCCAAATCTTTATTTTTGTAGTCACGTCCTGTAAAATACAACCAGACAAGCATTGCTACGTGGCCAGCCACCACCAAAGCGTGAGTGAAGAAAGTGTGTTGGTTCTGAGGCTCATTGCATCGTTCTGACACAAACCGGATAAAACTTCTCAGCATCTTCAACTCCTTTAATACCTCTTGTAGTGAAGGGGCATCATCAATCTTCACTAGATCATGAATATGTGCTGCAACAATATCCATGAAATCTTCTACAAATCTTGGATCAGCAATTTCATCCCTGCTGGCTGAGAGTTGTAATGATGTCTTGTGAAAAGAGTAGTTAGCTCTGATTTCCAGCTTAGTCATCTGAATATCATCTTCCATCTGCTGGACAACTTGAGAAGTATTTGGAGAGGTCAAGTCAAGGGAGGAGAGGGCAACTCTGGAGTTTCTAAGAAGAGCTTGGGCTTTCTGTGTGGCATATTCTGGCATGTCATCACATGCAACTCTTTGGCTCTGCAAGACGAGAAAAGTATCCAGGAATTTCAGCTCCCTCTCAAGGAAAGCGATTCTCTCCTT
>ZL-0124
CAGAACCTTAAGGCACTTAGACTACAACTCATTCATTTTGAGAACGAGCAATGGAAAGTGAGCAATGGTGAGTTCCTTCAACTCAGATTGTTGAAACTACAACTAATAGAGAGAATTAAAGAATGGAGATGTGTCGATTATGATGCATTCCCCCAACTTGAACGATTGGTTTTGCAAGGTTGTCAATTTCTTAAGGAGATCCCTTCTTGTTTCGAAGACATCTCTTCTCTATTGTCCATTGAGGTATGGCGTTGCAACGAATCTGTCGTCAAATCAGCCAGAGTTATCCAAGAAACACAAGTTGAAGAGTACCAGAATTCTGGCTTTCAGGTCTTATCCATGGTGATTCAGGGCTTTATTAAGGTACACAAC
>ZL-0125
ATTAGTTAACTGTAGAATATATAGTTCAAGCATATATTCTGGAAACAGTGTAAAGGCATACGTACGTACCTGAAGTAGCAACTCCAATAACAAGTCTGCAGCACAAATGCCGGTTTTCAGGCTTTGTTGGTGCAATTTGAAACAATTGAAAAATGAAACCTTCCTTAAGAATGCGTGTTGGGCTGAAAGATTTCCAAGACTGTGTAGGGCAGGGCACTCGTTCGCCTCTATCGCTGCAATACTCAATGGAAGATCAGGCAGTACTTCAAGGCTCTTGCACTCTTCCAATTTCAGGACTTTGAATCCTGGGAGTCCAGATATTCTTGAAGGAAACTGAACAAAATTGTTTCGGCTCAAATTTAACTCCTCCAATGAGGTCAAGTGCCAAACATCTGAGGCAATTTCATCCACCAAATCAGAGTCGCTAAGATCTAATTTCTTCAAGGAACGCAAACCAGATAACGATGGTCGTGCTGCTTGTGGCTTCTTTCTCTCTCCATCTGATCGCTTCATCAGATTCTTGACATTTGGCATTGAAGCGAACTTGCTTAAACTCGACACCCCAAATGACGGTTCCTTCTTCTTAACATTCTTACATCCACTGAAAGAAAGGATTTTCAAATTTCCCATTTTGGAGATAGTTGATGGTAGTTTGGTAATGGCAGTTCCATCTACAAGGACTTCTTCCAGAGTTTCCAATTGGCCAAGAGTTTCGGGCAATGTCTCAAGTTTGGAACAGCCAGAGAGATTCAGAGTCCTGAGACATCTCAAACCACAGATGCTGTAAGTTATACTTTCCAGGATTTTGCAATTGCTGAGGTTTATGGAGACAAGGCCACCGATGTTTATGAGGGAGTCGGGTAGCTCTTTAATAGCAGTCCCTTCCAAATGGAGTTCAGAAAGATTAGGCATTAAGCCGATAACTTGAGGGAAATTTCCAAGTTTAGAGCAGTCCCAAAGGAGAACTTTTTCCAATGATTCAAGGTGAATGGTATTTGGGAGACTCTTTAGCTTTGAGCAGTGAGACAAATTCAAGTATCGAAGCTTTGTCAGAGTTCCAAGCGACTCATGAACTCCTAACAAATTCTTACAGTTGCTCAGGTTCAACTTTTCAAGGTTTGGCATCATACTGAAGTCTGGAGTGATAGCTAGACCATCGGAGTAGCTGAGGTTCAAATACTTCAGATTTTCAAGGTACTGCTTGAATAAAAACAAATAAGAGTCAGAAACAATGAAATCAGTTTATGTAGTTTTAGAGCCAGTACCCTTAGCTAAGCTTGTTTGATTTGCAGTTAATATGAGGGTTCTTTGATGAAACACATGAATAATACTTTTTGCCAAAAATTCACTGGAGTTGCATAACAGCATTGCTAGTCAAAAAATTGGTATTAAACAAACAGAAAGGACGCCTCAATTAGGAAGTCAAAAATTGTTAAGAGCTTTCTTCTATCTATGCAGTAAAAGATAGTATAGAGAGTTTAGTATATACAGCATTTGACAAATGTTACGACTGTAACAACGAAAAAACTTGAAATATCTTCAGCACAAACAATGTTCAGATGGCAAAGGATACCTTATCTTCTGTCCATAGTTTCAAAATCAGGCCGCGACTTAGCTTAAGTCCAACAAGCTTATCTCCTTCAAATGCTTCTGGAAGTGAGGCTGAGGGGAACTTGTGCCAGTTGAGCCATTGTAACTCATTTGGAAGATAACTTGGACCTTTACTGAAGTAGGCATTGCGGATTTTTAGTAGACGTAGATTTTCCATACCTTTTAAGGCTTGCGATCCTAAGTTCAATTTTTCTCTTTGAGGGTAAGCTAATATTATTGCCTCAATTGCTTCTGTACCCTGCACATAAAAAAGAGAATTTATGAGTAATAATCTTCAATTTGTCTGTTATGTTGCAATCAGCATGTGTCAACGACTCTCTAGAGGCTGCTGTTAACTATAGAGTCCTGTTCTAATGTTAAAAAGTGAAAAAGTAACTCCATGTTACCTGAATTCTATGAAATATACACCACTTCAATATTAGTATCATATAATGTGCAAGGTTTTCTGTAACTAGTTAGTCAATAAACTTACTGATTTCTTTGACATGACATCACATATGTCATCAGGATTCCACAACCTGCTGTATCTTTCTTTGGTTTGTCCATGGCGAACCATGTACCAAGCGGTTTCTTGAACTAAATCGTGCATCTGAAATGTGTCATCATCAGATATGGACAACAGAGATCTTTGAACAAGTACTGGCACTCCAATTTCAGGTTTGAAACCGAAAGCGTGGAATTTCTTGATCACGGGTTTTGTACGTTTCCCCTTGAAGAAACAAGCAATATCAAGCAGTATTTTCTTGTCTAGATCACTCAATGCATCAATGCTCACTTTCAGTTTCCCTATCACATCATCATGAGGAATTCCCTCCAGCCTCTTCAACTCGCTCTCCCATTCTTCCTTTTCTCTTTTGTGAAGAAATGACCCCAACACTTTGAGAGCTAAGGGGAGACCCCAAGCACATTTCACAACGCGTAGTGCTAGTTCCTCGAAAGGACCCATAGGTTTAGTTTCCTTGAAGGCAAATTTGTTGAAGAGCATTAATGCCTCGTTAGTCCCTAATAGGCTAACTTCATAAACTTGATCCACTCCATGAGCAGATAACAATTGCTTGTTTCTTGTTGTGATGATTATTCTACTACCAGCCCCGAACCCCTTGTGTCCTCCAGCCAGCAAGTTCTCGATCTGCTCATCTTGATCCACGTCATCAAGAACGATGATCACTTTTTTATAGCTCAGCCTGTTCATCAGCAAATTGGTGCTGGAGTAAAGATTGTCTTTTGTCTCTTTCAGCGTCTCAGAGAGCAATTTTTCTGCCAAAGCTTGCAGTCCAAATTTTGATGCAGCCTCTCTAACATTGTCAAGAAAGCAGCCACCGTCGAACGTGTCATGAAGTTGATCAAAAACAGCTCGTGCAATAGTTGATTTACCTATACCCCCCATACCCCATATCCCAATTATGCGAACATCAGTAGAAGAATTTGTGTTTAACAGGGATATTAAATTTTGTACTTGGGGCTCCATTCCGACTAGACTCTCTGCAATTTTCGGTCGTGTATGTCCCAACTTGTTCAAAATTTGCACAGCAATTTGTCTGATGCACCTCGATTCGTGCCT
>ZL-0126
ATCTTCCATGTGTTGGATGTCATAACCAGAGATGCTAGCTGCCTCCTTCAAAGCATCCCTCCATCTTTGTATCTTATTATTGGTCTCTTGATCTCCCTTCAAATTCTCTTCATGTTTTACAAATGCTTCTTCATAGCTCTCCTCCTGTTTCCTCACAACACAAGGATCCACGCTGTAAAACACTGGAATTAGCGTTTGTCCCCTCTGCTTGTTGCACTCAACGATCTTCGTCAGCTCCTCTAAACACCACGATGAATCTGCATAACTTTTCGAAAAAACAACAACTGCAAACCTAGACTTCTCTATAGCGTTAAGGAGTTCAGGGGAAATGGATTTTCCCCTCCTTAACTCTATGTCATCACGAAATGCATGTATCCCTTTTTCGTGCAGCGTGGAGTAGAGGTGATCGACGAAGCTCTTACGAGTGTCCTCACCTCTAAAGCTCAAGAAAACATCATAAGACCA
>ZL-0127
CTTCCTTATGTTTCTTTCAGGCATGAATCAAGGTGCATCAGACAGATTGCTTTGACAATCTTGAAAAGATTGGGTCATGTACGACCTAAAGTTGCTGATCATTTAGTCGGTATAGAACCCCATGTCCAAAAAGTTGTATCTATGTTGAATATGCAGTCTGAGGCTGATGTTCTCATAATCGGGATATGGGGTATGGGAGGCATTGGTAAATCAACTATTGCACGAGCTGTTTTTGATCAGCTTCAGGAAGAGTTTGAAGGTGTCTGCTTTCTTGATAATGTTAGAGAAGTTTCAACAAAATTCGGACTGCAGGCTTTGTCAGAAAAAATGTTTTCTGAGACATTGAAAGAGACTAAAGACAATCTTTATACCAGCACCAGTTTCCTAATGAATAGGTTGAGTTATAAAAGAGTGATGATCGTTCTTGACGACGTGGATCAAGATGAGCAGATAGACTATTTGGCTGGAAAGCACGAATGGTTCGGAGCTGGTAGCAGAATCATCATCACTACTAGAAACAGGCAGTTGCTATTGGCTCATGGGGTGGATCAAGTGTACGAAGTTAGCCTTTTAGGGAGTAATGAGGCTTTGACGCTCTNNNNNNNNNNNNNNNNNNNNNNNNNNNNNNNNNNNNNNNNNNNNNNNNNNNNNNNNNNNNNNNNNNNNNNNNNNNNNNNNNNNNNNNNNNNNNACGCTCTTCAACAAGTTTGCCTTCAAGGGAGGTGAACCGGAAGGTGATTTCAATGATCTAGCGTTGCAAGTCGTGGAATGTGCTTGGGGCCTCCCATTGGCTCTCAAAGTTTTGGGTTCATTTCTACATAAAAGAGCAAAAGCAGAATGGGAGAGCGAGTTGAAGAGGCTGAAAGAAATTCCCCATGATGATGTGATAGGGAAGCTTAAATTGAGCATTGATGCATTGAGTGATCTAGACAAGCAAATATTGCTTGATATTGCTTGTTTCTTCAAGGGGAAACGAAGAGAACCCGTCACCAGAAAACTCCTAGCTTTCGGTTTCAAACCTGAAATTGGAGTGCCAGTACTTATTCAGAGATCACTTCTATCCATATCTGATGATGACAGGTTCCAGATGCATGATTTAGTCCAAGAAACCGCTTGGTACATGGTTCGCCGTAAAGAGAAATTCAGCAGGTTGTGGATTCCTGACGACATATGTGATGTTATGTCAAAGAAATCAGTAAGTTTACACTACCTAGTTGATATATTGGACAACATCCAGAGAGTATTTGAATAAACTGAATTAATCTTGTAGAAAATTTACTTCTATTAAAATAAAAACTACTTGTAACTCCTCTTATTAAATTTGTAGGGTACAGGAGCAATTGAGGGAATAACATTAGTGTACCCGGAAAAGCAGAAGATGAACTTAGGATCACAAGCATTAAAGGGTATGGAGAATCTCCGACTTCTGAAAATCCAGAATGCTCACTTCCGAAAAGGTCCTAGTTATCTTCCAAATGAGTTACAATGGCTCAGTTGGCACAACTTCCCTTCAACCTCACTCCCACAAGACTTCGAGGGAGAAAAGCTTGTTGGACTTACGCTAATTCATGGCAAAATTTCGCAACTGTGGCCAGAAGATAAGGTACCTTTGCCCTCTTAAACATTGTTTTTACATATTTTGCTTCGTTAGAGTGACCACTATTTCAAAGATTACTTACAAAGAGTGTTCAATCTTAAAAACATCAGAAGTCAAATACATTACAAACTAAATATCTACCTTAATTTGAGTGTTCATTAATCTCTTGCAATTAGGCAAAAGAAGTCACTTATTTCACAAAAAGACTTTTACCAAAAAATGAAAAGAGTCATGTGATGTTAAAACGAAAAAATTATATATCATTCTTTCTCACTCTTTATCTGTTTCTTGATTTAAACAGTATCTTGACAAGCTGAAGTATCTGAATCTCAGCTACTCCAAAGGGTTAATTAACACCCCAAACTTGGGCCAAATGCCATATCTTGAAAAGTTGAACCTGAGCAACTGTAAGAACTTGGTAGGAGTTCACGAGTCACTAGGAAATCTTACAAGGCTTTGGTACTTGAATTTGTCTCACTGCCCAAAGCTAAGGAGTCTTTCGAAAAACATACACCTCGAGTCTTTGGAAAAACTTCTTCTTTGGGACTGCACAAAACTTGAAAGTTTCCCTCAAATCATATGTTTAATACCGAAGCTTTCAGAACTTCACTTGGAAGGGACTGGAATTAAGGAGCTACCCGAGTCCATCATAAATCTCAGTGGCCTTGTGTCCATAAACCTCAGCAGTTGCAAAGATCTGGAAAGTATAACTTACAGTATTTGTGGTTTGAGATGTCTCAGGACTCTTAATCTCTCTGGCTGTTCGAAACTTGAGACATTGCCGGAAACCCTTGGCCAATTGGAAACTTTAGAAGAACTACTTGTAGATGGAACTGCAATTATCAAGCTACCATCAACCGTCTCTGAGATGGAAAACTTGAAAATCCTTTCTTTCAGTGGATGCAGGAAAAAGAAAAAGGATACTGCATTCTGGAAAAGCAGTCTTAGCTTTCGCTTGAATGTAAAGTTAACCTCACTGCCAAATGTCAGACGCATCACAAGACATTCAAATGCTGCAAGAAATAAGAAGCCAGAAATATCACGACCATCGTTATCTGGTTTGAGTGTCTTGAAGAAACTAGATCTTAGTGACTCCGATTTGGTAGTTGAAATTGCTGCTGATATTTGGCAGTTGTCCTCATTGGAGGAGTTAAATTTGAGCCGAAATAATTTTAAAGAATTTCCTTCAAGAATATCTGGACTACCGCAATTCAAGGTCCTGAAATTGGACGAGTGCAGGAGCCTTGAAGCCTTGCCTGAT
>ZL-0128
TTTTATCAGGTGAGCCAATTTCACTGTGCTGCATTTCAGAAATTTGAAGCAGAAGAAATGGTGGATGCAGTGGTAACTGTATTCTTGGAGAAACTTCTGAAAGTTCTAACTGAGGAAAGCAGGTTTCTAAGTCAATACAGGCAACAGTTCGAAAAACTCAAGAACGAACTGCTATTCATGCAAAGCTTTCTCAAGGATGCAGAAAGGCTGAAGAGGAAACACGTCACCCTTAAAGCTGTCATGTCCTGTTTGCGAGACTTAATCTTTGAAGCTGAAGAGCTATTGGAGGACTGCCAGAATCAATCTGCTGATAGTGATGGAGCTACTTCATTTTCCACGCGCTTTCATCCCAAAAGGCTATCTCTTCGCCGTCAAACTGGGAAGCGTCTTGCTGAAATCAATGACAAGATCTCGGAAATAAAGCAAAACATTTCGACATACCTTGGAGTGCCACTTATGAACGAAGGAAATATGGAGGCACACGATAATCTAATGACAAGATGGACTTCTTCCCTTTATGACCACACTCAGGTAGTTGGTTTGGAAGGTGACACACAGAAGATAAAGAATTGGCTATTTGAAGCAAGTGATGGTTTGCTTGCCATTGCATTTGTGGGTATGGGAGGGCTCGGAAAAACCACTCTTGCTCAGAAAGTCTTCAATGAAAGAAGTGTGGAAAATCACTTTGAGAGGAGAATTTGGGTGTCTGTTTCTCAAACATTTACTGAGGAACAAGTCATGAGAAGCATATTGAGGAATTTGGGAGATGCATGCGTTGGTGACGACCAGAGTGAATTATTAAGAAAAATAAACCAGTACCTTTTAGGAAAGAGGTTTTTGATTGTTATGGATGATGTTTGGAGCTTGGACAATGCTTGGTGGCAGAAAATCTATTCTGGTCTACCTAAAGGAAATGGGAGCAGTGTTATTGTAACTACGAGAAATGAGTTAGTCGCTCGCAAGATGGGAGTCACAGAAGCAAGGACACATTGGCCAAAATTCCTCAATGAGGACTACAGTTGGTTACTCTTTCGTAAGATTGCATTTGCAGCAACTGCAGGTGAATGCAATTCTCCTGAATTGGAGAATGTGGGAAAGGAGCTTGTGGAAAAATGTAAGGGTCTTCCATTAGCAATCAAGGCAGTAGGAGGAGTGATGCTTTGTAAACCACCCTACTATCACGAATGGAGGTGTATTGCAAATCATTTCCGCGATGAATTGAAAGAAAATGATGACTCACTGATGGCTTCATTACAGTTGAGCTATGATGAACTCCCTCCGTACTTGAAATCCTGTTTCCTCTGTTTTTCACTGTTTCCTGAGGATTGTGTCATACCAAAAGACCAGCTGATCCGTTGGTGGATCGGAGAAAGTTTCATACCTCTGAGAAGTGGTAGGTTATCGACTGAAGTTGGAGAAGATTGTTTCTCACAGCTATCCAATAGATGTTTGATAGAAGTTGTTGATAAGGCTTACAATGGTGTGATCCATACATGCAAAATGCATGATATGGTTCGTGATTTGGTGATCAAGATTGCAGACGATGATTCATTTTACACCCCATCTGATGCAAATTGTCGACATTTGGGTATTAAGAGTGAGATGAATGGGAATCAACTAATGAGCAATCGAAAATTACGAGCACTGCTGACAACCACCAAGAGTGGTGAAGTAAACAAAATTCCTTCCAACATTGCCAAGAAGTTCTGCAATAGTCGACACCTCCAGGTACTGGATCTCTCAAAATCAATTTTCGATGTTCCTCTTTCAAATTTGCTGGAAGGCATTGGATCTGCCAAACAGCTTACTTATCTCAGTTTAAGCAATACACATCCATTGGTTGGTGTTCCAGCCTCCATATCCAAGCTTGAAAAATTACAGATTTTGGACTTCAGCTATTGCCAAAATATGAAAATGCTCCCGTCTTGCGTTTTAACATTTGAGGAACTAGCTGTTTTAGATCTGAACCACTGTGGGTCTCTTGAGTACCTACCAAAAGGATTGAGCAGGCTTTCCAATCTTCAAGTACTGCTTGGATTTAAGCCTGCAAAATTAAGTCAGCCAGGAGGTTGTCGTATTTCTGAACTCAGAAGCCTGACTCGACTGAGAACTCTCAGTTTAAGACTAACTCAAGATGAGGAGATTGGAGATGATGAGGGCAATGCACTGATAGATCTCCAAGAACTTCAATTTTTGACCGTAAGTTGCTTTGACAGTCAAGATGACGGACTAGTCACAAAACTTGGTAAACTTTATCCTCCTCGACAACTCCACGAGCTGATTCTCAAATTCTATCCAGGTGAAACAAGTCCTGAATGGCTTAGCCCTACATCTCTCCCCATGCTGCGATATCTG
>ZL-0129
ATGGAGATGTTAAAGACTGAAGAAGAGGATCAAAATGTTGTTAACATGGCCAACAAAATTGAAAAGGCTATGAAAATGGTGCTGGCATTCATTTGTACATATGTCCAGCTTTCGTATTGTGATTTTGAGCAGTTTGAAGATAAAATGACTTTCAAAAGACAAGAGGTTGAGGATATGCTTCGACCAATTTTGAATGATGTTGACAACAACATCGGGTGTAAATACAACATGCATCATGTCCTTCACAGCTTCACCCATAATATGAATGACTGTATCAGCTCAAATCATCATTCTAAATCAAGTGCCACCATGACTGAGGAGCAGTTGAACTTCCTCCTCCTGAATCTCCATCATCTATCCAAGATCCTTTCTGAATATATTTTTCCATTAGACATTAAGTTTGAGATTCTTCAGAATGTATGTGTCAACATCAGAAATTTCCATGGGTTGATAATGAATGGTTATGTTGAGCACGAGATTGTTGAATATGTCTTACCTCAACTTCAACCCATGGCTGAGAGTGTTGGACGCTTTCTGTGGAATGGATATATTGATGAAAATTCTCTTCATTTCAAGCTACCACATCTATTCTTGAAGATTATTCCAATTGAACTGGAGGTGATGCACATATATTTTACAAATTTGAAAGGTTCAACTTCAGAAGAAGTGGGACGCGTCATTAACCAGCTCCTGGAAACCTTTCCTGACATTCTTAGGGAATATTTGATTCATCTACAAGAGCACATGGTAACTGTTGTTACGCCTAGAGCTTCAGGGGCTCGAAACATTCATGTCATGATGGAGTTCCTGTTGATTATTCTTACTGACATGCCTACTGACTTTATTCATCATGACAAATTTTTTGATCTCTTGGCACGTGTTGGGGCACATACCAGGGAGGTATCGAATCTTGTTTGGGACTTATCAAGGAATGAAGCGAGTACCAATGGAACAAATCGTGCAACTCTAGACTTGCTGGATAATATTGAACTCCTCAAGGAAGATCTCAAACATGATTATCTGAAAGCCGCGGAGTCATCTCAATGTTGCTTCCCCCTGAGTGATGGACTTCTCTTCATGCATCTTCTACATAGACACTTAACTGATTTGCTAGGTTCCAATGCTTATTCAATTTCTTTGATAAAGGAAGAAATTGTGCAAGTGAAAGAAGACCTAGAATTCATAATATCTGGTTTCGTGAATATTGAGCGAGAATTGCATAAAAGTCTCTGGGCACATGTTTTGGATGTGGCATATGAGGCAAGAGATGTGATTGATTCAATTATCGTAAGAGATAATGCTCTTTTACATCTTATTTTCTCACTTCCCATCACCATAAAAAAGATCAAGCTTATCAAAGAAGATGTCTCCAATTTACTTGAGAAGATTCCCAAGAATAGGAGCTGCATTGTTGTAAACTCTAGCAAGAAGCCAGTTGAAAGCAGGTCATTGCCATCTGGTAAAATAATTGTAGGTTTTGAGGATGAGACAGATTGGATAATTAGTAAGCTCACTAGTGGACCGAAAGAGCTAGATGTCATTTCAATCACGGGTATGCCGGGTTCGGGCAAAACTACTTTGGCATACAAGGTGTACAATGATAAGTCAGTTTCTAGACATTTCGACATTCGTGCATGGTGCACAGTCGACCAAGTAAGTGACAAAAAGAAGCTGTGGGTGGAACTTTTAAATCTAGTTGCTGGCTCGGGATTGAAGTTCAGTGAGGATATTGATGTTGCTGATATGCTACGGAAACAATTGTTTGGAAAGAGGTACCTTATTGTCTTAGATGACGTGTGGGATTCTACTACATGGGATGCGTTAACAAGACCTTTTCCTCTATGTGAGATTGGTAGTAGAATTATTTTTACTACTCGAGAAAAGAACGTGGCTATTCATGGAATGCGCAACACTGATCCTCTTAACCTTCGATTGCTAAGACCTGAAGAAAGTTGGGAGTTATTAGAGAAAAGGGCATTTGGAGAACAAAGTTGCCCTGATGAACTATTGGATATTGGAAAAGAAATTTCCCAAAAATGTCAGGGACTTCCTTTGGTTGCTGATCTGATTGCTGGAGTCATTGCAAGGAGGGAAAAGAAGAAGACCGTGTGGCTTGAAATTAGAAATAACTTAAATTCCTTTATTTTCGACAGTGAAGTTGACGTGATGAAGGTTATAGAATTAAGTTATGACCAATTACCACATCATCTGAAGCCATACTTGCTTTACCTAGCATGTTTTTCGAAGGACACAGCAGTTAGAGTTGATGTGTTGAAACTGTTATTGCATTCTGAAGGACTTGTGGAAGACGTGATGGAGGATTATTTGGATAATTTAATTTCCAGTAGTTTGGTAATTCTTTTCGATGAGATAGGTTTTTACTCGACTTTCCAACTTCATGATCTTGTGTATGGCTTTTGTTTGATAAAAGCAAGAGAGGAAATGTTGTTTAACTTGGTAAGTTCAAGTGCTCCATCATCTTCTTCAGATTTGTTTCCATGGAAAATGTCGATTATTTATTATAAGGAGCACGTTGGTCTTAACAATTTTGTCCTGCTCGATTCAGAAAAGAATAAGTATTTGGGTAAACACCTCTATTCTTTGACGATAGCTGGAGACAAGATGGATGACAGTCTTTCTAATACATGTCACCTGAGACACTTGAGGCTTCTTAGAGTGTTGAAACTGGATCCCTCTTTTATCATGGTGAAAGATTCTTTGCTGAACGAAATATGCATGTTGAATCATTTGAGGTACTTAAGAATTGGGACAGAAGTTAAATCGCTGCCTTCATCTTTCTCAAACCTCTGGAATCTGGAAAATCTCTGGGTGACTAACAAAAGATCAACCTTGGTACTGCTACCGAGGATTTGGGATCTTGTAAAGTTGCAAGTATTGGCCGTGGATTCTTGTTCTTTCTTTCATATAGATACAAATGAACCAATACTGATAGCAGAGGACTCAAAGTTAGAGAACTTGAGATTTTTAGAGAAACTTGTACTTTCCTATTCAAAAGATACAGAAGATATTTTCAAAAGGTTTCCCAATCTTCAACATCTTGTATTTGATCTCAAGGAATCATGGGATTATCCAACAGAGCGATATTGGTTCCCAAAATTGGATAGCCTAACTGAACTAGAACTCGTCCAAGTAAAATTTGAAAGCTCAAATTCAAATGACTGCCGTCACTCTGTCGCGACAAATTGGTCATGGGATTTTCACTTTCCTTCCAATTTGAAAAGATTGTTGTTGTATGACTTCACTATGGCATCCGATTCACTATCAACAATAGCAGCACTGCCCAACCTTGAAGAGTTCAGCCTTATCAGAACAATCATCCAGGGGGAAGAATGGAACATGGGGGAGGAAGACACCTTTGAGAAACTCAAATATTTGGGGCTGAGAGAAGTGACTTTTTCTATGTGGGTGTTTGGAGAGGAATCCTTTCCCATGCTTGAGAAATTAGTACTGGTTGGATGTCGTAAGCTTGAGGAGATTCCGTCTAGTTTCGGGGATATGTTTTCATTGAAAATTATCGAACTTATAGAGAGCCCTCAACTTAAAGATTCCGCTTTGCAGATTAAACAATATATTGAAGATATGATGGGAGGG
>ZL-0130
AATAAACAATGACTTGTGCAGCAAATTCAGATTGATATCTTCCTTTATCACGGTGATTCTCAAATTCCTCAGATATTCCTTAAAGAACTCCCATAAAGAGGCTGTTTCTTCATCACATACAACATCTTCCAACTTTACTAGTTTTAGCACAGAATTGGGCAGCTCAGAAAACCCCAGGCGGCTCCCCATGCAGACGGTCTGTAAAGAACTGAGTTGATCCATTTCCATTGGCAAGTAATCCATCTCCACACAATCATATACATCAAGAAATTCCAATTTATTAAGTTTTACTATCGACTCTGGCAACTCAGCCAATTTTGTGCAAGAATGAAGCCTTAATACTTTCAAATTCGTCAACTTTCCAAGCTCTTCGGGAAGGGCAACCAGTTCGTGACAATAACAGATGCTGAGCTTTTTAAGATGCACAAGATCACATATCTCAGCTGGCACTTCTACTAGATCGTTGCAGTGCTCGATATTCATCTCTACGAGTTTTGGCCACATGTGAGGGATCTTTGCAGCAGAGTTTTCAAATGCCTCCCCAATTTCACACATGATCAGGGAGATTTTGCGCAAATTTGGTAGTTGCAGATTGGCTGTGAAAATGGAAGTAACTGAAATGCGTTCCAGGTTGATTCTCTTAAGATTGAGCAGAGAACAAAGCTGAAAGTTATTCAATGTGGCTGGGAAGAAACTATTATTTGTCACAACCAGTGTCTTCAATTGGTTCATTTGCTCTACAAAAGAGGGTAAATTGTAGGTCCTTGTTTCAAAGTTCAACACAAGTACTTCAACTTTAGGAAATTGCCTGTCACAGTCAGACCAGTCGGAGGAGAATTTTTCATCTGCAATTCAGATTTATGATGTGGTAACTATGTAGCAGAGACAAGATGAAGCAAATTTGCAGAAGACATTTCCAATTTTGACCAAAAAAGGAGAAGGGATGGATAAGGATATCAAACCTGTGATTATAGACAAAACCTCCGCTTGAAGTGGTTGAAGTCTTTGCTCAAACCACCTCAAGTCATTCCCCTTGATGTTGATGTATATTCTCATTCTCTCTTCTACCGGCTTCTCATCACACTGGTGGATGACCAGTTCTCTAAGCATATCATGCTGCTGTATGTAATGCAAGTTATGTAAGCCAAGAACTGCTGGTGCATCCTGTCTGTGAATCAGTGTGATTTAAGTTTTAATCAGATATTCAAGAAGTAATCTGTTCAAGGATATCAGCTAACTTGATAAGCCAGCCACTGGAGTGTTCTACTGGTGGAACTCTATGCGTTCCAATTATTCTTATGTCATGAAGTTTAATAATTTTCTCCCCAAAATAATTTAGAAGGTGGAAAAGAATTTTCATCGCTTAAGCACATTAAAAATTGGTGCGCACAAACAGATAGTCGGCAAGTGTGTACATGTGATCTAACTCTGTTGCTTCTTGTTTCTCCCAGCCTTTTCCCCTTTAACATTTTTCTACTTTGGTTCCACATACAGATTACATGTATGAAGTAGCAAACACACACTACAGTTTCAAGACAAAATTGAAGCCAGTTATACCTTGCAAGGGCGAGATTAACTAGGTTTTGTGAAGAAAGTTCAAAGAAGATGGCCATTGCAGTCCTGCCATCTTCACCTAGATTGTATCGTTCCACCCAAATATCCAAAAGAGCAGCAGGATGAATTCTTTGATCTTCAGGAAATGATCCCAAATCCAGGTAGCAGTCTCTAAATGTAGTTTTTTCTCTGCTGTAAAGAGCCTTTTCATCCAAGGCATCAATGCTGGCTTGCAAAGAACGAAGCAAATTATTCTCAGTAGGGAAGAGAATTTGTCTTTTAGACTGCATCATTACTCTATCAAACCAGATCCCCTCAGGCTGGCCACACAATGACCGGCCTACAACTCGAAGAGCCAGTGGAAAACCGCCACAACTTCTCAACACCTGCTATTGCATGCCATCATTTAGATCCACAAAGCAGAGAACTTTATAAGTTGTATGAGTTTGGGGATGTCCTATTTCCCCAACGAGGGTGGGGGAGGGAGGAGCTGCCCTATTTTGCTCATGTATTATAGCTAGTGCATAATAGATTTGCTCCTTTTATTTTTTTGTACGTTATCTTTACATTTTGTGTATATTTATAACCAAGTAATTACTCAAAAGACCTACATAAACGAAATTTTTTTTTTTACCTTATGAACAAGATCAAGTCGCACATTAGGGGTGCCATCTTTAAAAGCTGACGTGCAGAAGAGAGCCTTTGCATCCTTGTCGCTCAAAAGCTTTAATTTATATGTATCGAATCTTGGAAACACAAATCTAGAAGTGACCAAAATCTTAAATCCAGGTAACTGCAATATAAGATTCTCGATGATGAAATTTGATTCATACCAAACATCATCCAACACCAGCAATACAGGATGTGATGTACTTCTCCTAAGGAGATTATTGAGTTGGCAGATTGCATCATGCTCATTAGCAAACTCTGGGACCTTGTAGTCTTTCTTCTCAAAAATTTCCCCAACAATGCGTCTGATGTTTGGTGTTTTGGTAACAGCGACAAAAAAGATGCTCCTGTATTTGGCTGTTAA
>ZL-0131
TGTATGTCTCCCTTTGTCGACAGATACTCTTGGGCGATTTAGCAAACAAAATGTGTCCAGTTTGAGATGCCTTAATTCCATTAGTCCCCAAATTTCAAGAGGTATGTCTGCAGACCCTTTAACAAGAAATGTCTGCAGATTCCATAACCTGCAAATTTCTGAGAGGTATTTTTAAATTCTTACCGCAAAGCAATGATAGGTACCTCAACCACATGGGGCTTAGTATCTGCAGGGGAACACTATAAAACTTTATGTGACTCAAGCCCAAGATTTTGAGTAATTTGAAATGATTAAGCTCTAATTGGAGAATAGCAGATGAAAAAAAAACGACCAGAAAAGAAAATAGAACGGGTTCATTTCAAAAGATTGTTGTTGTCATCATCGGTCAACTGATGATGTGCAGAGGTAAGAAGGGTCCTATAAAAACCATAGGGTAAATCATTAATTTCATCACCAGTCCAGCGCTTGAAGGGCTGCATTTCATCAGCAGGCACATGATTTGGATCACAATGAATTACAAAATAACAGATTTGAGATTTTTCAAACACAATGTTGTTCATGACAAAAATGTTTCCCCTTTGAACTTCTCTCAAGCGCAGGTCATATATAAGATCATGAACCTTACATGATCTAATCTTTGTTCCATCTAGACTTCTTTTGCTAACGAGAACTAGACATCTGTCAACAAGATCTTGTAT
>ZL-0132
ATGGTTGATGCCATTGTGTCATTTGCAGTTCAAAAGCTGGGTAATTTTCTCATAGAAGAAGCTAACGTGCGTTTAAGTCTGAAAGGAAATGTGTTCTGGCTTCAATCTCAACTGATCAAGATGCTGAAATTCCTCAAATATGCAGAAGACCAGCAAGTTAAAGATCCTATGGTTCTACAATATGTGTTTGACATTAGGAACATTGCTAATGAGGCTGTTGCTATACTGGAGACTTACTCCATGGCAGGAGATCAACGCGAGGACCATGGATGTGCTAGTCGTCTTAAGTCTTGCACTTGCAAATGTAGAAAGGAGACCAAACTCAACAATGTCGGCAAGGAGATCGAATCACTTAGGCAGCGACTTGAGGCGATAGCTCATGAGCGAGACACTTATGATATCAGAAGCATCAAGAATGCAGGAGAAGGGCCAAGTAATCTTCCAAACAATCAGTCTGCCAGGGATAGAAAATTGAGGATAACTGACTCCTTTGTGGATGATCAAGATCTCACTTTTGTTGGCAATCAGGATGCTGTAGAAAGATTGCTAGCTGAACTTCTTAAAGAAGAGCCTCGTCGAAGCGTCATCTCCATTTATGGCATGGGTGGATTAGGCAAGACCACTCTTGCAAGAAACATCTACACTAGTCCTAAAATAGTGTCTACCTTCGAAACACGTGCTTGGATATATGTTTCTCAAGAGTACAACACCATGGATCTCCTTATGGATATCATAAAATCCATCCGAGGTTGCAACAAGGAAACTATAGATCTGTTGGAGAGGATGACAGAACGAGATCTACGAATACACCTTCGTGATCAATTGAAGGACTGCAAATACCTTTTGGTGATTGATGATGTCTGGCAGAGAGAAGCATGGGAAAGTTTGAAAAGAGCCTTTCCGGATGACAAGAAGGGCAGCAGAGTGATTATTACAACACGCAAGGAGGATGTTTCTGAAAGAGCAGATGACAAAGATTTTGCCCACAGACTTCGTTTCCTAAGCAAAGCAGAGAGTTGGGACCTCTTTTGCAGGAAACTACTTGATATTCGGACAATGGCCCCAGCAATGAAAAGGCTAGCTAGGGATATGGTGGACAAATGTGGAGGCTTACCTCTTGCGATTGTTGTATTAAGCGGACTACTTTCGCATAAAAAAGACCTAGAAGAATGGCAACAGGTCAAGGACCACCTTTGGCATAACATTACAGAGGCCGGCACTAGTCAAATCTCCCACATCCTGTCATTGAGCTACAATGATTTGCCAACTGAACTCAAGCAGTGTTTTCTTTACTTTGGTACTTTTCCAGAAAATCAAGTGGTCCATTCTGATAACATAATATGGTTGTGGATGGCTGAAGGATTAGTACCGAGAGGAGAAACAAGAATGGAAGATGTCGCTGAAGGCTTCTTGAATGAGCTGATAAGACGAAACTTGATACAAGTGAGACATACTTTTTGGGGAAAAGTTACTGAATGTAGGATTCATGGTCTACTTAGGGATCTTGTCGTAAAAAAAGCATTGGAGATAAATTTCTTTGGCATTTATGATCCAATAAATCACTCCATATCACCCTTATGTCTCAGGCATGCCATTCATGGTGAAGCACAAAAGTACCTCTCACTTGATCTTTCAAAAACGAAGTTGAGGTCAGTTATGTTCCTTCATCCAGATTTTAGTAACACGAATCTTATAAAGTTCCATAAAGTGTTCCAACATTTATATGTGTTGTACTTGGAGAATCATTCTGTTAGTGATGAATTACCTGATGTTATAGGAAGTTTGTCCCAACTCAAGTTCTTACGCGTCACAGATATCTCTACTCTCCCCTCCTCCATTGGCAAACTCAAGAATTTACAGACAATTCATGTCAATGATTATGGTCAGTTATGCCAACTCCCCCCCGAGACTGTTGACCTCATAAATCTTAGACATTTAGTAGCTCCATATTCAAAACCTCTAAAACGTGTTAGCAAACTCGAGAGTCTTCAAGTTCTTGAAGGCATTTCTTGTGACCAGTGGAAAGATGACGATCCTGTTGGTTTAGTCAATCTTCGAAAATTAAGCATGTATGATATTAAGGAATCTTACTCCCTAAACAACATTAGCAGCTTGCAAAACCTTAGCACTCTCGTGTTGTCTTGTAAACCCGATGAATCATTCCCAGACCTTGAATTTCTTAGTCCTTGTCAACACCTCCACAAATTGTGGTTAGATGGGGGAATAAAGAAACTACCTTCCTCGGGCCCATTACTAGATTCAATCACAATGCTAGTCCTTCAGTATTCGAATTTGATGGATGATCCGATGCCTATTCTAGGAAAGTTGCCAAACCTAAGGAATCTTGACTTCGTAGCAGCTTATGGAGGACGAGATATTACCTGCAATGATAACAGTTTTTGCCAGCTGGAGTTTCTCCGTCTTGATGATCTTCCGAAACTAGACAGTTGGCATTTACCCACAAGTTCCATGCCTCTGATTAAAGGTCTTGGTATCCACGACTGTCCAAAGCTAAAGGAGATTCCCGAAAGATTGAAGGACATTCCTAAGCTGGAGAGATTG
>ZL-0133
TGCTGTAACACCACACCCAAGAAGTCATAACAGAAAAAATTCAAACACCTGAAGATGGCTGATGCCTTTGTGTCATTTGCAGTTCAAAAGCTGGGTGATTTTCTCATACAGGAAGTTTACCTGCGTACAAGTCTCAGAGAGGACGTGCAGTGGCTGCGAAATGAGTTGCTATTCATGCAGTATTTCATCAAAGATGCAGAAGAAAAGCAAATGGAAGATCGAAGAGTTCAACAATGGGTGTTTGAGATCAACGCTGTTGCTAATGATGCTGTCGCTATAGTTGAGACCTACAACTTTGAGGCTGGTGAAGGTGATGGATTTGCTAGTCGTCTCAAGGCTTGTGCTTGTATCGGTTGGAAGGAGAACAAATTCTACAAAGCCAGCAAGGAGATCCAATCACTCAAGAGACGAATCATGGAAATCTCTCGCATACGACACACTTATGGTATTGCAGATAGCAATAATGCAGGAGGAGGGCCAAGTAATCGGCCAACCGATCAGTCTGCCATGTTAAGAACACGAAGGAGAACTACCTCCTATATGGATGATCACATTTTTGTTGGCTTTCAGGATGTTGTAGAAACATTGCTAGCTGAACTTCTCAAAGCAGAGCCTCATCGAAGCGTCATCTCCATTTGTGGTATGGGTGGACTGGGCAAGACCACTCTTGCCAGAAACCTCTACATCAGTCCTGATATAGTCTCTAGCTTCCAAATACGCGCTTGGGTTTGTGTTTCTCAAGAGTACAACACCATGGATCTTCATAGGAAAATCATAGAATCTATCCAAGGACGCACTAAGGAAAATCCAGATTCGGTGGATAAGATTACTGAGTCAGATCTAGAAAGTCACCTTGTCGATCTATTAAAAGAACACAAATATCTTGTGGTGGTTGATGATGTATGGCAGATAGAAGCTTGGGAAAGTCTGAAAAGAGCATTCCCGGATAGTGAGAACGGCAGCCGAGTTATTATTACCACGCGCAAGGAGGAAGTCGCTGTAAGAGCAGTCGACAGAGGTTTTGTCCATTTTCTTCGTTTTCTACGCCAAGAAGAAAGTTGGGATCTCTTTTGTAGGAAACTACTTGATGTTCGAGAAATGATCCCAGCAATGGAAAGCCTAGCTAAATATATGGTGGACAAGTGTCAAGGCTTACCTCTTGCAATTGTTGTATTAAGCGGGCTGCTTTCTCATAAAAGGAGGCTAGAAGAATGGAAAAGGGTGAAGGCACACCTTTGGCAGAGCTTTAAATACGACTCTAGTGAAATCTTCCTCATACTATCATTGAGCTACAATGATTTGCCAACTGTGCTCAAACAGTGTTTTCTTTACATTGGTATGTTTCCAGAAGATCAAGAGCTCGAGGCTGAAAACATAATGCAGTTGTGGATGGCTGAGGGTTTCATACCAAGAGGAGAAGAAGGAATCGAGGATGTAGCTGAAGGCTTCTTGAATGAGTTGATAAGTCGAAGTTTGGTTCAAGTGGCAGAAACATTTTGGGAGAAAGTTACTAGATGTAGGGTTCACGATCTAATTCGAGATCTTGCCATAAAAAAGGCACTGGAGGCACACGTTTTTGACATTTATGATCCGAGAAGACACTCCATATCCTCCTTTTGCCTCAGGCATGCCGTTCATCGTCAAGCACAAAGGTACCTCTCACTTGATCTTTCTAACTTGAAGTTACGGTCAGTTATGTTCTTTGATCCAGAATTTAGTGAGCTGGGTATTATAAACTTCCGTAATGTGTTCCAACATATATATGTGTTGTACTTGGAGGTTCAATCTGGCACTGAACTACCTGATTCCATAGGAAGTTTGTACCATCTCAAGTTCTTAAGATTGAGAGGCATCGATTATCTTCCCTCATCTATTGGCAATCTCAAGAATTTACAGACACTTTGTGTCCTAAATGAATTCGGACGCTTATGCCATCTACCCCCCAAAACAACTAACCTAATAAATTTAAGACTTTTAGTTGCTCCTTATTCAGAACCTCTGAAACATATAAGCAAACTCACGCATCTTCAAGTTCTTCAAGGCATCCATTGTGATCAGTGGAATGATGTTAACCCAGTTGATTTGATCAATCTACGAGAATTAACCATGAATCGTATTAAGAAATCTTACTCCCTAAATCACATTGGCAGCTTGAAAAGCCTTAGCATTCTCATGTTGTACTGTAAAAATGATGAATCATTCCCAGCCCTCGAATTTTTAAGTCGTTGTCAAAAGCTCAAGAAATTGTTTTTACATGGGAGAATTGTGAATCTGCCTCTGTCGGACCCATTCCCAAATTCCATCACAATGATGATCCTTCAGCGCTCTGAACTCACGGAAGATCCGATGCCTCTTCTGGGAATGTTGCCAAACCTAAGGAATCTTGAATTAGTAGAAGCGTATGAAGGAGAAGAAATTACTTGTAGTGATAACAGCTTTAGTCAACTGGAGTTCCTTCGGCTTGATACACTTCTGAACCTAGAAAGATGGCATTTAGCCACGAGTTCCATGCCTCTGATTAAAGGTCTTGCTATCGATTTCTGTCCAAAGCTGAACGAGATTCCC
>ZL-0134
AACATAGGAGAAGTACCAAGTAATAGGACAGATAGTCATCCTGCCATGGTTAGAACATTGAAGAAAACTACCTCATACGTTGATGAGGATCAGATTTTTGTTGGCTTCCAGGATGTTGTACAAACATTGCTAGATGAACTTCTCAAATTATATCATCGTTGAAGCTCCATCTCCATTTATGGGATGGGTGGATTAGGCAAGACAACTCTTGTGAGAAACCTCTACACCAGTCCTAACATAGTATCTAGCTTCCCGACGCAGGCTTGGATATGTGTTTCTCAAGAATAAAATACCATGGATCTCCTTAGGAATATCATCAAATCTATCCAAGGTCGCACCAAGGAAAATCTAGATTTGTTGGAAAAGATGACGGAGAAAGATCTAGAAAGTTACCTTCATGATCTATTAAAAGAACGCAAATACCTTTGATGATGTATGGTAGAGAGAAGCTTTAAGAGTCTGTAAAGAGTATTCCCAGATAACAGGAATGGAAGTTGAGTTATTATTACCACACACAAAGTGGAAATCGCTGAAAAAGCAGATGCCAGAGGTTTTGTTCAGAGGCTTCGTTTCTTAAGCCAAAAAGAAAGTTGGCATCTCTTTTGTAGGAAACTACTGGATGTTCGGGCAATGGTCCCAACAATGGAGAGGCTAGCTAAGGATATGGTGGGAAAATGTGGAGGCTTACCTCTTGCAATTGTTGTATTGAGTGGGTTGCTTTTAAACAAAAAGCGGCTAGAAGAATGGGAATACGTGAAGGCACACGTTTGGTGCATATGAAGGATGACTCTATTGAAATCTCCTACATATTATTACTGAGCTATAATGATTTGCCAACAATGCTCAAGCAGTGTTTTCTTTCCTTTGGTATGTTTTCGGAAGATCGTGTGGTTGATGTTGATCATATGTTATGGTTGTGGATGGCTGAAGGGTTAGTACCAAGAGGAGAAGAAAGAATGGAGGATGTCGCTGAATGCTTCTTGAATGAGCTGATAAGGCAAAGCTTGATTCAAGTGGTAAGTACATTTTGGGGAAAAGTTTATGAATGTAGGATTCGTGATTTACTTCGGAATCTTGCCATAGAAAGGCATTTTATATATATATATATATATATATATATATATATATATATAAACTTCTGTGCCATTTATACCTCTTGCAATTGTTGTATTGAGTGGGTTGCTTTTAAACAAAAAGCGGCTAGAAGAATGGGAATACGTGAAGGCACACGTTTGGTGCATATGAAGGATGACTCTATTGAAATCTCCTACATATTATTACTGAGCTATAATGATTTGCCAACAATGCTCAAGCAGTGTTTTCTTTCCTTTGGTATGTTTTCGGAAGATCGTGTGGTTGATGTTGATCATATGTTATGGTTGTGGATGGCTGAAGGGTTAGTACCAAGAGGAGAAGAAAGAATGGAGGATGTCGCTGAATGCTTCTTGAATGAGCTGATAAGGCAAAGCTTGATTCAAGTGGTAAGTACATTTTGGGGAAAAGTTTATGAATGTAGGATTCGTGATTTACTT
>ZL-0135
CTAGACCAGAGGATGGCTGATGCCTTTGTGTCATTTGCAGTTCAAAAGCTGGGTGATTTCCTCATACAGGAAGTAAACCTGCGTTTAGGTCTAAGAGAGGATGTGCAGTGGCTGCGAAATGAGCTTCTCTTCATGCAGTCTTTCATCAAACATGCAGAAGAAAATCCAAGTGGAGATCAAAGAGTTCAACAATGGGTGTTTGAAATCAACTCTGTTGCTAATGACGCTGTCGCTATACTCGAGACTTACAGCTTCGGGGCTAGTGATGTCGATGGATTTGCTAGTCGTCTGAAGGCTTGCACTTGCATATGTACGAAGGAGACCAAATTCTACAAAGTAGGCAAGGAGATCCAATCACTCAAGCAACGTATCATGGACATCTCTCGAAAACGAGAGACTTATGGTATTACAGATATCAATAATGCGCCAACTCGGCCAAACAACCAGTCTGCAATGGTTAGAACATTGAGGAGAACTACCTCTTATGTGGATGATCAGGATCGGCTTTTTGTTGGCTTTCGGGAGGTCGTTGAAATATTGCTTGCTGAACTTCTCAAAGAAGAACCTCGCCGAAGCGTCATCTCCATTTTTGGTATGGGCGGATTAGGCAAGACCACTCTTGCGAGAAACCTCTACACCAATCCCAATATAGTCTCTAGCTTCCCAACACGTGCTTGGATATGTGTTTCTCAAGAGTACAATACCATGGATCTTCTTAGGAATATCATAAAATCTATCCAAAGACGCACCAAGGAGAATATAGATTTGTTGGAAAAGATGACAGAGACAGATCTAGAAAGTTACCTTCGTGATCTATTGAAAGAAGACAAATACCTTGTGGTGGTTGATGATGTATGGCGTAGAGAAGCATGGGAAAGTTTAAAAAGAGCATTTCCAGATAGCAAGAGTGGAAGCAGAGTGATTATTACCACGCGCAAGGAGGATGTCGCTGAAAGAGCAGATAACAAAGGTTTTGTCCATAAACTCCGGTATCTTAGCCAAGAAGAGAGTTGGGACCTATTTTGCAAGAAACTACTTGATGTTCAGGCAATGGTCTCAGCAATGGAGGGGTTAGCTAAGGATATGGTGGACAAGTGTGGAGGCTTACCTCTTGCAATTGTTGTATTAAGCGGACTACTTTCACACAAAAAGGGGCTAGAAGAATGGAAAAAGGTGAAGACACAGCTCTGGCAGAACATTAAAGATGACTCACTTGAAATCTCCTTCTTACTATCATTGAGCTACAATGATTTGCCAACTGCGCTCAAGCAATGTTTTCTTTCCTTTGGTATGTTTCCAGAAGACTATGTGATCTATGCGGAAAACATAATTTGGATGTGGATGGCCGAGGGCTTCATACCAAGAGGAGAAGAAAGAATGGAGGATGTCGGTGAAGGCTTCTTGAATGAGTTGATAAGACGAAGCTTGATACAATCAGTAAGTACATTTTGGGAAAACATTCATGAATGTAGGATTCATGATTTACTTCGGGATCTTGCCGTGCAAAAGGCATTGGAGGTGAGCTTCTTTGACATTTATGATCCAAGAAAGCATTCCATATCTTCCTTATGTCTCAGACATGCCGTTCATGATCAAGTAGAAAGGTACCTCTCACTTGATCTTTCTAACTTGAAGGTTAGGTCAATAATGTTTTTCGATCTAGATTTTTGTAAGTTGGGTCTTATAAACTTTCGTAATGGTTTCCAACATACATATGTGTTGCACTTGGGGATTCGTTCTAACAGTTCTACATCTATATTACCTGATTCCATAGGATGTTTATACCACCTCAAGTTCTTAAGATTGAAAGGTATCCATGAACTTCCCTCCTCTATTGGCAACCTCAAGAATTTACAGACAATTCGTGTCTTGAATAATTTCGGACGCTTATGCCAACTACCTCCAGAGACAGCTGACCTAATAAATCTAAAACATTTAGAAGCTTCATATTCAAAACCATTGAAACATATAAGTAAACTCACAAGTCTTCAAGTTATTAATGGCATTTGTTGTGATCAGTGGAAAGATGTTGATCCTGTTGATTTAGTCAATCTTCAAGATTTACGTATGTATGGTATTATGAAATCTTACTCCCTAAATAACATTAGCAGCTTGAAAAACCTTATCATTCTCAGATTGTTTTGTAAAGATGATGAATCATTCCCGGCCCTTGAATTTCTTAATTCTTTTCAAAAGCTCCAGAAATTGTGGTTAAATGGGAGAATAGAGAAACTGCCTCTGTCAAATCCATTTCCAAATTCCATCACAATGATGATCCTTTCTCACTCAGAACTCATGGGAGATCCGATGCCTATTTTGGGAATGTTGCCGAACCTAAGGAATCTTGATTTATTGAGAGCTTATGAAGGAAAAGAAATAACCTGTAGTGGTAACGACTTCTGTCAACTGGAGTTCCTTCATCTTGAAAGTCTTGAGAACCTAGAAAGGTGGAACTTAGCGACAAATGCCATGCCTCTGATTAAAGGTCTTGGTATTCATAACTGTCCAAAGCTAAGGGAGATTCCCGAGAGAATGAAAGAGGTGGAGAGGTTG
>ZL-0136
ACGTGATATATTTATAAGGATCATATTTTGGTTGGCTTTCAGGATGTTGTAGAAAGATTATTGGCTGAACTTCTCAGAGTAGAGCCTCGTAGAAGCACCATCTCCATTTATGGTATGGGTGGATTAAGGAAGACTACTCTTGCAAGATATCTCTATAAAACTCCTAATATAGTCTCTAGCTTCTCGAGACATGCATGGGTATGTATTTCTCAAGAATATAATACCCCATATCTTCTTTATAGTACCATAAAATCTATTCAAGGCTGTGACAAAGAAACACTTAAAATGTTGGAAAGGATAATAGAAAGAGATCTAGAAAGTTATCTTAGGAATTTATTGGAAGATAAAAAATACCTTGTAGTGATAGATGATGTATGGCAACGAGAATATTGGGAAAGTCTAAAAAGAGCATTCCCAAATAGCAAGAACAGAAGCCAAGTTAGTATTACCATGTGCAAAGAGGATGTCGCTGAAAGAGCAGATAACAAAGGTTTTGCCTATAAACTCTGCTACCTTTGTCAATAAGAGAGTTGGGACCTCTTTTATTGGAAACTACTTTATATTTGGGCTATGGTTCCAGAAATGAAAAGATTAGCTAGAGATATGGTGGATAACTGTGGAGGCTTACCTCTTGCAATTGTTGTATTAAGTGGACTACTTTCTTATAAAAGGGGTCTAAAAGAATGGAAAAAGTTAAGGACCACCTTTGGGAGTACATTAAAGATGACTCTATTGAAATCTCCCACCTTCTATTATTAAGCTACAATGATTTGCCAACTGTGCTTAAGCAATGTTTTCATTACTTTGGTATTTTTCTATAAGATCGTGAGATTAATACAGATAACATAATATGGTTGTGGTTG
>ZL-0137
ATGGTTGATGTCTTTGTATCATTTGCAGTTCAAAAGCTGGGGGATTTCCTCATACAGGAAGTTAACCTGCGTTTTAGTCTAAGAGAGGATGTGCAATGGCTGCGAAATGAGCTTCTCTTCATGCAGTCTTTCCTTAAACATGCAGAAAAAATGCAAAGCAGAGATCAAAGAGTTCAGCAATGGGTTTTTGAAATCAACTCTGTTGCTAATGATACTGCCGCTATACTCGAGACCTACAGCTTTGAGGCTAGTAAAGGTGAAGGTGATGGATTTGCTAGTCGTCTCAAAGCTTGCACTTGCATCTGTAGGAAAGAGACCAAATGTTACAAAGTCAGCAAGGAGATACAATCACTCAAGCTATGAATCATGGATATCTCTCACAAACGAGAGACTTATGGTATTACAAATATCAATAATGCAGGAGAAGGGCCAAGTAATCGGCCTAACAATCAGTCTGCCAGGATTAACAATGAGGAGGACTACCTCCTATGTGGATGATCAGGATTGCATTTTTGTCAGCTTACTGGATATTGTAGAAAGATTGTTAGCTGAACTTCTCAAAGTAGAGCCTCGTCGAACCATCATCTCCATTTATGGTATGGGCAGATTAGGCAAGACCACTCTTGCGAGAAACCTCTACAACAGTCCTAATATAGTCTCTAGCTTCTCAGAGCGCGCTTGGATATGTGTTTCTCAAGAGTATAATACCATGGATCTTCTTAGGAATATCATCAAATCTATCCAAGGTCGCACCAAGGAAAATCTAGATTTGTTGGAAAAGATGTCTGAGACAGATCTAGAAAGCTACCTTCGTGATCTATTAAAAGAAAGCAAATACCTCATGGTGGTTGATGATGTATGGCAGAGAGAAGCTTGGGAAAGCCTGAAAAGAGCATTTTCGGGTAACAAGAACGGGAGCCGAATTATTATTACCACTCGCAAAGAGGATGTCGCTGAAAGAGCAGATAAAAAAGGTTTTGTCCATAGACTTCATTTCCTAAGCCAAGAAGAAAGTTGGGATCTCTTTTGTAGGAAACTACTTGATGTTCGAGCAATGGTCTCAGCAATGGAAGGGCTAGCTAAGGATATGGTGAACAAAGTGTGGAGGCTTACCTGTTGTAATTGTTGTATTAAGCGGACTACTTTCTCATAAAAGGGGGCCAGAAGAATGGCAACACGTGAAGGGCCACCTTTGGCAGAACATTAAAGATGACTCTATTGAAATCTCCTACATACTATTATTGAGCTACAACGATTTGTCAACTGCGCTCAAGAAATGTTTTCTTTACTTTGGTATGTTTCCAGAAGATCAAGAGCTCGTGGGTGAAAACATAATACGATTGTAGATGGCCGAAGGTTTCATACCAAGAGGAGAAGAAATAATGGAGGATGTCGCTGAAGGCTTCTTGAATGAACTGATAAGACGAAGCTTGGTTCAAGTGACTAAAACATTTTGGGAGAAAGTTTCTGAATGCGGGATTCATGATCTACTTCGGGATCTT
>ZL-0138
CTGGTTGATGCCTTTGTGTCATTTGCAGTTCAAAAAATGGGGGATTTCCTCATACAGGAAGTAAACATCCGTTTAAGTTTGAGAGAGGATATTCAGTGGCTGCAAGATGAGTTGCTCTTCATGCAGTCTTTCCTCAAAGATGCAGAAGAAAAGAAAAGTGGAGATCAAAGAGTTCGGCAATGGGTGTCAGAAATCAACTCTATTGCTAATGACATTGTCTCTATACTCGACACTTACGACTTTGAGTCTGTTAAAGGTGATGACGATGGATTTGCTAGTCATCTCAATGCTTGCACTTGCATATGTAGGAAGGAGACCAAATTCTATAAATTCGGGAAGGAGATCTAGTCACTCATGCAGCGAATCATGGATATCTCTCGTAAACGAGAGACATATGGCATTAGAGATATCAATAAGGCAGGAGAAGGGCCAAGTAATTGTTGGGTTCATAGTAAATGAGAGGTGTGAATAGGAAAATGGAGAAAACCAAGTGGAAGAGAAAAATTGAGATCACACCAATATGGAAAGTATACTCAAAAATAGGAAAGCTTACTAAATTTTCCCACATTGATGGGAGAAAGAAGATTTAAAGTGTTTATATTGTGAAACACACTCCCACATGGATAAGTGAGGCAAGGAATAAGAGATGCCTCACAATGTCGTCGTCGTTGCTCTCTCGAATTTGGCTTTGGATTTGGATTTGGGAAATGATCAATCGATGAGATCTATCTTTTTAGAGAAATTTTATTTGATGATTTGAATTTCCCAAAATGCAACAGTATTCTCCATTTATGCATGCATGCAGCAGCAGATGCAATGCTTCAGAAATTTTGAACTGATGCTTCTATAATTCCGAACAGAACTAATACTTCAAAATAGTTGCACTATTTCGAACTGATGTGTTGTTTCAGAAGGATGCAATTCTTCAGCAAAAGGACACACTGATTCATGGAGAGAGATGACTGTTTAGGAAAAGATGCAATCTTTGAATGAACAGACATGAATTTACAGAACATATGCAACCTTTGACATGAACCATTGCCTCTTTTCAGAAGAGGCATGTTATGGCTATAAAAACCTACTTCCTTCCACAGGTTTTGATATGAAATTTTCAGAATAAAAAATACTCTTCTTCTCTTCAAAAATTCTGTGTGATCATTCAAACTGTTGAGTGAGTTCGACGAGTCCAAATATTTGAGGTACCATTATATTTGGATTGAAGGTCATTTTATCCTGGAGGAAAAATTTCATAACCTCGGGTACAGTGAGGGGAATCGTTTCCTTAAGAAAACTCCATGAATTCGAATGACTTGGCCTTATTCATTTATGTTTCATCTATTTTCTGAAAAAATAAAATACACCTCCTGAAAAGGTCATTTTGATCTTGTGTTGAGGGTATTTGATATACTTCATTGTGTTCTTCTATATACTTGTACTCTAGTTGAAGTTGTTGTTCTGCATATACAGATTCTGTATACCCATAGAAGGAAATAACAGTAATCGTTCTTCCATGGTTAGAACATTGAGCAGAACTACCTCTTATGTGGATGATCATGACCACATTTTTATTGTCTTGATGTTGTAGAAAGATTGTTAGCTGGATCTTAAAATAGAGCCTCATCGAAGCGTCATCTCCATTTACGATATGGGTGGATTAGGCAAGACCACTCTTGCAAGAAACCTCTACACCAATCCTAAAATAGTCTCTAGCTTCCCAGCATGTGCTTAGATATACATTTCTCAAGAATATAACACCCTTGATCTCCTTCAAAGTACTATAAAATCTATTCAAGGCTACAACAATGAAACACTTGAAATGTTGGAAAGGATGACAGAGAGAGATCTGGAAAGTCACCTTCGGCATCTACTAGAAGAGCAAAAATACCTTATGGTGGTTGATGATGTATGGCACAGAGAATCTTGGGAAAGTCTGAAAAAGGCATTCCCGAATAGCAAGAATGGAAGCAGAGTGATTATCACCACACACAAGGAGGATGTCGCTGAAAGAGCAGATAACAAAAGTTTTGTCCACAGACTTCGTTTCTTAAGCCAAGAAGAAAGTTGGGATCTCTTTTGTAGGAAACTACTTGCTGTTCGGGCAATGGTCTCAGCAATGAAGAGGCTAGCTAAGGATATGGTAAATAAGTGTGGAGGTTTACCTCTTGCAATTGTTGTATTGAGCGGACTTCTTTCGCATAAAAGGGGGCTAGAAGAATGGCAAATGGTGAAGGACCACCTTTGGTAGAACATTAAAGATGACTCCATTGAAATCTTCTACATACTATCATTGAGCTACAACGACTTGTCAACTGTGCTCAAAAAGTATTTTCTGTACTTTGGTGTTTTCCAGAAGATAAAGTGGTCGGTGCTAGAAATATGACATGGTTGTAGGTGGACGAGGGTTTCATACCAAGAGGAGAAGAAAGAATGGAGGATGTTATTGAAAGCGTCTGGAATGAGCTAATAAGACGAAGCCTTGTTCAAGTGGCTAATATAGTTTGGGAAAAAGTTGTTGAATGTAGGATTCACGATCTACTCCGGTATCTTGCCATTAAAAAGGCATTAAAGGTGAATTTTTTT
>ZL-0139
AGAAGAGCTCGCTGAAACGTCATCTCCATTTATGGCATGGGCGGATTAGGCAGGACAACTCTTGCGAGAAACCATTACATCAGTCCAAATACAGTCTCTAGCTTCCCAACACATGCTTGGGTATGTGTTTCTCAAGAGTACAATACCATGGATCTTCTTAGGAATATCATCAAATTTATCTAAGGACGCACCAAGGAAAATCTAGATTTGTTGGAAAAGATGACTGAGACGGATCTAGAAAGTTACCTTCGTGATCTATTAAAAGAGCGCAAGTACCTTGTGGTGGTTGATGATGTATGGCAGAGATTGAGAAAGACTGAAAAGATCATTTCCAGATAGCAAGAGTGGAAGCAAAGTGATTATTACCACGCGCAAAGAGGATGTCGCTGAAAGAGCAGATGACAGAGGTTCTGTCCAAAGGCTTCGTTTCCTAAGCCGAAAGGAAAGTTGGGACCTCTTTAGTAGAAAACTACTTGATGTTTGGGCAGTGGTTCCAGAAATGGAAAGGTTAGCTAGAGATATGGTGGGAAAATGTGGAGACTTACCTCTTGCAATTGTTGTATTGAGCGGTCTACTTTTGCCTAAAAGGGGACTAGAAGAATGGAAAAAGGTGAAGACACACCTTTGGCGGCATATGAAAGAATTCAGGGGCGGAGCTACACTTGGGATAGGGGTTCATGCGAACCCCCTCCAATGAAAAATTATACTATATATACATGATTAAAATTATTTTTTATGTATATAGAAAAGAAGTCTAACCCCTTCGATAAGTTCGTATGTTCACTTGTGAACCCCCATGGTGAAAACCCTGGCTCCGCCATTGTGAAAGATGACTATATTGAAATCTCCTACATGTTGTCATTGAGCTACAATGATTTGCCAAGTGCACTCAAGCAGTGTTTTCTTTACTTTGGTATTTTCCCAGAAGATCAAAACATCCCTACTGAAAACATAATAAAGTTGTGGATGGCCTAGGGTCTCATACCAAGAGGAGAAGAAAGAAAGGAGGATGTCGTTGAAAGCTACTTGAATGAGCTGATAAGATGAAATTTGATTCAAGTGGCTAAAACATTTTGGGAAAAAGTTGTTAAATGTAGGATTCACGATCTACTTCGGGATCTTGCAATAAAAAAGGCACCGGAGGTAAACTTTTTTGACATTTATGATCTAAAAAAACACTCTGTATCCTCCTCACAAAGGTAC
>ZL-0140
AGAGAAATGAGCTTTTCTTCATGCAGTCTTCCCTCTAAGTTACAGAAAAAAAAGCAAAGTAGGGATCAAAGAGTTCAATAATGGGTGACTGAAATCAACTCTATTGCTAATGACGTTGCCACTATACTAGAGACCTGCTGCTTTGATACTGGTAAAGGTGATGGATTTGCTAGTCGGCTCAAGAATTGCGCTTGCATCTGTAGGAAGGAGACCAAATTCTACGGAATTGGAAAGGAGATTCAATCACTCAAGCAACGAATTATGCATATCTCTCGAAAACGAGAGGCTTATGGTATTGCAGATACCAATCATGCAGGAGAATGACCAAGTAATCGGCCAAACAATCAGTCTATCATGGTTAGAACATTGAGGAGAACTATATCCGTAGGTGAGCATCACATTTTTGTTGTCTTTTAGGATGTAGTAGAAAGATTTCTGGCTGAACCTCTCAAAGAAGAGCCTCGCCGAAATGTCATCTGCATTTATGGCATGGGCGGATTAGGCAAGACCACTCTTGCAAGAAACTTCTATGTTACTCTGATTATAGTCTCTAGTTTCCCAACACGTGCTTGGATATGTGTTTCTCAAGAGTGCAATACCATGGATATTCTTAGGAATATCATCAAATCTATCCTACGATGTATGAAGGAAAATCTAGATTTGTTGGAAATGATTACTGAGCCAGATCTAGAAAGTTACCTTCATGATCTATTAAAGGAACGCAAATACATTGTAGTGTTTGATTATGTATAGCAGAGAGAAGCTTGGAAAAGTCTAAAAAGAGCACTTACAGATAGAAAGAAGGGAAGCAGAGTGATTATTACAAGGCACAAAAAGGATATCACTGAAAGAGCAGACAACAGAGGTTTTGACACTAGGCTTAGTTTCCTAAGATAAAAGAAAAGTTGGGACCTTTTAAGTAGAAAACTACTTGATGTCAAGGAAGTGGTTCCAAAAATGGAAAGGTTAGCAAGAGATATGGTGGGGAAATATGGAGGCTTACCTCTTGCAATTATTGTATTAAGCGGGCTACTTTTGCATAAAAGGGGACTAGAAGAATGGTAAAAGGTGAAGACACACCTTTGGCGGCATATGAAAGATGACTCTATGGAAATCTCCTACATGTTGTCATTGAGATACAATGATTTGTCAAGTGCACTCAAGTAGTGTTTTCTTTACTGTGGTATTTTTCTGGAAGATCAGGACATCCCTACTGAAAACATAATATAGTGGATGGCCGAGTGTTTTATACCAAGAGGGGAAGAAAGAATGAAGGATGTCGCTGAAAGCTAATTGAATGAGCTAATAAGATGAAGCTTGATCCAAGTGGCTGAAATATTTTGGAAAAAAGTTGTTAAATCTATGATTCACGATCTACTTCAGGATCTTGCA
>ZL-0141
CCTACAATCATCGATGAGGACATTAAGGCAGTCATTCCCCATGCTTTCTTGTTCTTGAATTTCATTCACGGAATTTGCTGCAGATCTTCTGTAATTATACAGCTCAATCGACTCCAAGGTATAAATTTCCCCAAAGTCTTTAGGGATTTCCTGCAGGTATATGCATGTTCTCAGAACTAGGCGTTGCAGCATTGGGAAGTTAACACTGCCAGCTTTCCACTGCATCAGATCATTGTCCTAATTAGGAGGAACTTAAGTTGATTGAAAATTTCTCGATCATTTAATCTCCATACATCACCATAGAATCCATAGTTTTTAATTTTTAGCACTTCCAGTTTTGGCAGCTTCACAATATTTGCCATGTCTTCCCAAGGCAAGAAAGTATAGCTTAAAGTCAACCTCTTCAGAGATGCTGGCAAATTATACTTGCATGGGATTGGGAACAAGTAAAGGTTATCTTCAGTTGTTCGAGTCTTTTTAAACAGGAAAGGTTATTTAGGTGCTCAGACATCTTCTCACCTTGGCAATCCTTCTGACGTCCATGAAGTGTAAGCGTCTTAAGATTTGGAATAGCAGAAAACAACTCAAAAGTACAGCTAGACATGCTTAGACAGGAAAGTCCCTCCAAATTCTGCAGCTTTGATGGAATTTTGGGGAGAAAAATTGAATGACTCACCTGAAGATGCCTTAAATGTTTCATTCGCCAAATAGTCTTATGTATAGTTGGAGGATTATGACCTAGGCTTCGAACAATGAAGATCTGCAGATTATAAAGCTCTGACAAAGAACAGTGAGGATCATCACAATAGCCTAATTGAAGGTACCTCAGATGTAATAATTTTGTTATCACCAGTGGGAACTCTTCAAAACCATATTGAACGACTGCTAACACTCTTAGCAATTTGAAGCACGCCATAAGAGGGACTTGTTTAGAACCTAATGAACAGAAGAAGTGCAAAGTGCGGGTGAGATGATCACTTGATGAAGACTCCAAGCAATCATCCTGATAAATGCTTGAATGGAAGCTGTAGCGACGAACATGAATCATCTTTGCTGAAGGATCTTTAGTAACCTGCAAGAACTTCTCTTTCTCAGCTTCTCTTAATATTAAGTCGCGAACAAGATCATGGACACCACACGTTTTCCACTCGCCATTAAATCTCCGGTTTCTAACCATTATCAGATTCCTGCTAACAAGATCCTCCAAACAATCTCTTCCCACTAATTCTTCCCATAGGAAACCCTCAGAAACCCATAAGTTGATCAAACTCTCTATGTTAACATCACTATCTTCTGGAAAGACTCCCATGTAGAGAAAACATGGTTTAAGATGATTAGGTAAGTAATTATAACTCATAGCAAGCACTCCTAGACAACTATCTGATTCATTAACAACAACTTTACTGACACTTTTGGCAACATCTTTCCAACTTTCTAGTGTCCTTCCAATTTTAAAAAGATGCCCCGCAACAACTAGAAGAGCTAATGGTAGTCCTTGGCATCTCTGTGCTACTTGCTTCCCTATATCCTCTAATTTATCAGGACAAACTTGTTGTGCCCCAAACACCTTTTCACTAAGTAACTTCCAACTGTCATCTGCATTCAATAGGCTTACCTCATGAGGCGGGCTATCAGGGTCAGCATGCATCGCCACACCTCTGAGCCTACTTGTCAAAACAATTCGACTACCATTATCATCGTCTGGAAAAGTTCTTGACATAAGATCCCAGACGTCATTACTCCAAATATCGTCCATGACAACAAGATACCTTCGACCCTTTAACTTTTTGAATATCCTATCCATCAATTTATCATCATCATCATCGTCTCTTGTTTGATCTGATCGTTTGAAACACACGAAAGAACGCCTAACAACAAATCTCTAGTGTGGTATTCTTGAGATACAGTCACCCAAATATGCATGTCAAAGTGATCCCTGATTTCAGGATCATCATATGCCATTTTTGCAAGAGTTGTTTTGCCTATGCCCCCCATTCCCAGAATGGGGATAACCTCTCGACTAGACATCGACCCTTTTAGTCTTCTAATGATTCCCATGAGGTCATCTTCGAGACCCACCACAACAGTTTCTGGATTCAGTTTTGCAACATGTCTGGATGAATGACCAGGCAACAGCAAATCACCAGTTTGCAGATCCTCATTTGTAACAATACTATCTCTCATCACGTCCCTCTTCATAACATCAATCTTTTCGACAAGAGGAGACAACTTCACATAATGCCTCTCTTGCTTTTCCTTTTTCCACTTCTTTTATTTTATATATCTCTAGCTCTATCACATCCTCTACTTCACTGACTGCACTTCTGATCTCTCTCTCCAACTCTTTAACCTTAGCACAGTAGTCCCGCCTTCTCTGGCCTTTGTTCTCGAGGAAGTCTCGGAAATATTCAAGACTTTCAAGGAGAGAGTCCACCATTTTTCTTGTATCATCACTTATCCAATGTGGCTTTAGCTGCACCAGTTGCTTCAAAGTTCCTACCAGAGAAATCACAGCAACATAAGC
>ZL-0142
GCTCATTCTATTATCATGTTTGGTAGATTCCATCAGTTCGTGCCAAAGTTGTCTTTCGAGCAAGTAAGAGTACTAGATCTTGCTTCAATTCACCGCCTAGTTTTTCCCGGTGGAATACTTCATTTATTTCACTTGAGATACCTAGCTTTGTGTCTTTGTCATCGTGTAAATTGCTATTTCCCCTCATCATTAATAGAAATGATTCCTTTATCTATATCAAGGCTATATTTTTTGCAAACTTTACTGCTTTACCGATCACCTCTTGAGAATTGTCTTCTCACAGAGGAATATCCTTTGATATTGCCATCCAAAATTTTGACGATGCCGCAGGTGAGG
>ZL-0143
GGGGAGAGATATAGAGTTAAGCCATTCAGTACTTGTTTCACCTAAATAGAATTTGAGAATCAACTTGTGGAGTTGTCCAGAAGGCTAAAGTCTACCAAGTTTTGTGACTAGTCCATCATCTTGACTATCAAAGCAACTTATTGTCAAAAATTTAAGTTCTCGGAGATCTATTAGTGCATTCCCCTCATCATCTCCAATATCTTCATCCTGAGTTAGTCTTAAACTGATAGTTCTCAACCGAGTCAGGCTTCTGAGTTCAGAAATACGACAACCTCCTCGCTGACTTAATTTTGCAAGCTTAAATTCAAGAAGTACATCAAGATTGAAAATCCTATTGAATCTTTTTGGTAGGTATTCAAGAGATCCACAGTGATTCAGATCTAAAACAGCTAGTTCCTCAAATGTTAAAATGCAAGAGGGGAGCATTTTCATATTTTGGCAACAGCTGAAGTCCAAAATCTGTAT
>ZL-0144
AATATGGCTTATGCTGCTATTACTTGTCTTGTAAGAAACATACACCAATCAAAAGAACTTACTGAGTGTGATTTACAACTGTTCTATGAAAACCTGAAAGCTTTGTGAGTTATTCTGGAGAAATCCTGCAATATAACTGACAATGTTTGGAAGTTGAAATTGTAGAGGTAGCATACACAATAGAATATATATTTCACTCAGAATCAATAAATGTTTTCTTTGCACAAAATATAGGGGAAAGAAGCAGAGCTACATGGGATCTCTTTTTCCTCTTTGAATAAGAACTGGAATGTATTGATTCCATCACGAAAAACTGGATAGCCCGTTTCCCACTCCTTTGGTGCCTCCAAGGCTCCTTGGTCCTTCTTGTATGCTTTGGGTACTCTAAAACACTTCTTAAATGGCATATAGATGAAAACATCAAACAACATGAAAGATCTAAAAGTACAAACGTACTCTTTTACTAGTTTACTTGAATATGCCGTAGATTGGCCCGAGAATATAATGGTTGGCCATGAAACTGAATTTGAGATGATGCTGGAAAAAACTTGCTAGAGGGAAAAAGAGAACTAGCAATTGTCTCAATTGTAGGTATGAAAGGTATTGGCAAGACAACTTTGGCTACCAAACTCTACAATGATCCACACATTATGTCTCACTTTGAGATTCTTGCAAAATCTAGTATTTCACAAGAGCATTATGTGAGAAATGTACTTCTACGTCTTCTTTCTACTACAAGTGATGAAACTGGTGACTGTAAAAACCTCTTAAAAGAATGAGATACTTGGTATTCATTGATGACATATGGACTATAAAAGCTTGGGATATGTTAAGTCCTTAGTTTTGATGATTGAAAAAAATTGTATGTTGGGTATTATTTCCTGAAGATTATATGATGACAAAGTTGCTACCACTTAGAGAACAGGTTGGGCTCACCTATCACTATCACAGCTGGGGCAAAGTACAAAAGTTGGTGAAAAAGCTGTTGCCACCTTTTTGTCTCAACTAATGAGATCTCTCCTATGTTTTCTTGTGGCATGCTATATATTGCTCATCTTTCTCAACAATAAAACCATGCTTCCATATTCTTACAGCTAAATATCTCTCTGAAGTTATGAATCAAAAACTCTTTTTGCAACAGGGAACTAATAGCTCATCAAGTTGTATTTTATTTCCTTATTGTACTTGAGTCTTTGTAAATGCACTCTTAAGTGTTTGCCTACATTTTATTATGATTGTTAGTAGGTGTTGTGGTGTAAACCTCTTGTCTTTGTAATCATCTAGAGTTAGGTTATTTTTAAACTAGAATTAGCTTGGGTTTCCAGCTAGAGTTAGTTGGAGTGTGGGCGTTGTAGAGTTGCTGCACTGTTTTCTTGTAATAGAGTATTACTAGAAGTGTAAGGATTAATAGTTTAATCCTAAAGTTTGGAGTCTGTATTCAAGATGTTGCTTGGATATAGTGGAGCTTAGAAATCCTTAAGGCAAGTCATGGTTTTTCTCCCTTGAGAAAGGAGTTTTCAGATAAAAATCCTTGTGTCAGCTATTTACTTTATTCCTGCACTTCACAGTTTAAATCTCTCCTAGTTTTTCTTATGTGATTTCATCTAGGAACAGGTTCAAGAGTTGAGGAGTAACCCAATGCAACTCTTCAGGATGATATAAAACTATGTTTTCCATCAGAGGCGAACCCAGAATTTGAAGAGCGCGGGTGCACCATTATCTTGACATAAGCGGTCAAGAATCTTCCAATGACGACTTATCTTGACATAAGCCATCAAAATTTTTTCAATGACGATTGATCTTGACATAAGCGGTCAAGAATATTCAAATGAAGACTGAGGAATAGTGTCGTGTCTGACTGACTGGTCGGTAGAGGCTTAAGCAATGACGAAAATATAAATATATAGGCCAAATATGGGTTTTAAGGTAATAAATAAACTTCAGCTTTATAAAAACAAATGAGTCTAGTAGCCCATTGGTAAAGGTTGTAGTATCTAAACAAGGGGTCAAAGGTTCGAATTTCTACTACCACTTTTGTTGTTAACATTAAAAAAAAATAGCAAAATAATGTTGTCAGTTGGACTCAATCTCGAGCTACAAGTGTGGAAAAGCCCAGCTAGGACCAATGCGCCCAGTGCAAACTTGTTATTAAAGGGGTGCACTTAATTTATATAATAGTTTCTTAAGGTATATATATGTACTTATACAAAAAAGTTTCAGAACTTAAGTGCACGTGCACCTCCACCCTAACAAGTGGGCCCGCCCCTGTTTCCCATACTGTAACAATGGAAACCGAATACTCTTGACTACTCAGAATATGGAAGTGGTTGGATGTGCTAGCTTAGGTAAGCCTACTTATCACATGTGACCTGTGAATTTTGATGAAAGCTGGTGTTTATTGTATGAAAAAAGATTTTGCAAAATACTCTCTTCTTCTTGAATTTGAGCAACTTGGGAAACAATTTTATTAAAATATGGAGGATTGCTTCTTGCAATTGTTGTGATCGCAGGACTTCTCTCCAAAATCGACAAAACATTGGATGAGTGGCAAAGAGTTGCCAAGAATTTAACTTCAGTTGTAAGAACAGATCTTGAAGCCCTATGCCTGAGAGTGGTGGCTTTGATTTACCATCATTTGCCTTCTCACCTAAAACCGTGCATTCTTTATTTTGCAATTTACCCGGAGGATGAACTGATTTCGGTAGATAAACTTGTGGAGATATGGGTTGTAGAGTGATTTTTGAAGGTAGATGGAAAATATAGAAGAAATGGCAAAAAAATGTTTAACAGATCTCTTAGGTAGAAGTTTAATTTCCATTTGTCATTAGAGATTTGATGGAAAAATAGAGAGTTGTGGAATGCACAATGAGATCCGTGAACTCTTCTTTAGAGAAGCTCTAAACGTGAATTTTGTGAATGTTCTCGGAGGAACGAGTGATCTAAATCCATGTAGGAAACCCATGCCGTGTTCTTGTACAAGTCGAGGTCGGATTAGTATCCATAATGAGGAAGAATTGGCTAGGTGCTGTAAAAGAGAGGCTTGTTCTATTATCACGTTTGTAAATTCCAATGCTTTGTGTCGGATTTTCCTTTCAAGCTAGTAAGAGTACTAGATCTTGCTTGAATTGGGTTTCCAATTTTTCCAAGGGGAATACTTTCTTTAATTCACTAGAGATACCTAGCTTTGCGTCATTTATCCATGCTTAGAAAAATTATTTATACGTACAGAAGGGTTAATCTCATTAATAGATATTTCTCCAACCCTATGTTCTATGCAAACTTTTACAGTTGACCTAGAATATTTATTTGAGAGTAAAACTGCTTTGATATTACCATAAAAAATTTTGATGATACCGCAGTTGAGGCACCTCCGTTTGGCCTGGAATTACTTGCAGTATCATGAGCTTACAGAAAAAAGTTTGGTGTTAAAAAAATTACAATTTCTCTATGGATTGAATCCTAAGTACTGTACTGGGTATTTCTGTAGACTATTTTCCAATTTGAAGAAGTTGCAAATACATGGCATCATTGAAGACTTTTCTAGTCGCAAGAACCTACATGATTTTTGCTACTTAAATCAGCATGAGGAATTGGAATTTTGCCTTGAATATCCTCTGAGTTTTGATAGGAAAATTCTGGTGCCACCTTTGCTCCTACATCCTCCATGTGCTTTTTTGAAGAACCTTAAGAATTTAGCATTTACTGGACAATTCTCCTTGCCGTCGAAGGATTTGAGCATTGCTGTTAAATTATCCAAACTCAAGTCCCTTAAGCTGGAGTTTGATGCCTTCATAGGCGAGTGAGAACTAGCTAAGGAAGGTTTTCCTCACTTGAAATTCTTGCTACTGAAATTTTTACTCCTCCAACACTGGAGAGCCTGTAGTGATCACTTTCCCTATCTTGAATGACTATTTCATAATTGTTGTTGGAAATTGGATCAGTCCCTCAATTTTGCAGATATAACCACACTTACTCTAGTTGATATAAAATATTGTGCAATCTGTTGTGAATTCCGCCAAACAAATTCAACTGAACATTCAAGACAATTATGCAGGTTCCATTGAGGTCCATATA
>ZL-0145
GCTCACTATGTCCATTTCAATATATTGCCACCCCTTTAATCTTTTATTGCTTCTTGCCTTAATAAATTGTTCATCAATCCATGAGCTAATCAACTTTGAAACATGAATCTCCATATCCTCAGGAAAACCTCCTATATAGAGAAAGCACACCTTTAAGTATCGGAGCAAGCAACTGTATCTCAATAAAAGAATTATTTGACACTATTCTGAAATAGTACCAAAGAAGTTTGTCAAATTCTCCTCAATTTACTTCCAACAATCATGGATTATGTCTATCTTGCCAAGAAGTCCAACAATGACAACAATCGAGAGAGGTTATCCTTGACATTGTTGTATGATGTGCTTTCCTTTTTCTACTAATTGTGGAGGACAGATTTG
>ZL-0146
AGCCACCACCTCTAATCTTTTATTGCTTCTTGCCTTAATGAATTATTCAGAAATCCATGAGCTAATCAACTTTGAAACCTGAATCTCCATATCCTCAAGAAAACCTCCTATATAGAGAAAGTACACCTTCAAGTATCGGGGCAAGTATCTGTATCTCAACAAATGAATTATTTGATACTATTCTAAAATAGTACCAAAGAAGTACTTTAAATTCTCCTCAATTTTCTTCTAATGATCATGGATTATGTCTATCTTTCAAAGAAGTCCAACAATGACAACAATCGAGAGAGGTTATCCATGACATTATTGTATAATGTGCTTTCCTGTTTCTACTAGTTG
>ZL-0147
AGAAGTTTAATATTCATCCACTGTTGGAATTTTGATGGAAAAATCAAAACTTGCGGAATGCAGGTTTGATCCGTGAACTCTGCTCGAGAGAAGCTCGAAGCATAAATTTTGTGAATATTATAATTGGAAGATCAACAATCATGTAAACAAATCAAGCATTTTTCCATAAAGCGTTGGATCGGTGTTTAGTCAGAGTAATCCTTTTTTGCTGCCAATCAGTTGGCCATGCTTCGTTCTAATAACGCCCTTTCTGTTTTTCTTTTTATTTGAAATCCCTCAAGCTCAAGAATAATGTAAGAGTTGGTACGTTTCAACATTTTAAGAATTCTAGAACTTGTTTCACCGACAGTGGATGCTTTTCCCAGTTGTATATTTGATTTATCTCAGTTGCGATATCTAGCTTTGACTTTTTACTCATCCATTAATGATCAGGAGATTAATGTTCCCCCGTCAATGGCCAGGCTTAGATATTTGGAAACTTTTATACTAAAATTGCAAAAATTATGGACCGTGAAATTTTTGAGATGTCGCAATTGAGGAACCTCTCCTTGGATAGGAATAACATAGTTCCTGGAATCTTTGTACTGTGATTATCATTTCACTGTACAAGCTCCTTATGTAAGGAAGTTGCAGATATGCGGTAACCAACAAGACTACATATAAAGCAACAAAATGAAGGGCTTCCATAAGTTTTGGTCTTTTTCTGGCTCGAGGAATTGAAATTTTATGGGATGCCACAATTAGTACTTCCTCGTCTGGAAGCTTTCCTGGAGAACCTTAAAAAGTTAGCTTTTACCAATACTCAAGTGAATTTGGAGGATTTGAGAATTTTTGGTAAGTTGCCCAAACTCGAGGCCCTCAAACTAAGATTTGCTTCCTCCAGTATTGGTACAAAGGCGGAAGTAGTCGAGGAAGGATTTCCACGGTTGAAGTTCTTCATGTTGAGTCGCTTGAACATCAGATACTGGAGAGCCAATAGTGATATCTTTCCATGCCTTGAACGACTATTCCTTGTATGTATGAATATGGAATCAATCTCAGAAGATCTTCCAGAAATAACCACACTCCAGCTGATAGATATACGCATGTGTGAGTCATCAGTTGTGAATTTTGCCAAGAAGATTCAACAGGAAATTGAAAACAACTATGGAGGTTCTATTGAGGTCCGT
>ZL-0148
ATGGCTCAAAATGACATAAACGATGTGTTAGATTATCTAAGAAGGATCAAGAGAGGAGACAATCTGAATAGCATCAAGATTATTGATCAAATTGAAACACTTGAGCCTATGTTTATTGAAGTCTTCAAAGTTGTCAACGGGTGTGTGTCAGCTTCTCCAAAAGTAGAATTAACATTGTTGGAATTCATTCAAGGTAATACCAGTTTAAGGTACAATTATGAGTTGAATGATTCAAATCTGTCAGAATATATGGATTGCCTCAACAAGAACCTAAATGATTACCTGATGATGTGCCTGGAATGGGGTAGGTCTAACCATTCTTTGCCGAGTGAAGAAATCCTTGAGACAAATCGATTTATAAAGCAACTGAAAATTGTTCAAAAGAAAATGAGATTTTTGAGATACTTATATGTCTCAGAGATAAATGGTTACATTGACCATGAGAAGCTGGAAAGTCTGGAAACTCGAATTCAGTTCGTGGCTGGCAATGTGGGACAATTCTGTCTTGCTCTTTCAGTCGTAGGCGATAAAGATGATATCTTCAGTAAACCTCCTTATCTATTATGCTTGATTGTGTTAGTGGAGCTGGAAATGAAGAAGATTTTTCTTGGTGAACTAAAGACTTCAAAGTTTACTCAATCAAGAACTTTCAAGGACAAGAAACTACCAAAAGGGTTTTCACATCATCTCTGCAGTCTGCTGGTGCATCTCAGAAACAAAAAGCTTGAGAATTTTCCTAATAGTGTCTCTTCTAGAAATATTGATGTGGCAATAGAGTTCTTGTTGGTTTCCTTAATGATGATGGGTTAAATCATGTTATTAATGGTAACTTGTTAAATGAGGTTGGAGCTATAGTGGGTGATGTTCTATATGTAATTCAAAAACTTCTTCCTACATCTATAAACAAAGATGACACTAGCAAAATAAATATTTGTTCGATACAGATATTGGACAAAACTGAACATCTGAAGGCACAAGTTGAGAAGTACTACAAATCATCAAAATTCACTCGTCTCAGTTTCCCATTGTTGGTGGTTTGAGATTTCTGGATTCTCTTTTAGGGAAATTGAATGATATGTTGAAATTTGAATCAGGTTTGGTTTTCATGATGAGACCTCATATAGCTATTTTGGAGAAAGAGATATCATCTTTATCATCCATTTTCAGAGATGTTGCGCAGATGCATCATGAACATAAAATTCTTAAAGATATTCGAAGGCATACAATCAATTTGGCATATGAAGCTGAAGTTGCCATTGACTCTATTCTTGCTCAGTATAATGCTTTTTGGCATATCTTTTGCTCACTTCCTACAATCTTAAAAGAGATCATGAACAGTGGTCGGTGGACGTTGCTGTTAAGCCTTGTTATGGCGTAGCACCATCTAAGTATCTGCCAACTCAACATAGCAATCCATTGACTGATGAGGAGATAGTGGGTTTTGGGAGTGACACAGAAAAATTGGTTCAACATATAGTTAGAGGTACAAATGATCTAGATGTCGTCCCAATAGTAGGCATGGGGGACAAGAGAAAATGACGATTGCTAGAAAGGTGTACAACAGTGACATGATTGTTTTTCGCTTCGATGTTCGAGCATGGTGCTTCATTTCTCAATCATATAAACTGAGAGAGTTATTACAACAGATTTTTAGTCAAGTTACTGGTTCAAAGGATAACGGAGATAAGGATGACGTTCTTGCTGACAAGTTGAGGAAAAGCCTAATGGGAAAGAGATATCTCATTGTATTGGATGATATGTGGGATGGTATGGCATGGGATGACTTATGCCTTTGTTTCCCTGATTTTGGAAATAGAAGCAGAATTGTGGTAACAACTTGACTTGAGAAAGTGGGTGAACATGTCAAGCGCTATACTGATGTTTGTTTCCTTCCATTCCTAACACCTGACGAGAGTTGCGAATTGTTGCAGATAAAAGTGTTTCAAAAGGAAGATTGCCCACCTGAACTACAAGATGTGTGTCTAGTAGTTGCAGTCAAATGCAAAGGACTACGTCTAGTAATTATTTTGGTAGCTGGAATAATCAAAAGGAAAAAAATGGAATCCTCTTGGTGGCATGAGGTAATATAGTCTTTCGACTATGCAATTAAGTTATCATAACTTTCCTGATTATTTAAAGCCTTGCCTTCTTTACATGGGCATGTTTCCGTAGGACGCAAGAATTCCGTTGTCTAAACTCATAAATTTGTGGGTTGCGGAAGGTTTCGTGCAAAACATTGAATCTAGGTCTTTGGAAGAGACAGCAGAAGATTACTTGATGGATCTCATTAGCAGTAACGTGAATGATTTCAAGGAGAAGATATAATGGTAAAGTCAAAGACTGCCAGGTTCATGATGTAGTGCTTCACTTTTGCTTGGAGCGGAGTAGAGAAGAAAACTTCATGACGGTAGTGAAGGGGCATTATAGAGAGTTTCAGCCTTCCCGTTGGAAGGAAAGTCGAGTTAGCTTTAGTTTCAGTAATGAGCTTTCCACATTTGCATCTCTGGGCTCCAAAATACAGAAGTCTTTCCACCAATGCTTGAGATCATTGATAACGATCAATCGAGGAGAATCTTACGACTTGAATCAGTGTGGTAAATTGAGACTTCTTAAGGTCTTGGATTTGAGTTCTTGTAGTGTTGGTGCTTTGTCGTCAGCTGCATTGAAACCACTAATTCATCTGAAGTACCTTGCAGTCAGAACAGATAATTCAATTTTCATCCAAAATCACATCTTCCACGTCTTGAATCTTTACTAGTGGTAAGCTCTTATTATAAAACTGTAGTGTTTCCCACAATTTTTTGGAAAATGGATTTATTAAGAAATGTTAAAATTACTAGAGCTGAATTTGATTTGGAAGAGGACAAGCAGATGATCTTTAAAGAATCCTCTAAGTTGGAAAATTTGAGGATATTAAGGGGAGTTGATTTTCAAGTTGACCAAACTGATAGTGTGGCTGTGTTATTAGGGAGGTGTCCTAATCTTGAAGAACTTGACATTAGGTTTAAGGACAATGAAGGTTCTACAGAGATATGTCCCAAATTGGAGAGTATTTCCCAGCTTCAAATATTTCGCCTTTCCTTTCAGTGCCCCCAAATTGTATCGGGGTTACACTTGTCTTCAAATTTAAAGAAGTTGGAACTAAGCAGGATTCGTATAGGAAGCATGATTTCCTACATTGCAGGACTACCAAGTCTGGAGTATCTCAAATTAAGTGAGCTATATTTTATTCAGTCAGAAGAGTGGTGCCATGGAGATATCACATTCCATAATCTTAAGTTCTTGAAACTGGCGTTCTTATTTATCTCAAGGTGGGATGCCTCAGAGGAATCTTTTCCCCTGCTTGAAACACTTGCTATAAGAGAGTGTCACAAGCTCGAGGAGATCTCCCGCAGCTTTGCAGATATTCCAACACTGAAAAAGATTAAGTTGATTAACTGCAAGAATGAATCTCTGGAGGCTTCAGCTGTGAATATTAAGCAAGAAGTCACAGATATTGAAGGATGT
>ZL-0149
TTTGACGATGCACTGAGGTACTTGGTTAGGTTTGACACTTTCTCCACAGAAAGAATTAATATCCTGCGGAAGACAGATAAATGCTTAAGAAAAGTCACAATCATTCAAAACAAAATGAGATTTATAAGATACTTATATGGTGCTGAGATAAATGGTTATGTCGACCATGAGAAGCTGGAAGGTCTAGATACCCTTATTTAAGTTTCTTGCTGACAATGTCGGACGGTTCTGTCTTCCTATTTCGCTTAATGAGGATGGAGCTGATACATTTAATATCAAGAGTAAGCCTCCTTATCTACTATTTCTGGTTGTGCTGGTGGAGCTGGAAATGAAGAATATTTTTCTCTGTGAACTTAAGGCCTCAAAGTTTATTCAATCAAGAACTTTCAAGGACAAGAAATTACCAAAAGGATTTTTACATCATCTCCATAGACTGCTTGTGTATCTTAGAAATAAAAACCTTGACAACCTTCCGGCTAATGTTTCTGCTCGAAAATTTGATGTGGCAATAGAGTTCTTGTTGGTCTTTCTCAGTGATGTGCCAAATCATGTTATCAGTGAGATGAGGTTGAATGAAGTCTTAGCACAGATTGGAGTTCTTGTGGGGGGACATACTTTGGGTAATTCAAATGCAGCTTCTTGCAGATGATGCTAGCAAGATTGATCTTAGCACCATAAAGATATTGGATAAAATTGAAGATCTAAAGGCACAAGTGCAGGAGAGGTACTACCAGTCCTTAGAATACAGTCCATTTCAGTTTCCTACAACTGGAGGATTGAGCTTTTTGGATTCTCACTTAAGGAAA
>ZL-0150
TCTACCCTTTACATTTTTTTAAAATTTGAACGCGTCAATTGCATCGGGCGGTGACAGATTAAGCACCACAGCGATCCATACTTTCTTCGATTTCTCACGGTGGATGAGAGCTGGAAATTACTTCAGAAGAAAGTATTTCAAGGAGAGATTTGTCCATCGGAGCTACTCGGAGCAGGATTACAAGTTGCTAAAAGCTGCAAGGACTTACCTCTTGTGATCGTTTTTACTGCTGGTATTATTGCAAAACAAATGCGACCCTTTTTGTGGCTTGTGATTGCAAAAGATTTAAGTTCCCATGTTTTAGAAGAGCAAAGCACGAAGATTATAGAATCAAGTTATTACTTTTTGGAACACCATTTAAAGTCTTGCCTTCTTTACATGGGATTGTTTCGAGAAGACTACAAATTTTCAGTGTTTAATTTGCTAAAGTTGTGGATAGCTGTAGATTTGTACACAGCATCATGGGTTTAGAGAACATGGACATGGAGGAAGCATCGAAAACTTGCTTGAACGATCTGGTAAACAGAAGCCTAGTAATTGTTTCTGAAAGGAGAGAAGATAATGGTGAGATAATATACTGCACCGTTCATGATGTTGTGCGTGAGTTTTGCTTGAGAAAA
>ZL-0151
ATGGCTCATAACAACGTTGATAATATGTTAGATAACCTAAGAAGGATGATTACAAATGAAAGTGATCTGAACGTTGTCAAGTCTGGTCAAATTGAGATACTTAAAATGAAGCTACAATTTTTTAGAGCATCAATTATCGATTACCATCATTTTCTTTTGCCTAATTCCTTAGTCAAAATCACAATGAAGGTCCAATTGATTAGGGAAATACTTCGCTCAGTTTTTGGTGGCAATACGGACGAATGCAAAACTAAATTTAATGTGGAAATGCTAATTAGTGTTACAATTGCTGGAATTTATTAAAGGTAATAGTAGTTCAATGTACAAGTTTGAGATGAATGATTCGTATCTATTAGAATATATATGAATTTGCCATTTTACCTTGATAATAATCTAAATGATGCACTGAGGTACTTTCATGAGGTTTGACCTTCTCTCACAAAAGAAATCAGGATCCTTCAAAAGAAAAATTGGTTTTTGAAATAGGTTAAAATCATTAGAAAGAAAATGAGATTTATGAGATATGTGGAATAGATTAATTGTTACATTGATCATAAGAAGTTGGAATGTTTGAAGACCTGAATTCAT
>ZL-0152
GACGATTTGGGCTGCATTGGACGATATTATTGGAACACGTTGCCTAACCTCGAGGTGCTCAAATTCATAGGCAAAGCATGTGAAGGTTACATGTGGGAACCTACTAATGAATCATTTTCGCGATTGAGGTTTTTGTTATTTGATGGTATCCATTTAATAGATTAGAATGCTAGAGAGGATAATTTTTCTGTGCTTGAGAATCTCTTTATATCATATTGCTTGAGTTTAAAAGATATCCCAACAGAATTTACAGATATTATGACATTACAAGTGATTGAGTTAAATGATTGTTCAGCTGAGTTAAGCACATCTGCAGAACAGATCCAACAAGAGCAA
>ZL-0153
CCCCTAGCATTCTTGATCTTGTCGAATTTTCTTTGCACTATTGATGACTACAGAGTTGCAATCTTTTATTTTGATTAATTTTAAAGTCATTATTTCTCCAATACTCTGCGAAATCTCCTCTAGTAAATTTAACAAAGCTAGGACTAGTTACTCAAGTATCGGAAAATTATCACTAGTTGCTTCCCATATTTTCAGATTTCCACGATGAACTCGTAGATAATTCAATTTACCAAACACAACATCTTCATTTAGTTTCTAATCTGTTCCCCAGATTGCATTACATGTTTTGAGCACCTCAAGATTGGGTAAATTAGCCAACAAGGTCATATCTTCCCATGGGAAAAAGTATGATCTAAACTCAATTTGTTGGGATTAGGCAGGAAAATATCCTTAGAGAGAATGAATGGACTATTGAGCGATGCTGCTGCTTGTATATTTAGTGTCACATGCACTTGTAAAAGAAGGAGACAATCAGGAAAGGCAGTCCAGTCAGTACTCCAAACATTGTTGATCTTTAGCTTATTCATATTGAGAGTTCTTCTCAAGATTTCTACCACAATAATATAAGATTTGACTGCAAGTGTTTGCAAGTTATTCAAAACAAAGACTGTTATCCAAGAGGATTAGGCATATCCACATTTGTAATTTCGACGTGCTTTATCTCTGGCATTGTCCAGATCTCCAGTGGGAGCTGAACATTTTTGCTTTGCGAATAAATAATTATGGTTTGTAGATTCCACAATTTGGCTAGTGAAGAAGGATCTGTTGAAGATATGTGAAATAGATACTTGTTACTAGTTTTAAATTATTAGAGTATTGTCTGACTTAAACTTAGGAACTACCTATCTATTTGTTATTTGAATTGAAGTATAGTTGATTATATTTATATTTTCTAATTAGAAATTTAGCTATAAATATATATGTATGAATTATTAATAAAATAATTTTCTTTGACAATATAATTGCAATATTTTTTTCCCTCCAAGTCTTTCTCTGTGACTTCTTTAATTTCAAAATCAAAAACTAACAATTAGTATCTAGAGAAATTATCTTGAGGGATCTGTGAGTGAGATGAATTCTAAATTTTTTCCCCAAATAGCTTCTCCTGCATTTGATAGTGAGAATTACCAACTTTGGGCAGTAAGAATTGAAACTTATCTGGAGGCTTTAGATCTTAGGGAGGTCGTGGAAGAGGATTATGATGTCCTTCTGTTGTTCAATAATCCCACAGTGTCCCATATCAAAAACCATAAAAAAAAAAAAAAATCGTAAAATCTAAGGCAAAAGCAATTTTATTTGCTAGTTTGTTTCCAAAAATTATCATGAGAATTATGATCGTTAAATTAGCAAAAGAAATTTGGGATTATCTGAAGGAAGAATACACAGGAGATTAAAGAACACAAGGCATAAAGGTGTTGAATCTAATAAGGAAATTCAAATTGCAAAAAATGAAAGAATCTGAGACTGTCAAAGAGTACCTAGACCGACTTCTTTGCATTGTTAACAAGGTAAGATTGCTTGGCACAAAATATAAAGATTCAAGAATTTTTAAAAAAATTCTTGTTATAATGCCTGAAAGATATGAAGTATCAATAACTACCTTGGAAAACACAAAAGACCTATCCAAGACAAAATTGTTAAATACATTGAAGGCACAAAAGCAAAGGAGGCTTATGAGACAGGATGATATGGCTGAAGGAGCTTTGACGTCCATCCACAAGACTCAATGCAAGGGTAATAATTTAAGGAAAAACTATCCACCTTGCTAGCATTATGGCAAAATAGGTCACCCTCCATTTAAATGTTAGAAGAGACTAGATACACAATGCAAAATCAACAATCAACTTAGTCATGTAGCTGTGATTTTGTAAAAACAAATCTAAAAAATGTGACCAAGCTGATTGCAATTTGAATATATGTCTTGGTCTAGTTAGAAATTTAGCTATATTATGTCTTTGAGTTATTAATTAAATAATTCTCTTTGATAATACAATTGCAGTATTTTTTCTCTCCAAATCTTTCTCTGTTATTTCTTTTATCTCAAAGCCAAAAACCAACAGGATCGTTAATTTTCGCATCAACATATCTCAAATGTACAAGTTGAGATATTATACAAGAGAAATCATAGACAATTTCACGTGCATCCAACACCTTAAGTGGCTTGAAATCTGAAATGTTATTGGGCTAGTGATACATTCCAGTAACTTCATAAGATTTACATCCCATAAAGATGAAGCTGCAGGTTGTAATCTTACCATTCCTATGCCGTGATGATCACGAAAACAATTCTGAATAAGAAATGGAATGATCACTCGCCGATGATCATTTATGCCATATTATAAGACTTCATTGTTCATGAAATGCACAACATTTTCCATTTGAACTTCTCGTATGCGCAACTGTCGTAGAAGATCGTGAATTTTACAAGTTTTGATCCTTTCATTAGCCCGTCATCCGCCAACCAAAATGAGACTCCTGTCCATTAACTCTTGTAGATACTCCTCATCCACCTCTTCTAACCTTTTATTTCTTCTTGTCCTTATGAGTTTCTCAACAATTTATGAGCTAATCAACTTTGAAACACGAATCTCCATATCTTCAGGAAA
>ZL-0154
ACAGGTCTCAACATACGATTTGTCAATTATCAAAACTAACAACTTAACAAGCATGCCTTTAAGTATTGAGGCAAGCAATAGTAGCTTAAAGAAAGAATTGCTTGACACTATTCTGAAACCATACCCAAAATATGAGTTTAAATTTCCCTTAATTTTCTTCCAATTGTCATGTGACTGACCTATATTTCCAAGAAGCCCAGCAATGACAACAACAGATAGAGGTAATCCTTGACATTGTTGTATGATATGCTTCCCTATTTCTTCTAGTTGTACAGGACAAGGATCTTTTTTGAATAGTCTTTCGCTAAATAGTTTCCAACTATCATCTAAATATAGAAAAGGCATATCACGAGGAGAAAAATCAGGGCAGCTGGCATAATCCGCAACATCTTTTTGACGAGTGGTCAGTATAATTTAGATTTTAATGAAATCATTTGGAAATACTCTTCGCATTTGTTCCCAAGCATCAGTACACCAAAGATCATCTATGACAACTATAAATCTTCTACCTTCAGACCTTTTGTACACGGTCTCTAGTATTTGATCATTGCTCATTTTTCGATTGATTCCAGTAATTGAAGAGACAACTTTAAGAAGAATTTGTATCTTATTACTTCATAGATGGTAACCCATGCATGTTTATCAAATTGACAATGAATATTTAAGTCATCAAAGATTGTTCTGGAAAGAGTTGTCTTACCAATACCATCCATACCAACAATTGATATGACTATTAGCTCCTTTGTTTGGACATTGAG
>ZL-0155
AGCGACCAGGCATAAATCCAAACTGATAACTTGAAATATTTTTAAACTTGAAAGTTGGATAGGTGTCTCCAAACTAAGTTCAGGGCAATTTTCAATAGAAAGATTCTAAAGTCTAGGGAACTCTCCATTACCTAGTACGTGCCAGTGCTTCCACTCCGGAATCTCTGCAAATTCAAGCTTCTCAAGAGAATTGAAAGGCTTTTTGGAGGACGAACTTCTATAGAATTCTTCCATCACCTCTGTTATTCGATGCATCCCTCTGATGGCAAGGAATTTCAAAGAAGGAAGTTGTCCTAGTGCTGGCAAGGAATCATAGTCCTTGCAGTTGCTAAGAGACAATTGTACTAGCAGCTTAAGAAACGAATGATCAGCTAGCCAATTTGGAAATTTTGTCCCTCTATATCCGGTGATTTGGAGTTTTTTCATGTTTGTGTGCGGGCGTAGCTCATCAAGTATGTCTCATTTAGTTTGTGAATTTTCGGCCATACTTTCACTCTACACCAATGGTAGCTTTCTCTCTTATGTTCGCCCTCAGAGCTTCCCTTCTATCAACCACATTTTGCAACTCTAGAAGTGAGAGTGATCCATACAAGTAATGCAATTCACCCAAATCTTCCATTCTTGAACCACCACGACCACCTAGAAGAAACTTGGATCCCACTAGCACATAGAGGCTTTTCAACTTGCTCAGATGTAGCGGCATCTTTAAGCAAGAAGTGTTGCTTATGTCAATATGACGCAAGTTGATTAGCATCTCCATCCACAGTGGTAGCTCCTCAAGATCCTTACAAGATGACAGGAGAAGTGTCTCTAAGCTATACAACACATAAATTGAATCTGGCAACTTTTTAATCTTTGTATGAGAAATATCCCAAAATCTGAGGAGCTGTAATTTGATAAATAAGTTATTTGGCACCTCCACAATCTCATAATGTAACAACGATAATGCCCTTAAGGATGTTAGTCTTGGCAATATGTTATGCAGCACCCTCTTGCTTAGGTTAATTTGGTAAAGGCATTGAATATTGATTGGAAGCAATGTCCTCAGTTGCTCTGACTTGAAAAGTGGTTTCAATTTCTCAAAGTCACCACCTTCTCCTATTGAATAGGACATATGCTGACTTTGTTCTAACATATGAGATCCTTGATTCTCTTCCAACCTAATACAAAGATTTGAATATGCAATTTAGGCCAAATCATTATCAAGATCGGAGGCGGACCCACGTAGATCCGTGAGGGTGCACGAGCACCCGGTAACTTTTTTAAAAAATCGTATATATATGTATAGATACCGTAAAAACATGGTAATAGTTGTGCACCCATAATATCAATTGTCATTTGGGTGCACTGGTCTAGAAAACAGGTGTAAGGTCTCTTGACCTGGGATGTCGCGGATTCGATTCCTGGCTTAGCATCCCTTTTTTATTTTTGCCTTTACAATTAATGTTCCAGCCATTTAAATTAATTTAATGTTTATTCTTATTTAATAAATCCATGGGCCATGGAAATTCTCCAATCCCAAAACCAAAACTGTCAAGCCCACAATATCAAATCCCTAAAATTTTCAATTTTTCCAAGTTCTCTTCAAGCCAAAGTATACCCCATTTGGCTATGAAAATCATAATTTTTTAGAGTTGAAGTTGGAATTAGAGTTGTGTTTTATCATAAATATAAATTAAAATTGTTTTTTAAATTATGTGAGAGAAATATGAATGAAAAAAGTGAAAACAAGTAAAACTTGTTTTGCCTTTTCCAAATATAATTTTAGAATTATATTTGAAATTTTGATGGCCAAACCCATCATTTTTTCAGTTTTTTCACTAAAGTGAAATAATTTTTTTAAAAAAAAGAATATAATTTTCATAACCAAACGACTACTAAATATACGTTAGAACACGCACACTCAACTGATAACTTTTTCAATTCTCTCGCTACTGCAATTGTAGAGAGAGCTTTTTCATCCATGAAGCATATCAAGAATGAGTTGCGTAACAGTATTTGTGATGCATTTTTTAATTGATTATTTAGTTTGTTACATTGAGAAGGATGTATTTGTAAATATAAGCAACGATGCAATCATTGACCGTTTTCAGAATATAAAACGCGTTGATGTCTAGTATGAAACGATAATCTACTTTTGTTATATTAGTACTAAATTAACGTCATTTGATCATTTTAAAGTTTATACTTTGATCGGAATTTTTTTTGTAATTTTTAAGTTTAAAAAATTGTACGCCAAATTATGTAGTTAATGGACCATGTTAAAGATAATAGTGCACCCTCTATCTTCAAATCCTGGGTTCGCCTCTGGTCAAGGTCATGCATCAAGAATTTCTCTACATCTCTTTCAGAAGACTTCGGGGCCCTTTCATAGTGATCTTGATCTCAATTCAAGAAAGTATTGGTTACCTAAAGTCAACTATTGTACGAGACCATTAGCAAACCATAGGTGAATAACTTGGTCTTTGCAAAAATGATAATCTTTGGGATATATTGCACAATAAGCAAAACATTGCTTCAAATGTGCAGGAAGATCATTGCAGCTCAACATCAACGCTGGTAATATGTCATTGTCCGGCAGCTCCCATATTTCACTTCTCAAAATACGTTTCCACACTTCAACCTCTGATTTAGAACGTAACATGCCAGCGAGTGTTTTCAGAGCTAGAGGCAGTCCTTTGAACGTAGCTGCAATTTGATTTTCGACCACTTCAAGTTCCAGATGCCCCATAGGATTCATGTTTTCAAATGCATGTCTTTTGAATAAAGACCAAGAGACTTCAATAGACAACATGTCCATGCAAATTTTCTCATTTCCCATCATCAAGGCAATACTCTCTTTACGTGTCGTCACAATGATCTTACTTCCTACATCTCTATGTACAAAAATATTTCTCAAGTCATCCCACTTGTTATAGTTGTCATTTCACACATCATCCAGAATAATAAGGAACTTCTTTCCCTTTAGGTTTTCCTTCAATTTGACTTGTAGCTGATTAAGATTGTTACCAACTTTTCGATCAAATATGCCAATTACTTGAAGTAACCCTTTTGTTATTCTGAAAGGGTCATACGGCTCAGAAACACCAAACCAAACTTCTAAATCAAAATGGTTTTTGACCTTCTCATCATTGTAAACTGCTCTACCAAGTGTTGTCTTTCCCACACTACCCATTCCAAAAATAGGAACTACAGTTAGATTTGCATCCTCAAATAATAAACGGTCAACCAATCCCTCTATTTCATTATGCCTACCCAAGATATCAAATTCATCAACCAAAGAAGTTGA
>ZL-0156
ATCTTCTCCCGCCATATTTTCAACATATTGCTTAATATTCATACTAGAATTTTTAAGTTGAGGGCTCAGCTAGATGTCAATAATTTTTAATAAACAAATATTACCAAAACTAGTTGGAATCTCCTCAAGCTTATCACATTCAAACAAATATAATTTTGTAAGAGTGGGAAAAGATTCCTCTCCAACCTCCCACTTAGCAAGAGTCACTTCATATAACTCCAAAATTTGAGGTTATTGAAGGTGTCTTCCTCCCCCATGTTCGAACAAATCTTCTAGATCAGGCAATCTTGCTATTGTTGATAGTTAATCGGATGTCAAAGGGAAATCAAACAACACAAATATTTTCAAATTCTAAGGGAAGTGAAAATCCTACTATTAATTTGTCGCTATAAAGGGCCCACTTTTATTTGTGTTTGAACTTTCAAAACCTATAGTGAGGTGTTCTAGTTCATTTAGGAAATTCAATTTCAGGAACCAATATCGCTCTGTTGAATAATCGCATGATTCCTAGATATCAAATGAAAGCTCTTGAAGATTGAAAAACCTTTTTGAAAATATCCTTTATATCTTTCAAATTTCTATAAATGTCTCTAAGTTCTTTAACTTTGCATCCTCTGCTATCAGTATTGATTCATCTATATCCATATCAAAGAAAGAACAAGCACTAATGGACAACACTCTCGACTTTAAGATACCAAATTCTTAGTAATAGTACCAAGGTTAATCCTTAGTTATTCACCAATATAGGGTTTCTAGGTTCTAGAGGTTTAAAAATGACGCAGATAGAGTTCAAATTTTGTCCCAATTCGTAAGAACCTCAAATGTTTCAACATGCATATTTCATTCAACAAAGAATCTTTCACCTTTATAAAAGAGCCATCCCGGTTCAACACTTTAAGAAGTCTCAAGTGTCTTAGGTGACATGTATTAGGAAGGTCGTCCAACTCATTTCCCATTATCGTCAAAGAATAGAGGTGCTTACCAAAATGTCTTTTCTTATTTGAACCAAAAAAGACAAAACTGTTAAGCTCAAAGAGCTCACTGTTATACTCAATCGTCACTATATGTGGCATCAAATCTGAAAGAAAAAGAATAAGAAGGAGCAAGTGACCTTATCAGGTCGAACAACTTCTCCTCTATGGCTTTCATCAAACAAAATTCATGCATAAGATCATAAAGTTGGCAAGTCAGGTCATAATCTATCTAACTGAAAAGAATTACCTAGCTATTGAAAATGAAATCATCCAAATAAACCTCCATTACTTCTTCCACTCTTCATCTTGATCTGACACAAGTGCTTCAGCATACCATACAACTTTCAACTAATTGAATTCAACTTCTCTGTCCTTCTGGAAACTTGTAAGGTAAAGCAAGGATGCTTTCAGATGATCTGGTAAATGGTCCTAAATTCTACAACCTTCATCACTTTCGCTTCACTGTTCAAAATAAAGGAACTCAAATTATTTCAAACTTCAAGCCACACAGTTTTTTTCTTTTCGAACTTCAACCATTCATTATCAATTCATGGAAATCTCTCATATTGTGACATACTTCCTGAATAGTCTCATATTGAGTCATTAATGAAAAAATCTTTTCAGCACATAACTCGAATAGATGATGGAGATTCACGAGGAGGAAGTTCAGCTGTTCTACAGTTATGGTGGCACTTGATAAAGAACATTACTGAGTCGATAAAATAATCAATATTATCCTGAGGAGAGTAAGAACATGATGCATGTCGTATTTAATCCCCACATTGTGAGCTCAACTTCATGGAGAATTGATCTAAGAAGATTCTCAACCTCTTGTCTTTTGTCAGTCATTATATCTTCAAACTCTTCCAAATCGGAATAAGGTAGCTCGATGTACGTACAAATAAATGCAAGCTCCAAATTCAGCTTTTTAATTAGATTCACAACAACAAATTTTTGATATCATTCATTCTCTAACCTCTCTAT
>ZL-0157
ATGGCTCATGCAAGTGTGGCTTCTCTTATCAGAACAATAGAATCGCTCTTTACATCCCATTTGCCGATGCAATCTCTAATCTGTGATCGCAGAGAAGAACTTTGTGCTCTTCGTGTAAAAGTTAGTTCCCTGGAAGTATTTGTCAACAACTTTGAGAAAAACAATGTTTCGGGGGAAATGACGAATTTTGAAGTAGAGGTAAAAGAAGTTGCAAGTGCTGTTGAATACACTATTCAACTGAGACTAACAGAAACTGTTGGCTCAAGATTTTTCAAAAGAATCTCGAATATATGGACACGCCGAAAGTTTCGTAAAAGCCTTCAACAATTAGCAAAGGACATTGATCATGTCTGGAAAGAGTCTACAAAGATTCAAGATAAAGGCAAACAAGTATCAAAGGAATCATTGGTTCGTGATTTTTCAAGTTCNNNNNNNNNNNNNNNNNNNNNNNNNNNNNNNNNNNNNNNNNNNNNNNNNNNNNNNNNNNNNNNNNNNNNNNNNNNNNNNNNNNNNNNNNNNNNNNNNNNNNNNNNNNNNNNNNNNNNNNNNNNNNNNNNNNNNNNNNNNNNNNNNNNNNNNNNNNNNNNNNNNNNNNNNNNNNNNNNNNNNNNNNNNNNNNNNNNNNNNNNNNNNNNNNNNNNNNNNNNNNNNNNNNNNNNNNNNNNNNNNNNNNNNNNNNNNNNNNNNNNNNNNNNNNNNNNNNNNNNNNNNNNNNNNNNNNNNNNNNNNNNNNNNNNNNNNNNNNNNNNNNNNNNNNNNNNNNNNNNNNNNNNNNNNNNNNNNNNNNNNNNNNNNNNNNNNNNNNNNNNNNNNNNNNNNNNNNNNNNNNNNNNNNNNNNNNNNNNNNNNNNNNNNNNNNNNNNNNNNNNNNNNNNNNNNNNNNNNNNNNNNTTCTCAAATCTAAAAGGGCAATAGAAGATTGGGAAAGTGTAGCTAAAGATGTCAAGTCATTTCTCACAAATGATCTTGACGAACAATGTTCACGTGTGCTTGGGTTGAGTTACAATCACTTGACTAGCAATCTAAAAACATGTCTCCTGCATTTCGGAATTTTTCCAGAAGACAGTAAGATACCAGCGAAGAATTTGATGAGATCATGGATGGCTGAGGGGTTCCTGAAGTTGGAAAATGATTTGGAAGGAGAGGCTGAGAAGTGTTTGTAAGAGCATGTCGACAGATGTCTAGTTCTCGTCTGCAAGAAAAGTCTAGATGGAACAAAAATTAGATCATGTAAGGTTCATGATCTAATATATGACCTGTGCATCAGAGAAATTCAAAGGGAGAACATTTTTATCATTGTGCTTGGCGCATCAGATTCACAATGTCAATATCTCAGTAAGCAAAAAATGCAGCCCTTTAAACACGTGACTGGTGATGAAATTAGTGATAATTGTAGTTATGGTCTTTATAGGGCTCTTCTTACCCCTGTAAATCGTCAGTTGGGACATCATGAAAATAATGATCTTTTGAAACGAACCCGTTCTATTTTCTCTTTTCATCTTCAGGATTCATATTATGATATTCTCAAATTTGAGCTTATTCATTTCAAATTACTAAAAGTCTTGGAGTTGAGACACAGAGTGATTGGTAATTTCCCTGTACAGATACTAAGCCTCATCTGGTGGAGGTACCTATCATTGCTCTGCCATGAGGAGAATTTAGACATACCTCCAGAAATTTGTAGGTTATGGAATCTGCAGACATTCATTGTTCAAGGGCGAAATGTAGTTAATGCAATAACTATAACTTTTCCTGAGGAAATTTGAGGACTAATGCAATTAAGGCATCTCAAACTGCCCAGATTTTATTTGCCAGATTGCCCAAGTGGATCTGTGGCCAAAGGGAGACACTTGGATTTTTCAAACTTACAAACTATCTCTTACTTGTCTTCACGTTGTTGCACGAAGGAGGTTATTATGGGGATTCAGAATGTCAAAAAATTAGGAATCTGTGGGGATTCTAATGGGCTTCTCAACAATCTTATAGGGAGCTTTTGCCAGCAAGTGCAAAAGTTTTTCCATCAACGCTACAGAAGCTGAAGTTGGAAAACACTTTTCTACATTGGTCGTACATGGACATCATAGCTGAGTTGCCTAACCTTGAAGTGCTGATGCTGATGCTGATGCGTTTTGCTTGTGATGGCAAAGAATGGCATCCAAATGTTAGGGAATTTACTCGATTGAAGGTTTTGTTAATTGAAGAAAATTTTTTCACGTACTAGAAAGCCACAAATGACAATTTTCCTGTCCTTGAGCACCTCGGGCTTAAAGGATGCTTAGATTTGAAAGAGATACCCATTGAGTTTGCAGAAATCCACACACTACAGCTGATTGAGTTACCAAGGTGTCTTCCCGAACTTGGGGAATCTGCAGCACGAATTCAAAAAGAACAAGAAGACCTCGGAAACAACCCTGTGGATGTTCGTATC
>ZL-0158
ATGGCTCATGCAAGTGTGGCGTCTCTTACAAGAACAATAGAATCACTCTTGACATTCGATTCACCAATGCAATCTCTAATCTATGATCACAGAGAAGAATTTTGCACTCTTCATGAAAAAGTTATTTCCCTGGAAGTATTTGTCAAGAACTTTGAGAAAAATAATGTTTCTGGGGAAATGACGGATTTTGAAGTAGAGGTAAAAGAAGTTACAAATGCTGTTGAATACACAATTCAACTGAGACTAACAGAAACTTTACTGAGCCTGGGGTTGAAAAGCCAGAAAAAAAAGGCGCATCGAAGGTTTCGTCAAAGCCTGCAACAAGTAGCAAAGGACATTGATCGTATCTGGAAAGAGTCAACAAAGATTCAAGATAAAGGCAAAGAAGCATCAAAGGAATCAACGGTTCAAGAGTTTCCAAGCTCATCGAAAGATATTCAGAATGTTGAGAACAGTATGGTTGGACGTGATGATCAAAGGAAGCGGTTGGTAGAAGATCTTACTAGAAGCTACTCTGGTGAACCTAAAGTCATCCCGATTGTCGGGATAGGAGGGATAGGTAAAACAACCTTAGCTAACGAAGTTTACAATGACGCGTGCATTCGTTCTCATTTTGATGTTTGTGCCTGGGCTACTGTTTCTCAACAACACAATGTAAAGGAAATCTTGTTGAGCCTTCTGCGATCTACTAAAGCTGGCACAATTAACATGAACGATGAGGCAGAGCTGGCAAACATGCTACAAAAGAGTTTAAAGGGTAAGAGATATATAATTGTATTGGACGACATGTGGAAAAGTAAAGCATGGGGTGCCGTGAGACTATGTTTTTTAAGTGAAAACAAGGGGAGTGGAATATGCTGGTACAGAGAATCTTTCTTTGTAGATGGATTTAATGGGTCCGGATGAGAGTTGGAATCTTTTTAAAAGTGTAGCATTTGCAAATGAAGCATTACCATCTGAGTTCGAGACTATTGGGAAGCAAATTGCAGATAACTGTCACTGGTTACCACTAACTATTGTCGTGGTTGTTGGGCTTCTCAAATCTAAAATGGCAATAGAAGACTGGGGAAATGTTTCTAATGATGTCAATTCATTTGTCACAAATGATCCTGACAAACAATGCTCACGTGTGCTTGGGCTGAGTTACAATCACTTGACTAGCGATCTAAAAGCATGTCTTCTGCATTTCAGGATTTTTCGAGAAAACTGTGATATTCCAGTGAAGAAATTGATGAGATCATGGATGGTTGAGGGGTTCCTGAAGTTTGAAAATGATTTGGAAGGAGAGGCTGAGAAGTGTTTGCAAGAGCTTGTCGATAGATGTCTAGTCCTCATCTGCAAGAAAAGTCTAGATGGAACA
>ZL-0159
AATTTAATCAGAGTCTTCGACTTGAGTTCAATGTACTTCTCAGATTTTCCACTGCAGACACTTTCTCTCTCTTTGTTGAGGTACCTATGCTTTTCGACTCATACATCTTTCAGCATAACTCAAGGAATTCGCAAATTATTGAATCTACAAACTTTCATTATTCAAGGTTCAGTTCACTCATTTGTAAAGTTTCCAGAACTAACTTGGGACATAAAACAATTGAGACACCTGAAACTCAGAAGCTTTTATTTGCCGGATCCTCCAAGTTCATCCATTGATGGAGAGAGGAACTTGAGTTTGGAGTAGATCCCTATTGAGTTTGTAGAAATTTACTCACTACAACTAATCGAGTTACAGAACTGTAGTGCAAAACTCGTGGCTTCTTCTGGACGAATTCAAGAAAAGCAAGAATCTCTGGGAAGCAAAGGTGTAAACATTCGTTCTTACAACGAACCAGGTGAGTACAATAACTTACTTTGAAATTTCATACAATTTTGAAGTTTATAGTTGACCCTTTATGTTCTTTTTGCTACAGCTGAATGTGAACTTATTGGAAGTGATTCTGATTCTGACTGATGTTTGCTAAGGATTGAAGACTTCAAATGTTATGAACCGCGTCATGGGATATGTCTACCACACAAGTAATAACATAGTAAACGATGGACTTGGGCCTGAGGTGAAGTTAAAACCCAACAATAGAGTGGATTTCCTCTGGGATCCGGGTTAAGCAATCAGTTAAAAGGAGGCAACCGCCTATTGAAGGGCTAATGCAATTACGTTGAAGCTTTGGCTTAGTCTATTATCCTCTCATCTCCTTCTAGTTACGTTCTTCCTTGTATTATTCACCATTATCTTTATTCTCCAATAGAGTTGTGTCGAGAAATTTGAGTGAACTAATTTCAGCTTCACTCATATGAATGGAATACAAAAGTTTTCTCAAAAACTAACTTGTTTATCAAGGATTTAGACTTGTACAATTTTTCTACCTCAAATCCTTTCGGAAACGGCTTATCTACCTCACTTCACGAGGTAGTGATAAGATCTGCGTACACTCTACCCTTTCTAGACCTCACTTGTTGGATCCCCACACTACAACTGATTGAGTTAACAAGGTGTCTTCCCAAACTTGGGGAATCTGCTGCTCAAATTCAACAAGAACAACAAGACCTCGGAAACAGCCCAGTGGACGTTCGTATCTCCGAACCA
>ZL-0160
ATGGCTCATGCAAGTGTGGCTTCTCTTACGAGAACAATAGAATCGCTCTTGACATCCAATTCACCGATGCAATCTCTAACCTGTGATCACCGAGAAGAAATTAGCGATCTTCATGAAAAAACTAGTACCCTGGAAGTAGTTGTCAAGAACTTTGAGAAAAACAATGTTTGTGGGGAAATGACGGATTTCGAAGTAGAGGTAGAAGAAGTTGCAAGTGCTGCTGAACACACAATTCAACTACGAGTAACTGAAGTTGTATTGGCAAATGATGAAAAGACACATGAGAGGCTTTCTGATACCCTGCAACTAGTAGCAGAGGACATAGATCGTATCTGGAAAGTGTCGACAAAGATTCAAGATAAAGGCAAACAAGTATTAGAGGGATCATTGGTTCAAGATTTTTCAAGTTCAACAAACAATATTCTAATATGTTAACAACAATATGGTTGGACGTGATGATCAAAAGGAACGCTTGTTAGANNNNNNNNNNNNNNNNNNNNNNNNNNNNNNNNNNNNNNNNNNNNNNNNNNNNNNNNNNNNNNNNNNNNNNNNNNNNNNNNNNNNNNNNNNNNNNNNNNNNNNNNNNNNNNNNNNNNNNNNNNNNNNNNNNNNNNNNNNNNNNNNNNNNNNNNNNNNNNNNNNNNNNNNNNNNNNNNNNNNNNNNNNNNNNNNNNNNNNNNNNNNNNNNNNNNNNNNNNNNNNNNNNNNNNNNNNNNNNNNNNNNNNNNNNNNNNNNNNNNNNNNNNNNNNNNNNNNNNNNNNNNNNNNNNNNNNNNNNNNNNNNNNNNNNNNNNNNNNNNNNNNNNNNTGTCGTGGTTGCTGGACTTCTCAAATCTAAAGGGGCAATAGAAGATTGGGAAAGTGTTGCCAAAGATGTCACGTCATTCATCACAAATGATCCTGATGAACAATGTTCACATGTGCTTGGGTTGAGTTACAATCACTTGACTAGCGATCTAAAAACATGTCTTCTGCATTTCGGAATTTTTCTAGAAGACAGTGAGATACCGGCGAAGAATTTGATGAGATCATGGATGGCTGAGGGGTTCTTGAAGTTGGGAAATGATTTGGAAGGAGAGGCTGAGAAGTGTTTGCAAGAGCTTGTCGATAGATGTCTG
>ZL-0161
CAATGTCTAGTACTCGTTTGCAAGAAAAGTCTGGATGGAACAAAAATCAGATCATGTAAGGTTCATCATCTTATATATGACCTGTGCGTGAGAGAAATTCAAAGGGAGAACATTTTTATCATGAACGACACTGTGCTTGATTACTCATATTCAGAATGTCGATATCTCAGTATGCAAAAAATGCAGCCCTTTAAGCGCGTGACTGGTGATAAAATTGATTATTGTCCCTATGGTCTTTATAGGGCACTTCGTACCCCTGTACATCGTCAGTTGAGAGATCATGACAACAATGATCTTTTGAAACGGACCCATTCTATTTTCTCTTTTCATCTTAAGGATTCATATTTTTCTGGTCTCCAATCAGAGCTTATTCATTTCAAATTACTCAAAGTCTTGGAGTTGAGAGACATACTGATTGATAATTTCCCTGTACAGATAATAAGCCTCATCTGGTTGAGGTACCTATCATTGCAATGCCATGTGAATTTAGACATACCTCCAGAAATTTGCAAGTTATGGAATCTGCAGACATTCATTGTTCAANNNNNNNNNNNNNNNNNNNNNNNNNNNNNNNNNNNNNNNNNNNNNNNNNNNNNNNNNNNNNNNNNNNNNNNNNNNNNNNNNNNNNNNNNNNNNNNNNNNNNNNNNNNNNNNNNNNNNNNNNNNNNNNNNNNNNNNNNNNNNNNNNNNNNNNNNNNNNNNNNNNNNNNNNNNNNNNNNNNNNNNNNNNNNNNNNNNNNNNNNNNNNNNNNNNNNNNNNNNNNNNNNNNNNNNNNNNNNNNNNNNNNNNNNNNNNNNNNNNNNNNNNNNNNNNNNNNNNNNNNNNNNNNNNNNNNNNNNNNNNNNNNNNNNNNNNNNNNNNNNNNNNNNNNNNNNNNNNNNNNNNNNNNNNNNNNNNNNNNNNNNNNNNNNNNNNNNNNNNNNNNNNNNNNNNNNNNNNNNNNNNNNNNNNNNNNNNNNNNNNNNNNNNNNNNNNNNNNNNNNNNNNNNNNNNNNNNNNNNNNNNNNNNNNNNNNNNNNNNNNNNNNNNNNNNNNNNNNNNNNNNNNNNNNNNNNNNNNNNNNNNNNNNNNNNNNNNTGGGGATTCAGAATGTCAAAGAATTAGGAATCAATGGATATGAGATTAACTTTAATAGTATTTGGGACTCTGGGCTTCTCAACAATCTTGTCTATCTGCAGCAACTTGAAACATTGAGTTTTATAGGTTGCTTTCCCCTTTTTCCAGCAAGTGCAAGCGCTTTTCCAGCAACGCTCAAGAAGCTGATGTTAAGATTTACTTTATTAAGTTGGTCAGACTTGGACATCATAGCTGAGTTGCCTAACCTTGAGGTGCTGAAGATGATGGATTATGCTTGTCGTGGAGAAGAATGGCATCCAAATGTTAGGCGATTTGCTTGATTGAAGCTTTTGTTAATTGAATATAATGATCTCAAGTACTAGAAAGCCACAGATGATAATTTTCCTGTCTTTGAGCGCCTTGTGCTCAACAAGTGCAGATATTTGAAAGAGATACCTATTGAGTTTGCAGAAATCCACACACTACAACTGATTAAGTTAACAAGATGTCTTCCCGAACTTGGGGAATCTGCAACACGAATTCAAAAAGAACAAGAAGACCTCGGAAATAACCCCGTGGATGTTCGGATC
>ZL-0162
CTTACGTGGATGGGAGATACGAACATCCAAGGGGTTGTTTCCAAGGTCTTGTTGTTCTTGTTGAATTCGTGCAGCAGATTCCCCAAGTTCGATAAGACACAAATCTACCTCAATCAGTTGTAGTGAGTGGATTTTTGCAAACTCAATGGGTATCTCTTTCAAACACTTGCAATTAATAAGCACGAGGCGCTCAAGGACAGGAAAATTGTCATCTGTGGCTTTCCAGTACTTGAGAAAACTGTGTTCAATTAGCAAAATCTTTAATCGATTAAATCCCATAACAATTGGATGCCATTCTTCGCCTTCACCACAACAAGCAAAACCCATCAACTTCAGCACCTCAAGGTTAGGTAACTCAGCTATGATGTCCAAGTACGACCAACTTAGATAAGTACTAGTTAAGTTCAGCTTCTTGAGCTTTGCGGGAAAAGATTTTGCACTTGGAGTGCTCGCTGGTAAAGTGCGTGGCCATAAAATATAGGTTCCAGTTAAACTCAATGTTTCAAGTTGATGTAGATGGACAAGATTGTTGACAAGCCCAGATTCCCAAAAACTTTCATAATCATCTTCATCTCCACTGATTTCTAATTTTTAACATTCTGAATCCCCATAATAACCTCCCTCGTGCAAAAACACGAAGACAAGAGAGAAGTAGTTTGTAAGTTTGAAAAACCCATGTCTCTCTCTTTGTCAACAGATACACTTGGGCGATCTGGCAAATAAAATCTGGGCAGTTTGAGATGCCTTAATTGAACTAGTTCCCAAATTTGCACTGGACAAGTTACAAATGATGGATCATACTCTTTAACAACTAATGTCTGCAGATTCCATAACCTGCAAATTTCTGGAGGTATTAACAAATGCCCATGGACGACCAATGATAGGTACCTCAACCAGATGAGGCTTAGTATCTGTAGAGGGAAATTATCAATATCTCTGTGTCTCAACACCAAGACTTTGAGTAATTTGAAATGAATAAGCTCTGATTTGAGAATAAAACATGAATCATTAAGATGAAAAGAGAAAATAGAACAGGTTTGTTCCAAAAGATCGTTGTTGTCATGATCTCTCAACTGACATGTACAGGGGTAAGAAGAGCCCTATAAAGACCAAAGTAAGGATTGTCAATTAAATCACCAGGCACGCGCTTAAAGGGCTGCATTTTATGCATACTGAGATCTAGACATTCTGGATCTGCTACGTAAAGCACAATGTCGTTCATGATAAAAACGTTTCCCTTTTGAATTTCTCTCAAGCACAGGCCATATATTAGATCGTGAACCTTACTTGATCTAATTTTTGTTCCATCTAGACTTTTCTTGCAGACGAGGACTAGACATCTTTCGACAAGCTCTTGCAAACACTTCTCAGCCTCTCCTTCCAAATCATTTTCCAGCTTCTGGAACCCCTCAGCCATCCATGATCTCATCAAATTCTTAACAGGAATCTCACTGCCTTCTGGAAAAATCCCAAAATGCAGAAGACATGCTTTTAGATCGCTGGTCAAGTGATCGTAACTCAACCCAACCACACGTGAACATCGTTCATCAGGATCATTTGAGGCGAATGACTTGACGTGGACATCGTTCATCAGGATCATTTGAGACAAATGACTTGACATCTTCCTCAACACTTTTCCAATTTTCTATTGCCCTTTTAGATTTGAGAAGCCCAGCAACAACGGCAATAGTTAGTGGTAACCCATGACATGCATCTGCTATTTGCTTCCCAATAGTCTCGAACTCAGATGGTAATTCTTCATTTGCAAATGCTACACTTTTAAAAAGGTTCCAACTCTCATCTGGACTCATTAAATCCATCTGCAAAGAAAGATTCTTTGTCCCAGCATCGTGAGCTACATCAGTGTTACGGGTCGTCAACAATATTCCACTCCCCTTGTTTTCACTTGGAAAACATAGTCTCACGGCATCCCATGCTTCACTTTTCCACATGTCATCCAATACAATTAAATATCTCTTACCCTTTAAACTCTTTTGTAGCATGTTTGCTAGCTCTGCCTCATCATTCATGTCAAATGTGTCACCTTTAGTAGATCGCAAAAGGCTCAACAAGATTTCCTTTACATTGTGTTGTTGAGAAACAGTAGCCCAGGCACAAACATCAAAATGAGAACGAATGCACGCATCATTGTAGACTTCGTTCGCTAAGGTTGTTTTACCTATGCCTCCCATCCTAACAATCGGGATGATTTTGGGTTCACCAGAGTAGCTTCTAGTAAGATCTTGTACCAAACGTTTCCTTTGATCATCACGTCCAACCATACTGTACTCAACATTCAGAATATTTCTTGATGAGCGTGGAAACTCTTGAGCCGTTGATTCCTTTAATGCATGTTTGCCCTTATTTTGAATCTTTGTCTACTCTTTCCAAATACGATCAATGTCCTCTGCTACAAGTAGCAGGCTATCAGAAAGCCTCTCTTGTGCCTTTTCTCTCTGATTTTCATCATCTTCTAAAACTTCAGTTACTCGTACTTGTATTGTGTGTTCAACAATATTTGCAACTTCTTTTAACTGTAATTCCAAATCTGTCATTTCCCCAGAAATATTGTTTTTCTCAAAGTTCTTGAGAAATACTTCCAGAGAACTAATCTTTTCATGAAGAGCAGAAAAGTCTTCACTGTGATCACAAGTTAGAGATTGCATTGGTGAATTGGATGTCAAGAGCGATTCTATTGTTCTCACAAGAGAAGCCACACTTGCATGAGCCAAATCTACTATATTCACGTTTGCCTTTGTGATTTTGACCTGAAAGAGAGCGAATCACAAGAGGTCAATGGTACCGTGATACCCTTGCTATAGTATGGAACATCTTGTAGATGAATTGAGGTCATAGAAATATCCTACCGATTGAATTTTAGTTGACGTTCTCAATGATAATTAATCCTAGTATATAATGAGTTAGGTTTCTGAGTCTTCTTTCCAACCAAAAAGTACTTATGGACATTTTAGTGAGGCAGCATCCCAACTGCGTGTTGGGCAGCGCAAGGCGGAGTTCAAGTCAGGAGATCACTAGTTTGCCCGCGCGTTGGGCTGTGCGGCACGGATCATACCTTCCCGATGTAAAAGTCCATTTTCTCTTATTAAATTAGGGGCAAACTTGTCCTTTCATCCCACGTACTTCCCCAACCCATTTTATAATCCTAAAGTCGTCCTAAACTATCAGAAATCTTCAAAATCGCTCATTTTCTTCCTCCCAAAAATTCTTCGAAGAAAGAACACACAGAGTTCAAGATTCAAGGCTCAAATTTTATACTTGAAACTATTTATACAAGATATTTATTTCAAGTTATTCATATTTTCGAAATGATGGATCGAGACTAGGGTTGAAGATTGATTTTTCTAAACTGATGTGGTCACTCAACTAATAGTTATTAGATTATAAATATGAGTAATTAAGGGAAACTAACCTTTCAATGGTAGAAATTTGGGAATAAGCAACTGATCACTGCAATNNNNNNNNNNNNNNNNNNNNNNNNNNNNNNNNNNNNNNNNNNNNNNNNNNNNNNNNNNNNNNNNNNNNNNNNNNNNNNNNNNNNNNNNNNNNNNNNNNNNNNNNNNNNNNNNNNNNNNNNNNNNNNNNNNNNNNNNNNNNNNNNNNNNNNNNNNNNNNNNNNNNNNNNNNNNNNNNNNNNNNNNNNNNNNNNNNNNNNNNNNNNNNCTCATTTATGAAATTATTTAGATATATTTATATATATTAGCTGCCTGCAACTGATACATTGTGGACTAATCAATAAAGAAATAATAAATCTCCATCTTAGGAGCCAAATAATGGAGTATTTTTTCTTAGAAAAAGCAATCTTTTTGACTCATATGGTGAGTAATGAATGCTATGACTATCTATAATATGCAAAACAAAAATATTGTCGTTAATTTTTTATTGTGTGGGCCATATAACAACTTAAAAAGTATTTCTTCCGTTTCAAAAAAATTGATTTATTTTTATTTTTGGTGTGTTTAAAAAAGAATAATCATTTTATTTTTTTGGCAATTTTATTCTAAATTTTTAAATGGTATATTTAAGACCACAAGATTAAAAGATATTTGCTATGCAGAACGCGTGCATCTCACATGATTTGTAATGTAAGAAGCGGGTGTCTACTTGTTTAACTTTATGCAAGTTTTAGTGCCTACTTACTTATGCACACTCAAAATGGCAAGTTAAGGGGCACGTTTATGTATTATGCCTGATGTATACATCTGGATAGTGGTGTGATATGAACATCCACGGGGTTGTTTTCGAGGTCTTTTTGTTCTTGTTGAATTTGGATCCCTTAAGACCAACTCTATGATGTCCAAGTATGACCAACTTAAATAAGTTTTCCCAATCTTCTATTGTCTTTTTAGATTTGAGAATCCCCGCAACCACGATAATAGTTAGTGGTAGCCCGTGACATTTCTTTGTGATTTGCTTCCCAATAGTCTCAAACTCGGATGGTAAAGCTTCATTTGAAAA
>ZL-0163
CCATTCTTTGTAACAACGCTCTAAATTTGACTTGAAGTTTTCATCAACCCATTCCCGTTGGCTCCACCATTCTGATTCTCCAATTATTATTTTGATATTTTCGGAGGTTTGAATAGAGAGAGGCTACTTTCTTAATCTGTCACAAACAACCACCGTGAGTTCCTT
>ZL-0164
ATGGTTGAAATTCTATACAATCTTGCTGCTGAAATCTTGAAAAGCTTAGGTTCTCTTGCTGCTGAAGAAGTAGGATCTATTTACATACTAGTCAATGAGCTTCACAAGTTTTCAACTACAGTTCCTCCATCCAAGTCGTACTCATTAATGCGGAGGAGCAACAAGGGAGTAGCAACCAGGTGACGGACTGGATAACCAATCTTAAGAAAGTGTTCTTTAAAGCTGATGACTCTTGAATGATGTCGCCACTGAAGTTAAACATCGAAAATTATTCGATAAGGTAGGCATCTTCTTCTCAAAATCAAATCTTATGATTCATAATCTTAAGATGAGTCATCGTCTCAAGGCCATTCGGAGAGACCTAGATGTAACTGCAAAAGATAAGGCCTTATTAAACCTAGTTGAAAGGAGGCAGCAACCTTTGCTTCCGGAGCCTCATTCAGTCCAATTGAATTTGGATAGAGAAACTTATTTATTTGTTCCTGAAGGAGAAGTGATTGGAAGGAGTGATGATAAAAAGAAAATTGTGAATTTTCTTTTGGATTCTAAGGTTGGAGAGAATGTTGTGGTCATATCAATTGTTGGTCTTGGGGGGGCCAGGAAAGACCACTCTCGCACAATGTGCGTATAATGATGAAATGATCTAAAGAATTATAAAGCATTGTGGGTTTGTGTTTTGGATGTATTTGAAGTGAAGATGATTGTAGAAAAGATCATCGAATCTGGAGGAGGAGAGAAGGCTAATTACTTTCAACTAGAGGCAGTGCAGAACGAGCTTAGGAAAATGCTTTCTGGGATGAAGTATTTGCTAGCGCTCTATGATGTGTAGAACAATGATCCCTTGAAATGGTCGAACCTGAAGAATATGTTAATCGGTGGAGCCAAGGGAAGTAAAATATTACTGACGACTTGTTCAGACGTGGTGGCGGAAGTTTCAGGAAGTGTTCACCAACATAAATTAGGAGCCCTTTTAGAGGAAGAAGCATGGACATTGTTTGAAAAAATTACATTTGAATGTAACAGAGAGCACGAAGATTTGAATTTGGTGGAAAGAGGAAAGGAAATTATGAGAGAATGTAGAGGAGTTCCTCTTGCAATAAGGTTAGTAGGAATCCTACTGCGCCTCAAAAGAACAGGGGATGAGTGGATGTATTTCAAGAATCAAGATTCGTCAAGTATCACACGAGGAGGAAATAAGGTAATGGCCATTTTGAGATTGAGCTATAATTACCTTCTCTGGTATTTAAAGATATGCTTCGCATATTGTTCCTTCTTTCCAAAGGATTTCAAAATTCAGAGATTTTATTTGGTCGATATGTGGATTGCTCAAGGCTTTATTAAACCAATTTCTAGCAACAAAGATAAATTGGAGGATGTTGCAAATTCATATTTCATGTATTTGGTAAGAAGGTCATTCTTTCAAGAACATGAATCGTTTATGCAATTTTACAAAATGCAAAATCTTATTCATGATCTCGCGAAAGAAGTTGCAGATGGGGAGTTATTTAGTATCATTAAAGCAAAAGATACAAAGATTGTCCCTGATCAAACTCTCCATGCTTCTTGCTTATTTGAGATTGATGGTTCATCAACATTTCCCAATTCATTCTATAGGAAGCATTTGAAGTTGCGTACATTTATTTACCTAAATGATTCTTCATACAGTATCATGAGCTATTCAATTTTAGAGAGAACGATTTTAAGTTTTTCCCGTCTGAGCGCTCCATATCTACGTCACCTGCAGATAAAATTTATGCCTCAATCTTTAGGTGGAATGAAGCATCTAAGATATCTCTTTATTTCTTCTTGGAGCATTGTTACTTTACCAAATACCATAACAAAATTGCATAATCTACAAGTTCAAAAGTTGGATCGTTGCTATGAACTCGAAAAGTTACCAAGAGATATTTGGAGATTGATGAGCCTTCGACGTTTGGTATATCAAGGGTATTGCTCATTAACCCATATTCTGCCAGGACTTTCACAGTTGACAAGTCTCATGCATTTGGATTTTGATGGTTGCTCATCCCTAGAAGATATGCCAGCTGGAGTTGGTCAACTGACGTCTCTACGGACGTTGCCAAGTTTTATCATAGGAAAAGAAATCTGCATATCTGGTCAGGCAAGTGACACGTGGAATGAACTAAAAGGCCTTGTTGATCTCAGAAATAGCTTAAGCATTAAATTCTTGGGACATGTCCGTGCAATTGGAGAAAGAACTCTGATAGGTGTAGTGAAAAGAATGAAGCATCTTCGACAGCTGAGTGTAGAGTTTGAATATGCAAATCAGGATGATGTTGGAAGCCCTGCAGCCTCACAAAAACATTGAAATATT
>ZL-0165
CCCTATCTATTATGTTTGATTGTGTTAGTGGAGCTAAAAATGAAGAAGATTTTTCTTGGTGAACTAAAGGCTTCAAAGTTCACTCGATCAAGAACTTTCAAGGACAAGAAGTTACCAAAAGGTTTTTCACATCATCTCCAATGTCTGCTGATGTATCTCAGAAACAAAAATCTCGAGAACTTTCCTAATCATGTCTCTTCTCGAAATATTGATGTGGCAATAGAGTTCTTGTTGTTTTTTCTCGGTAATGTGCCAAATCACAATATTAATGGTAAGTGGTTAAATGAGGTCTTGGAAGAGGTTGGAGCTATTGTGGGTGATATACTATATGCAATTCAAAAGCTTCTCCCGAGCTCTATAACCAATGATGATACCAAAGAGATAAATCTTGGCGCGATACAGATTTCTGAGAAAATTGAAAATTTGAAAACATAGGTGGAAGAGAGGTACTACAAATCCTTCAAATTCATTCCATCTCGATTTCCTATGGTTGGTGGATTGAGCTTTGTGGATTCTCTTTTAAGGAAACTGAATGAAATGCAGTTGAAATCTGAAGTTAGTGTAGGTTCCATCATGAAGCCTCATATTTGTGTTCTAGAGAAGGAGTTCTCGTCTCTAACATCTACATTTAGAGATGTTGCGAAAGTGTACCATCAACATGAAGTTCTTAAAGATCTTCACAGGAGTACTATTAATCTGGCATATGAAGCTGAAGTTGCCATCGACTCTATTCTTGTTCAACATAATGTTCTTTGGTATCTTTTTTTCTCACTTCCTACAATCATAAAAGAGATCAAGCATATATATGCAGAGGTGAACAAGATATAGTCCGAAAACCTTTCTCTTAAGTCCTATCACGTGGTAGATCTATCTAAACTTCTGCCAACTCAACATAGCAATCCTGTGAATGGCGAGGAGATGATGGGTTTTGGGATAGCAGTAGAAAAACTAATTCAGTATCTGACTTGAGGGACAAGTGAGCAAGATGTCATTCCTATTGTTGGGATGGGGGGACAAGGAAAAACAACTATTGCTAGAAAGTTGTATAATGATGACATCATTGTTTCTCATTTTGTTATTAGAGCATGGTGTATCGTTTCTCAAAGATATAATCAGAGAGGGATATTATAAGAGATTTTCAGTCAAGTAACCGGTTCTAAGGACAAGGGAGATGAGGTTGGTGAACTTGCTGACAAGTTGAGGAAAAGCCTAATGGGAAAGAGATATCTCATTGTCTTGGATGATACATGGGATTGTATGGCATGGGATGAGTTAAGGCTTTGTTTCCATATGTTGGAAATAAAAGCAGGACAGTAATAACAACTCGACTTGAGAAAGTGGGTGCGCATGTCATGAACTATATTGATCCTTATTTCCTTCCATTTCTCACACCAGAAGAGAGTTGTCAATTGTTGGAGAAAAAGGTATTTCCGCAGGAAGGTTTCCCACCTGAACTAGAAGATGTGAGTCTAGCAGTTGCAAAAAGATGCAAAGGACTGCCTCTTGTTGTTGTCTTGGTAGCTGGCATAATTAAAAAGAAGAAAATGAAAGAGTCTTGGAGGCATGAGGTTAAGAAGTCTCTACTTTCCTATGTCGGTGAGTCTGAAGGTTATGGTCTATCAACTATGAAGTTAAGTGATGATAACTTAACTGATTATTTAAGGCTCTGCCTTCTTTATATGGGGATGTTTCCCGAAGATGCCAGAATTCCAGTGTCTAAATTGATAAGTCTATGGATCGAGGAAGGCTTCGTGTAGAACAGAGAAGCTGGGAGATCACTGGAAGAGGCAGCTAAAGGTTACTTGATGGATCTCGTTAGCAGTAATGTGGTAATGGCTTCAAGGAGAAGATATAATGGTAAAGTCAAATACTGTCAGGTTCATGATGTCGTGCTTCACTTTTGCTTGAGGAAGAGTGGAGAAGAAAAGTTTATGCTACTAGTGAAGGGGCATTATTCCCAGTTTCAACCTTTTGATTAGAAGGTAAGTCGAGTGCTTTTCAGTTTCAGTGAAGAGCTTAACAAGTTTGCAACTTTGGGTTTCAACACGCGGATGCCTTTCCATCACCACCGGAGGTCACTGATAACGACAAATCGAAGAAGATTTTATAATTGGGATCCCTTCCCTCAGGTTAGTGAAGTGAGACTTCTTAAGGTCTTGGATTTGAGTTCCCTTGATGTGGTTGATTTGTCGTCCGCTACATTGAAACCACTAATTCACCTGAAGTACCTCTCTGCTCGCACATATAGATTTGATTTTCATCCCAAATCACTTCTGCCCCATCTTGAAACTTTAATTATGTACGGTTTATCCTCGTTGTTTTGCTGAGAAATTTGGACTTTTTGAGAGTTGCCATTTCTGTTTGAAAAGGAAGTAAAAAAACCTTTAGAGAGT
>ZL-0166
AGTTGCATGTACATAGTCAAAAACAGATGGTAGGATTTTGTTTCTACTTACTCCGATACTGATGTCAATACGGTCGCATCCTTCAATATTGCTGACTTCTTCCTTAATTTTCACAGCTGAAGCCTCCAGTGATTTATTCATGCAGTTAAGCAACTTAATCTGTTGCAGTGTTGGAATATCTACAAAGCTAAAGGGGATCGCGTTGAGCTTGTCACACCCTTTTATAACAAGTGTTTCAAGCTGGGGAAAAGAATCCTCTGAGGCATCCCACTCTGAGATATCTAACCACGCCAGTTTCAAGAACTTGAGATTATGGAATGCGACTCCTAGGCACCACTTTTTTGATTGAATAAAATGCAAATCAGTTAATTGAAGATACTCCAGATTTGGCAGTCCTGCAATGACCGGAATCATGCTTCCAATACGAGCCCTGCTTAGTTCCAACTTCCTTAATTTTGGAGGCAAGAGTAACTCAGGTTCAACTTCCAAAAATTTAAAGGAAAGGTGAAGTATTTGAAGCTGGGTAAGATGCGCTAATTTGATACGAATCCCAGGAGAATATAAATCACCCACAAAAGTGATGTTCAGTTCTTGAAGATTGGGAAATCGTTGAAATAACACATTCGCGCTATCAGCTTGATAAATTGGAAATTTAACTTTCTTAAATATCCTCAAATTTTCCAATTTCGAGGATTCTTCAAAAATCCGTTGCTTATTATTTTTCAAATCACATTCCGCCAAAGTAAGATCAACGTGCCTTAATTTTTCCATCTCCCAAAAACTAGCTGGTAACACGGATAAACCGTGCACAATTAAAGTTTCAAGATGAGGCAGAGGTGATTCGGGATGAAAATCAAATCTAAATGTGCGAGCAGAGAGGTACTTCAGGTGAATTAGGGGTTTCAATGTAGAGGACGACAAATTTTCCACATCAAGGGAACTCAAATCCAAGACCTTAAGAAGTCTCACTTCACTTACCTGAGGGAAGGGATTCCAATTATAAAATCCTCCTCGATTTGTCGTTATCAGTGACCTCAGGTGGTGATGGAAAGGCATCCGGGTGTTGAAGCCCAGAGTTGCAAACTTGTTAAGCTCTTCACTGAAACTGAAAACCACTCGACTTCCCATCCAATCAAAAGGTTGAAACTGGATATAATGCCCCTTCACTGGTAGCATAAACTTTTCTTCTCTACTCTTCCTCAAGCAAAAGTGAAGTACGACATCATGAACCTGGCAGTATTTGACCTTACCATTATATCTTCTCCTTGAAGCCATTACCACGTTACTTCTAACGAGATCCATCAAGTAACCTTCAGCTGCCTCTTCCATTGATATACCAGAATCAATATTCTGCACGAAGCCTTCCGCGATCCATAGATTTATCAATTTAGACACTGGAATTCTGGCATCTTCGGGAAACATACCCATATAAAGAAGGCACGGTCTTAAATAATCAGGTAAGTTATCATAACTTAACTTCATAGTTGATAGACCATAACCTTCAGACTCACCGACATAGGAAAGTAGAGACTTTTTAACCTCATGCCACCAAGACTCTTTCATTTTCTTCTTTTTAATTATACCAGCTACCAAGACAACCACAAGAGGCAGTCCTTTGCATCTTTTTGCAACTGCTAGACTCACATCTTCTAGTTCAGGTGGGAAACCTTCCCGCAGAAATACTTTTTTCTGCAACAATTGGAAACTCTCTTCTGGTGTGAGAAATGGAAGGAAATAAGGATCAGTATGGTTCATGACATGCGCACCCACTTTCTCTAGTCGAGTTGTTATTACTATCCTGCTTCTATTTCCAACATCTGGAAAACAAAGCCTTAACTCATCCCATGCCATACAATTCCACATATCATCCAAGACAATGAGATATCTCTTTCCCATTAGGCTTTTCCTCAACTTGTCAGCAAGTTCACCAACCTCATCTCCGTTGTCCTTGGAACCGGTTACTTGACTGAAAATCTCTTGTAATATCCCTCTCCGATTATATCTTTGAGAAACGATGCACCATGCTCTAACATCAAAATGAGAAACAATGATGTTATCATTATACAACTTTCTAGCAATAGTTGTTTTACCTTGTCCCCCCATCCCAACAATAGGAATGACATCTTGCTCACTTGTCCCTCGAGTCAAATACTGAATTAGTTTTTCTGCTGCTATCTCAAAACCCACCATCTCCTCGTCATTCACAGGATTGCTATGTTGATTCGGCAGATGTTCAGATGGATCTACCACGTGACAGGACTTAAGAGAAAGGTTCTCCGACCACATCTTGTTCACCTCTGCATTTATATGCTTGATCTCTTTTATGATTGTAGGAAGTGAGAAAAAAAGATGCCAAAGAACATTATGTTGAACAAGAATAGAGTCGATGGCAACTTCAGCTTCATATGCCAGATTAATAATACTCCTTTGAAGATCTTTAAGAACTTCATGTTCTCTAAACGTAGATGTTAGAGACGAGAACTCCTTCTCTATAACACAAATATGAGGCTTCATGATGGAACCTACGCTAACTTCAGATTTCAACTGCATCTCATTCAGTTTCCTCAAAAGAGAATCCACAAAGCTCAATCCACCGACCGTAGGAAACCGAGATGGAATGAATTTGAAGGATTTGTAGTACCTCTCTTCCACTTGTGCCTTCAAATTTTCAGTTTTCTCAGAAATCAGTATCGCGCCAAGATTTATCTCCTTAGTATCATCCTTGGTTATAGATCTCGGGAGAAGCTTTTGAATTGCATATAGTATATCACCCACAATAGCTCCAACCTCTTCCAAGACCTCATTCAACCACTTACCATTAATATCGTGATTTGGCACATTACCGAGAAAAAACAACAAGAACTCTGTTGCCACATCAATATTTCGAGAAGAGACATGATTAGGAAAGCTCTTGAGCTTTTTGTTTCTGAGATACATCAGCAAACACTGGAGATGATGTGGAAAACCTTTTGGTAATTTCTTGTCCTTGAAAGTTCTTGATCGAGTGAACTTTGAAGCCTTTAGTTCACCCAGAAAAATCTTCTTCATTTCCAGCTCCACTAACGCAATCAAACATAATAGATAGGGAGGTTTATTCAAGATATCATCTTCATCCTCAGACTCATCTTCATCCTCGTCCTCACTATTATCATCATCGTCTTCATTCTCATCCTCACTATTCTCATCATCATCTTCATCCTCATCCTCACCATTATAATCTTCATTGTCATCGTCATCGTCATCCTCATCTTCATCGCCATTATATTTAAACACAACATATTTAACTGAAGCACGACAAAACTGTATCACATCGTTAGCCATGAACTGAATCCAAGTCCCTAGGCCTTCCAACTTCTCATGATCGACATAACCATTTATCTCTGTGGCATATAAGTATCTCAAAAATCTAATCTTCTTTTGAATGATTTTCACCTGCTTTATAGCTCGACTATACTGAAGGATTTGTTCGTTCGTCGAATCAGGGTCAGACCAATCCACTTCCAGGCACATTAGTACATTATTAAGATTCTTTCCGAGACCATCCATACATTCTGATTGATTAGAATCATTCAGCTCAAAACTGCACATTGAACTGGTATTACTTTCAATGAAGTTTGGCAACTGTGATACTAGTCTTTCCACCTCGAGCATAGTTTTGTGATCGCCTAGAATTATGCTAAACTCATGCATTTCCGCAATCCATTTTCGCAGCTTCTTCGTAATTTTAACTAAGAAATCAGGCGAAAGAACATGATGGTACTTGATAAAGGTTCTTAAAAATCTTAACCGCATTTCACGTTTCATAATTGGATAATTATTGAACCCAGCCCAGCCAACTCCAATCTTGATACTTGATAGGTCAAATAACATATGGTGATCAATGTCATGTTGATGCAT
>ZL-0167
AACAGAAGGTAGGATTTTGTTTCTACTTACTCAGACAGTGATGTCAATACGGTCGCATCCTTCAATACCGCTGACTTCTTCCTTAATTTTCACAGCTGAAGCCTCCAGTGACTTATTCATGCAGTTAAGCAACTTAATCTGTTGCAGTGTTGGAATATCGAATATCTACAAAGCTAAAGGGGATCGCGTTACCCTTTTATAACAAGTGTTTCAAGCTGGGGAAAAGAATCCTCTGAAGCATCCCACTCTGAGATACTTAACCACGCCAGTTTCAAGACCTTGAGATTATGGAATGCGACTCCTAGGCACCACTTTTCTGATTGAATAAAATTCAGATCAGTTAATTGAAGATACTCCAGATTTGGCAGTCCCGCAATGACCGAAATCGTGCTTCCAATGCGAGCCCACCTTAGTTCCAACTTCATTAATTTTGAAGGCAAGAGTAACTCAGGTACAACTCTCGACGATCCAATGGAAAGGTGAAGTATTTGAAGCTGGGTAAGATGCTCTAATTTGATACACGTCCCGGGAGAACATAAATCACCCAAAAAAGTGATGTTAAGTTCTTGAAGATTAGCACATCTTTGAAATAACACATTCGCGCTATCAGCTTGATAAATTGGAAATTTAACCTTCTTTAGTATCCTCAAATTTTCCAATTTCGATAATTCTTCAAAAATCCGCTGCATATTGTTTTCCAAATCAAATCCAGCAAAAGTAACATCAACATGCCTTAATTTTTCCATTTCCCAAAA
>ZL-0168
ACTCTCTAAAGGTTTTTTTACTTCCTTTTCAAACAGAAATGGCAACTCTCAAAAAGTCCAAATTTCTCAGCAAAACAACGAGGATAAACCGTACATAATTAAAGTTTCAAGATGGGGCAGAAGTGATTTGGGATGAAAATCAAATCTATATGTGCGAGCAGAGAGGTACTTCAGGTGAATTAGTGGTTTCAATGTAGCGGACGACAAATCAACCACATCAAGGGAACTCAAATCCAAGACCTTAAGAAGTCTCACTTCACTAACCTGAGGGAAGGGATCCCAATTATAAAATCTTCTTCGATTTGTCGTTATCAGTGACCTCAGGTGGTGATGGAAAGGCATCCGCGTGTTGAAACCCAGAGTTGCAAACTTGTTAAGCTCTTCACTGAAACTGAAAAGCACTCGACTTCCCTTCTAATCAAAAGGTTGAAACTGGGAATAATGCCCCTTCACTAGTAGCATAAACTTTTCTTCTCCACTCTTCCTCAAGCAAAAGTGAAGCACGACATCATGAACCTGACAGTATTTGACTTTACCATTATATCTTCTCCTTGAAGCCATTACCACATTACTGCTAACGAGATCCATCAAGTAACCTTTAGCTGCCTCTTCCAGTGATCTCCCAGCTTCTCTGTTCTACACGAAGCCTTCCTCGATCCATAGACTTATCAATTTAGACACTAGAATTCTGGCATCTTCGGGAAACATCCCCATATAAAGAAGGCAGAGCCTTAAATAATCAGTTAAGTTATCATCACTTAACTTCATAGTTGATAGACCATAACCTTCAGACTCACCGACATAGGAAAGTAGAGACTTCTTAACCTCATGCCTCCAAGACTCTTTCATTTTCTTCTTTTTAATTATACCAGCTACCAAGACAACAACAAGAGGCAGTCCTTTGCATCATTTTGCAACTGCTAGACTCACATCTTCTAGTTTAGGTGGGAAACCTTCCTGCGGAAATACCTTTTTCTCCAACAATTGATAACTCTCTTCTGGTGTGAGAAATGGAAGGAAATAAGGATCAATATGGTTCATGACATGCGCACCCACTTTCTTAAGTCGAGTTGTTATTACTATCCTGCTTCTATTTCCAACATATGGAAACAAAGCCTTAACTCATCCCATGCCATACAATCCCATGTATCATCCAAGACAATGAGATATCTCTTTCCCATTAGGCTTTTCCTCAACTTGTCAGCAAGTTCACCAACCTCATCTCCCTTGTCCTTAGAACCGGTTACTTGACTGAAAATCTTTTATAATATCCCTCTCCGATTATATCTTTGAGAAACGATACACCATGCTCTAACAACAAAATGAGAAACAATGATGTCATCATTATACAACTTTCTAGCAATAGTTTTTTTTCTTTGTCCCCCCATCCTAACAATAGGAATGACATCTTGCTCACTTGTCCCTCAAGTCAGATACTGAATTAGTTTTTCTACTGCTATCTCAAAACCCATCATCTCCTCGCCATTCACAGGATTGCTATGTTGAGTCGGCAGAAGTTTAGATAGATCTACCACGTGACAGGACTTAAGAGAAAGGTTTTCGGACTATATCTTGTTCACCTCTACATATATATGCTTGATCTCTTTTATGATTGTAGGAAGTGAGAAAAAAAGATACCAAAGAACATTATGTTGAACAAGAATAGAGTCGATGGCAACTTCAGCTTCATATGCCAGATTAATAGTACTCCTGTGAAGATCTTTAAGAACTTCATGTTGATGGTACACTTTCGCAACATCTCTAAATGTAGATGTTAGAGACGAGAACTCCTTCTCTAGAACACAAATATGAGGCTTCATGATGGAACCTACACTAACTTCAGATTTCAACTGCATTTCAACATTAGAATATCGCAAGCTTACGTTGTTTGTTTTTACATTAATTCATTGAATATGACCTTCTTCCTTTTATCTTTATTCATTCTTGTATGAACATAAATCATGAGGCATGTAAGTGGGTGTCTTTGCTTTGCATTTTATTTGTTGACTCTCATTCTTGTGCAAGTGTGTTTATCATTGTCATTCAAAATTGGTTCTTGATATTTTTTTTTGCTTTGAAATATGTCACTTTTATACCTTGAACGTATATTAATTTCTTTATCTTTTTTTTGCATGCAAAAAAAATGTCTCGAGTCCAAATGGATTCCTCTCTTCTTGCATTTCATAATGGGCCAATGAGGTCCACCCCTTCGAGTCAAGTTCGAAGTTTAAACCCGAGGTCCACTACATGGCGTGCGGGTGCTAGAAATATACGAAGAAGGAAAATGGGTCAAAACCCATTGATGAGGTCATTAAGAGACTTGAAAAGTCTCAATGTCTCAATTTTTATTATTGTCTTCTTTTTATTTATTCATTTAGTCATTTATTTATTCATTCATTTTGGCCTCGAAGCCAAAGTTGTATTTAATATAAGTGGAGCAAGACTCGAGCCAAAGGCTCAAAAAATAGTTTAGGACAAGTGAAATGGGTCGGAATCCCAACTAAACTAGGACAGGTCTTGTTGATTTGGGCTCAATGGCCTAAATTCTTTACTTTCTCCTCCCTTCTCCTTTTATGTGTTTATTTGTTTATTAGTTTTGTTTAGACTTAGTTAAAATCCCTACTAAGTCGCCTAAATCTATTTTACACAAGTCTTTTTTTTTTAAATCAAATCACTACTTCAACAAATTAATCTTTTCAGAAGTTAATCAAAAGATGTTTTCAAACAGTTCGGATAACTGCAAGTTAGCGGAATTTTAGGTGCCTAACACCTTCCTAAAACGTTAATAGGAACCACTTATCTAGAATCTCTAACTTAAAACGATTTTTCTGTTTTGAATAGTTTGAAGTAACTCTCTAAAGGTTTCTTAATTCCTTTTCAAAATTAAGTGGTGACTCTTCTCAAATAGTCAAAATTTCTCCGCAAAACAACATTGTGTCAAGGTTTCCCAATTGGTTGATAGTTGAGAATCTTGGCTTTTTGCTGCCCAGCTTGTTCATCTAAACGTAAGATATTGTGGTCATTCCAAAAGCTTTCACCGCTATGGAAACTGCCTTCTTTTCAAAGTCTTGCACTACGGTATTTCGACAGACTTGATGGTTATGATGATAAATTCATGCAACCATCAAAGACTTCTACAGATGAATGCTACTACTTTTCTTCCATAAAAGAACTTGAACTGCTAGGAATAAATGAGAAGATATGGAAGTAAACTCTTTGCCCACCTCTTCATCATCTTCTCCTTTTTGCAATTTGAAAATTTTGAGTCTGTTGAAGGCCTAGAAACTATAAGAGGATGTGTTCAAGAATCTTATGTCGCTCCAATCTTTGTCTATTCGAGAGTGTAAAAATCTAGTCTCGCTATCCACATGTCTAACTCATCTCACTTCCATTTGTAGACACCTAATTTTATCCCTTTCAAAAAATCAATTCATCCATTTTTACCTCACGTTATCATATACATCACCCATGTGATTATATTCCACAAAAATATAAAAAATAATAAAATTTCAATAACTCCCTAACAAGTTAATCTATCCTAACAAACTCACCCACCTCATACCCTACCCCATATACCCCACACCCCTACACCCATGTCGCTACCCTACCCCGTACCCCATATTTTTTTCCAACGGAAATACATACACAGCTACAGAATGGAAAAAGGGAATAATGGAGACAGCACTCACAGATAGGGAACCCACTTAAATTGCACAGGCCTCACTATTTCCATTTGGGGTATACAATACACTACCCACAATCCACACATGGGAACAAATTCATACACAATACACACATACAAAACACGGGACTCAGGGAGCAAAAAAGCGGGTCTTCTTCTATTTTTATATACTCAATCACACACAAAATCTCAAAATTCACTCACAGTAACACACTCCGATGATACACAAACACACTTATCTTCTCCACCAAAAATGCATACACACATCACTACGCACAGAGAGATGGTGAGAAGAGAGTGAGAGATCGAGAGAGTGAGAGACCGAGAGAGAGAGACAAAAATAGTGAGAAGAGGAGAGTTGATCGGGGAAAGAGAGAAGTGAATTGTAGAGAAGGAAATTGAGGAAAAAAGGGGGAAATCCACTGGAGATTGACCGGAAATCCACTGTCACCGTGAATTCGGTTTGAATTCTCCGACATTTGGGACTGCCGAGCTCGCCGGAGCTCCGAAGAAACCAAAACCGTGATTCCAGTTCAAAAACCGACCCCCCGTTCTATTTCTTCGACAAGACCCGCCGGAAAACGATGCGAAAAATGGGTACGGGATTTCCCCATTTGTGATTCTGGTACTGGTTTGGCAAAAATAGTGAAATACCGAGGCTGGTTTGATTCGGATTGAGGATGGTCGAGGTTCATGAGTTCCGATCCATCGCTAATTGTTCAGAATAAATCAATTATCGAGAGGTCCAAGTCTATCTTTTTTTTCTTTAATTTTTACGTAGTCGTGAATGATTTGTGTGTTTGGTATGTTTGAATCTTGATTGTGTATTGGTTGATGTTGGATTTGAGTGTGGAAAGTTGAATTGGTAGTCGAAGAATTGATTAATTATTTTGTGAATGAATGCGGGAAAGGATTGATCTCGATAAAAGTAAATTTGGATAAATTTTGATTCATTGATGATGTTGAACATGATAGAATCATTATAGATCGAGCTGGGTAGGCAAATAGTAGGTTCAGGTAGGCAAATTTATAACTTGTGGAATGTTGAAAATGTTTGTTGAATGGTTTTATTTTATAAATTTGGATCAATTGTACTCATTTGGTCGGAGAATGTCCCGAAAGAAATTGTATTTATTCATTGGGGAATGCCCGACGTATTATGTTGGCAAAAGATGTTCGTGATCGAGGCATCGGGTAAAGGCATTGGAGCGTAGTTTTAGGATTAGCTTAGAATAAGATTTATATTTTTGCATTTTTTTTATTTTTGAACTATATAATTGAACTGGACACTATATGTTGGATTTGTTTTGTTTTGTTTTGTATGTTTGATGGATTGTTTTATGTGTTTTTGTGTGTTTTATACATTCATGATGTCAAATTAATTGATACGCTCCACCAAGCGACCGTGGTCGAACCACGGGATCGAGGGGTGTCTAACACCTTCCCCTCGGTCAAAAGAATTTCTTAGCCGAAATCTCTGTTTGCAAATCAGTTTTAAAGATTCAAATTGTTCTGAAAAAAATTATTCAAAGGTCACTTGGCACACCGAATTATGCTAAATGGCGACTCTGAGTTTTGAAAAAAGGGGTGTGACACCCTTGGGTCTTTATTGATAGCATATTGCCCTGAGCACGACTTGTCCAAGTCCAACGAAGAGGAAATGCAATTTGAAGTAAGGGGGAACTTATCAGCTTTCACTGTTGACGGGCTTGACAAGCTAACGTAGCTTCCACTTTGGCTCCGACATTTATCAGCTACTTTGAAATCAATACACACTTATAGATGTCCTAACTTGGCAACAATTCCAGAATGGATAGGCGACCTCATTGCCCTTAATTTGTTGGCGATTCATAATTGCCCTATGTTGACATTCTTGCCAGAAGCCATGAGATCTCTCACAGCATTGCAAACACTACATATTTTATGGTGTTCATCAATTCTATCGCAAATATGCGAGAAGGAAGTAGGAGAGGAC
>ZL-0169
ATTATGCAATTTTGTGATGGAATTTTGTAAAGTGACAATGCTCTTAGAAGAAATAGAGAGATATCTTAGATGCTTCAGTCCATCTAAAGATTGAGGAAAAAATTTTATCTGCAGGTGACGTAAATGTAGGACGCACAAACGTGCAAAACTTGAAATCATTCTCTCAAAAGTTGAATTGCTTATGACACCGTGGAGAATCTTTTAGGTAAGTAAATGTATGCAACTTCATATGCTTCCTATTGAATGAATTGGGAAATGCCGATGAACCATCAATCTTAAGAACTCCCCATCTGCAAATTCTTTTGCGAGATCATGAATAAGATTGTGCATGTTGTAAAAATGTGGGAAATCACGTTCTACAGTTTCTTGAAAGACCAGAAATTCGTATTCTTCAGTTTCCTGAAAGAATAACCTTCTTAGTAGATCCATGAAATATGAATTGGCAACATCCTCTACATCATCTCTGTTGCTAATAGTTGATTGAATAAAGCCTTGATCAATCCACATGTCAATTAAATCAGATCTCTGAATTAAGAAATCCTTTGGAAAGAGCGAACAATATGTTAAGCATATCTTTATATGCCGAGGAATGTAATTAAAACTCAATCTCAACATGGTCATTAACAAATT
>ZL-0170
GATAATTACCTCCTATGTCCGCACAGTTGGGATGTGAGCAATCTTAGGCCAGTCCTCTCCTACTTCCTTCTCGCATCTTCGCTTCAGGATTGATGAACACCAGGAAATATCTAGCGTTTGCAATGCTGTGAGAGATCTCATGCCTTCTGGCAAGGATGTCAACATAGGGGAATCAAAAATCACCAACAAATTAAGGGCAACAAGGTCGCCTATCCATTCCGGAATTGTTGCCAAGTTAGGACATCCATGAATGTATATTGATTTCAAAGTGGCTGAGAAATGTCGGAGCCATAGTGGAAGCGACATTAGCTTGTAAAGCCTAGCAACTCTAAAAGTTGATAAGTTTCCTGGGGCTTGAAATTGCATTGCTTCTTCCTTGGACAAGTCGAGCATGGGGCAATCCTCTATATAAAAAGACTCAAGGGCAATGAGGTCGCCTATCCATTCTGGAATTGTTGCCAAGTTACGACATCCACTAATGTCTATTGATTTCAAAGTAGCTGAGAAATGTTGGAGCCACAGTGGAAGCGACAAAAGCTTGTCAAGCCCGACAACACTGAAAGTTGATAAGTTCCCCCGTACTTCGAAACGCATTGGTGCTTCATCCACGGACAAGTCAAGCAGAGGGCAAAATTCTATAGACAAAGACTCAAGGGAAATGAGATGAGTTAGACATGTGGATAGAGAAACCAGATTTTTGCACTTTAGAATAAACAAAGATTGGAGCGACGTGAGATTCTTGAACACATCCTCTGGCATAGTTGCTAGCCTTTCAACAAAAACTAGAGTCAACTCTTTCAAGTTGCAAAGAGGAGAAGGATGATGAGGAGGTGGGCAAAGTATTTGCTTCAATATCTTCTCACTTATTCCTTGCAGTTGAAGTTGTTTTAGGGAAAAAAAGTAGCAGTGTTCATCTGTAAGAGTCTTTGATGGTTGCATGAATTTCTCATCATAACCATCAAGTTCATTGAGAAACTGTAGTTCAAGACTTTGGAGAGAAGGCAGTTTCCATAGCGGTGGAAGCTTTTGGCATTTATGGCAATCTTCTATATGTAGATGAACAAGCTTGGGCAGCAAAAGGTCAAGATTCTCAACCATCAACCAACTTGGAAACCTTGAGCCATTGTAATTTACTATTCGCAATCTTTGAATGTTTTGGTGAGGCTGCAAGGCTTCCAACATCATCGTATCAGCTCCAGTATCAACATCCCCGTAATTTCCATATTCAAACTCTACACTCAGCAGTCGAAGATGCTTCATCCTTTTCACTACATCTGTCAGTGTTTTTTCTCCAATTGCGCAAGCTCGTCCCATCCTTTTCACTACATCTGTCGGTGTTCTTTCTCCAATTGTGCGAGCTCGTCCCATGAATATAATGGTTAAGCTATTTTTGAGATTAACAAGGCCTTTTAGTTCATTCAACTTGTCACTTGCCTGACCAGATATGCAACTTTCTTTGCCTATGATAAAACTTGGCAACGTCCGTAGAGATGTCAATTGACAAATTCCAGCTGGCATATCTTCTAGGGATGAGCAACCATCGAAATCCAAATGCATGAGACTTGTCAACTGCAAAATTCTAGGCGGAATATGGGTTAATGAGCGACACCCTTGACATACCAAACGTCGAAGGCTCACCAATCTCCAAATATCTCTTGGCAAATTTTGGAGTTCTCTGCAATCAACCAACTCCAGAATTTGTAGATTATGCAATTTTGTTATGGTATTAGGTAAAGTAACAATGCTCCAAGAAGAAACAGAGAGATATCTTAGATGCTTCAGTCCACCTAAAGATTGAGGCAGAAATTCTATATTCAGGTAACCTAGATGTAGGACGCGCAAGCGTGAAAAACTTGAGATAATTCTCTCAAAAGTTGAATTGCTAAGGACATTGACTGAAGAACGATCATTTAGAAAAATAAATGTACGCAAGTCCATATGCTTCCTATAGAATGAATTGGGAAATGCCGATGAACCATCAATCTTGAATAAACAAGAAGCGTAGAGAGTTTGTTCAGGTACAACTTCTGTATCTTCCGTTTTAGTGATACTGAAGAAGTCCCTATCTGCAACTTCTTTCGCGAGATCATGAATAAGATCATGCATTTTGTAAAATTGCATAAACGGTTCATGTTCTTCAGTTTCTTGAAAGAATGACCTTCTTAACAAATCCACGAAATATGAATTTGCAACATCCTCCACATTATCTCTGTTGCTAGTAGTTGCTTGAATAAAGCCTTGAGCAATCCACATATCAACCAAATCAAACCTTTGAATTTCGAAATCCTTTGGATAGAGGGAACAATATGCGAAGCATATCTTTAAATGCCGAGGAAGGTAATTATAGCTCAATCTCAAAATGGCCATTAGATCATTTCCTCCTCGTATGATATTTGACAAATCTTTATTCTTGAAGTACATCCACTCATCCTCCGTTCTTTTGAGGCGCAGTAGGCTTCCTACCGACCTTATTGCAAGAGGAACTCCTCCACACTTCCTCACAATTTCCTTTCCTATTTCCACCAAATTCAAATTTTCACTCTCTTTGTTACATCCAAATGCCATTTTTTCAAATAATGTCCATGCGTCTTCCTCTGAAAGGTCTCCCAATTTATATTGGTGAACACTTCCTGAAACTTCCGCCACCACGTCTGAACGAGTAGTCAGTAAAATCTTACTTCCCTTGGCTCCCCCAATCAACATATTCTTCAGTCTTGACCATTTCAAAGGATCTTCATTCCACACATCATCGAGCACTAGCAAATACTTCTTTCCATCAAGCATTTTCCTAAGCTCATTCAGCACTGCATCTAGTTGAAGGTAATTAGCCTTCTCTCCTACTCCAGATTCGATGATCTTTTCTGCAATCATCTTCACTTCAAATACGTCCGAAACACAAACCCACAATGTTTTATCAAAGTTCTTTTTAATCATTTCATCATTAAACACACATTGTGCGAGAGTGGTCTTTCCTAGCCCCCCAAGACCAACAATTGATATGACCACAACATTCTCTTCAACCTTAGAATTCAAAAGAAAATCCACAATTTTGTTTTTATCATCACTCCTTCCAATCACTTCTCCTTCAGGCACAAATGAATAAGTCTCTCTATCCAAATTCAATTGGACTGAATAAGGCTCCGGAAGCAAAGGTTGCGGCCTCCTTTCAACTAGGTTTAAGGAGGCCTTATCTTTTGCAATTACATCTAGGTCTCGTCGAATAGACTTGAGACGATGACTTATCTTACCGTTATAAATTATAGGATTTGATTTTGAGAAGAAGATGCCAACCTTATTGAACAATTTTCGATGCTTAACTTCAGTGGCGACGTCATCCAAGAGATCATCAGCTTCAAAGAACACTTTCTTAAGCCTTTTTATCCAGTCCTTCACCAGGTTGCTACTCCCCTGCTGCTCCTCTGCATCAATGAGTACGGCTTGAATGGAAGAAACTGTAGCAGAAAGATTTTTAAGCTCATCGCATAGTCCGTAAATGGATCCTACTTCTTCAGCAGCAAGAGAACCCAAGATTTTCAAGATTTCAGCAGCGAGATTGAACAGAATTTCTGCCAT
>ZL-0171
CACAGTTGGGATGTGAGCAATCTTAGGTCAATCCTCTCCTATTTGCTTCTCGCATCTTCGCTTCAGGATTGATGAACACCATAAAATATTTAGCCTTTGCAATGCTGTGAGAGATCGCATGGCTTCTGTCAAGGAAGTCAACATAGGACATTCATAAATCTCCAACAAATTAAGGGCAACGAGGTCACCTATCCATTCTGGAATTGTTGTGAAGTTAGGACATCCACTAATGTATAATGATTTCAAAGTAGCAGAAATGTCGAAGCCAAAGTGGAAGTGACATTAGCTTGTCAAGCTCCCAAAGATTGAGAGTTGATAAGTTCCCCAGGACTTGAAATTGCATTTCCTCTTCGTTGGACAAGTCGAGCTCAGGGCAATACGCTATAGTTAAAGTCTCCAGAGAAGTGAGATGAGTTAGACATGTGGATAGAGAGATCAGATTTTCGCAGTTTTTAATAGACAAAGATTGAAGCGACATGAGATTCTTGAACACATCCTCTGACATAGTTGCTAGGCCTTCAACAGAATCTACAGTCAACTCTTTCAAGTTGCAAAGAGGAGAAGGATGATGAAGTGATGGGCAAAGGATTTGCTTCGATATCTTCTCACTTATTCCTTTCAGTTCAAGTTGTTTTAAGGAAGAGAAGTAGTAGCGTTCAGGAGTCTTTGATGGTTGCATGAATTTATCATCATAACCTTCAAGTCCGCCCAGATTCCGCGGTTCAAGACTTTGGAGAGAAGGCAGTTTCCATAGCGGTGGAAGCTTTTGGCATTTATGGCAATCTTCTATATGTAGATCAACAAGCTTGGGCAGCAAAAGGCCAAGATTCTCAACCATCAACCAACTTGGAAACCTCAACCCATTGTAATCTTTTATTCGCAATCCTTCAATGTTTTGGTGAGGCTGCAGGGCTTCCAACATCATCAGATGAGCTCCAGTATCGACATCCCTGTGATATCCATATTCAAAGTCTACATTTAGCTGTCGGAGATGCTTCATCCTTTTCACTACACCTTTCGGTGTTCTTTCTCCAATTGCACCGACTCGTCCCATGAATTTAATGCTTAAGCTATTTCTGAGATCAACAAGGCCTTTTAGTTCATTCAACTTGTCACTTGCCTGGCCAGATGTGCAACTTTCTTTGCCTATGATAAAACTTGTCAACGTCTGTAGAGATGTTAATTGACCAATTCCAGGTGGCATATCTTCCAGGGATGAGCAACCATCAAAATCGAGACTTGTCAACTGATGGCGGAATATGGGTTAATGACCAACACCCTTGACATAACAAACGTCGAAGGCTCACCAATCTCCAATTATCTCTTGGCAAATTTTGGAGTCTACGGCAATCAGCCAACTTCAGAATTTGTAGATTATGCAATTTTGTTATGGTATTTGGTAAAGTAACAATGCTCAAAGAAGAAATAGAGAGATATCTTAGATGCTTCAGTACTCCTAAAGATTGAGGCAGAAACTCTATACCCAGATGACCTAGATGTAGGACGCGCAAGCGTGAAAAACTTGAAATCATTCTCTCTAAAGTTGAATTGCTCATGACACTCATTGAATAACTATTTAGGTAACTAAATGTGCTCAACTTCATATGCTTCCTATAGAATGAATTGGGAAATGCTGATGAACCATTAATCCATAATAAAAAAGAAGCATGGAGACTTTGATCAGGGACAATCTTTATATCTTCTGGTTTAATGATGCTAAAGAACTCCCCATCTGCAAATTCTTTTGAGAGATCATGAATAAGGTCGTGCATTTTGTAAAATTGCATAAACGATTCATGCTCTTCAGTTTCTTGAAAGAATGACAACAAATCCACAAAATATGAATTTGCAACATCCTCCACATTATCTCTGTTGCTAGTAGTTGATTGAATAAAGCCTTGAGCATTCCACATATCAACCAAATCAAATCTCTGAATTTCAAAATCCTTTGGATAGAGGGAACAATATGCGAAGCATATCTTTAAATGTCGAGGAAGGTAATTATAGCTCAATCTCAAAATGGCCATTAGATCATTTCCTCCTCATGTGATATTTGACAAATCTTGATTCTTGAAATACATCCACTCATCCTCCGTTCTTTTGAGGTATTGTAGGCTTCCTACTGACCTTATTGCAAGAGGAACTCCTCCACACTTTCTCACAATTTCCTTTTCTATTTCCACCAAATTAGAATTTTTGCTCTCTTTGTTACATCCAAATGCCATTTTTTCAAACAATGTTCATGCTTCTTCCTCTGAAAGGTCTCCCAATTTATGTTTATGAACACTTCCTGAAACTTTCACCACCACGTCTGAACGAGTAGTAAGTAAAATCTTACTTCCTTTGGCTCCACTAATCAACATATTCTTCAGTCTCGACCATTTCAAAGGATCTTCGTTCCACACATCATCGAGCACTAGAAAATACTTCTTTCCATCAAGCATTTTCCTAAGCTCGTTTTGCACCGCATCTAGTTGAGGGTACTTATCCTTCTTCCCTCCCCCAGATTCAGCAATTTTTTCTGCAATCATTTTCACTTCAAATACGTCCGAAACACAAACCCACAATGCTTTATCGAAGTTCTTTTTAATTATTTCATCACTGAACACACATTGTGCAAGAGTGGTCTTTCCTAGTCCCCCAAGACCAACATTTGATATGACCACAACATTCTCTTCAACCTTAGAATCCAAAAGAAAATTCACAATTTTGTTTTTATCATCACTCCTTCCAATCACTTCTCCATCAGGCACAAATGAATAAGTCTCTCTATCCAAATTCAATTGGACTGAATAAGGCTCTGGAAGCAAAGGTTGCTGCCTCCTTTCAACTAGGTTTAAGGAGGCCTTATCTTTTGCAATTACATCTAGGTCTCATCGAATAGACTTGAGACGGTGACTTATCTTACAGTTATAAATTATAGGATTTGATTTTGAGAAGAAGATACCAACCTTATTAAACAATTTTCGATGCTTAACTTCAGTGGCGACATCATCCAAGAGATCATCAGCTTCAAAGAACACTTTCTTAAGCCTTTTTATCCAGTCCCTAACCAGGTTGCTACTGCTGCGCCTCTGCATCAATGAGTACGGCTTGGATGGAAGAAACTGTATCAGAAAGCTTGTCTAGCTCATCGGCTAGCCCGTAAATAGATGTTACTTCTTCAGCAGCAAGAGAACCCATGCTTTTCAAAATTTCAGTAGCGAGATCGAACAGAATTTCAGC
>ZL-0172
AAACAAGAAAAAGCTTACTAATTTCCATGCCTCTTCCTTTGAAAGGTCTCCTAATTTATGTTGATGAACAACATTTCCTGAAACTTGTGCTACCACGTCCGAACGAATAGTCAGTAGAATCTTAGTTCCACCGATCAACATATTCTTCAGTCTCGACCATTTCAAGTTATCTTGGTTGCACACATCATCAAGCACTAGCAGATACTT
>ZL-0173
ATGGCTGAAATTCTGTTCAATCTTGCTGCTGAAATCTTGGGAAGTTTGGGTTCTCTTGCTGCTGCTGAAGTTGGATCTATTTACGGACTAGCCGGTGAGCTTCACAAGTTTTTTGCTACAGTTTCTTTCATACAAGCTGTACTTATTGATGTGGAGGAGCATCAGGTGACTAGCCAGCAGGTCAAGGACTGGATAACAAGGCTTAAGAAAGTTTTCTTTGCGGCTGATGATCTCTTGGATGACGTTGCCACTGAAGTTAAGCATCGAAAATTGTTCAATAAGGCATCTTCTTCTCAAAATCAAATCCTATGATTTATAATGGCATAATACATAAATATGATCCTAAACTTGACACCAAATTATAATTTTGACCTTAAACTTTGACAGTGCACAAATATGACCTTTAACTATTCAAAACTGCACAAATATGACCTCCGATCCTACGTGGCAAAATGCGTGTTCAACACGCAAAACTGGTCGCGTCCAACTTAAAATCTGAGCGCATAATACACAAATATGACCCTAAACTTGACACCAAATTTATAACTTTGACCTTAAACTTTGATAGTGCACAAATATGACATTTAACTATTCAAAACTGCATAAATATAATCTTTAAATCACTTTTCACTATTATTTTTTCATTATTTTCGGCTCAATGATGAAAAATGACATCTAATTTCTTTTTTCATTGCAGAAAAAGAGTAATATTGAAGATTTATTAATTAGATGGGTCAGCCTCATACGAAAAAATTGCATGGGTATGTATATATATTATAAAGCAAAGGGTGAATTTATGTTATATAATATGTCTAAATATAATTTATTTAAATATTAAATTAAAGATGAAACTATACTAATAATAATAAAAATTATAGTTTTAATAAAACACTATTAAATTAACGTTTTTAAGGATAGTAGTAGTAGTATATTAAATTAACGTTATTCAAATGTTAGTATTAAAATGCCATGGGGTTCACCCGAACCTCCTCGGTAAAAAGATTACATTGTATATATAAGAAAGCAAATCTATATTTATGTACATATATTAATGTTGAACCACATGAAACAAGTCACTTAGATAGCCTAGTGGTGTTATTTGCTCTTCTTGGACACTTTCTTTAACCTATTGCGCAGGTTAGATCCCTACTAGTGGCCTTTTTTTTTTAATAAATTCGATCCCAGCTAGTGGTTTTTTTTTTTAATTAAAAAAAGTTACGTGTTGCTGCTATAGAAATAAATAAAATAAAATAATAATAATAATAATAACAATAATAATAATAATAATAATAATAATAATAATATATACCAACTCTTTTATAAGTAATACACTCTCTCCCACTTTTTTAATTACTTTACTCTCTCCCTATTAATAGACATAACATAGCCGACATATACATAATATTCTGTAATAATTAAAAAAAAAAACGATGCCGTTTTAACACAAAAAACAAAACTTTGACAGTGCACAAATATGAGCTTTAACTATTCAAAACTGCACAAATATGACCTCCCTTTAAGTCAGCTCTTTTAACCACATGGCACCGTTTGATTGGATGAGCTTTCCACGTAGGCGCGAGTGAAATTCACGCATGGGGGTTGCAAAATCGGAGGTTATATTTGTTCAGGTTTTGAATAATTAAAGGTTCTATTTGTGCACTATCAAAGTTTAAGATCAAAGTTATAATTTGATGTCAAGTTTAGGGTCATATTTATGTATTATGCCATTTATAATCTTAAGATAAGTCATTGTCTCAAGGCTATTCGGAAAGAACTAGATGCAATTGCAAAAGATAAGGCCTCCTTCAACCTAGTTGAAAGGAGGGAACCTTCGCGTCTGGAGACTTATTCAGTCCAATTGAATTTGGATAGAGAGACTTATTCATATGTCCCTGATGGAGAAGTGATCAGAAGGAATGATGATAAAAAAAAAATTGTGGATTTTCTTTTGGATTCTCAGGTTGAAGAGAATGTTGTGGTTATATCAATTGTTGGTCTTGGGAGACTAGGAAAGACCACTCTTGCACAATGTCACTCTTGAACAATGTGTGTATCGATCTGGGCACTGTCTCGGAGAGAGGCTCGGTGAATGATGAAATGACCACTCTTGCACAATGTCACTCTTGAACAATGTTTGTATAATGATGAAATGATTAAAAAGAACTTCGATAAAGCATTTTGGGTTTGTGTTTCGGACATATTTGAAGTGAAAATAATTGCAGAAAAAATTATCAAATCTGGAGGAGGGAAGAAGCATGATTACCTTCAACTAGATGCAGTGCAAAACGACGAGCTTCGGAAAATGCTTGATGGGAAGTACTTGCTAGTGCTCGATGATGTGTGGAATGAAGATACCTTGAAATGATCAAGACTGGAGAATATGTTAATCGGTGGAGCCAAGGGAAGTAAGATTTTACTGACTACTCGTTCAGACGTGGTGGCGGAAGTTTCAGGAAGTGTTCACCAACATAAATTAGGAGATCTTTCAAAGGAAGACGCACGGACATTGTTTGGAAAATGACATATTAATGTAACAAAGAGAGCAAAAATTCAAATTTGGTGGAAATAGGAAAGGAAATTGTGAGAAAGTGTGGAGGAATTCCTCTTGCAATAAGGTCAGTAGGAAGCCTGCTACGCCAGAAAAGAACGGAGGATGAGTGGATATATTTCAAGATTTGTCAGGTATCACACGAGGAGGAAATGATGTAATGACCATTTTGAGATTGAGCTATAATTACCTTGCTCGGCATTTAAAGATATGCTTCACATATTGTCCCCTCTTTCCAAAGGATTTCTTAATTCAGAGATCTGATTTGATTGACATGTGGATTGCTCAAGGCTTTATTCAATCAACTACTAGCAACAGAGATGATGTAGAGGATGTTGCAAATCATATTTCATGGATTTGTTAAGAAGGTCATTCTTTCAAGAAACTGAAGAACATGAATTTCCGTTCTTTCAAGAAACTGAACTTGATTCCCCACATTTTTACAAAATGCACGATCTTATTCATGATCTTGCAAAAGAAGTTGCAGGTAGGGAGTTCTTCAGTATCATTAAAGCAGAAGATACAGAGATTATCCCTGATCAAACTCTCCATACTTCTTGTTTATTCAAGATTGATGATTCATCGTCATTTCCCAATTCATTCTATAGGAAGCATATGAAGTTGCGTACATTTATTTACCTAAATGGTTCTCCAAACAGTGTCATAAGCAATTCAACTTTAGAGAGAATGATTTCAAGTTTTGCACGTTTGCGCGTCCTACAGCTACGTCAGCTGCAGATAAAATTTCAGCCTCAATCTTTAGGCAGACTGAAACATCTAAGATATCTCTCTATTTCTTCTAAGAGCATTTTTAATTTACCAAATTCCATCACAAACTTGCATAAGCTACAAATTTTGAATTTGGTTTGTTGCTTTAAACTCAAAAAGTTACCAAGAGATATTTGGAGATTGGTGAGACTTCGATGTTTGGATTTTAAGCATTGCTCATCCCTGGAAGATATGCCACCTGGAATTGGCCAATTAACGCCTCTACGGACATTGACAAGTTTTATCATAGACAAAGAAAGTTGCATATCTAGTCTGGCAAGTGACAAGTTGAATGAACTAAAAGGACTTGTTAATCTCAGAAATAGTTCAAGCATTAAGTTCATGGGACGAACCTGTACAATTGGAGAAAGAACACCAACAGATGTAGTGAAAAGAATGGAACATCTTTGACAGCTTAGTGTAAAGTTCGAATATGGAAATCATGAGGATGACGCTGGAGCTGATCTGATAATGTTGGAAGCCCTACAGCCGCACCAAAACATTGAAAGCTTGGAAATACTAAATTACAGTGGTCAAGGTTTCCAAGTTGGATGATGGTTGAGAATCTTGGCTTTTTGCTACCAAGGTTTCCAAGTTGGATGATGGTTGATCTATTTATAGGATTTTGCAGTAAATGCCAAAAGCTTCCACTATTATGGAAACTGTCTTCCCTACAAAGTCTTGAACTACGGTATCTCGATGGACTTGAAGGTTATGATGATAAATTCATGCTACCATCAAATACTCCTATAGATGAATGCTACTTCTCTTCCCTAAAACGACTTGAATTGGAGAAAATAAATGAGAAAATATTGAAGCAAATTCTTTGCCCACCTCATCATCCTTCTCCTCTTTGTAATTTGAAAGATTTGAGTCTAGATTCTTTGGAAGGCCTAGCAACTATGCCAGAGGATGTTTTCAAGAATCTCAACTCGCTCCAATCTTTGTCTAACCGAAACTGCAGAAATCTGGTCTCTCTATCCACATGTCTAACTCATCTTACTTCTCTGGAAACTTTATGTATAGAGAATTGCCCACAGCTCGAGTTGACCAACGGAGAGGCAATGCAATTTCGGGCCCAGGGAACTTATCAACTTTTAGTGTTGTCGGGCTTGACAAGATTATGTCGCTTCCAATTCGACATTTCTCAGGTACTTTGAAATCAATAGACATTACAGAATGTCCTAACTTCGCAACAATTCTAGACTGGATTGGCGACCTCATTGCCCTTAATCGGTTGGCGATTGATGATTCCCCTATGTTGAAATCCTTGCCAGAAGGAATGCAATCTCTGACAGCATTACAAAAGCTAATTGTTATCGGTGGTTCATCAATCCTGAAGCAAAGATTCAAGAAGGAAGTAGGAGAGGACTGGCCTAAGATTGCTCACGTCCCAACTGTTGACATAGATGATGACTGGAACTAACCTGGTGCAAGTGGAGATAATTATCCTTTTACATCTTGTTCTGAATTTTGTTTCTCGTCTTTCATAATGTATTGTTTCATAATCAGGAATACTTAGTAATTGGAAATTGGAAATTAATAATTAGTAGTTTATAATTGAAAATCAATGATTAGTAATTGGTAATTACTCATTCCATTTCAAAATCTTTTTTTTTTAAACCAATAATGTTACTTTATAAATGCGAAAACGATTTTTAGAAGTTAAAGATGCAGAAGCATCTTTGACAATCCAACTAAGAAAACAGGAAACCCAATCTAACTTGTCTAACAGTGTAAGAAAAATTGGTTGGATTGTGCACTGCTATATTCCAAGACCTAGGAATATGTGTAACTTGAGATTGTGTGCTTCCCAATTCCAAGATCTAGGAATATGTGTAATTTGAACCTCTTTAAACAAACTCATAAGCTTTCAGATATCTTCACAAGTTGTTTCTATCTCCCATGAAACTACACTCTTCTTTAGAACCATATTCACTTCATTCTTTGCGTCTAATAAGAGTTGCATCTTTGTCAATTCATTTTAAGGTATGGTTGCACAAAAATAAGAAGAAGAATTCTAATAGAGTGACAATTCTGACATTGCCGTCATTCAAAAAATACTCTGGTATCTTAGTTTTAAAGAAGCAACCAAGATGAGCATTTTCTCTGAAATATGGCTGCAAGCTTGGTCGACTCTTTCCACCTTGAAATTCAAGGTTGATTATCCAAAAGGCAATATGAAAATAGTTGATGATATCATGGAGAAATATAGGAAGGGGAAAATAAATCCCTATAGAAAAGTTTGAACTATATAACGCAGTTAGTTCTGTTCCTTCTGATTTACAATTGGCTTGACACTGCACTTCAGAATTGTGTAAAAATATCATGTCCTTGACCTTCCATCATACCCCTTGCCTATTTTCACAATCTTAGCAGCAAAATCTTTTAAGAGAATTGGATCTGAAGTGTTGTACTCTTATGACTGTTTGTTATCTAATAGTGTTTCGTTATCTCCAAGAGTTGAAGATGGCGGAGATGAGGATGTTTTAAGAGAGAAGGTGGGAGTGGCTTTCGTGGAGGATAAGATGAGAGAAGTGAGGACGAAGAAGGGATGCAAATTAGCGTAGAGTGTTGATTGGAAGAGGTATCTGCTAGTGCTTGATGATATGTGGAACAAAGATAACATGAAATGGCCGAGACTGAAGAACATGTTGGTCGGTGGAACCAAGGGAAGTAAGATTCTACTGACTACTCATTCAGACGTGGTGGCAGAA
>ZL-0174
ATCTTGCTGATCTTGGTTGAAATTCTGTTCGATCTCGCTGCTGAAATCTTGAAAAGCTTGGGTTCTCTTGCTGCTGAAGAAGTAGGATCTATTTAAGAATTACGTGATGAGCTTGAAAATCTTTCTGCTACAGTTTCTTCCATCCAAGCCATACTCATTGATGCAGAGGAGCAGCAGGGGAGTAGCAACCTAGTGAGGGACTGGATAAAAGGGCTTAAGAAAGTGTTCTTTGAAGCTGATGATCTCTTGGATGACGTCGCCACTGAAGTTAAACATTGAAAATTGTTCAATAAGGTAGGCATCTTCTTCTCAAAATCGAATTCTATAATTTATAATCTTAAGATTAGTCATCGTCTCAAGGCTATTCGACAAGATCTAGATGTAATTACGAAAGATAAGGCCTCCTTAAACCTAGTTGAAAGGAGGCAGCAACCTTTGCTTCGGGAGCCTTACTCAGTCCAATTGAATTTGGATAGAGAGACTTATTTATTTGTGCCTAAAGGAGAAGTGATTGGAAGGAGTTATGATAAAAAGAAAATTGTGGATTTTTTTTTTGGATTCTGAGGTTGAAGAGAATGTTGTGTCGTATCAATTGTTTGTCTTGGGGGATAGTAAAGACCACTCTCGCACAATGTGTGTACAATGATGAAATGATTAAAAAGAACTTCGATAAAGCATTGTGGGTTTGTGTTTCAGACATATTTGAAGTGAAAATGATTGCAGAAAAAATCGTTGAATCTGGGGGAGGGAAGAAGGATAATTACCTTCAACTAGATACAGTGCAAAACAAGCTTAGGAAAATGCTTGATGGGAAGAAGTATTTACTAGTGCTCGATGATGTGTGGAACGAAGATCCCTTGAAATAGTTGAACCTGAAGAATATGTTGATCGGTGGAGCCAAGAGAAGTAAGATCTTAGTGACTACTCGTTCAGACATGGTGGCGGAAGTTTCAGGATGTGTCCATAAACATAAATTAGGAGACCTTTCAGAGGAAGAGGCATGGACACTGTTTGAAAAAATTGCATTTGAATACAAAGAGCACGAAAGTTTGAATTTGGTGGAAATAGGGAAGGAAATTATGAGAAAGTGTGGAGGAGCTCCTCTTGCAATAAGGTCAGTAGGATGCCTACTTCACCTCAAAAGAACAGAGGATGAGTGGATGTATTTCAAGAATCAAGATTTGTCAAGTATCACACGAGGAGGAAATGATGTAATGGTCATTTTGAGATTGAGCTATAATTACCTTCCCCGGTATTTAAAGATATGCTTCGCATATTGTTCCCTCTTTCCAAAGGATTTCGAAATTCAGAGATTTGATTTGGTCGATATGTGGATTGCTCAAGGCTTTATTAAACCAATTTCTAGCAACAGAGATAATTTGGAGGATGTTGCAAATTCATATTTCGTGGATTTGTTAAGAAGGTCATTCTTTCAAGAATATGATGCATTTATGCAATTTTACAAAATGCACGATCTTATACATGATCTCGTGAAAGAAGTTGCAGATGGAGAGTTCTTTAGTATCATTAAAGCAGAAGATACAAAGATTGTCCCTGATCAAACTTTCCATGCTTCTTGCTTATTTGAGACTGATGGTTTATCAGCATTTCCCAATTCATTCAATAGGAAGCATATGAAGTTGCGTACATTTATTTACCTAAACGATTCTTCATACAATATCATGAGCAATTCAATTTTAGAGAGAGTGATTTCAAGTTTTGCACATCTGCGCGTCCTACATCTACGTCACCTGCAGATAAAAGTTATGCCTCAATCTTTAGGTGGACTGAAGCATCTAAAGATATCTCTCTATTTCTTCTTGGAGCATTGTTACTTTTGTTACTTTACCAAATACCATAACAAAATTGCATAATCTACAAATTCTGAAGTTGGATGGTTGCCATAGACTCGAAAAGTTGCCAAGAGATATTTGGAGATTGGTGAGCCTTCTACGTTTGATATGTCAAGGGTGTAGCTCATTAACCCATATTCCTCCATGACTTTCTGAGTTGACAAGTCTCATGCATTTGGATTTCGATGGTTGCTTATCTCTGGAAGATATGCCAGCTGGAGTTGGTCAACTGACGTCTCTACGGACGTTGTCAAGTTTTATCATAGGCAAAGAGAGTTGCATATCTGGCCAGGCAAGTGACTGGTTGAATGAACTGAAAGGCCTTGTTGATCTCAGAAATAGCTTAAGCATTAAATTCTTGGGACGTGTCTGTGCAATTGGAGAAAGAACACCGACAGGTATAGTGAAAAGGATGAAGCATCTTTGATAGTTGAGTGTAGAGTTTGGATATGGAAATCACGGGGATGATGATACTGGAGATGATTTGATGATGTTGGAAGCCCTGGAGCCTCACCAAAACATTGAAAGATTGCGAATAAAAAATTACAGTGGGTCATGGTTTCCAAGTTGGTTGATGGTTGAGAATCTTGGCCTTTCGCTGCCCAAGCTTGTTGATCTACATATAGAAGATTGCCATATATGCCAAAAGCTTCCACCGCTATGGAAATTGTCTTCTCTCCGAAGTCTTGAACTACGGAATCTGGGCGGACTTGAAGGTTATGATGTAAAATTCATGCAACCATCAAAGACTCCTACAGATGAACGCTACTACTTCTCTTCCTTAAAACAACTTGAACTGAAAGGAATAAGTGAAAAGAAAGAGTTGACTGTAGATTCTGTTGAAGGCCTAGCAACTATGTATGTGTTCAAGAATCTCATGTCGCTCCAATCTTTGTCTATTAAAATCTGCAGAAATTTGGTCTTTCTATCCACATGTCTAACTCATCTCACTTCTCTAGAGACTTTAACTATAGCATATTGCCCTGAACTCGACTTGTCCAACGAAGAGGAAATGCAATTTCAAGTCCCGGGGAACTTATCAACTCTCAATCTTTGGGAGCTTGAAAAGCTAACTTTGGCTCCGACATTTCTCAGCTACTTTGAAATAAATAGACATTTACAATTGTCGTAACTTTGCAACAATTCCAGAATGGATAGGAGACCTCGTTGCCCTTAATCAGTTGGCGATTTATGATTGTCCTATGTTGACATCCTTGCCAGAAGCCATGCGATCTCTCACAACATTGCAAACGCTATCTATTACATGGTGTTCATGAATCCTGATGCGAAGATGCGAGAAGGAAGTAGGAGGGGACTGGCCTAAGATTGCTCACATTCCAACTGTTGACATACGA
>ZL-0175
ATGGTTGAAATTCATTTCAATCTTGCTGCTGAATTCTTGAAAAGTTTGGGTTCTCTTGCTGCTGCTGAAGTTGGATCTATTTACGGACTAGTCGATAAGCTTCACAATTTTTATGCTACAGTTCTTCCATACAAGCCGTACTCATTGATGCGCAAGAGAGGCAGATGACTATCCAGCAGGTCAAGGACTGGTTAACAAGGCTTAAGAAAGTTTTCTTTGCGGCTGATGATCTCTTGGATGACATGTCCACTGAAGTTAAGCATCAAAAATTGTTCAATAAGGTAGGCATCTTTCTCTCAAAATCAAATCCTATGATTTATAATCTTAAGATAAGTCATCATCTCAAGGCCATTCGGAGAGAACTAAATGCAATAGCGAAAGATAAGGCCTCCTTAAACCTAGTTGAAAGGAGAGAACCTTTGCATCTGGAGCCTTACTCAGTCCAGTTGAATTTGGATATAGAGACTTATTCATATGTCCCTGATGGAGAAGTGATCGGAAGGAATGATGATAAAAAGAAATTTGTGGATTTTCTTTTGGATTCTCAGGTTGAAGAGAATGTTGTGGTTATATCAATTGTTGGTCTTAGGGGACTAGGAAAGACCACTCTTGCACAATTTGTTTATAATGATGGAATGATTAAGGATAATTTCGATAAAACATTATGGATTTGTGTTTGT
>ZL-0176
TTTCCACGTAAATTTGTGTGTTGTTTTTGTTATCTTTTACTTGTGGTTTGCTTACTCTCCCCGAATCATAACAGTGTTTCTGACGTATTTGAAGTGAAAATGATTGCAAAAAAAATTATCGAATCTGGAGGAGGGAAGAAGCATGATTACCTTCAACTAGATGCAGTGCAAAATGAGCTTTGTAAAATGCTTGATGGGAGGAAGTACTTGCTAGTTCTCGATGATGTGTGGAATGAAGATACCTTGAAATGGTCGAGACTGAAAAATATGTTGATCGGTGGAGCCAAGGGAAGTATGATTTTACTGACTACTTGTTCAGACGTGGTGGCGGAAGTTTCAGGAAGTGCACACCAGCATAAATTGGGAGATCTTTTAAAGGAAGACGCATGGACATTGTTTGGAAAAATGGCATTTGAATGTAACGAAGAGAGCAAAAATTCAAATTTGGTGGAAATAGGAAAGGAAATTGTGAGAAAGTGTGGAGGAATTCCTCTTGCAATAAGGTCAATATGCAGCCTGCTACGCCAGAAAAGAACGGAGGATGAGTGGATTTATTTCAAGAATCAAGAGTTGTCAAGTATTACACGAGGAGGAAATGATGTAATGACCATTTTGAGATTGAGTTTTAATTACCTTCCTCGGCATTTAAAGATATGCTTCACATATTGTTCCCTCTTTCCAAAGGATTTCTTAATTCAGAGATCTGATTTGATTGACATGTGGATTGCTCAAGGTTTTATTCAATCAACTACTAGGAACAGAGATGATGTAGAGGATGTTGCAAATTCATTTTTCATGAATTTGTTTAGAAGGTCATTCTTTCAAGAAACTGAACTAAAAGGACTTGTTGATCTCAGAAATAGTTTAAGCATTAAGTTCATGGGACGAGCCCATGCAATTGGAGAAAGAACACCAACAGATGTAGTGAAAAGAATGGAACATCTTCAACAGATTAGTGTAAAGTTCGAATGTGGAAATCATGAGGATGACACTGGAGCTGATCTGATAATGTTGGAAGCCTTACAGCCGCACCAAAACATTGAAATCTTGGAAATACTAAATTACAGAGGGTCAAGGTTTCCAAGTTGGATGATGGTTGAGAATCTTGGCTTTTTCCTACCAAAGCTTGTTGATCTACGTATAGGATTTTGCTGTAAATGCCAAAAGCTTCCTCTGTTATGGAAACTGCCTTCTCTCCAAGGACTTGAACTACAGTATCTCGATGGACTTGAAGGTTATGATGATAAATTCATCCTACCATCAAATGCTCCAATAGATGAATCCTACTTCTCTTCCCTAATACGACTTGAATTGGAGAAAATAAATGAGAAGATATTGAATCAAATGCTTTGCCCACCTCATCATCTTCTCCTCTTTGCAATTTGAAAGATTTGAGTCTAGATTCTGTTGAAGGCCTAACAACTTTCCCAGAGGATGTGTTCAAGAATCTCACGTTGCTCGAATCTTTGTCTATCCGAAACTGCAGAAATCTGGTCTCTCTATCTACATGTCTTACTCATCTCGCTTCTCTGGAAACTTTATGTATAGAGGATTGCCCTCAGCTTGAGTTGTCCAACGAAGAGGCAATGCAATTTCAGGCCCCGGGGAACTTATCAACTTTCAGTGTTGTCAGGCTTGACAAGATTATGTCGCTTCCACTTTGGCTCCGACATTTCTCAGATACTTTGAAATCAATGGACATTACAGAATGTCCTAACTTTGCAACAATTCTAGACTGGATTGGCTACCTCATTGCCCTTAATCGGTTGGTGAGGGATGATTCCCCTATGTTGAAATCCTTGCCAGAAGGCATGCGATCTCTCACAGCATTACAAAAACTAATTGTTATCGGAGGTTAATCAATCCTGAAGAAAAGATGCAAGAGGGAAGTAGAAGAGGACTGGCCTAAGATTGGTCATATCCCAACAGTTGACATAGATGATACCTGGAACTAACCTGGTGCAAGTCGAGGTAATTATCCTTTTACATCTTGTTCTGATTTTTGTTTTTCATCTTTCATAATGTATTGTTTCATAATTAGGAATAATTAGTAATTGGAAATTGGAAATTGGAAATAAATAATTAGTAGCGCTTATAATTGAAAAGCAATGGTTGGTTATTAGAAAATATTCCTTCCATTTCAAAATCCTTTTCTTTTTTTTTTTCAAAATGTTACTTTATTAACGTGAAAATGAGTTTTAGAAGTTAAAAGATGCAGAAGTATCTTTAACAATCCAACTAGGAAAGCAGGAGATCCAAACTAACTTGTCTAACAGTGTAAGAAAATTTGGCTAGATTGTGCGCTGCTATATTCCAAGATCTAGGAATATGCGTAATTTCAGATTGTGTGCTTTCATATTCCAAGATCTAGGAATATGTGTAATTTGAACCTCTTTAAACAAACTCATAAGCTTCCAGCTGTATCGTCTAACTTCATTAAAAAATGAAACTTGAATTTTTATAGAATCAAAATAAAAATGATTTTATAATTTGATCATTTCTTAGATTCTGTTGAATTGTATCGAATCCATTTTCGATTTTAAAGCGAACAGTTACCTTATAAAACTTTTTCTTTTTACTTTAATTTAAGTTTAACTCATTAGATTCAGTAATATATTAATTCACATAATATCTTGAATGATGGAGAAGAAGAAAAAGTTATCACACAATCTCTTGATAAAATCTTTTTCTTCACAAGTTGTTTCTATCGCCCATGAAACTACACTTGTCTTTAGAATCATATCCACTACATTCTGTGCGTCTTATAAGAGTTGCACCTTTGCCCATTCATTTTAAAGTATGGTTGCACAAAAATAATAAGAAGAATTCTAATAGAGCGACAACTCTAACATATTGCCGGAATGTCTAATTCAAAAAATACTCAGGTATCTTATATTTAAAGAAGCAACCAAGATGAACATTCTCTCCGAAATATGGCTGCAATCTTTGTCGACTCTTTACATCTTGAGACTCAAGGTTGATTATCCAAAAGACAATATGAAAATAGTTGATGATATCATGGAGAGATATGGGAAGTGGAAAATCCCTATGGAAACGTTTGAATTATATTACTCTGTTAGTTCTGAAGTTTTCCTTCTGATAGACAAGTGGCTTGACATTGCACTTCAGAATGGAGTAAAAATTATCGTGTCCTTACCCTTCCATCATACCCCTTGCCTATTTTCACAATCTTAGCAGCAAAATTTTTGAAGAGAATTGGATCTGAAGTGTTGTACTCTTATGCCTGTTTGTTATCTAATAGTGTTTCGTTATCTCCAAAAGTTGAATATGGCGGAGATGGATGTTTCATTGGATGTGTGGTTTTATTAAGAGAGAAGGTGGAAGTGGCTTTCGTGGAGGATAAGATGCGGGAAGTGAGGACGAAGAAGGGATGCAAATTAGGGTATTGGGTTGATTGGAAGAAATATCTGCTAGTGCTTGATGAGGTGTGGAACAAAGATAACTTGAAATGGGCGAGACTGAAGAACATGTTGGTTGGTGGAACCTAGGGAAGTAAGATTCTACTGACTACTCATTCAGACGTGGTGGCAGAAGAAGAAGTTGGTGTTTCAACTGTGTGCGAATTGGGAGATTAGAGTCAATTAAAAAGTTGCAAATTCTTC
>ZL-0177
ATGGCTGAAATTCTGTTCGGTCTCGCTGCTGAAATCTTGAAAAGCTTGGGTTCTCTTGATATTGAAGAAATAGTATCTATTTACGGGCTAGACGATGAGCTAGACAAGCTTTCTGATATAGCTTCTTCCATCCAAGCCGTACTCATTGATGCAGAAGAGCAGCAGGGGAGTAGCAACCTGGTGAGGAACTGGATAAAAAGGTTTAAGAAAGTGTTTTTTGAAGCTGATGATCTCTTGGATGATGTTATCACTGAAGTTAAGCATCGAAAATTGTTTCATAAGGTAGGCATCTTCTTCTAGAAATCAAATCCTATAATTTATAATTGTAAGATAAGTCATCATCTCAAGGCCATTCGCCGAGACCTAGACATGATTGCAAAAGATAAGGCCACCTTAAACCTAGTTGAAAGGAGGCAACCTTTGCTTCTGGAACCTTATTCAGTCCAATTGAATTTGGATAGAGAAACTTATTCATTTGTGTGTGATGGAGAAGTGATTGGAAGGAGTGATGATAAAAAGAAAATTGCGGATTTTCTTTTGGATTCTAAGGTTGAAGAGAATGTTGTGGTTATATCAATTGTTGGTCTTGGGGGGCTAGGAAAGACCACTCTCACACAATTAATGTGTGTACAATGATAAAATGGTTAAGGAGAATTTTGAAAAAACATTGTGGGTTTGTGTTTCGGATGTATTTGAAATGAAAATGATTGCAGAAAAAATAGTCAAATCTGGGAGAGGGAAGAAGGATAATTACCTTCAACTAGATGCAGTGCAAAACGAGCTTAGGAAAATGCTTAATGGAAAGAAGTATTTGCTAGTGCTCGATGATGTGTGGAATGAAGATCCTTTGAAATGGTCGAGACTGAAGAATATGTTGATTGGTGTAGCCAAGGGAAGTAAGATTTTACTGACTACTCATTCAGATGTGGTGGTGGAAGTTTCAGGAAGTGTTCACCAACATAAATTAGGAGACCTTTCAGAGGAAAAAACATGGACATTGTTTGAAAAAATGGCATTTGGATGTAACAAAGAGAGCAAAAATTCAAATTTGGTGGAAATAGGAAAGGAAATTGTGAGAAAGTGTGGAGCCGTTCCTCTTGCAATAAGGTCTGTAGGAAGCCTACAACACCTCAAAAGAATGTAAGATGAGTGGATATATTTCAAAAACAAAGATTTGTCAAGTATCACACAAGGAGGAAATAATGTAATGGCTATTTTACGATTGAGCTATAATCACCTTCCTCAGAATTTAAAGATATACTTCGAATATTGTTCCCTCTATCCAAAGGATTTCAAAATTGTTAGATTTGATTTGATTACCATGTGGATTGCTCAAGGCTTTATTCAAGCAACTACTAACAACAGAGATAAAGTGGAGGACGTTTCAAATTCATATTTCGTGGATTTGTTAAGAAGGTCATTTTTTCAAAAAACTGAAGAACATGAATCGTTTATGCAATTTTACACAATGCATGATCTTATTCATGATCTCGTAAAAGAATTTGCAGATAGGACTTCTTCAGTATCACTAAAACTGAAGATACAGAAGTCGTACCAGAACAAACTCTCTATGCTTCTTGTTTGTTCCAGATTGATGGTTCATTGGCTTTTCCCAATTCATTCTTTAGGAAACATATGAAGTTGCGTTCATTTATTTTTCTAAATGATCATTCTTCAATCAATGTCCTTAGCAATTCTACTTTAGAGAGAATGATTTCAAGTTTTTCACGCTTGCAAGCTCTACATCTAGGTAATCTGGATATAGAGTTCCTGCCTCAATCTTTTGGTGGACTGAAGCATCTAAGATATCTCTCCGTTTCTTCTGAAAGCATTGTTACTTTACCAATTTCCATCACAAAATTGCATAATCTACAAGTTCTGAAGTTGGATGATTGCAGAGAACTCAAAAATTTGCCAAGAGATATTTGGAGATTGCTGAGCCTTCGACATTTGGTATGTTGAGAGTGTCGCTCATTAACCCGTATTCCACCAGGACTTTGGCAGTTGACAAATCTCATGCATTTAGATTTTGGTGGTTACTCATCCCTGGAAGATATGCCAGTTGGAATTGGTCAATTGACGTCTCTACGGACATTGACAAGTTTTATATTGGGCAAAGAACGTTGCATATCTGGTCAGGCAAGTGATAAGTTGAATGAACTAAAAGGCTTTATTGATCTCAGAATTAGCTTAAACATTAAATTCATGGGACTAGTTCGTGCAATTGCAGAAAGAACACTGATAGGTGTAGTGAAAAGGATGGAGCATCTTCGACGGCTGAGTGTAGAGTTTGAATATGGAAATAAGAAGGATGATGATACTGGTTCGACAGCTGAGTGTAGAGTTTGAATATGGAAATAAGGAGGAGGAGGATACTAGAGATGATATGATCATGCTGGAAGTCCTACAGCCTCACCAAAACATTGAAGGATTGGGAATAAGAAATTATAGAGGTTCAAGGTTTCCAAGTTGGTTGATGGTTGAGAATCTTGACCTTTTGTTGCCCAAGCTTGTTCATCTATATATAAAAGATTTCCATAAATGCCAAAAGCTTCCACCACTATGGACACTGCCTTCTCTCCACAGTCTTGGACTGCAGAATCTTGGCGGACTTGAAGTTTATGATGATAAATTCATGCAACCATCAAAGACTCCTACAGATGAATGCTACTACCTCTATTCCCTAAAACAAATTGAACTGCAAGGAATAACTGAGAAGATATTGACGCAAATTTTTTGCCCACCTCATCTGTAACACCCCGCATTCGGGCAAGAATGAAAACCATTATTTCTATGCGTAGACGATCAAAAAGCCATAAATCCTATGCAAATTTTCCATTTTAAGCAATTATTTAGTGTGGAAAAT
>ZL-0178
CATCATCCTTCTCGTCTTTGCAATTTGAAAGGTTTGTGCCTAGAGTCTGTTGAAGGCCTAGCAACTATGTCAGAGGATGTGTTCAAGAATCTCACGTCGCTCCAATCCTTGTCTATTCGAAGCTGCAAAAATCTGGTCTCTCTATCCACATGTCTAACTCATCTCACTTCCCTCGAGTCTTTATCTATAGCATTTTTCCATGAACTCGACTTGTCCAATAAAGAGGAAATGCAATTTCAAGTCCCAAGGAACTTATCAACTCTTACTCTTTCAGGGCTTGAAAAGCTAAGTCGCTTCCACTTTGGCTCCGATATTTCTCAGCTACATTGAAATCAATGGAAATTTTGAGTTATCGTAACATGGCAACAATTCCAGAATGGATAGGCAATTTCATTGCCCATAATCGGTTGGAGATTTATGATTCCCCTATGTTGACATCCTTGCCAGAAGGCATGCAATCTCTCACAGCATTACAAGTACTATCTATTTCAGCGTGGTCATCAAACCTGACATGATGATGCAAGCAGGAAGTAGGAGAGGACTGGCCTAAGATTGCTCACATCCCAACTGTTGACATACGAAGTATC
>ZL-0179
AAAATGCTTGATGGGAAAAAGTATCTGGTAGTGCTTGATGATGTGCGCAACCAAGATAACTTGAAATGGGCGAGACTGAAGAATATGTTGATCGGTGGAACCAAGGGAAGTAAAATTCTACTGACTACTCGTTCGAACGTGGTAGCAGAAGTTCCAGAAAGTGTTCAGCAACATACATTA
>ZL-0180
AAAATGCTTGATGGGAAAAAGTATCTGGTAGTGCTTGATGATGTGCGCAACCAAGATAACTTGAAATGGGCGAGACTGAAGAATATGTTGATCGGTGGAACCAAGGGAAGTAAAATTCTACTGACTACTCGTTCGAACGTGGTAGCAGAAGTTCCAGAAAGTGTTCAGCAACATACATTA
>ZL-0181
ATGGCTGAAATTCTGTTCGATCTCGCTGCTGAAATCTTGAAAAGCTTGGGTTCTCTTGCTGCTGAAGAAGTAGGATCTATATACAGGCTAGCCGATGAGCTAGACAAGCTTTCTGATACAGTTTCTTCCATCCAAGCCGTACTCATTGATGTAGAGGAGCAGCAGGGAAGTAGAAACCTGGTGAAGGACTGGATAAAAAGGCTTAAGAGAGTGTTCTTTGAAGCTGATGATCTCTTGGATGACGTCGCCATTGAAGTTAAGCATCGAAAATTGTTTAATAAGGTAGGCATCTTCTTCTCAAAATCAAATCCTATAATTTATAACTATAGGATAAGTCATCGTCTCAAGTCTATTCGACGAGACCTAGAACTAATTGCAAATGATAAGGCCTCCTTAAACCTAGTTGAAAGGAGGCAGCAACCCTTGCTTCCACAGCCTTATTCAGTCCAGTTGAATTTGGATAGAGAGACTTATTCATTTGTGCCTGAAGGAGAAGTGATTGGAAGGAGTGATGATAAAAAAAAAATTGTGGATTTTCTTTTGGATTCTAAGGTTGGAGAGAATGTTGTGGTCATATCAATTGTTGGTCTTGGGGGGGCTAGGAAAGACCACTCTGGCACAATGTGTGTACAATGATGAAATGATTAAAAAGAATTTCGATAAAGCATTGTGGGTTTGTGTTTCGGATGTATTTAAAGTAAAAATTGTTGAATCTGGAGGAGGAGAGAAGGCTAATTACCTTCAACTAAATGCAGTGCAGAACGACCTTAGGGAAATGCTTGATGGGAAGAAGTATTTGCTAGTGCTTGATGATGTGTGGAATGAAGATCACTTGAAATGGTTGAACCTGAAGAATATGTTGATCGGTGGAGCCAAAGGAAGTAAGATTTTAGTGACTACTCGTTCAGACATGGTGGCAGAAGTTTCGGGAAGTGTTCATAAACATAAATTAGGAGTCCTTTCAGAGGAAGAAGCATGGACATTGTTTGAAAAAATTGTATTTGAATGTAACAAAGAGCACGAAAATTCGAATTTGGTGAAAATAGGAAAGGAAATTGTGAGAAAGTGTGGAGGAGTTCCTCTTGCAATAAGGACAGTTGGAAGCCTACTGCGCCTGAAAAGAACAGAGGATGAGTGGATGTATTTCAAGAATCAAGATTTGTCAAGCATTACACGAGGAGGAAATGATGTAATGGACATTTTGAGATTGAGCTATAATCACCTTCCTCGGCATTTAAAGATATGCTTCGCATATTGTTCCCTCTATCCAAAATATTTCAAAATTGGTAGATTTGATTTGGTTGATATGTGGATTGCTCAAGGTTTTATTAAAGCAATTTCTAGCAACAGAGATAATTTGGAGGATGTTGCGAATTCATATTTCGTGGATTTGTTAAGAAGGTCATTCTTTCAAGAAGCGGAAGAACATGAATCGTTTATGCAATTTTACAAAATGCATGATCTTATTCATGATCTCGCAAAAGAAGTTGCAAACGGCGAGTTCTTCAGTATCATTGAAGCAGAAGATACAGCGATTGTCCCTGATCAAACTCTCCATGCTTCTTGTTTATTCAAGATTGATGGTTTATCGGCATTTCCCCATTCATTCTATAGAAAGCATATGAAGTTGCGAACAATTATGTATCTAAATAATTATTCAATCAGTGTCATGAGCAATTCAGCTTTTGAAAGAATGCTTTCAAGTTTTGCACGTTTGCGTGTTCTATATGTAGGTCAGTTGGATATAGAGTTTCTGCCTCAATCTTTAGGTGGACTGAAGCATCTGCGATATCTCTCTATTTCTTCTGAAAGCATTGTTACTTTACCAAATACCATAACAAAATTGCATAATCTACAAGTTCTGAAGTTAGATAATTGCAGAAAACTCAAAAATTTGCCAAGAGATATTTGGAGATTGGTGAGCCTTCGACGTTTGGCATGTCGAGGGTGTAGCTCATTAACCCATATTCCCCCAGGACTTTTGCAGTTGACAAGTCTGATGCATTTGGATTTTGATGGTTGCTCCTCCCTGAAAGATATGCTACCTGGAATGGGTCAATTGACATCTCTACGGACGTTGCCAAGTTTTATCATAGGCAAAGAAAGTTTCATATCTGGTGAGGCAATTGACAAGTTGAATGAACTAAAAGGCCTTGTTGATCTCAGAAATAGCTTAAGCATTAAATTAATTGGACGAGTCCGTGCAAATGGACGAAGAACACCGACAGATATAGTGAAAAGGATGAAGCATCTTCGACAGCTGAGTGTACAGTTTAGATATGGATTACTCGGGGATGTTGATACTGGAGCTGATCTGATGATGCTGGAAGCCCTGCAGCCTCACCAAAACATTGAAAGATTGCGAATATAAAATTATAGTGGGTCAAGGTTTCCAAGTTGGTTGATGGTTGATAATCTTGGCCTTTTGCTGCCCAACCTTGCTCATCTACACATAGAAGATTGCAATAAATGCCAAAAGCTTCCACCGCTATGGAAACTGCCTTCTCTCCAAAGTCTTAAACTATGGAATCTCGACGGACTTGAAGGTTATGATGATAAATTCATGCAACCGTCAAAGACTCATGAACGCTACTGCTTCTCTTCCCTAAAACAACTTGAATTGCAACGAATAAGTGAGAAGATATTGAAGCAAATTCTTTGCCCACCTCCTCATCATCCTTCTCCTCTTTGTAATTTGAAACATTTGAGTCTATATTCTGTTGAAGGCCTAGCAACTATGCCAGAGGATGTGTTCAAGAATCTTACGTCGCTCCAATCTTTGATTATCCGAGATTGCAAGAATCTGGTCTCCCTATCGACAAATCTAACTCATCTCACTTCCCTTTATGATTTATATATATCAAATTGCCCTCTGCTTGACTTGTCCGTAGACGAAGAGGCAATGCATTTTGAAGTATGGGGGAACTTATCAACTCTCACTCTTCGGGGGCTTGACAAGCTAATGTCTCTTCCACTGTGGCTCCGACATTTCTCAACTACTTTGAAATCAATACATATTCATGGATGTCCTAAATTGGCAACAATTCCAAAATGGATAGGCGACCTCATTGCCCTTAATTTGTTGGCAATTTATGATTCCCTTATGTTGACATCCTTGCCAGAAGGCATGAGATCTCTCACAGCATTGCAAACGCTATACATAGCACTGTGT
>ZL-0182
TTGCAGATCATGGCTGAAATTCTGTACAATCTTGCTGCTGAAATCTTGAAAAGTTTGGGTTCTCTTGCTGCTGAAGAAGTAGGATCTATTTACGGACTAGCCGATGAGCTTCACAAGTTTTCTACTACAGTTTCTTCCATCCAAGCCGTACTCATTGATGCGGAGGAGCAACAAGGGAGTAGCAACCAGTTGAAGGACTCGATAGCCAGGCTTAAGAAAGTGTTCTTTGAAGCTGATGATCTCTTGGATGATGTCGCCACTGAAGTTGAGCATCGAAAATTGTTCAATAAGGTAGGAATCTTCTTCTCAAAATCAAATCCAGTGATTTTTAATCGTAAGATAAGTTATCGTCTCAAGGCCATTCGGAGAGACCTAGATGTAATCGCAAAAGATAGGGCCTCCTTAAACCTAGTTGAAAGGAGGCAGCAACCTTTGCTTCGAGAGCCTTACTCATTCCAATTGAATTTGGATAGAGAGACTTATTCATCTGAGCCTGACGGAGAAGTGATTGGAAGGAATGATGATAAAAAGAAAATTGTGGATTTTCTTTTGGATTCTGAGTTTGAAGAGAATGTTGTGGTCATATCAATTATCGGTCCTGGGGGGCTAGGAAAGACCACTCTCGCACAATGTGTGTACAATGATGAAATTATCAAAAAGAACTTCGACAAAGCATTGTGGGTTTGTGTTTCGGACGTATTTGAAGTGAAAATGATTGCAGAAAAAATCATTGAATCTGGGGGAGGGAAGAAGGATAATTACCTTCAACTAGATGCAGTGCAAAAAGAGCTTCGGAAAATGCTTGAAGGGAAGTATTTGCTAGTGCTCGATGATGTGTGGAACGAAGATCCCTTGAGATGGTCGAACCTGAAGAATATGTTGACCGGTGGAGCCAAGGGAAGTAAGATTTTAGTGACTACTCGTTCAGACATGGTGGCAGAAGTTTCAGGAAGTGTTCATAAACATAAATTAGGAGACCTTTCAGAGGAAGAAGCATGGAAATTGTTTGAAAAAATTGCATTTGAATGTAACAAAGAGCACGATAATTCAAATTTGGTGGAAATAGGAAAGGAAATTGTGAAAAAGTGTGGAGGAGTTCCTCTTGCAATAAGGTTAGTAGGAAGCCTACTGCGCGTCAAAAGAACAGAGGATGAGTGGATGTATTTCAGGAATCAAGATTTGTCAAATATCACACAAGGAGGAAATGATCTAACGGCCATTTTGAGATTGAGCTATCATTACCTTCCTCGGCATTTAAAGATATGCTTCGCATATTGTTCCCTCTTTCCCAAGGATTCCGAAATTCAAAGATTTGATTTGGTTGATATGTGGATTGCGCAAGGCTTTATTCAATCAAGTAATAGCAACAGAGATAATGTAGAGGATGTAGCAAATTCATATTTCGTGGATTTGTTAAGAAGGTCATTCTTTCAAGAATCGTTTATGCAATTTCACAAAATGCACGATCTTATTCATGATCTCGCAAAAGAAGTTGCAGATAGCGAGTTCTTCAGTATCGTTAAAGCAGAAGATACCAAGATTGTCCCTGATCAAACTCTCCATGCTTCTTTTTTATTCAAGATTGATGGTTCATTGACATTTCCCAATTCATTCTATAGGAAGCATATGAAGTTGCGTACATTTATTTACCTAAATGATTCTCCAGGCAGTGTCATGAGCAATTTAAATTTAGCGAGAATGATTTCAAGTTTTTCACGCTTGCGCGTCCTACATCTAGGTCAGCTGGATATAGTGTTTCTACCTCAATCTTTAGGTGGACTGAAGCATCTAAGATATCTCTCTATTTCTTCTAACAGTATTGTTACTTTACCAAATACCATAACAAAATTGCATAATCTACAAATTCTAAAGTTGTTTAGTTGCAGTATACTCCAAAATTTGCCGAGAGATATTTGGAGATTGGTGAGCCTTCGACGTTTGGCATGTCAATGGTGCGACTCAATAACCCATATTCCCCCAGGAATTTTCCAGTTGACAAGTCTCATGCATTTGGAATTTCATCATTGCACAGCCCTGAAAGATATGCCACCTGGAATTGGTCAACTGACGTCTCTACGGACGTTGCCAAGTTTTATCGTAGGCAAAGAAAGTTGCATATCTGGTCAGGCAAGTGACAGGTTGAACGAACTAAATGGCCTTGTTGATCTCAGAAATAGCTTAAGCATTAAATTCATGGGACGTATCCGTGCAATTGGAGAAAGAACACCAACAGGTGTAGTGAAAAGGATGAAGCATCTTCGACAGCTGAGTGTAGAGTTTGAATATGGAAATCATGGGGATGTATCTGATCTGATGATGTTGGAAACCCTGCAGCCTCACCAAAACATTAAAGGATTGGGAATAAAAAATTACAGTGGGTCAAGGTTTCCAAGTTGGTTGATGGATGAGAATCTTGGCTTTTTGTTGCCCAAGCTTGTTCATCTATGTATAGAAGATTGCCATAAAATCCAAAATCTTCCACAGCTATGGAAACTGCCTTTTCTCCAAAGTCTTGCACTACGGAATCTCAATGGACTCTATGGTTATGATGATAAATTCATGCAACCATCAAAGACTCCTACAGATGAACGCTACTACTTCTCTTCCCTAAAACAACTTGAACTGCAAAGAATAAGTGAGAAGACATTGAAGCAAATTCTTTGCCCACCTCCTCATCATCCTTCTCCTCTTCGCAACTTGAAAAAGTTGACTCTAGTTTCTGTTGAAAGGCTAGCAACTATGCCAGAGGATGTGTTCAAGAATCTCACGTCGCTCCAATCTTTGTCTATCCGAAGTTGCGGAGATCTGGTCTATCTATCCACATGTCTAATTCATCTCACTTCTCTGGAGACTTTATCTATAGCATTTTGCCCTGATCTCGACTTGTCCAATGAAGAGGGAATGCAATTTCAAGTCCCGGGGAACTTATCAACTCTCACTCTTTTCGGGCTTGACAAGTTAATGTCGCTTCCACTATGGCTCCGACATTTCTTAGCTTCTTTGAAATCAATAGACATTATGTCATGTGCTAAATTCACAACAATTCCGGAATGGATAGGCGACCTCATTGCCCTTAATCGGTTGGCGATTATTGGTTCTCCTATGTTGACATCCTTGCCAGAAGGCATGAGATCTCTCACTGCATTGCAAAGACTAAATATTTCATGGTGTTCATCAATCCTGAAGCAAAGATGCAAGAAGGAAGTAGGAGAGGACTGGCCTAAGATTGCTCACATCCCATCTGTTGACATAGGAGGTAATTATCCTTTTACATTTTGTTGTGATTCATAATTAGTATGAAAAAAAAAAGTAAATGGAAAGAGTAGTATTTAGCAATTGAAAATTGGAAATTAATAATTAGTAATTAGTGATTCGTAATTGAAAATTAATTAGTAATTTGTTTTCTTGAATGTTATAAGCTTCATAATTTGTTTGTTAATTGATTTTACTTTTTTATTAAATGAACATATTAATAGAATTAGTGTTTAATATGAACATAAGAGCCCATTTGGATTGCTATTACAAAACCGCTTATTTGAGAAGTACTTTTATGAAATAGCTTTTTAAAAAAGTGCTTTTGTTAAAAAGCAATTTGTATTTAGTAAATTAATTTGAAAAGTGTTTTTGATAAACAGATTGTGTTTGGATAATCTTTTTCAAGAAGTGCTTTTTTGAAACAAATGACCAAAAAAAACATGTATCAATAGACTTTTATTACTAAAATCGATTTATAGAGAAAATTTAGTTTAAATATCTATTTTTACATTTTTAATTAAAATTTTATATTTATTTAATTAAAAAGTATGTGCTCTAAAATTTTCACTCAATATTTATATACATAAATATATTAAAAAATATTAAATAATGATATATTACTTAAATAATTTAAATATTTCTTAAAAAATCAAATAAAAATGAATATAAAAATTATTCCATAAATTAAATCACTACGTATGAAAATATCAACGATAAAAACAATTATTCATTCCTACATCACAAAAATTTTCAGCGATCTAATTCCTAGTTTTATCACGCAATGTCTCAATACTAGTAGAAGATCTGTCTTGTAGTTCTGAAGGTATACTAGAAGGCTCATCTCCTTCTTCGATCTCTGTAATGATGTCTTCGTTAGCATAATAGTTAAAGTTTTTATCAGTAGTAGAGCATTGTCATATTAAATATTCAAAAAAAAAATTACAAGTATTGCCAAAATATCATTTAATCTTGTAACGTGATTCATATGTCATTTGTTATCATTAATAATAAAAAATAAAAAGTTATATATATTCTTCGGTCATCATTATCACTGATATTTTCAAGTTTATTTAAGAAAAATGAGTAAAAATAAAATAACAATAATATATAAATCATAAAATAAAGTAAAGAATTATGATGTATATATGAAGTAGCAAATTTTTAAAATAAAAAATTAAAGAATTGTGTGTGCGTGCGCACGCATGTAATAGGGATATTTTTGTCATAAAAAATAATTTTTTACTTTTATGTTTTTTGAAAAGCAAAAATTTTTTGCTTCTACTTTTTCTTAAACACACTTTTGCAAGTTATCAAATATCCTTCTTTTCAAAATAAGTGTTTTTTTTTTTTTGGGAAATAAGCAATCCCAAACAGGAACTAAGTCTTGAATTACTAAGCTTAAACTACCAAACTACTCTTAAGACTCCACTGTGTTTGGATGGTGGTTTGTCATGGTTTAATAATGTACGGTATAGTATGGTATGGTACTGTATAGTATAGTACAATACAATGTTTGGATACATTGTATCGTTCACTATTGTTTAATAACAGTTTTTTTGTTTGGTTTGATGGCATGGTACTGCATCATAACAGGTAAGTTTATTAAAATACCCCTAATTATTATAAATTTTAAATTTATCGATAATTATTAATAAAATAATTTTTTTTCTACAAATTTATCATAAATCATGTCTTTACAGAGAATAGTAAAGTAGGATACACAATCTGTACAAAGAATACAATATTTGATGTTAAACTAGGTAGATTTAGTGAAGCTTTACGCCCGTTTCAAAATAATCTTAGAAAATCT
>ZL-0183
ATTCCGTAGAGAAGTACAATTAACCATGTTGATCCGCTCGATAGAAGGGAGGTTGTCCATCCCTGTAACGTCAACCAACTTCTTGCAATTTGCGATTTCAAAAGTCCAAAATCTTTCTAAATTTGATACTGATGGAAGTGTTTGAAGATTCTCGCAGTCATTCAAACACAAATATTCAATCAATCGTAACTTAGAAAAATCAAAAGGTAGACAGCGGAAACTGTTGCCACTCAAATTTAGATATATCAAGGAGGACAAACTTCCGATATCCCTAGGAATATCACCCTCGGAGAAACCACAATATGTAAGGATTAAAGACGAAATAGAAGTTGACAATGATTCCACGCGATGAACTCTTTTTCGAGAAATGGTACTCCTTTTGGCCTCTACATTTCGACTTCCCAATTCCAAAGTTACGAGACCTCTTAGCATTTCTACTGATTCAGGCAAATGTACTATACCTGTATTACTTGCAAGAAGAGATGTAAGATCTTGCATTTTTCCAACGTCAACTGGCAATGTTTGTAATGATGAACACCAACGAATGCCTAAGGATCGAAGGGATTTGAGATGGCATATGCTGCTTGGAAGATTCGTAAGCTTTTTGCAACCAAAAAAATCCAGATCGATTAGTCTGTTCAAATTTCCAATTGATTCATGGATCTCTAGTAGGCTTGAGCAACCACGAAGCCACAAAGTCTCAAGACGTCGCGACCCTTTGAAGTTTGGACTTCTTACGAGGCGCTTGCTATCAGAGAGATCCAGCTTCTTCAAACTTTTAAAACACTAAAAGTAAAACCAAATAGAGTTATAAGTTAGATTACCTTTCACTTAATTGTTGCAATAATGAGTTAACGGTAAAAAACACACCTAATTAAGTATCCTAGTTTTTCGAGTTTCATACTTGAACTATAAGGTGTGGATGTTTCCTACCTAACTAAAACACACCTTAACTATCAGTTGTTCCCTTTTCGCACCTGAATGCCACCATCATTCAAGTGGAAATAGGAATAGCTGATAGTTGACATGTGCTTCGATAAATAGTTGGTGACAGTACAGGTAAAAAAACTCACACACCTTATAGTTCAAGTATGAAACTCTAAAAATCGGGATTCTTTAGGTGTGTTTTTGACTCTTCACTCTTGCAATTAAAGTATAAAAGAAATTGTAAACTTATAAGCAAACAAAACCTGCAAATTCACACCAAATTCTTGGATATTACTCCCTTGCATTTTTAGAATTACAAGTTTCTCCGCTGGAAAATGTGATGGTATGCATTTTAAAGGACATTTTTGCCAAGACAACCATCTGAGCTCCTTCGACAGAAGCTCGAAATCTCCATTAATATGTAATTCATCGATTTAAAGCACCCTCAGATTTTTCATTTTCTTAAATGTCTTGGTGCTCAGGTTCGCGTCCTTTAATGCCCCCGGGTCTACCATCAGTACTTCTACCTTTTCGGTACCCTGTAGTTTCAGTAAAAAGAAAAAGTGTATCTCATGCCTAATTTTGATTGAGCAAGACTAATTGAAAAAAAAAAAAAAAAAAAGTATAAACAAGATATAAAGATAAATAATTACCGAATTTATTTCCTTGTAGAACATCGCGGACTTCTTGAGGTTTGAACAATCTACTCCGTTTTCCAAAGTCTCGAGGTGATTCCATGCGAACGATTTCTCTTCCCATATCCCTCACTAGATCATGCATCACAAGATAACGCCAATCCCTTTGGAGCAAGTTCCTTTGGACTAACGTTGAAATTGCACTTTCAGAATGAAAACCACATGCATTTAATGTTTTGGTAACTTCATCCTCGAAAAATCCATGGAAGGCGCATGCGATATCAAGGAAAACACTCTGAGTATCACAATCAAGTCCATCGAAGCTTATCTTTAGAATCCTTTGAATATCACAATGAGGACTTGCTCTTAGTTTTTTGAACTCGTATCTCCATTCTTCTACGGATCTCCCTTGCAAATGTGACCCCAATGTCACAAGAGCTAATGGTAGACCACCTGAATATTTGATTACTTCTTGTGACAGATCAACATATTCTTTTGGTGGGGAAAGAGTGTTAAAAGCATGACAGTAAAAAAGTTGTTGAGCTTCATCGTAATTTAAAAGTTTGGCCTTATATCTCTCAGTTTCTCTAAGCTGACATAGCAAATGCTTGTCTCGGGTTGTAATAACTATTAAACTGCCAAAGCCAAACCAACTTCTCTCTCTTGTTAAGGATTCTAATTGTCTCATATGATCCACGTCATCAAGAATAATCAGAACCTTCTTCGACCCAAGTCTTGCTTTGATTAGATTGATGCCTTCAGCAACACTGCTAACTTTGACGTCCTTAGTTTTGAGAATTTGATTTAGTAGTTTTTCTTGTAACTTGACTAGACCGAACGCTTCAGCTTCAGATCTAACGTCTGAAAGGAAGCAACAACTATCAAACTGTCGAAATATTTGATTGTAGATAGCTTTTGCCAGAGTTGTTTTCCCTATTCCGCCAACGCCATATATACCAACCATGCAAACTTCTATATCTACAGATACACTTTGAAGTAACAACTCTATATCTTCGACACGAGAATCTAGTCCAACAGGGTGCCAAGCAACATCTAGAGGTGTCTGGTTGACCTCTTGTAAGACTTGTTTTACAATACTTTCAATAAATTTTGATTCATGCCTGCATTTTTTCGTCCACAAAAACAGAAGTTACAAGAAAATACTAGTAAATAAGCACTATATGTCAGTTTGATCAGCTTATAGATATTACCCGTCAGCAACATTTTGCAAATCCCATCCAGATAAATTTGCAGCTTCAGTAAGTGCATCTGTCCATTTGTCCATTCTCTGAACTCCAAATGATCGTTCCTTCAGCGCGACCAATGCTTCGCCGAAGCATCCAGTTTGCTTGCGCACTTGAGAAGGGTGAACGTCATAGAAAACAGGCAAAACTAACTGCTTTAACTTGTGTCTGCATTCGAGAATTTTGACAAGTTCATCAAGACACCAACTAGACGATGCATAGTTTTTCGAGAAAACAACAATGGATACTCTAGAAACTTCAATGGCCTTCTCAAGTTCCATTGAAATCACCTCGCCCTTTCTCAATTCCTCATCGTCTATGAAGGTATTAATTCCGACTTGACACAATCTGGAATAAAGATGACCGGTGAAGGTTTTTCGAGTATCTTCACCTCTAAAACTCAGAAAAACATCATAAGAAAAGTGTAAAGAAGCACT
>ZL-0184
ATGAGGAATTGCTCTTACTTGAGCCCCTCTTAGTTTATTGGATTCGTATATCCATTCTTCTACGGATCTCCCTTGCAAACGTGACCCCAATGTCACAAGAGCTAATGGCAACCCACCTGAATATTCGATTATGTCTTGTGCCAAATTAACATAATCATGTGATGGAAAAGGAGTTTGTAAAGCATGCCAGCTGAAAAGTTGCATAGCTTCATTGTAATTTAAAATCTTGGTCTCATATCTTTCATTTGCTCCAAGCCCACTTAGCAAATGTTTGTTTCGGGTTGTAATAATTATTAAACTTCCCGACCCAAACCAACTTCTTTCTCTTGCTTACGATTCTAATTGGCTTTTATGATCAACACCATCAAGAACAATTAGAACCTTCTTCGACCCAAGTCTTGCTTTGATTAGATTGATGCCTTCAGCAACACTGTCAACTTCGAAGTCCTTACTTTTGAGGATTTGATGTAGTAGTTTCTCTTGTACCTTGTCTAGACCCAATTCTTCGACTTTTGATACAACATCTGAAAGGAACAACTACTATCGAACTGTTGAAATATTCGATTGAAGACAGCTTTTGCCAAAGTTGTTTTTCCAATTCCACCAACGCCATGTATACCGACCATGCGAACTCCATGTTCACATCCACTTTGCAGTAAAAACTCTATATCTTCGATACGAGAATCTAATCCAATTGGGTAACCAGCAACATCTAGAGGTTTCTGGTTGACCTCTTTCAGAACTTGTTTTATAGTACTTTCAATACATTTTGATTCATGCCTACAGTTTTTTAGCAACAAGAGAAGTTAGAAAACAAAACAATACTTTGATATTTTGCGAATAAAAATTAAATAGTTGAATCAAGAAGTCCATCAGTACCCGCCAGCAACATTTTGCGAATCCCATCCAGATAAATTTGCAGCTTCAGTTAGTGCAGCTCTCCATTTCCCCACTCTTTCAGCTGTGAATGATCGTTCCTTGAGCATAGCAAAAGCTTTACCAAATTCCCCAGTTTGCCTTCGCACATGAGAAGGATCAACATCATAGAAAATAGGCAAAACTATCTGCTTTAACTTGTCTTTACATTCGAGATTTTTGACAAGTTCACCAAGACACCAACTAGATGATGCATAACTTTTTGAGAAAACAATAACAGAAATCCTAGACTCTTCAATTGCTTTCTCAAGTTTGGTTGAAATGACATCGCCTTTTCTCAGTTCCTCATCATCTATGAAGGTTTTAACTCCGACATGGCACAATCGGGTGTAAAGATGACCAGTAAAGTTATTGCGTGTATCTTCACCTCTCAAACTCAGAAAGACATCGTA
>ZL-0185
ATTGAAGAAGAGAAGTACAACCAAGATAAAGAAAAAGGATTTACTGACATTATTTCCTTGTAGAACATCACAGACTTCTTCAGGGATGAACAACCTGCTCCGTTTTCCAGGGTATTGAGCTGATTCCAAGCGAACAATTTCTCTTCCCGTATCCCGCACTAGATCATGCATCACCAAACAAAGCCCATCCCTTTGGAGCAAGTTCCTTTGAACTAAAGTTGCAATTTCACTTTCAGTATGAAAGCGACATGCATTTAATATTCTGGTAACGTCATACTCAGATAACCCATGGAAGGCACACGCAATATCAAGGAAAACATTCTTTGTGTCATGCGGAAGTCCATCAAAGCTTGTCTTGAGAATGCTTTGGATATCATCATGAGGAATTTCAGTTAGTTTCTTGAATTCGGATGTCCATTCTTTAATGGATCTCCCTCGCAAATGTGACCCCAATGTCACAAGAGCTAATGGTAGCCCACCTGAATATTTGATTATGCGATGTGCCAAATCAACTTAATTTTGTGGTGGCAAAGGAATGTTTTCAAAAGCATGCCTATAAAAAAGTGACTCAGCTTCATCATCATTTAATAGTCTGGCTTCATATCTCTCTTTTTCTCCAAGCTGATTTAGCATTTGCTTGTCTCGGGTAGTAATGATTATTAAACTACCCAAACCAAACCAACTTCTTTCTCTTGCTAAGGCTTCTAGTTGTTTTTCAGAGTCCACATCATCAAGAACAATTAGAACCTTCTTTGACCCGAGTCTTGATTTGGTTAGACTGATGCCTTCAGGAACATTATTAACTTTGAAGTCCTCAGTTTTGAGCAGTATATTGACAAGTTTCTCTTGTACCTTGTCTAGTCCAAAAATTTTATCTTGTGATCTAACATCTGAAAGGAAGCAACTACCATCAAAGTGTACATTTCGAAACAATCGATTGTAGATATCTTTTGCTAGAGTTGTTTTACCAATTCCACCAAGTCCATATATACCAATCATGCGAACTTCATTTTCACATTCACTTTGCCGTAATGACTCCATTATATCTTTGGCATAAGAATCTAATCCAACTGGGTAAGAAGCAACATGTAGAGGTGTATGGTTCACCTCTTTTTTGACATCTTTCATAATAAGCTCAATAAATTTTGGTTCATCCCT
>ZL-0186
TCGCAATTCGCTTCCAGATAAATTTGCAACTTCAGTAAGTGCAGCTGCCCATTCCTCCATTACTTCAGCCTCATATCGTTCCTTGAGTTTATCAAATTCTTTACCGAATTCCCCAGTTTGCTTCCGAACTTCATTAGGAAGAACATCATAGAAAATAGGCATAACTCTCTGCTTTAAGAATATTTTGCATTGAAGAATTTTTAACTAATTCTTGGAGACACCAACTAGATGAAGCATATTTTGTCGACAGAACAACAATGGAAATATTTGACTTCTCAATTCCTCCCTCTAATGCAGTTGAAATGACATCACCCTTCCTCAAACTCTTATCGTCTTTGAAGATTTGAAATCCATCTCTACGCAATCTGTCATAAAGGTGACCTGTGAATGTACATCGGGTGTCTTTACCGCTAAAACTCAGGAAAACATCATA
>ZL-0187
CCGTAGAGAAGTACAATTAACCATGTTGATCCGCTCGATAGAAGGGAGGTTGTCCATCCCTGTAACGTCAACCAACTTCTTGCAATTTGCGATTTCAAAAGTCCAAAATCTTTCTAAATTTGATACTGATGGAAGTGTTTGAAGATTCTCGCAGTCATTCAAACACAAATATTCAATCAATCGTAACTTAGAAAAATCAAAAGGTAGACAGCGGAAACTGTTGCCACTCAAATTTAGATATATCAAGGAGGACAAACTTCCGATATCCCTAGGAATATCACCCTCGGAGAAACCACAATATGTAAGGATTAAAGACGAAATAGAAGTTGACAATGATTCCACGCGATGAACTCTTTTTCGAGAAATGGTACTCCTTTTGGCCTCTACATTTCGACTTCCCAATTCCAAAGTTACGAGACCTCTTAGCATTTCTACTGATTCAGGCAAATGTACTATACCTGTATTACTTGCAAGAAGAGATGTAAGATCTTGCATTTTTCCAACGTCAACTGGCAATGTTTGTAATGATGAACACCAACGAATGCCTAAGGATCGAAGGGATTTGAGATGGCATATGCTGCTTGGAAGATTCGTAAGCTTTTTGCAACCAAAAAAATCCAGATCGATTAGTCTGTTCAAATTTCCAATTGATTCATGGATCTCTAGTAGGCTTGAGCAACCACGAAGCCACAAAGTCTCAAGACGTCGCGACCCTTTGAAGTTTGGACTTCTTACGAGGCGCTTGCTATCAGAGAGATCCAGCTTCTTCAAACTTTTAAAACACTAAAAGTAAAACCAAATAGAGTTATAAGTTAGATTACCTTTCACTTAATTGTTGCAATAATGAGTTAACGGTAAAAAACACACCTAATTAAGTATCCTAGTTTTTCGAGTTTCATACTTGAACTATAAGGTGTGGATGTTTCCTACCTAACTAAAACACACCTTAACTATCAGTTGTTCCCTTTTCGCACCTGAATGCCACCATCATTCAAGTGGAAATAGGAATAGCTGATAGTTGACATGTGCTTCGATAAATAGTTGGTGACAGTACAGGTAAAAAAACTCACACACCTTATAGTTCAAGTATGAAACTCTAAAAATCGGGATTCTTTAGGTGTGTTTTTGACTCTTCACTCTTGCAATTAAAGTATAAAAGAAATTGTAAACTTATAAGCAAACAAAACCTGCAAATTCACACCAAATTCTTGGATATTACTCCCTTGCATTTTTAGAATTACAAGTTTCTCCGCTGGAAAATGTGATGGTATGCATTTTAAAGGACATTTTTGCCAAGACAACCATCTGAGCTCCTTCGACAGAAGCTCGAAATCTCCATTAATATGTAATTCATCGATTTAAAGCACCCTCAGATTTTTCATTTTCTTAAATGTCTTGGTGCTCAGGTTCGCGTCCTTTAATGCCCCCGGGTCTACCATCAGTACTTCTACCTTTTCGGTACCCTGTAGTTTCAGTAAAAAGAAAAAGTGTATCTCATGCCTAATTTTGATTGAGCAAGACTAATTGAAAAAAAAAAAAAAAAAATATAACCAAGAAATAAAGATAAATAATTACCGAATTTATTTCCTTGTAGAACATCGCGGACTTCTTGAGGTTTGAACAATCTACTCCGTTTTCCAAAGTCTCGAGGTGATTCCATGCGAACGATTTCTCTTCCCATATCCCTCACTAGATCATGCATCACAAGATAACGCCAATCCCTTTGGAGCAAGTTCCTTTGGACTAACGTTGAAATTGCACTTTCAGAATGAAAACCACATGCATTTAATGTTTTGGTAACTTCATCCTCGAAAAATCCATGGAAGGCGCATGCGATATCAAGGAAAACACTCTGAGTATCACAATCAAGTCCATCGAAGCTTATCTTTAGAATCCTTTGAATATCACAATGAGGACTTGCTCTTAGTTTTTTGAACTCGTATCTCCATTCTTCTACGGATCTCCCTTGCAAATGTGACCCCAATGTCACAAGAGCTAATGGTAGACCACCTGAATATTTGATTACTTCTTGTGACAGATCAACATATTCTTTTGGTGGGGAAAGAGGGTTAAAAGCATGACAGTAAAAAAGTTGTTGAGCTTCATCGTAATTTAAAAGTTTGGCCTTATATCTCTCAGTTTCTCTAAGCTGACATAGCAAATGCTTGTCTCGGGTTGTAATAACTATTAAACTGCCAAAGCCAAACCAACTTCTCTCTCTTGTTAAGGATTCTAATTGTCTCATATGATCCACGTCATCAAGAATAATCAGAACCTTCTTCGACCCAAGTCTTGCTTTGATTAGATTGATGCCTTCAGCAACACTGCTAACTTTGACGTCCTTAGTTTTGAGAATTTGATTTAGTAGTTTTTCTTGTAACTTGACTAGACCGAACGCTTCAGCTTCAGATCTAACGTCTGAAAGGAAGCAACAACTATCAAACTGTCGAAATATTTGATTGTAGATAGCTTTTGCCAGAGTTGTTTTCCCTATTCCGCCAACGCCATATATACCAACCATGCAAACTTCTATATCTACAGATACACTTTGAAGTAACAACTCTATATCTTCGACACGAGAATCTAGTCCAACAGGGTGCCAAGCAACATCTAGAGGTGTCTGGTTGACCTCTTGTAAGACTTGTTTTACAATACTTTCAATAAATTTTGATTCATGCCTGCATTTTTTCGTCCACAAAAACAGAAGTTACAAGAAAATACTAGTAAATAAGCACTATATGTCAGTTTGATCAGCTTATAGATATTACCCGTCAGCAACATTTTGCAAATCCCATCCAGATAAATTTGCAGCTTCAGTAAGTGCATCTGTCCATTTGTCCATTCTCTGAACTCCAAATGATCGTTCCTTCAGCGCGACCAATGCTTCGCCGAAGCATCCAGTTTGCTTGCGCACTTGAGAAGGGTGAACGTCATAGAAAACAGGCAAAACTAACTGCTTTAACTTGTGTCTGCATTCGAGAATTTTGACAAGTTCATCAAGACACCAACTAGACGATGCATAGTTTTTCGAGAAAACAACAATGGATACTCTAGAAACTTCAATGGCCTTCTCAAGTTCCATTGAAATCACCTCGCCCTTTCTCAATTCCTCATCGTCTATGAAGGTATTAATTCCGACTTGACACAATCTGGAATAAAGATGACCGGTGAAGGTTTTTCGAGTATCTTCACCTCTAAAACTCAGAAAGACATCATAAGAAAAGTGTAAAGAAGCACT
>ZL-0188
CCATTCTTCTATGGATCTCCCTTGCAAACGTAGCCCCAATGTCACAAGAGCTAATGGCAGCCCACCTGAATATTCGATTATGTCTTGTGCCAAATTAACATAGTTATGTGATGGAAAAGGACTTTGTAAAGCATGCCAGCTAAAAGTTGCACAGCTTCATTGTAATTTAAAATCTGGGTCTCATATCTTTCATTTGCTCCAAGTCCACTTAGCAAATGTTTGTTTCGGGTTGTAATAATTATTAAACTTCCCGAGCCAAACCAACTTCTTTCTCTTGCTAACGATTCTAATTGGCTTTTATGATCAACATCATCAAGAACAATTAGAACCTTCTTCGACCCAAGTCTTGCTTTGATTAGATTGAGGATTTGATGTAGTAGTTTCTCTTGTACCTTGACTAGACCCAATTCTTTAACTTTTGATCCAACATCTGAAAGGAAGCAACTACTATCAAACTGTTGAAATAGTCGATTGAAGACAGATTTTGCCAAAGTTGTTTTTCCAATTCCACCAATGCCATGTATACCATCCACTTTGCAGTAAAAACTCTATATCTTCAATACGAGAATCTAATCCAATTGGGTAACGAGCAACATCTAGAGGTGTCTGGTTAACCTCTTGCAGAACTTGTTTTATAATACTTTCAATACATTTTGACTCATGCCTACAGTTTTTTAGCAACAAGAGAAGTTAGAAAACAAAACAATACTTTGATATTTTGCGAATAAAAATTAAATAGTTGAATCAAGAAGTCGATCAGTACCCGCCAGCAACATTTTGCGAATCCCATCCAGATAAATTTGCAGCTTCAGTTAGTGCAGCTCTCCATTTCTCCACTCTTTCAGCTGTGAATGATCGTTCCTTGAGCATAGCGAAAGTTTTACCAAATTCCCCAGTTTGTCTTCGCACATGAGAAGGATCAACATCATAGAAAATAGGCAAAACTATTTGCTTTAACTTGTCTTTACATTCGAGAATTTTGACAAGTTCACCAAGACACCAACTAGACGATGCATAACTTTTTGAGAAAACAATAATAGAAATCCTAGACTCTTCAATTGCTTTCTCAAGTTTGGTTGAAATGACGTCTCCTTTTCTCAATTCCTCATCATCTATGAAGGTTTTAAATCCGACATGGCACAATCGGGTGTAAAGATGACCAGAGAAGTTATTGCGTGTATCTTCACCTCTAAAACTCAGAAAGACATCGTA
>ZL-0189
ATTGAAGAAGAGAAGTACAACCAAGATAAAGAAAAAGGATTTACTGACATTATTTCCTTGTAGAACATCACAGACTTCTTCAGGGATGAACAACCTGCTCCGTTTTCCAGGGTATTGAGCTGATTCCAAGCGAACAATTTCTCTTCCCATATCCCGCACTAGATCATGCATCACCAAACAAAGCCCATCCCTTTGGAGCAAGTTCCTTTGAACTAAAGTTGCAATTTCACTTTCAGTATGAAAGCGACATGCATTTAATATTCTGGTAACGTCATACTCAGATAACCCATGGAAGGCACACGCAATATCAAGGAAAACATTCTTTGTGTCATGCGGAAGTCCATCAAAGCTTGTCTTGAGAATGCTTTGGATATCATCATGAGGAATTTCAGTTAGTTTCTTGAATTCGGATGTCCATTCTTTAATGGATCTCCCTCGCAAATGTGACCCCAATGTCACAAGAGCTAATGGTAGCCCACCTGAATATTTGATTATGCGATGTGCCAAATCAACTTAATTTTGTGGTGGCAAAGGAATGTTTTCAAAAGCATGCCTATAAAAAAGTGACTCAGCTTCATCATCATTTAATAGTTTGGCTTCATATCTCTCTTTTTCTCCAAGCTGATTTAGCATTTGCTTGTCTCGGGTAGTAATGATTATTAAACTACCCAAACCAAACCAACTTCTTTCTCTTGCTAAGGCTTCTAGTTGTTTTTCAGAGTCCACATCATCAAGAACAATCAGAACCTTCTTTGACCCGAGTCTTGATTTGATTAGACTGATGCCTTCAGGAACATTATTAACTTTGAAGTCCTCAGTTTTGAGCAGTATATTGACAAGTTTCTCTTGTACCTTGTCTAGTCCAAAAATTTTATCTTGTAATCTAACATCTGAAAGGAAGCAACTACCATCAAAGTGTACATTTCGAAACAATCGATTGTAGATATCTTTTGCTAGAGTTGTTTTACCAATTCCACCAAGTCCATATATACCAATCATGCGAACTTCATTTTCACATTCACTTTGCCGTAATGACTCCATTATATCTTTGGCATGAGAATCTAATCCAACTGGGTAAGAAGCAACATGTAGAGGTGTATGGTTCACCTCTTTTTTGACATCTTTCATAATAAGCTCAATAAATTTTGGTTCATCCCTACGTCCAATTTTTAGCAAAAACAAAAGTTAAAAGAAAAAAACAAGTAAATAAAACTTTTAACATTTGAAAATATTTAATTTGATGAAAAAATTTCCTCGTAATAAAAAATATTCCTTGCATGAGTTAGGCCCAAAAGGCCTATTTTTACATAATAGCTAAGGTATACACAGTGCTGTGAAGCTCAGCAGTATCAAAATTGAACATACGTGATGGGGAAATCCAATTTGAAGGAGTAAAATGGATACTCGTTGCCTTCTTCATAAAACACATTTAATTTAAGTTATATATACAGATAGTATTTAATGAATGACCATTAATTACAATTTTTACCTTGTGAGACAAATTAAGTAATATATATGGATAATAAGTGATTGAATGAAGAAGGAATACCCATTAGCAAGTACTGGCCTTCCAGATAAATTTGCAACTTCAGTAAGCGCAGCTGCCCACTCCTGCATTTGTTCAGCCCCAAATTGTTCCTTGAGTTTAGCAAATTCTTTACCGAATTCCCCAGTTTGCTTTCGAACTTCAGTAGGAAGAACATCATAGAAAATAGGCATAACTCTCTGCTTTAAGAATATTTTGCATTGAAGAATTTTAACCAATTCTTGGAGACACCAACTAGATGAAGCATATTTTATCGACAAAACAACAATGGAAATAATTGACTTTTCAATTCCTCCCTCTAATGCAGTTGAAATGACATCGCCCTTCCTCAAACTCTTATCGTCTTTGAAGATTTGAAATCCATCTCTACGCAATCTGTCATAAAGGTGACCTGTGAATGTACATCGGGTGTCTTCACCGCTAAAACTCAGGAATACATCATAAAAGAACTTGGAGGATGTAGATGATTC
>ZL-0190
ATGGCTGAAATTCTTCTTACAGCAGTCATCAATAAAGCTGTAGATATAGCTGCAAATCTACTCTTTCAAGAAGGAACGCATTTGTATTCTTTGAAAGAGGACATCGACTGGCTGCAGAGAGAAATGAGACATATTCAAGCATACATAGATGACGCAAAGGCCAAGGCAACTGAAGGCGATTCAAGGGTGAAAATCTTAATAAAAGATATTCAAGAATTGGCAGGTGATGTGGAGGATCTCTTAGATGAGTTCCTTCCAAAAATTCAACAATCCAACAAGTGCAAAGGCGCAATCTGTTGTTGCCTTAAGACCACTTGCATCCCTTCTCATGCTTCTTTTGCCGATGAGTTTGCTATGGAGATCGAGAAGATAAAGAAAAGGGTTGTTGACATTAACCGTGTAAGGACAACTTACAACATCATGGATACAAGTAACAACAATAATGATTGCATTCCATTGGACCGGAGAAGACTATTCCTTTATGCTGATGAAACAGAGGTCTTCGGTTTGGATGATGACTTCAATGTGCTACAAGCCAAATTACTTGATCAAGATTTGCCTTACGGAGTAGTTTCCATAGTTGGCATGCCCGGTCTGGGGAAAACAACTCTTGCCAAGAAACTTTATAGGCATGTTCGTGATCGATTTGAGTGTTCGGGACTGGTCTATGAGTCACAACAACCAAGAGAGAGAGAAATCTTACTTGACATAGCCAAACAATTTGGAGTGACAGAAGAGGAAAGGAAAGATAACTTGGAGGACAACCTAAAATCCCTCTTGAAAACAAAAAGGTACGTTATTCTCTTAGATGATATTTGGGATGTTGAAATTTGGGATTATCTGAAACTTTACCTTCCCGAATGTGATTCAAAAATTGGCAGTAGGATAATTCTCACATCTAGAAATAGCAATATAGGAAGATACGTAGGAGGGGATACCTCGCTCCACATATTGCAACCCCTAGATTCAAAGAACAGCTTTGAACTCTTTACCAATAAAATATTTCATTTTGATAATAACGATTGGGCCAATGCTTCCCCAAACTTGGTTAATATTGGTAGAGATATAGTTGGGAGATGTGGAGGTATACCACTAGCCATTGTAGTGACTGCAGGCATGTTAAGAGCAAGAGAAAGGACAGAACATGCATGGAAGAGAGTACTTGGGAGTATGGGTCATAAAATTCATGATGGATGTGCTAAGGTATTGGCTTTGAGTTACAATGATTTGCCCATGGCATCTAGGCCGTGCTTCTTGTATTTTGGTCTTTACCCTGAGGACCATGAAATTCGTGCTTTTGATTTGAGAAACATGTGGATTGCTGAGAAGTTGATAGTAGTAAATAGTGGTAATAGGCGAGAGGCTGAAGATTTGGCAGATGATGTCCTATATGATTTGGTCTCTAGAAACTTGATTCAAGTTGCCAAAAGGACATACGATGGAAGAATTTCAAGTTGCTGCATACATGACTTGTTACATAGTTTGTGTGTAGAATTGGGCAAGGAAAGTAACTTCTTTCACACCGAGCATAGCGTGTCTGGTGATTCCTACAATGTTGCCAGGCTGAAAAGGATTACATTTTACTCTGATAATGTCATGAATGACTTCTTCTATTCAAATCCTAAGCCTAAAAAGCTTCGTGCACTTTTTTGTTTCACAAAACGCCCTTGCATATTTTCTCTAATGGCTCATCTTGAGTTCAAATTATTGCAAGTGCTGGTTGTAGTCGTTTCGGATATTTTTTATCGAAGAGTCACTACCCCGAATATATTTGGGAACATGAGTTGCTTGCGCTATCTAAGGTTGGAGGGTCGTTTTATTAAAATGCCAAATAGTGTTGTCAAGCTCAAATGTCTAGAGACCGTAGATGTTAATAATTCCATGATAGGAAATCCTTTGGCTCATTGGGAGTCGAAACAATTGAGACATCTTCATTACGGATTGCATATAGAATATTTTGGGTTCTTTTCTAATATAAGCCAATTTTGCCCAAACAACAAGTCCTCACTGCCTAATAATCTACAAACTTTAATGTGGCTGCCTGATAGATTTTTTCAACCGAGATTGTTGCACCTATTGATCAATTTGAGAAAACTGGGTATACAAGAAGTATCCGATTCTACCATTAAGATACTATCAATATCGAGCCCTGTAACAATTATGCTGCCAAACACGCTGGAGATTCTGAAGCTCTATTTTTCCTGTCGCACGAAAGAGCAAATAAACTTATCGTGCTATCAAAATGTTGTCAAGTTGCATTTGCGTCATCTCAGAATGATGCCCAGCAGCTCTGTAGCACTCCCTCCAAATCTTGTCAAGCTTACTCTTGTCGATCTTAAGATAGATAGTCGTCTGCTCTCAGTGATTAAGAAATTGCCTAAATTAAGGATACTCACAATGTATGGCTGCGGATATAATGAAGGGAAAATGGATCTCTCGAGCGATGTGAATGGTGATAGCTTTCCGCAACTTGAAGTTTTGCATTTTGTG
>ZL-0191
TACCTACTGAAAAAGAAATATTGGGAAAACCATATGGCTGAAATTCTTCTTACAGCAGTCATCAATAAAACTTTAGATATAGCTGGAAATCGACTCTTTCAAGAAGGAACGCATTTGTATTCTTTGAAAGATGACATCGATTGGCTCCAGAGAGAAATGAGACGCATGCGAGCATACATCGATGATGCAAAGGAAAAGGCAACTGGAGGTGATTCAAGGGTGAAAAACTTGATAAAAGATATTCAAGAACTGGCAGGTGATGCGGAGGATCTCTTAGATGAGTTCCTTCCAAAAATTCAACAATCCAACAAGTACAAAGGCGCTATTTGTCGCCTTAAGACTGCTTGCATCCCTTCTTGTGCTTCTTTTGCCGATGAGTTTGCTATGGAGATCGAGAAGATGAAGAAAAGGGTTGTTGACATTGACCGTGTAAGGACAACTTACAACATCGCAGATACAAGTAACAATAATGACTGCATTCCTTTTGACCGGAGAAAATTATTCCTTCATGTTGATGAAACAGAGGTCATCGGTTTGGATGATGACTTCAACAAGCTACAAGCTAGATTACTTGATAAAAAGTTGCCTTATGGAGTAGTTTCCATCGTTGGCATGCCCGGTCTTGGTAAAACAACTCTAGCCAAGAATCTGTATAGGCATGTCCGTGATCAGTTTGAGTGTTCGGGACTGGTCTATGTTTCACAACAGCCAAGAGCGGGAGAAATCTTACTTGACATAGCCAAACAAGTTGGACTGAAGGAGGAAAGAGTAGATAGGTTGGAGAACAACCTACGATCACTCTTGAAAAGAAAAAGGTATATCTTTCTCTTAGATGACATTTGGGATATTGAAATTTGGGATGATCTGAAACTTGTCCTTCCTGAATGTGATTCAAAAAATGGTAGTAGGATAATTATCACATCTCGAAATAGTAATGTAGGCAGATACGTAGGAGGGGATAGCTCACTCCACGTGTTGCAACCCCTAGATTCAAAGAACAGCTTTGAACTTTTTACTAAGAAAATTTGTAGTTTTGATAATAATGATTGGGCCAATGCTTCGCCAGACTTGGTAAATATTGGTAGAAATATAGTTGGGAGATGTGGAGGGATACCATTAGCCATTGTGGTGACAGTAGGCATGTTAAGGGCAAGGGAAAGAACAGAACATGCGTGGAGCAGGGTACTTGAGAGAATGGGTCATATAATTCAAGATAAATGTTCTAAGGTATTGGCTCTGAGTTACAATGATTTGCCCATTGAATTAAGGCCATGTTTCTTGTACTTTGGCCTTTACCCCGAGGACCATGAAATTCTTGCTTTTGATTTGAAAAATATGTGGATTGCTGAGAAATTGATAGTAGTAAACAGTGGTAACAGGCGAGAGGCTGAAGATTTGGCGGAGGATGTCCTAAATGATTTGGTTTCTAGAAACTTGATTCAAGTTGCCAAAAGGACATATGATGGAAGAATTTCAAGTTGCCGCATACATGACTTGTTACATAGTTTGTGTGTGGACTTGGCTAAGGAAAGCAACTTCTTTCAC
>ZL-0192
ACCATACATAAGCATGGAGAAAAACCTAAAATCCCTCTTGAAAAAAAAAGGTATGTTATTCTCTTAGATGATATTTGGGATGTTGAAATTTGGGATTATCTGAAACTTTACCTTCCCGAATGTGATTCAAAAATTGGCAGTAGGATAATTCTCACATCTAGAAATATAAATATAAGAAGATACGTAGGAGGGGTACCTTGCTCCACGTATTGCAACCCCTAGATTCAAAGAACAACTTTGAACTCTTTACCAATAAAATATTTCATTTTGATAATAACGATTGGGCCAATGCTTCCCAAGACTTGGTTAATATTGGTAAAGATATAGTTGGGAGATGTGGAGGTATACCGCTAGCCATTGTGGTGACTGCAGGCATGTTAAGAGCAACAGAAAGGACAGAACATGCATGGAACAGAGTGCTTGAGAGTATGGGTCATAAAATTCATGATGGATGTGCTAAGGCATTGGCTTTGAGTTACAATGATTTGCCCATTGCATCTATGATACAAGAACGATCATGAAGATGAACGTTTTTAAATATTTTGGATGTAACCTCGGAGGTGTATGAGTTGAAGTGTTAAAAAGGGCTCCAAACCGCCCCTAAAAACACGCTATGGGTGCCTATTTGCCTACTTGGTCATTAAAGGGCTTTTTTGTCATTTTATCTTTTTATTTGTAAAGTACTATAAATAGAACAATATAGGTTTTAATTTATTAGCTTTTGTTGGATATTGTTGAAAGAACACATCTCTTGAGAGAGAGGGTCTCTAGGCTTAAACTAGGATATGAACAAGTGTGGATTCACTTGTGATTGTGTATTGCTTGGAAACGTTGGTGCTTGAGCGGTGGAATCCCTCTTGTGTCACGTAAGAGTGTGGTGTTATTATTGTAAGTCTTAGGGGTCCTTAGATTTAATACATCTTTGGGTTCTTAACCTTGTAATAGTGTATGTCTCACTTCCTATCTTTACGTATCCTGTACTATTTGTGTAGTCTAGTGAACCGTTTAATTCTTATTGTTCTTGTAATCATTGGATTGTTGTTATTGTAGCTTTGTTCCTCTTGCTATTGTTGTTTATCTCTTGTTGTTGTTAGTGTTTTTGGTGTCGTTTACACCTTGTTTCTTGATGTTGTTGGAACTGAGATTTGGTGTTTGTTGAGCTCTCGAGATTTCCTTTGTTTGTGGACTATTTTTGGCTTGTTTTTGATACATACCAAATTTGTATCGTATCAATCTAGGCCGTGTTTCTTGTATTTTGGTCTTTACCCCGAGGACCATGAAATTCGTGCTTTTGATTTGAAAAATATGTGGATTGTTGAGAAGTTGATAGTAGTAAATAATGGTAATAGGCGAGAGGTTGAAGATTTGACAGAGGATGTCCTATATGATTTGGTTTCTAGAAACTTGATTCAAGTTGCAAAAGGAAATATGATGGAAGAATTTCAAGTTGTCGCATACATGACTTGTTACATAGTTTGTGCATCGAATTGGGCAAGCAAAGTAACTTCTTTCACACTGAGCATAGTGTGTCTGGTGATCCCTACAATGTTGCTAGGCTACGAAAAATTACTAATGACTGATAATGTCATGAATGAGCTTTTACGTTCAAATCTTAAGCCTAAGAAGATTCGTGCACTTTTTCATTTCACAAAACAACCTTCCATATTTTCTCTAATGGCTCGTCTTGAATTCAAATTATTGCAAGTGCTGGTTGTAGTCATTCCTCGTAATTATGAAACTGTCACTATCCCGAACAAAATTGGGAACATGAGTTGCTTGCGCTATCTAAGGTTGGAGGGGCTTTCTATAAAAGAAGTGCCAAATAGCATTGTCAAGCTCAAATGTCTAGAGACCCTAGATGTTAAAAGGATCAGCATAAGAAATATTCCTTCGGTTGTTTGGGAGTCGAAACAATTGAGACATCTTCATTACGGATTTCTTAGAGGATTTACTATAAGCCAATTTTGCAACAAAGAATTTCTTAATTCCCGCATCCTCTGTCTTGTATTTTCGTTCTAGTGCCCCCACAATTCCTTCGATGTCTTAGTTTCACTATAAACATTGTAGAGGTCGTATTGGAGACCACTCAATATATAATTTCTGTAAAGGAAGTCCGAGTGCTTCCAAGCTTCTACAATCTTGAAATGCTCTTTGTTCGAGGTTCCCTCGGGCACCTCAGGAGCATCCTCACTAGTGAACTTTTGAAGGCATAGTGTTGTGAGGTAGAAGAACATCTTCTGCTGCCATCGCTTAAAGTCAATGCCCGCAAATTTTCTGACCTTCTCCGCAGGTGCCATTGGTTGCGGAGCATTTGCTCAACTTGTTGAGGCAATACTAGTTGCCGCCACAGTCGTAGCTGTATCTTGCATTTGACTTTCGTTAGTCATTTTTCCTGTCACCACAAGACAATAATATTTAGTATTTTCAGAATACTACTTATAAAGTTAAGCAACTTTAAATTCTTCTTCTTGTTTCTAGTTAATAATGAAGTTCTTATGACTTTCAATTGTCAACCGAGTGAATTTTAAACTTGCGATGAAGATTTTATGTCTTCTAATCACAAGTTAAATTCAAATGGAGTAGAAAGTTTAAAGCTTTAATCTCCAAAAACAAGTAATACAGATTCTGAAGTTATTCCTTAAGATTGTTATCTTGTATGTATTCGGGTACAAGAATTTGTATGCTAGAAACAATCACTTCAACTAGTTCAAGTTTAAAAACAAGAACTCAATGAAGTACAAAATAAAATACCCTCAATACAAGATCAAATAAGAAGTGTATTTTATTTTTCAGAAATTAAGATGAAATAGAATTTAAGACCAAGTCCCCCGACTTCACGGAGTGTCCTTAAGGAATAATTCCCCTCACTGTACCCGAGATTATGGAATCTTCCTCCCAGGATAAAATGGCCTTCAATCCGAATAATAGCGGTACCTTAAATTATCGAATTCTACGAACTCACCCAGCAGTTTGATTGATCACACAGAAATTTTGAAGACAAGAAGAGTGTTTGTTTCAAAAAAATTCATTCATATCTAAACCTGTGGATGAAAGCAGGTTTATATAGCCAACAGATGCCTCTTCTGAAAGGTGACAATGGTTCACTTAGTGTATCCTTTGGAAGAGTCATGTTCATTCGAAACATTGTGTCTTTTTCTAAACAGACACAACTATCTGAGCAGTCACACTTTTTTCAAAACAATATGTCTTTTGCTCCAAGATTGTGTCCCTCCATTTTCCATTCACACCAATTAAACCCAACAACCTCTTGAGTGTTACTTTGGAGTGCAAAATGTCTTCAATGCCCTTCACTTAAGGCGTCTCTTGAGTGTATAAGTTCCCCTCCTTCCTTCTCTTGATCAAGGCTTCAAAATACTCCAGAAAGGTCTTCAATTGCTTGCCAATTCCGAAGCTTGAACCTTGGACAATAGCTTGTACTCTTGGTGCTCCTTGTGCTTGTATCAGTTCTAGAGCTTCAGTATGAAATCATCTTTGCTGTTAGAGTTTACGCGTAATACTGCGTCAATCGTCTGACTTTTAACATTTATTATTCTTGCTTGAAAACGAAATAGCAGCTAACATGATTAATAAAAGATCAATTATTGTGTTTTATATTAACAGAGTAGTTGACATTACTAATTAGATGACTAACATTAAAAACAAATTAAGGAAAATAGTTAATGGAATGAGTCTAAGATGATCTTTCATTTCCTTTATAATTGATCATCTTTTTCTTTCATTAGATTTCAAAATCTTCCTACCTACTGAAAAACAAATTTTGGAAAATAGAGATGGCTGATATTCTTCTTACAGCAGTCATCAATAAATTTGTAGAAATAGGTGGGAATCTACTCTTTCAAGGAGGAGGGGATTTATATTGGTTTAAAGATGACATTGATTGGCTCCAGAGAGAAATGAGACATATTCGAGCATACATAGACGATGCAAAGGACAAGGCAACTGGAGGTGATTTAAGGGTGAAAAACTTGTTAAAAGATATTCAAGAACTGGCAGGTGATGCGGAGGATCTCTTAGATGAGTTCCTTCCAAAATTTCAACAATCCAACAAGTGCAAAGGCGCTATTTGCCGCGAGTTTGCTATGCAGATTGAGAAGATCAAGAAAAGGGTTGATGACATTGACCATGTAAGGAAAACTTACAACATCATAGATACAAGTAACAACAATAATGATTGCATTCCATTGGACCGGAGAAGATTATTCCTTTATGCTGGTGAAACAGAGGTCATCGGTTTGGATGATGACTTTAATATGCTACAAGACAAATTACTTGATCAAGATTTGCCTTATGGAGTAGTTTCCATAGTTGGCATGCCCGGTCTGGGTAAAACAACTCTTGCCAAGAAACTTTATAGGCATGTCCGTGATCAATTTGAGTGTTCGGGACTAGTCTATGTGTCACAACAACCAAGAGAGAGAGAAATTTTACTTGACATAGCCAAACAAGTTGGAGTGACAGAAGAGGAGAGGAAAGATAATTTGGAGGACAACCTAAAATCCCTCTTGGAAAAAAAAAGGTATGTTATTCTCTTAGATGATATTTGGGATGTTGAAATTTGGGATTATCTGAAACTATACCTTCCCGAATGTGATTCAAAAATTGGCAGTAGGATAATTCTCACATCTAGAAATAGCAATATAGGAAGATACGTAGGAGGGGGTACCTCACTCCACGTATTGCAACCCCTAGATTCAAAGAACAGCTTTGAACTCTTTACCGATAAAATATTTCATTTTGATAATAACGATTGGGCCAATGCTTCCCCAAACTTGGTTAATATTGGTAGAGATATAGTTGGGAGATGTGGAGGTATACCGCTAGCCATTGTGGTGACTGCAGGCATGTTAAGAGCAAGAGAAAGGACAGAACTTGCATGGAAGAGAGTACTTGAGAGTATGGGTCATAAAATTCATGATGGATGTGCTAAGGTATTGGCTTTGAGTTACAATGATTTGCCCATTGCATCAAGGCCGTGTTTCTTGTATTTTGGCCTTTACCCTGAGGACCATGAAATTCGTGCTTTTGATTTGAAAAACATGTGGATTGCTGAGAAGTTGATAGTAGTAAATAGTGGTAATAGGCGAGAGGCTGAAGATTTGGCAGAGGATGTCCTATATGATTTGATTTCTAGAAACTTGATTCAAGTTGCCAAAAGGACCTATGATGGAAGAATCTCAAGTTGCCGGATACATGACTTGTTACATAGTTTGTGCGTCAAACTGGGCAAGGAAAGTAAC
>ZL-0193
TATGATGCATTTCTGAGTTTTAGAGGTCCAGACGTACGTAACACATTCGTAGGTCATCACGTCTTCAAAGACGATAAGAGTTGTCATTTCACTGGCACTGGAGGAAGGAATTGAAAACTCGAACATTTCCATTGTTGTATTGTCAACAAAATATGCATCGTCTCGTTGGTATTTGGATGAGTTGGTTAAAATACTTGGATGCAAAGAGAAGTTGAAGCAGAGAGTTATGCCTATTTTCTATGATGTTCTTCCTAATGAAGTTCGGAAGCAAACTGGGGAATTAGGTAAAGAATTT
>ZL-0194
TATGATGTCTTTCTGAGTTTTAGAGGTGAAGATACGCGCAATAACTTCACTGGTCATCTTTATACCCGATTGTGCCAAGTTGGAGTTAATACTTTCATAGATGATGAGGAACTGAGAAAAGGTGACGTCATTTCAACCAAACTTGAGAAAGCAATTGAAGATTCTAGGATTTCTATTATTGTTTTCTCAAAAAGCTATGCATCGTCTAGTTGGTGTCTTGATGAACTCGTCAAAATTCTTGAATGTAAAGAGCAGTTAAAGCAGACAGTTTTGCCAATTTTCTATGATGTTGATCCTTCTCACGTGCGAAAGCAAACTGGGGAATTCGGTAAAGCTTTTGTTACGCTCAAGGAACGATCATTCACAGATGAAAGAGTGGAGAAATGGAGAGCTGCATTAACTGAAGCTGCAAATTTATCTGGATGGGATTCGCAAAATGTTGCTGGCGGGTACTGATGGACTTCTTGATTCAACTATTTAATTTTTATTCGCAAAATATCAAAGTATTGTCTTTTCTCTAACTTCTCTTGTTGCTAAAAAACTGTAGGCATGAATCAAAATGTATTGAAAGCATTATAAAACAAGTTCTGCAAGAGGTCAACCAGACACCTCTAGATGTTGCTAGTTATCCAGTTGGATTAGATTCTCGTATCGAACATATAGAGTTGTTACTGCAAAGTGGATGTGAAGATGAAGTTCGCATGGTTGGTATATATGGCGTTGGTGGAATTGGAAAAACAACTTTGGCAAAAGCCGTCTTCAATCGACTATTTCAACAGTTCGATAGTAGTTGCTTCCTTTCAGATATTGGATCAAAAGTTGAAGAATTGGGTCTAGTTAAGGTACAAGAGAAATTACTACATCAAATCCTTAAAAGGATGGACTTCGAAGTTGGCAGTGTTGCTGAAGGTGTTAATCTAATCAAAGCAAGACTTGGATCGAAAAAGGTTCTAATTGTTCTTGATGATGTCGATCATAAAAGTCAATTAGAATCGTTAGCAAGAGAACGAAGTTGGTTTGGTTCTGGAAGTTTAATAATTATTACAACCCGAAACAAACAATTGCTAAGTGGGCTTGGAGCAAATGAAAGGTATGAGACCAAGATTTTAAATTACAATGAAGCTATGCAACTTTTCAGCTGGCATGCTTTACAAACTCCTTTTCCACCACATGATTATGTTAATTTGGCACAAGACATAATCGAATATTCAGGTGGGCTGCCATTAGCTCTTGTGACATTGGGTTCACGTTTGCAAGGGAGATCCATAGAAGAATGGAGATACGAAGCCAATAAACTAAGAGGGGCTCAAGAAAGAGCAATTCCTCATCGTGATATT
>ZL-0195
TATGATGTCTTTCTGAGTTTTAGAGGTGAAGATACGCGCAATAACTTCACTGGTCATCTTTATACCCGATTGTGCCAAGTTGGAGTTAATACTTTCATAGATGATGAGGAACTGAGAAAAGGTGACGTCATTTCAACCAAACTTGAGAAAGCAATTGAAGATTCTAGGATTTCTATTATTGTTTTCTCAAAAAGCTATGCATCGTCTAGTTGGTGTCTTGATGAACTCGTCAAAATTCTTGAATGTAAAGAGCAGTTAAAGCAGACAGTTTTGCCAATTTTCTATGATGTTGATCCTTCTCACGTGCGAAAGCAAACTGGGGAATTCGGTAAAGCTTTTGTTACGCTCAAGGAACGATCATTCACAGATGAAAGAGTGGAGAAATGGAGAGCTGCATTAACTGAAGCTGCAAATTTATCTGGATGGGATTCGCAAAATGTTGCTGGCGGGTACTGATGGACTTCTTGATTCAACTATTTAATTTTTATTCGCAAAATATCAAAGTATTGTCTTTTCTCTAACTTCTCTTGTTGCTAAAAAACTGTAGGCATGAATCAAAATGTATTGAAAGCATTATAAAACAAGTTCTGCAAGAGGTCAACCAGACACCTCTAGATGTTGCTAGTTATCCAGTTGGATTAGATTCTCGTATCGAACATATAGAGTTGTTACTGCAAAGTGGATGTGAAGATGAAGTTCGCATGGTTGGTATATATGGCGTTGGTGGAATTGGAAAAACAACTTTGGCAAAAGCCGTCTTCAATCGACTATTTCAACAGTTCGATAGTAGTTGCTTCCTTTCAGATATTGGATCAAAAGTTGAAGAATTGGGTCTAGTTAAGGTACAAGAGAAATTACTACATCAAATCCTTAAAAGGATGGACTTCGAAGTTGGCAGTGTTGCTGAAGGTGTTAATCTAATCAAAGCAAGACTTGGATCGAAAAAGGTTCTAATTGTTCTTGATGATGTCGATCATAAAAGTCAATTAGAATCGTTAGCAAGAGAACGAAGTTGGTTTGGTTCTGGAAGTTTAATAATTATTACAACCCGAAACAAACAATTGCTAAGTGGGCTTGGAGCAAATGAAAGGTATGAGACCAAGATTTTAAATTACAATGAAGCTATGCAACTTTTCAGCTGGCATGCTTTACAAACTCCTTTTCCACCACATGATTATGTTAATTTGGCACAAGACATAATCGAATATTCAGGTGGGCTGCCATTAGCTCTTGTGACATTGGGTTCACGTTTGCAAGGGAGATCCATAGAAGAATGGAGATACGAAGCCAATAAACTAAGAGGGGCTCAAGAAAGAGCAATTCCTCATCTTGATATT
>ZL-0196
CAAGGTGAATCATCTATAACCAAATGGAACTACGATGTCTTTTTGAGTTTCAGAGGTGAAGACACGCGAAAGACCTTCATCGGTCATCTTTACACCCGATTATGCCAAGTGGGAGTTGATACATTCATCGATGATGAAGAGTTGAGAAAAGGCGATGTCATTTCAACCAAACTTGAGAAAACAATTGAAGTGTCTAGAATTTCTGTTGTTGTTTTCTCGAAAAATTATGCATCGTCTAGTTGGTGTCTTGATGAACTTGTCAAAATCCTCGAATGCAGAGACAAGTTAAAGCAGATAGTTTTGCCTGTTTTCTATGATGTTGATCCTTCTCAAGTGCGAAACCAAAGTGGATGTTTCGGTGAAGGTTTTGCTATGCGCAAGGAACGATCATTTGGAGATGAAAGAATGGAGAAGTGGAAAGCTGCATTGACTGAAGCTGCAAATTTATCTGGATGGGATTTGCAAAATGTTGCTAACGGGTATGATAACTTCATTCAACAATCAAATTTTATCTGTTATTTGCCCTTTGTTTGTATCATGTAATACAAAAAATGTTGTTTTTTCTGCTAGCTGCTGTTTTGCTAAAAAGTAAAAAATATAACTGCAGGCATGAATCAAAATTTATTGAAAGTATTATAAAACAAGTTCTCCAAGTGGTCAACCAGACACCGCTAGATGTTGCTTGGCACCCAATTGGTGTAGATACTCGTGTCGAACATATAGAGTTGTTACTGCAAAATGAATGTGAAGATGAAGTTCGAATGGTTGGTATATACGGCGTTGGTGGAATTGGAAAAACTACTCTTGCAAAAGCTATCTACAACCAAACATGTCATCGCTTTGATAGTAGTTGTTTCCTTTCAAATGTTAGAGCAGAAGCTGATGCATTTAATGGTCTAGTCAAGTTACAAGAACAACTACTAAATCAAATTCTCAAAACTAAGGACGTCAAAGTTAGCAGTGTTGCTGAAGGTGTCAATCTAATCAAAACAAAACTTGGGTCGAAGAAGGTTCTAATTATTCTTGATGACATCGACCATATGAGCCAATTAGAATCCTTAACGAGAGAAAGAAGTTGGTTTGGCGCTGGTAGTTTAATAGTAGTTACAACTCGAGATGAGCACTTGCTATGTCGGCTTAGAGAAAATGAGAGATATGAAGCCAAGCTATTAAATGACAATGAAGCTTTGCAACTTTTTAGTCTCCATGCTTTTAATGGTTCTTTTCCACCACATGAGTATGTTAATTTGGCAAAAGATATAATCAAGTATTCAGGTGGGCTACCATTAGCTCTTGTGACGTTGGGGTCACACTTGCAAGGGAGATCCACAGAAGAATGGAGATACGAGTTCAAAAAATTAAGAGCGATTCCTCATCGTGATATTCAAAAGATTCTCCAGATAAGCTTTGATGGACTTGATCGTGATATTCAGAGTGTTTTCCTTGATATCGCGTGCGCCTTTCATGGATTTTCTAAGGATGAAGTTTGCAAAACGTTAAATGCATGTGGTTTTAGTTCTGAAAGTGCTATTGCAACTTTAGTTCAAAGACAGTTGCTCCAAAGGGGTCATTTTTTGGTGATGCATGATCTAGTGCGGGATATGGGAAGAGAAATCGTTTCCATGGAATCACCTCGAGACCCTGGAAAACGAAGTAGATTGTTCAACCCTCAAGAAGTCCGTGATGTTCTACAAGGAAATAAAGTCAGTAAATTCTTTATATTTATCATGGTTATACATTTTTTCAATTTAATTTGTTAGTAAATTATCTGATGATACTTTTCTTTTTATTGAACTGCAGGGTTCAGAAAATGTGGAAGTGCTGGTGGTAGAACGAGGAGCATTCAAGGGTATGAACTTGAGCACCAAAGCATTTCAGAAAATGATAAATCTCAGGGTGCTTAATATCGATGACTTAAATATTAGTGGAGATTTTGAGCTGTTGTCCAAGGAGCTCCGATGGTTGTCATGGGAAGAATGTCCTTTAAAATGTATACCATCAAATTTTCCGTTCGAGAAACTTGTTGTTCTGAATATGCGAGAGAGTAATATCCAAGAATTTAGTTCGAATTTTCAGGTTTGTTAGTTAATTCTGCAATTTCATGTGTAATGTTATGCTGCTATTAAGTGAAAGAAAATATTAATCGAAACTATATTTTGTTTACTTTTAGCACTGTAGAAATCTGAAGGATTTGAATCTCGCTAATTGCAAGCACCTCGGAAGAACTCCAAACTTCAATGGTTCACTAAGTCTCGAGACTTTGTGCCTCACTGGTTGCTCAAATCTGAAGGAGATCCATCCATCGATAGGAAACTTGAACAGACTAACCGGTTTGTTTATGATGGATTGCAAAAAGATTTCAAATCTTCCGAGCAGCATATGCAAGCTAAAATCCCTTCAATACTTGAACATAAGAAGTTGTTCATCTTTGCTAACACTGCCAGTTGACATCGGAGACATGCAAAGTTTAAGACATCTTCTTGCATGTGATACGGGTATAAAACAATTGCCT
>ZL-0197
TGATACAAGTCCAAAACCTCTATCACAAAGATGTCTCAATGGTTTCGACTCCCAAACACCAGAAGGAATCATAATGCAGCTCTTTCTAACGTCTACGGTCTCCAGATGTTTGACCTTGACAATACTATTTGGCAGTTCTCCACTAATTCCCCCCTCCAATCTCAGATAGCGTAAGCAACTCATGTTCCCAAGTTTGTTTGGGATAGTGACATGTTGCTTTTCATTTTGAGGAATGTCTACAACCAACACTTGCAAAAATTTGAAGTCAAGAAGAGTCATTTGAGAAAATATGCAAGGGTCTCTAGTGAAACAGAAAAGTGCACGAAGCTTCTTAAGCTTAGGATTTGAAGCGAAGAACTTATCCATGACATTATCAGAGTAGAATGTAATCCTTCGCAGCCTAGTTACACTATCGGGATCACCAAATGCGTTATGCTAGGTGTGAAAAAAGTTACTTTCCTTTGCCAAGTCCACACACAAACTATGTAACAAGTCATGTATTCGGCAACCTGAAATTCTTCCATCATATGTCCTTTTGGCAACTTGAATCAAGTTTCTAGAAACCAAATCATTAAGTACATCCTCGGCTAAATCTTCAGCCTCTCGCCTATTACCACTATTTACTACTATCAATTTCTCAGCAATCCACATATTTAT
>ZL-0198
CAGCCGTTCCGGAAGACTAACACTGGAATAAAATCCCGTAACTACTACCTTTTTCAGTTTAGGCATACTGACATCATCCCTGCAGATTACTTCAGAGAGCCCTTTATTCCCCTGAATATGCAAAACTTCAAGTTGCGGAAAGCTATCACAGTTGACATCGCAAGAGAGATCCATTTTATTTTCATTATACTCGCAGTGAACCATTTTGAGTATCCTTAATTTGGGCAATTTCTTAAGAACTGTGAGTAGAGGACCATTAACATGATGGCGGACAAGAGTAAGCTTAACAAGATTTGGAGGGAATGCTACATGGTTGGTGGTAGTTATTTGGATCCCACACAAATGCAACTTAACAATATTTTGATAGGAAGACAAGTTGATCTGGTCCGTTGAGTGTCTAGTAAGTTGGAGCTTCAGAACCTCCAGAGTGTTAGGCAGCATAGTGCTCGGGTCTGATAATATACTGATGGTGGAATTGGATACTCTTATTATACCCAGTTTTCTTAAATTGATCAACTGGTGAAAGAGTATCGGTTGAAAAAATTTATCATGCATCCACATCAAAGTATGTAGATTATTAGGCAACCGGTACATTTTTTTTACGGGTGCACGTCCAAAATCTCTATCACAAAGATGTCTCAATTGTTTCCACTCCCAAACACCAGATGGAATCCTGATGGAGCTCTTGCTAACATCTATGGTCTCTAGATGTTTGACCTTGACAATACTATTTGGCAGTTCTCCACTAATTCCCCCCTCCAATCTCAGATAGCGTAAGCAACTCATGTTCCCAAGTTTGTTTGGGATAGTGACATGTTGCTTTTCATTTTGAGGAATGTCTACAACCAACACTTGCAAAAATTTGAAGTCAAGAAGAGTCATTTGAGAAAATATGCAAGGGTCTCTAGTGAAACAGAAAAGTGCACGAAGCTTCTTAAGCTTAGGATTTGAAGCGAAGAACTTATCCATGACATTATCAGAGTAGAATGTAATCCTTCGCAGCCTAGTTACACTATCGGGATCACCAAATGCGTTATGCTAGGTGTGAAAAAAGTTACTTTCCTTTGCCAAGTCCACACACAAACTATGTAACAAGTCATGTATTCGGCAACCTGAAATTCTTCCATCATATGTCCTTTTGGCAACTTGAATCAAGTTTCTAGAAACCAAATCATTAAGTACATCCTCGGCTAAATCTTCAGCCTCTCGCCTATTACCACTATTTACTACTATCAATTTCTCAGCAATCCACATATTTAT
>ZL-0199
AGTAAGAAAATTAGACAAAAACCCTAACATGCATTGCTTTTCGAGATGTGATAATTATCCTACTGCCATTTTTTGAATCATGTTCAGGAAGGACAAGTTTGAGATCATCCCAAATGTCATCTAAGAGAATAACATTCTTTTTTCTTTTCCAACTTGTTTGGCTAAGTCAAGTGAGATTTCTCCTGCTCTTGGCTGTTGTGAAACGTAGACCAGTCCCGAACAATCAAATTTATCACGGGCATGCCTAAAAAGTTTCTTGGCTAGAGTTGTTTTTCCAAGACCAGGCATGCCAACTATGGAAACTGCTCCATAAGACAACTCTTTATCAAGTAATCTGGCATGTAGCTTGTTGAAGTCATCATCCAAACCGATGACCTCTATTTCATCAACATGAAGGAATAATCTTCTCCGGTCCAATGGAATGCAATCATTATTGTTACTTGTATCAATGATATTGTAAGTTGTCCGTACACGATCAATGTCAACAACCCTTTTCTTTATCTTCTCAATCTCCATAGCGAACACATCGGCAAAAGAAGCACGAGATGGGACGCAAGCAGTTTTAAGGCGACAAATTGCGCCTGTACACTAGTTGGATTGTTGAATTTTTGGAAGGAATTCATCTAAGAGATCTTCCACATCGCCTGCCAGTTCTTGAATATCTTTAATCAAGTTTTTCACCTTTGAATCTCCTCCAGTTGCCTTGTCCTGTGCATCGTTTATGTATGCTCGGATGTGTCTCATTTCTCTCTGGAGCCAATCGGTGTCCTCTTTCAACCAATATAAGCGTGTTCCTTCTTGAATGAGTAGATTTCCAGCTATATCTACAGATTTATTGATGACTGCTGTAAGAAGAATTTCAGCCAT
>ZL-0200
GAAATGGATGTTGAATATGCAAAACTTCAAGTTGGGGAAAGCTATCACCATTGGCGTCGCAAGAGAGATCCATCTTCGCTCATTATATTTGCAGTGATCCATTTTGAGTATCCTTAATTTGGGCAATTTCTTAAGAACTGCAAGTAGCTGACTATCTACTGGATGGTCCACAAGAGTAAGCTTGACAAGATTTGGAGGGAATGCTACAGAGTCGGTGGAATCTATTTGGAGCTCACATAAATGCAACTTAACAATATTTTGATAGGAAGACAAGTTGATTTGCTCACTCGTGAGACCAGCAAGTCGGAGCTTCAGAACCTCCAGAGTATTTGGCATCATAGGGCTTGATACTGATAATATCCTAATGGTAGAATTGGATACCACAATTATACCCAATTTTCTTAAATTGATCAATTGGCGAGAGAATATCGGTCGAAAAAATTTATCATGCATCCACATCAAAGTTTGAAGATTATTAGGCAATGAGTACATGTTTGAGGGTGCATGTCTAAAACCTCTATCACGAAGATGTCTCAATTGTTTCGACTTACAAACACCAGAAGGAATCGTAACAGAGCTCTTTCTGACATCTAGGGTCTCCAGATGTTTGACCTTGACAATACTACTTGGCAGTTCTCCACTAATTCCCCCCTCCAATCTCAGGTAGCGTAAGCAACTCATGTCGCCAATTTTGATTGGGATAGTCGTGAGTTGTTGATTTTCATTTTGAGGCATGACTATAACCAACACTTGCAAAAATTTGAAGCCAATATGGGCCATTAGAGAAAGTATGCAAGGGTCTTTTGTGAAACAGAAAAGTGCACGAAGCTTCTTAGGCTTAGGATTTGAACAAATGAATGCATTCATGACATTACCGGAGTAGAATGTAATCCTTCGCACCCTAGCAACATTGTTGGGATCACCAAATGCATTGTGCTTCATATGAAAGAAGTTACTTTCCTTAGCCAAGTCTACACACAAACTATGTAACAAATCATGTATGCGGCAACTTGAAATTCTTCCATCATATGTCCTTTCGGCAACTTGAATCAAGTTTCTTGAAACCAAATCATTAAGGACATCCTCGGCCAAATCTTCAGCCTCTCGCCTATTACCATCATTGACTACTATTAATTTCTCAGCAATCCACATATTTTTCAAATCAAAAGCAAGAATTTCATGGTCCTCGGGGTGAAGGCCAAAGTACAAGAAACATGGCCTTAATGTATAGCTCAAATCATTGTAACTCAGAGCCAATACCTTAGCACATTTATCTTGAATTATATGACTCATACTCTCAAGTACCCTGCTCCATGCATGTTCTGTTCTTTCTCTTGCCCTCAACATGCCTGCTGTCACCACAATGGCTAGTGGTATGCCTCCACATCTCCCAACTATATTTCTACCAATATTTACCAAGTCTGGCGACGTGTTGGCCCAATCATCATTATCAAAATTACAGATTTTCTTGGTAAAAAGTTCAAAACTGTTCTCTGAATCTAGGGGTTGCAACACGTGCAACGAGCTATCCCCTCCTATATATCTGCCTACATCACTATTCCAAGATGTGATAATTATTCTGCTGCCCATTTTTGAATCACATTCAGGAAGGACAAGTTTCAGATCATCCCAAATTTCAATATCCCAAATGTCATCTAAGAGAATAACATACCTTTTTATTTTCAAGAGTGACCGTAAATTGCTCTCCAAGTTGTCTTTCCTTTCTCCTTCCGGCAGTCCAACTTGTTTGGCTATGTCAAGTAAGATTTCTCCCACTCTTGGCTGTTGAGAAATGTAGACTAGTCCAGAACACTCAAATTGATCACGTATATGCCTATAAAGTTTCTTGGCGAGAGTTGTTTTACCAAGACCAGGCATACCAACTATGGAAACTGC
>ZL-0201
AACAGAATATTTTTTTAAAAAAATGTTAGATGAATGAATGATTTTGCACTTACGACCATAGTATCTTTTATACTGGGAAAGAACTTGGAGACTGTCACATCCTGATATCTCTTCCACTTCTTTTTTAATGTTGAGAGCTGAAAACCCGAGTGACCTATCGCAGTGAATCAATTTAATCAACTTCAGTGTTGGGATATCGACAAAGTTACAAGGGATCTGACCGCACTGAATGACGCAATTGTTTAAAATTAGTTGCTCAAGCACGGGGAAAGATGCTTCTGAGGAGTGCCATTCTGTCACGAGAACATTCTGCAAGTTCAAGTATTTGAGTGCTTGAAACTCGTAATCGCTGACATCCCAACATGTGCTGTATCCAGGCTGCAATATATCTTCAGACTTGAAGTATACGTCGCGTAGTTTGAGACTCTCGAGGTTTTGCAGTTTTGCGAGTTGTGAAACAGCTTTTTCCGTTAGGCAAAGTCTATCGAGAGACAAATCGTTTAGATTTGAAGGGAAGACAACGCAGTTGGCCCGTCCTGTGGATTTGTAGCCTGAAATCGGGCGTGAGAAACAAAGTTCGAGAGATTGAACCGGGAGTTCTTCAAGATTCGGCATATTAACTTCATAACCTGGTTCAATAAAGTGGAGCTTGAGTTGTTCAATATTTGGAAATCTCCACCAGAACTCCGGAGTCTTATCGGCCAAGTATATACGACACTTCCCAAAAGTCTTCAAGTTCGGTAACACAGTCTCTGAAGATTCTTCGAAAATTGCTCGATCATTGTCTTCCCATTTGAAGGAGAAATCCTGTATATCCACGTGCCGTAGCTTCTGCATTTTCCAAAAAGAAGGTGATGTCTGTAAATGCCCCAGTAGATCATCCTTTCTCACCACCTGCAAAGTTTGTAGATCGTGTAGATGCGATACCCACTTGAAATCAAACTCTTGGGTACAAATTGCAAGATACCTCAAGTGAGTTACTACTTGCACCGCCGTAGCCCAAGAGTGTCTTTTCAAATCGACATCCAACAAATGCAACACCCGAATAAATTTTAAGTTATCAAGTACATGGAAAAGGCTTATCTCGTCACCCGGAGAAAATTCTGGATCGTCGATTAACTCATCTTGTTCAACAGACTCCCCTTGTTGTTGATACCGTAACAATCGTTTACCAAGATCGTCATGGACATACTTACGTTTATCCGATAAATCTTCATACGGCAAAAATTGTTCATCAAGATTGACATGGACATACTTAGGATTATCCCATAAATATTCGTCATCCTGCGAAAATTGTTCATCAAGATCTTCATCGAGATCGTCATGGACATACTTTAACATAGGCATATCCAATAAATCTTCATCCTGATGCGAAAATTGTTCATCAAGATCTTCATCGAGATCGTCATGGACATACTTTAACATAGATTTATCCAATAAATCTTCATCCTGATGCGAAAATTGTTCAGCAAGATCTTCATCGAGATCGTCATGGACATGCTCCAACATAGATTTATCCAATAAATCTTCATCCTGACGCAAAAATTGTTCAGCAAGATCGTCATCGAGATCGTCATGGGCATACTTTAACATAGATTTATCCAATAAATCTTCATCCTGCTGCAAAAATTGTTCATCAAGATTGTCATCGACATCCTCTAACGTAAGTTTCTTCAATGCATCTTCATACCGATACAAAAATTCTTCATTGAAATCATCATCGGATAACCTATGTTTCTTTGCATGATGGTACTGCATAAACTTTTCTTTCGGAACTTTTCTCAAGCAAAACTCGCGCACAACATCATGAACGGTGCAGTATTCTATCTCACCGTTATCTTCTCTCCTTTCTGAAACAATTACTAGGCTTCTGTTCACCAGATCATTCAAGCAAGTCTTCGATGCTTCCTCCATGTCCATGTTATCTAAAACCATGATATCGTGTACAAAATCTTCCGCTATCCACAACTTTAGCAAATTAGACACCGGAAATTTGTAGTCTTCCGGAAACAATCCCATGTAAAGAAGGCAAGACTTTAAATGGTCTTCCAAATAGTTGTAACTCGATTCGATAATCTTCGTGCTTTGCTCTTCTAAAACATGGGAACTCAAATCTTTTGCGATCTCAAGCCACGAAGAGGCTCGCATTTGTTTTGCAATAATACCAGCAATCAAAACGATAACAAGAGGTAACCCCTTACAGCTTTTAGCAACTCGTAATCCTGCTCCGCGTAGCTCCGATGGACAAATCTCTCCTTGAAATACTTTCTTCTGAAGTAATTTCCAGCTCTCATCCATCGTAAGGAATCGAAGAAAGTATGGATCACTGTGGTGCTTAATCTGCCTAGCCACTTCTTCATCTCGTGTCGTTAGCATTATTCTGCTTCCATTTTCATCATCTTGGAAACATAAGCGGAACTCTTCCCAAGCCTTAACTTCCCATATATCATCTAATACGATGAGATATCTCTTTCGCATTAGACTCTTGCGCAGCTTGTCGGGCATGTCTTCATCTAGGATACCATCTACATTGCCTAGAACTTGTTTAAGAATCTCAGAACACACCTTCCTCAAATTATATTCTTTCGAAATAAAGAACNNNNNNNNNNNNNNNNNNNNNNNNNNNNNNNNNNNNNNNNNNNNNNNNNNNNNNNNNNNACGTTGTTTTGCCTAGTCCAGGCATTCCAACAATCGAGACAACGTCTAGTTCCTTCGTTCCTTTCGTCAATTGCTGAATTATACTTTCCACATCATCCTGAAAACCAACTATTTCCTCGTCAACTGATAGAAAACTACCATAGGTGGAAGCCGTTGCACGAGCAGG
>ZL-0202
GTAGTGTTTCCCTTGGTTCAACCTGGAGAATTTTGAGCATAACGAGCATGTATTTGAGAAACTCAATGTAATGGCTGCAAGAAAAGGATGCACCGCTTCACAACTAACATTGTCTTCCACAACTGCTTTACTCACATCTTGTAGTGAAGGAGGGCAACTTTCCTGTTGAAACACCTTTTTCTGCAACAACTTCACTTTCATCGGGTTTGAGGAACGGAAGAGAATAAGGATCAACATGGTGCTTGACTTGCTTAGCCACTTCCTCAAGTCGAGTTGTTATTACTATTCTGCTTCTATTTCCAACATCAGGAAACGAGAACCTTAAGTCATCCCATGCCTTACCATCCCACATATCATCCAAGACAATGAGATATCTCTTTCCCATTAGGCTTTTCTTCAATTCGTCAGCAAC
>ZL-0203
ACCTCAAGAATCTCCTTCATGTGTCATTATCACTGACCTCAAGCGTTGGCGGAAAGTTTTGGAGCCCAAACTGAACTGTTCATCAGTGAAATTGAAACTCACTCGTCTATCCTTCCAACGGGAAGATTGAAATCGGTTAGCATTTCCCTTCACTGCCAGCATAAACTTTTCTTCTCTACTCTTATTCAAACAAAAGTGAAGCACTACATCATGAACCTGGCAGTATTTGACTTTTCCGTTGTAGCTTCTGCCTGAAACCATCACCACGTTACTGCTAATGAGATCATTCAAGAAACCTTCGGCTGTCTCTTCCAATCTCCCAGATTCTTCAATATTCTGCACGAAGCATATCGCTATCCATAAACTTATCAATTCAGATACTGGAATGCTTGCGTCCTCCGGAAACATCCCCATGTAGAGAAGGCACGGTCTCAAATGGTCAGGTAAGTTATCATAACTTAACTGCATCGTCGAAAGACTATATCCTTCAGACTCACCGTGATAGGAAACCAGAGAATTTTTAACCTCATGCCACCAAGAGGCTTCCATTTTATTCCTTTTGATTATTCCAGCAACCAAAACAATCACCAGAGGCAATCCTTTGCATCTTTCCGCAACATCTTTACTCACATCTTGTAGCGAAGGAGGGAAACTTTCCTGTTGAAACACCTTTTTCTGCAACAACTTCCGACTGTCATCGGGTGTGAGGAATGGAGGAGAATAAGGATCAATATGTTGCTTGACTTGCTTAGCCACTTCCTCAAGTCGAGTTGTTAATACTATTCTGCTTCTATTTCCAACGTCAGGAAACGAAAGCCTTAAGTCATCCCATGCCTTAACATCCCACATATCATCCAAGACAATGATATATCTCTTTCCCGTTAGGCTTTTCTTCAACCTTTCAGCAAGGATGTCTTCCTTATCTCCCTTATCCTCTTTACCCATAACTTGACTAAAAATCTCTTGTAATAGGTCTCTCCGGTTATATGATTGGGAAATGATGCACCATGCTTGAACATCAAAATGGTGAACAATGCAGCCATTATTGTACACCTTTCTGGCAATAGTCGTTTTCCCTTGTCCTCCCATGCGTCCAATTGGGACGTCATCTATCTCATGGGTACCTCTAATCAGATACTGAATTATTTTTTCTGATTCATCCTCAAATCCAACTATCTCCTCATCATTCACAGGATTGCTACGATAAGTTGGAAGATGCTTAGGGCTTAAGAGGAAGGTTCCGAAACCTCATCTCCTTCACCTTCGCAAGAATTTGCTTGCTCTCTTTGATGATTGCAGGAAGCGAGCCAAAAAAATGCGAAAGAGCATTACATTGAACCAGAATAGAGTCAATGGATACTTCAGCTTTGTATGCCAACTTTACAGTGCCCCTTTGAAGATCTTTGAGAATTTCTTCATCTTTATGATGCACCTTTGCAACATCTCTGAAAAAAGATGTTAGATACGAAAGATCTTCATCTAAAGTTCCAATATAGGGTTTCATCATGAAATCTGAACTTGATTCAGATTTCAACATATCATTCAATTTCCTTAAAAAAGAATCAAGAAAGCTCAATCCACCAACTGTGGGGAACTCATTAGATGGACTGTATTTTAAGGATTTGTACTTCTCTTCCGCATCTGCCTTTAGATCTTCAATTTTCTCCAATATTTGTATCATAGCATCATCAATCTTGTTGGCGTCTTCTTTGATTACACATAGTATGTCACCCACAACAACTCCAATCTTTGCTAAGACTTCATTCAACCTCTTGCCTTTAATAACATGATTTGGCACATCACAGAGAAAAACCAACAAGAACTCTATCACCACATCAATGTTTCGAGCAGATGCAAAGTTCTTAAGCTTCTTATTTCTAAGATACACCAGAAAACTGTTGAGATGATGTGAAAATCCTTTTGGTAATTTCTTTTCCCTGAAAGTTTTTGATTGAGTAAACTTTGAAGCCTTTAGTTCACCATGAAAAATCTTCTTCATTTCCAGCTTCACTAATACAATCAGGCATAAACAGTAAGACACAAGCGTATGATCTTCATCACCAAAAAGAGAAAGAAGTGTCCCACATTTTCAGCCATTAACTGAATTTGGGTCCGCAAACCTTTCAATTTCTCATGGCCGACGCAACCATTTATCTCTGTGCCATATAAGTATCTTAGAAACCTCATTCTCTTTTGAATGTAGCTCAACTGCTTCTTAAGGATTTTCACTTCCTTTGTCATATCAGGATCAGGCGGACCGGATAGAAGCCTCAGCGAATCATTTAGATTCTTGTCGAGGTAATCCATATATTTCATCGGATCAGAATCATCCAGCTCGAAATTACACATTGAACTGGTATTACCTTCAACGAATTCCTGCAACTGTGATACTAGCCTTTCCGCATTAATGTTAGTTCTGCATTCATCTGGAATTCTACTAAAATCAAGATTTTTCACAATCCGTTGGGCCGTCCTTGTGATTTTGACCAAGGAATCAGGCAAAAGAACATTTTTGTACTTTATAAAGGTCCTCAAAAATCTTAGCTCCAGTTCAAGTTTCTCAATTTGATC
>ZL-0204
GTTTCAACTTACTTTGGTAATGATTTCAATACGGTCATTTCCTTCATTCTCTATGACGTCTTCCTTTATTCTCACAGCTGAAGCCTCCAGAGAATCTGCGCAGGGCCCAATCAACTTAACCTGTTTCAGTGTTGGAATATCTGCAAAGCTAAGAGGGATCTCCTCTAGTTTGCAACAAAAACTTATAACTAGTTTCTCAAGCTGAGGAAAGGATTCCTCTGAAGCATCCCATGTTGTGGTACATAAGTTCACCAGTTTCAACAACTTAAGTTTATGGAATGTGATATCTGTAGGAATGCACCACTCTTTGGATTTATGGAAACACACTAATTGGAGATATTCTAGGATTGGTAGTCCCGTAATGAAAGAAATCGCCGTGTCTACAGGTACCCTGCTTAGTACCAACTTCTTTAAATTTGAAGGCAATTGTAAGCCTAATACTGGGGACCCTGGAAAGAAAAGACTTAGTGATTGAAGCTGGGTGTGACTCTCCATATTGATATGGAAAGGCTTTGCGTAATCATCTTCACCTGACGTTGAGTCATCTGTAGGAGCCTTCATAAAAGAGATGCCAAGTTGTTGAAGATTAGGACACTTACTTAAATAACACATCAAAGTTATCAGCTTCCTTAATTACAACTCTCCTAAATATCCTCAAATTTTCCAATTTAGAGGATTCAGCAAACATCCCCTTCTTATCCGTATACTGATCAACAATAGCTTTTGGAGTTTCAACATGCCTTAATTTTTCCATTTTCCAAAAATTCGTTGATAACGTTAACCCATTTTCTATCTTTCTCACAATTAAAGTTTCAAGATGTGGAAGATTTAGTACCCAATCATAGTCTAAAATTGAATGAACTGCAAGGTACTTCAGGTGAATTAGAGGTCTGAATATATCTAACCAAATCTGAGCCTCATCAGGACAATCCAAATCCAAGACCTTAACTAGTCTCATGTCACTAAACTGAGAGGACATCCGATCACAAGAATTTCCTTCATGTGTCATTATCACTGACCTCAAGCGTTGGCGGAAAGTTTTGGAGCCCAAACTGAAAAGCTCATCAGTGAAATTGAAACTCACTCGTCTATCCTTCCAACGGGAAGATTGAAATCGGTTAGGATTTCCCTTCACTGCCAGCATAAACTTTTCTTCTCTACTCTTATTCAAACAAAAGTGAAGCACTACATCATGAACCTGGCAGTATTTGACTTTTCCGTTGTATCTTCTACCTGAAACCATCACCACGTTACTGCTAATGAGATCATTCAAGTAACCTTCAGCTGTCTCTTCCAATCTCCCAGATTCTTCAATATTCTGCACGAAGCATTCCGCTATCCATAAACTTATCAATTCAGACACTGGAATTCTTGAGTCCTCGGGAAACATCCCCATGTAAAGAAGGCACGGTCTTAAATGGTCAGGTAAGTTATCATAACTTAACTGCATAGTCGAAAGACTATATCCTTCAGGCTCACCATGATAGGAAACCAGAGAATGTTTAACCTCATACCACCAAGAGGCTTCCATTTTATTCCTTTTGATTATTCCAGCAACCAAAACAATCACCAGAGGCAATCCTTTGCATCTTTCTGCAACTGCTTTACTCACATCTTGTAGTGAAGGAGCGAAACTTTCCTGTTGAAACACCTTTATCTGCAACAACTTCAGACTGTCATCGGATGTGAGGAATGGAAGAGAATAAGGATCAATATGGTGCTTGACTTGCTTAGCCACTTCCTCAAGTCGAGTTGTTATTACTATTCTGTTTCTATTTCCAACATCAGGAAACGAAAGCCTTAAGTCATCCCATGCCTTACTATCCCACATATCATCCAAGACAATGAGATATCTCTTTCCCATTAGGCTTTTCTTCAACTCGTCAGCAATGATGTCTTCCTTATCTCCCTTATCCTCTTTACCTGTAACTCGACTAAAAATCTCTTGTAATAGGTCCCTCCGGTTATATGATTGAGAAATGATGCACCATGCTCGAACATCAAAATGGTAAACAATGCAGCCATTATTGTACACCTTTCTGGCAATAGTTGTTTTCCCTTGTCCCCCCATGCCTACAATTGGGACAACATCTATCTCATGGGTACCTCTAATCAGATATTGGATTATTTTTTCTGATTCATTCTCAAATCCAACTATCTCCTCATCATTCACAGGATTGCTACGGTGAATTGGAAGATGCTTAGATGGCTCTACCACAGAGAAGGGCTTAAGAGGAAGGTTCTGAAAACTCATCTCCTTCACCTTCGCAAGAATTTGCTTGCTCTCTTTGATGATTGCAGGAAGCGAGCAAAAAAAATGCGTAAGAGCATTATGTTGAACCAGAATAGAGTCGATGGATACTTCAGCTTCGTATGCCAAATTTACAGTACGCCTTTGAAGATCTTTGAGAATTTCTTCATCTTTATGATGTACCTTTGGAACATCTCTGAAAACAGATGTTAGATACGAAAGATCTTCATCTAAAGTTCCAATACAGGGTTTCATCATGAAATCTGAACTTGATTCAGATTTCAATGTATCAATCAATTTCCTTAAAAAAGAATGAATAAAGCTCAATCCACCAACTGTGGGGAACTCATCAGATGGACTGTATTTTAAGGATTTGTACCTCTCTTCCACATCTGCCTTTAGATCTTCAATTTTCTCCAATATTTGTATCATAGCATCGTCAATCTTGTTAGCGTCTTCTTTGATTACACATAGTATGTCACCCACAACAACTCCAATCTTTTCTAAGACTTCATTCAACCCCTTGCCATTAATAACATGATTTGGCACATCACTGAGAGAAACCAACAAGAACTCTATTGCCACATCAATTTCTTGAGCAGATACAAAGTTCTTAAGCTTCTTATTTCTAAGATACACCAGCAAACTGTTTAGATGATGTGAAAATCCTTTTGGTAATTTCTTTTCCCTGAAAGTTTTTGATTGAGTAAACTTTTAAGCCTTTAGTTCACCACGAAATATCTTTTTCATTTCCAGATCCACTAATACAATCAGGCACAAACAGGAAGACACAAGTGTATGATCTTCATCATAGCAAAGAGAAAGATAGAAGTGTCCCACAGTTTCAGCCATTAACTGAATTTGGGTCCGCAAACCTTTCAACTTCTCATGGCCGACGCAGCCATTTATCTCTGTGCCATATAAGTATCTTATAAACCTCATTCTCTTTTGAATGTAGGTCAACTTATTCTTAAGTATTTTCACTTCCTTTGTCATATCAGGGTCAGGCACACGGAGTAGAAGCCTCAGCAAATCATTTAGATTCTTGTCGAGGTAATCCATATATTTCGTCGGATCAGAATCATCCATCTCAAAATTGCACATTGAACTGGTATTACCTTCAACGAATTCCTGCAACTGAGATACTAGACTTTCCGTTTTAATGTTAGTTCTGCATTCATCTGGAATTTTACCAAAATCAAGCTTCTCCACAGTCTGTTGGGCCGTCCTTGTGATTTTGACCAAGGAATCAGGCAAAAGAACATATTTGTACTTTATAAAGGTCCTCAAAAATCTTAGCCTCAGTTCAAGTTTTTCAATTTGATCAACCTCGATGCTACTCAGATCACCTCCACTCTTGATCATTCCTAGCTGATCTAATGCATCGTCAATTTCATTTTGGACCAT
>ZL-0205
GTTTCAACTTACTTTGGTAATGATTTCAATACGGTCATTTCCTTCGTGCTCTATGACGTCTTCCTTTATTCTGACAGCTGAAGTCTTCAGAGAATCTGACCAGTACCCAATCAACTTAACCTGTTTCAGTGTTGGAATATCTGCAAAGCTAAGAGGGATCTCCTTGAGTTCGTAACAATACGTTATAACTAGTGTCTCAAGCTGGGGAAAGGATTCCTCTGAAGCATCCCATGTTGTGGTACCTAACTTCTTCAGTTTCAACAACTTAAGTTTATGGAACGTGATATCTGGAGGAATGCACCACTCTTTGGATTTATTCCAGCCTTGGTAATTCATTAATTGGAGATACTCCAGTACTGGTAGTCCCGCAATGAAAGAAACTGCCCTGTCTGCAGGGACCATGCTTAGTACCAACTTCTTTAAATTTGTAGGCAATTGTAAGCCTAATACTGGGGACCCCGGAAAGAAAAGACTAAGTGATTGAAGATGGGTGTGACTCTCCATATTGATACGGAAAGGCTTTGCGTAATCATCTTCACCTAACGTTGAGTCATCTGTAGGAGCCTTCATAAAAGAGATGCCAAGTTGTTGAAGATTAGGACACTTCCTTAACAACACCTTCAAGTTATCAGCTTCCTTAATTACAACTTCCCTAAATATCCTCAAATTTTCCAATTTAGAGGATTCATCAAACATCCCCTTCTTATCCTTGTACCGATCGGCAATACCTTCAGGAGTCTCAACATGCCTTAATTTTTCCATTTTCCAAAAATTAGTTGGTAATGTTGATCCCTTTGCTATCTTCCTCACAATTAAAGTTTCAAGATGTGGAAGATTTAGTTCCCAATCATAGTTTTCAATTGAATGAACTGCAAGGTACTTCAGTTGAATTAGTGGTCTGAATATATCTAACCAAATGTGAGCGTTACGAGGACAATTCAAATCCAAGACCTTAACAAGTCTCATGTCACTAACCTGAGAGAAGGACTTCCAATCACAAGAATTTCCTTCATGCGTCATTATCACTGACCTCAAGCTTTGGCGGAAAGTTTTGGAGCCCAAACTAAAAACCTCATCAGTGAAATTGAAACCCACTCGTCTATCCTTCCAACGGGAAGATTGAAATCGGTCAGGATTTCCCTTAACTGCCAGCATAAACTTTTCTTCTCTACTCTTATTCAAACAAAAGTGAAGAACTACATCATGAACCTGGCAGTATTTGACTTTTCCATTGTATTTTCTACCTGAAACCATCACCACGTTACTGCTAATGAGATCATTCAAGTAACCTTCAGCTGTCTCTTCCAATCTCCTAGATTCAATATTCTGCACGAAGCATTCCGCTATCCATAAACTTATCAATTCAGACACTGGAATTCTTGCGTCCTCCAGAAACATCCCCATGTAAAGAAGGCACGGTCTTAAATGGTCAGGTAAGTTGTCATAACTTAACTGCATAGTCGAAAGACTATATCCTTCAGACTCACCATGATAGGAAACCAGAGAATTTTTAACCTCATGCCACCACGAGGCTTCCATTTTATTCCTTTTGATTATTCCAGCAACCAAAACAATCACCAGAGGCAATCCTTTGCATCTTTCCGCAACTGCTTTACTCACATCTTGTAGTGAAGGAGGGCAACTTTCCTGCTGAAACACCTTTTTCTGCAACAACTTCAGACTGTCATCAGGTGTGAGGAATGGAAGAGAATAAGGATCGATATGGTGCTTGACTTGCTTAGCCACTTCCTCAAGTCGAGTTGTTATAACTATTCTGCTTCTATTTCCATCAGGAAACGAAAACCTTAAGTCATCCCATGCCTTACCATCCCACATATCATCCAAGACAATGAGATATCTCTTTCCCGTTAGGCTTTGCTTCAACTTGTAAGCAAGGATGTCTTCCTTATCTCCCTTATCCTCTTTGCCGGCAACTTGACAAAAAATCTCTTGTAATAGGTCCCTCCGGTTATATGATTGGGAAATGATGCACCATGCTCGAACATCAAAATAGTGAACAATGTTGCCATTATTGTACACCTTTCTGGCAATAGTCGTTTTCCCTTGTCCCCCCATGCCAACAATTGGGACGACATCTATCTCATGGGTACCTCTAATCAGATATTGGATTATTTTTTCTGATTCATTCTCGAATCCAACTATCTCCTCATCATTCACAGGATTGCTACGATGAGTTGGAAGATGCTTAGATGGCTCTACCACAGAGAAGGGCTTAAGAGTAAGGTTCTGAAAACTCATCTCCTTCACCTTCGCAAGAATTTGCTTGCTCTCTTTGATGATTGCAGGAAGCGAGTAAAAAAAATGCGAAAGAGCATTACATTGAGCAACAATAGAGTCGATGGATACTTCAGCTTCGTATGCCAAATTAACAGTACGCCTTTGAAGATCTATAAGAATTTCTTCATGTTTATGTTGTGCATTTGCAACATCTCTGAACACAAATGTTAGATAAGAAAGATCTTCATCTAAAATTCTAATATAGGGTCTCATCATGAAATCTAAACTTGATTCAGATTTCAACATATCATTCAGTTTCCTTAAAAAAGAATGAATAAAGCTCAATCCACCAACTGTGGGGAACTCATTAGATGGACTGTATTTTAAGGATTTGTACCTCTCTTCCACTTCTACCTTTAGATCTTCAACTTTATCCAATATTTGTATCATAGCATCATCAGTCTTGCTAGCATCTTCTTTGATTACACATAGCATGTCACCCACAACAACTCCAATCTTTACTAAGACTTCATTCAACCTCTTGCCATTAATAACATGATTTGGCACATCACTGAGAAAAACCAACAAGAACTCTATTGCCACATTAATGTTTCGAGCAGAGGCAACGTTCTTAAGTTTATTATTTCTAAGATTCACCAGCAAACTGTTGAGATGATGTGAAAATCCTTTTGGTAATTTCTTTTCCCTGAAAGTTTTTGATTGAGTAAACTTTGAAGCCTTCAGTTCACCATGAAAAATCTTCTTCATTTCCAGCTCCACTAATACAATCAGGCATAAACAGGAAGACACAAGTGTATGATCTTCATCACCAAAAAGAGAAAGATAGAAGTGTCCGACATTTTCAGCCATTAACTGAATTTGGGTCCGCAAACCTTTCAACTTCTCATGGCCGACACAACCATTTATCTCTGTGCCATATAAGTATCTTAGAAACCTCATTCTCTTTTGAATGTAAGGCAACTGCTTCTTAAGGATTTTCACTTCCTTTGCCATATCAGGGTCAGGCTCACCGAATAGAAGCCTCAGCGAATCATTTAGATTCTCGTCAAGGTAATCCATATATTTCGTCAGATCAGAATCATCCAGCTCAAAATTGCACATTGAACTGGTATTACCTTCAACGAATTCCTGCAACTGTGATATTAGTTCATCTGGAATTATACCAAAATCAATCTCCTTCACAATCCGTTG
>ZL-0206
ATGTTTGGGGTTGCAATCAGCCGTTTCAGGGGGGAATATAGTGAGCTCGAATTTGAAACTCTCCATATCTTCACTCACCTTTTTCTTGCCTTCGATTTCTGTTCCAGATTTGCTTTCTGCAGCTTTCTGCATGTGCTCACGATGCATCTCTTGCTTCCTGCATTTGATAGCGTTCACAGATTTGATAGCCTTTTTTGTGTGCTCCAGCGTCATTTCTTGAAGGGTACGTACATCAGCCAACTCAATTGGTACAGCCTCAAGCTCATCGCAGGATTTAACAACAAGACACTGAAGTCTTTGAAATTGAAGATTTGCGACCTTCCAAGCTTTAAGGTCTGCCCTTTCAATCCATAATACCTTTAGTTGGTTAAAACCTCCAATCTCTGAATCCCATATTGTCCCACTAAATGCATTTTCTTTTAGCTTTAGGACCTCAAGGCATTCCAACTGCCCCAATCTACTCGCCTCGCTCCAAGCAAACCTTGTATTTGACAAAGTTAACTTCTTCAGTTTGCATAGAAATTTGGGGAATGCGGGGGGAAGGTGAAGAACTCCGCTCATGGATCTGTCTACATTATCATTCAACAGTTTCAATTGCTCCAGGCACTTTAGCTTTTGAAAGTTGTTGAACCCACCCATGTTAATTTCAAGAAAATCAGCCATTTTCCCTTGAATAGTTAGTTTTCTGAGATTACAAGCCCGCGCAAGCACATCTTCTCTGCAACTTTCTGGTGCAACTTTAGACAAAGTTTGTATGCGAGAAGATTCATCTACTGTGTGGGTAGTAGAGGATGGCAATTTTGCAGGGACATTGGTGTGCACATGCCTCAACCGTAGCATGTTCCATATTTCAGCTTTAATTTCAATGGTGGATGCCTTTGTATAAATTATAAGAGTTTGTAAATTCCAAAATTTACCAAAGAACATCGGAAGGACACTGCTTTCAACTGAGATGGAAATGTACCTCAAATGATATAGCTCTCTGAAATACTTGCTGAAACTAAATTCAAGGGATTCAACATCCAAGACCCTGACCAGTGGAAAGGCTTTGTGGAGTTGTTGAATGTTGCTAAGCTTCTCACTTTCTTTTTGTTTTGTGGAAAAACACAAGAATGATCTAACATGCTCAGCAGATGGTTCGGTGGAGATAAAAGCTTTCAAAAGAGAGAGTGGAATACACAAGCGACGAGAACTATCTAGATCTGGTATAGAAAGACCAGCCTGATCTGTTTTTTCACATACTTCGTGGAAAAGACCTTCGTTATTAGCCTCTATCTTGCAAAACTGGTGTAACATGTCATGAATACGGCATGTTTTTACTTGACCATTAGCCCTTTTCTGCACTACTATTACTAAGTTCCTGTTGATAAGGTCGTTCAAGTAATACTCTGCTATATCCTCGGGGCTTCCTGTTAAGTTGGAGTTTATCAATCCCTCAGAAATCCATAAGCGGATCAACTTCCAAGCAGGAATTTCAAAGCCTTGTGGAAAGGCACCACAATATAGGAAACACGCCTTCATCTCTTCGGGTAGATAAACATAACTCATTTCCACAAATTTCAAGCAGCTTTTTGGGTCATCATCTTTATTTATAAGGTGTTTTACATTGTCCTCAACCATTTTCCAGTCACTTTTGCTGGTGCGTCCTCTTAGAGCTCCTGCAATTACCACAACTGCAAGTGGCACTCCAAAACATTGTTTTGCGATGCTTTCCCCATGTTCTATTAACTCTACAGGACACCTTCGGATATTACTGCCAAAAACTCTATTTACCAACAATTGGAAACTTTCCTCCATTTTCAGAAATTTCAACATGTGAGGATTAGCATTGGCATATCTACCAATACGTCCATCACGAGTGGTGATCATGATACGGTGGCCTTTGCTTTTTTCGGGGAAAACATTCATGACAGCATCCACAACGTCTGTTGTCCACACGTCATCCAATACAATGAGACATTTGCCGCCTTTGTCAATGAATTCACATATTATCTTTGGCAATTCCTTCACATCCATGTCTTGATATTCTGTAGTCTGTTTCTTGAACGCTTTCAGAATACTAAGGAAGACCCCCTTCAGTTTGGATTGCGGGCCTACGTTCACCCAAATGGTCAGGAAAAAATCATAGGAAACTTGCGGATCTTTAGAGATTTTTATTGCCAGAGTGGTTTTGCCTAGTCCAGGCAACCCCACCACAGGGATAACATCTAAATCTTTGGTTCCTTTAACAAGTCGCTTGATCACTACTTTTGCTTCCTCATCAAAACCGACAACTTTGTTTTCTTCCAATAAAGTATCCTGTTATGATGATCAAAATAGTTTGGATATTAAAAAAAAAACAGATGAGAAAAGGAAATATGATTCGACATTTATGTTGGCATCGATCTGTATCTACAATAGGGCTAGCTGTTTAGCTCTCTACATATAGCTAACATTGGTGAAACAGGATACCTTCTTCACTGAGGCTGTCTCTTTGCAAAGACAAGTCAAACCAACGCAAGAAGGAATCCCTACATATCCTGAGAAAATTTGGCTACTAAGCCTCGTCAAGTTTTCAATTAGCAAAATGGTCTAATGGTAAAATTTGGCTATTAAGCCTCTTTAAGTTTTCAATTAGTAAAATGGTCTACTTCTATTTTCTCATTTGTTAGATTGATAATCGATCTATCCATATATAGGTCGGATCGACAATCAATTTGTCGGATTGATAATCTATTTGTCGGATCGATAATCGATCTGTCTATATATCAGTCGGATAGATAATAGATCTGTCTAAAAATGGGTCATTTCCCTTTTAAAAAAAAACATATAGTCTATTTAATTAAAAAGAAGATTTGAAAAGACTATTTAACAAAACATCCCACATATCATATGTATTTGTCGAGAAAATTTAGCGAATAAGCTTCTTCAAGTTTCCAATTAGCAAAATGGCCTACTTCTATTTTCTCATTTTAAAACAAAATAAAAAAAATAACTTTAACGAAGAATTGGACTACAATAACATATTAAAAACTATGAGAGGTATTTACAAAATATACTTAAAACATAAAATCCTAACTCTTTTTTTCAATTCAAATTACTTTTTCCCTTTGCATAACTTTGTTTTGCTCTATTCTTACTAAAAATTCATTGTTTCTTCAATTTTTCAATTTCACATTGCTTTTTTTCCTCCCTCTAAGTGTTTTCTCCTCCATTCTTACTAAAAACTCATTGCTTCAACTTTCTCCTTTTTTAAGCTAGTATTTTATTCTTAAATATTGTCTTCTCTCAAATTTGTAAGTTTTCTACTCTCCTTTAATTTTGGTCCATTTTAAAATAAAAAGAAAAGAAAAGATCGATCGGATCAATAATCGATTTGTCCATATATCGATCGGATCGTTAATCGATCTGTTCATATCGATCAGCGTGATAATCGATCTGTCCATACATAGGTCGGATCGATAATCGATAATCAAATGTTGAACTAATTTGTAAAATGTGTAAAAGATTTGATGGGAGGGGTTTTGTTTAAATTCTGTAAGTTGGTGATTTATGAACTAGTTTGTAACTTTTAAAAATTGTAAATAATTTTTAAATCACAAATAAATTAAAAGTTTCAAAAGTGGATCATTTCCTTTTAAAAAAAATAAAAAATTGTAGTCTATTTAATTAAAAATGAGAATTGAAAAGACCATTTAACAAAGAATTGGACCTTTGTGTATGTATAAATTGATGAACTTTTCATCATAACACTCTTTTGTTAAAAAATAGATCACAAAACTAGCTTTGTTGGGGCATTACCTGTGTGCCGGGGGCAACAATTTCCGGCTGATAATCAAGGATTGGCTTTGCCTGGAAAGCCTGCAGATTTGCTTCGCGAATATTCTTCACCTTTCCAAGAATTGCTTTGATGTCTTCTACAAGATCCTTAAGGGTTTTGTGATATTTAATATCCACGATCTGTTCAAATTTATTTTTCTTTTGGTGCAGCTTCATCTCAACCATGAGCTTATCAATGAGACCCTCAGCTTCATATACCATAACTTGGACTTCCTTGACAAAGTTTTTCCACTGTTCACTGTTGCTTTGACGATATTTTGCAGCATCCTGCAAGAAGGCCTTTAAACGATTAAGTTCTCCCAGTAGTTCATTTGCAGAATCTTCTTTTCCACTATCAATGTACTTCCAAGTTTCCTTTATTATCGGAACCAATATCTCCACTGCAAATTGCAATGCTACATCTGCCAT
>ZL-0207
AAGAATGCTTTCGGGGAGGGACAAAATTATGTGTCTACAGTTGCAAAGGTACATCATAAAGATGAAGAAATTCTCAAAGATCTTCAAAGGCGTACTGTTAAGTTGGCATACGAAGCTGAAGTATCAATCGACTCTATTCTGGCTCAATTTAATGCTCTTTCGCATATTTGTTGCTCGCTTCCTGCTATCATAAAAGAGAGCAAGAAAATTATTGTGAAGGTGAAGGAGATGAGTTTTCAGAACCTTCCTCTTAAGCCCTTCTCTGAGGTAGAGCCATCTAAGCATCTTCCAACTCATCGTAGCAATCCTGTGAATGATGAGGAGATAGTTGGATTTGGAATGAAGCAGAAAAAAATACTCCAATATCTGACTAGAGGTAGCCATGACAGAGAAGTCGTCCCAATTGTAGGCATGGGGGGTCAAGGGAAAACAACTATTGCTAGAAAGGTGTACAATAATGGCAGCATTGTTCACCATTTTGATGTTCGAGCATGGTGCTTCATTTCCCAATCATATAACCGGAGGGACCTATTACAAGATATTTTTAGTCAGGTTACAGGTAAAGAGGATAAGGGAGATAAGGAAGACATTCTTGCTGACAAATTGCGGAAAAGCCTAACGGGATGAAGATATCTCATTGTTTTGGATGATATGTGGGATGGTAAGGCATGGGATGACTTAAGGTTTTCGTTTCCTGATGTTGGAAATAGAAGCAGAATAGTAATAACAACTCGACTTGAGGAAGTGGCTAAGCAAGTCAAGCACCATATTGATCCTTATTCTCTCCAATTCCTCACATCCGATGAAAGTCTGAAGTTGTTGCAGAAAAAGGTGTTTCAACAGGAAAGTTTCCCTCCTTCACTACAAGATGTGAGTAAAGCAGTTGCGGAAAGATGCAAAGGATTGCCTCTGGTGATTGTTTTGGTTGCTGGAATAATCAAAAGGAATATAATGGAAACCTCTTGGTGGCATGAGGTTAAAAATTCGCTGGTTTCCTATCACGGTGAGTCTGAAGGATATAGTCTTTCGACTGTACAGTTAAGTTACGATAACTTACCTGACCATTTACGACCGTGCCTTCTTTACATGGGGATGTTTCTGGAGGACGCAAGAATTCCAGTGTCTGAATTGATAAATTTATGGATAGCGGAATACTTCGTGCAGAATATTGAAGAATCTGGGAGATTGGAAGAGACAGCTGAAGGTTACTTGAATGATCTCATTAGCAGTAACGTGGTGATGGTTTCAAGTAGAAGATACAACAGAAAAGTTAAATACTGCCAAGTTCATGATGTAGTGCTTCACTTTTGTTTGAATAAGAGTAGAGATTAAAAGTTTATGCTGGCAGTTAAGGGAAATCCTAACCGATTTCAATCTTCCTGTTGGAAGGATAGACGAGTGAGTTTCAATTTCACTGATGAGCTTTTCAGTTTGGGCTCCAAAACTTTCCACCAACGCTTGAGGTCAGTGATAATGACACATGAAGGAGATTCTTGTGATCGGAAGTCCTTCTCTCACCTTAGTGACATGAGACTTGTTAAGGTCTTGTATTTGAATGGTCCTCGTGATGCTGATATTTGTTCAGATATTTTCAGACCACTAATTCACCTGAAGTACCTTGCAGTTGATTCAATTTTCAACAATGATTTCCTACTAAATCTTCCACATCTTGAAACTTTAATTGTGAGGAAGAGAGTACACGGCATACCAATGGAGTATTGGAAAATGGAAAAATTAAGGCATGTTGATATTCCCGAAGATATTAATGATAGGTATAACAATAGGCATGAGATGTTTGATGAATCCTCTAAATTGGAAAATTTGAGGATATTTAAGGGAGCTGTAATTGAGGAAGCTGATAATTTGGATGTATTATTAAGGAAGTGTCCTAATCTTCAACTTGGCATCTCTTTCAAGAAGGCTCCTACAAATGACTCGACATCCGGTGAAGATGATTATGGAAAGCCTTTCCGTATCAATATGGAGAGTCACACCCATCTTCAATCACTTCGTCTTTTCTTTCCGGGGTCCCCAGTATATGTCTTACAATTGCCTTCAAATTTAAAGAAGTTGGTGCTAAGCATGATCCCTCCAGACTTAGCGGTTTATTTCATTTCGGGACTACCGGTCCTGGAGTATCTCCAATTAACAGAATGCAATATCTGGTCCAAAGAGTGGTGCATTCCTACATATATCAAGTTCCATAAACTTAAGTTGTTGAAACTGGTGAGGTTAGGTACCACAACATGGGATGCTTCAGAGGAATCCTTTCCCCAGCTTGAGACACTAGTTATAAGCTATTGTGACAAACTCGGGGAGATCCCGGGTAGCTTGGCAGATATTCCAACACTGAAACAGGTTGAGTTGATTGGGCCCTGCGCAGATTCTCTGGAGGCTTCAGCTGCGAGAATAAAGGAAGACGTCCTAGATAATGAAGAAAATGACCGTATTGAAATCATTACCAAA
>ZL-0208
ATGGTCCAAAATGAAATTGACGATGCATTACATCAGCTAGTAATGATCAAGAGTGGAGGTGATCTGAGTAGCGTTGAAGTTAATGAAATTGAGATACTTGAACTGGGGCTAAGATTTTTGAGGACCTTTATAAAGTACAAAAATGTTCTTTTGCCTGATTCCTTGGTCAAAATCACAAGGACGGCCCAACAGATTGTGGAGGTGCTTGATTTCGGTATAATTCCACATGAATGCAGAACTAACATAAATGCGGAAAGGCTAGTATCACAGTTGCAGGAATTCGTTGAAGGCAGCACCAGTTCAATATGCAATTCTGAGCTGGATGATTCTGATCCGACGAAATATATGGATTACCTCGACAAGAATCTAAATGAATCACTGAGGTTTCTATTCGGTGAGCCTGACCCTGATATGACAAAGACAAGGAAAATCCTTAAGAAGCAATTGACCTTCATTCAAAAGAAAATGAGGTTTCTAAGATACTTATATGACAGAGATAAATGGTTACGTCGGCTATGAGAAGTTAAAAGGTTTGCGAACCCGAATTCAGTTAATGGATGAATATGTGGGGTACCTCTATCTTCCTATTTTGTATGCTAAAGATCATACACTTGTGTCTTGCTGTTTATGCCTGATTGTATTAGAGGAGCTAGAAATGAAGAAGATTTTTCTTGGTGAACTAAAGGCTTCAAAGTTTACTCAATCAAAAACTTTCAGGGAAAATAAATTACCAAAAGGATTTTGCCATCATCTCCACAGTCTTCTGAGGCATCTTAAGAACTTTGTCTCTGCTCGAAACATTGATGTGGCAATAGAGTTTTTGTTGGTTTTTCTCGGTGATATGCCAAATCATGTTATTAAAGGCAAGAAGTTGAATGAAGTCTTAGCAAAGATTGGAGTTGTTGTGGGTGACATACTATGTGTAAACAAAGAAGATGTTATCAAGGTTGATCATGGTATGATACAAATATTGAAGAAAATTGAAGATCTAAAGGCATAGGCGGAAGAGAGGTACAAATTGTTAAAATACAGTCCATCTAATGAGTTCCCCACAGTTGGTGGATTGAGCTTTCTTGATTCATTTTTAGGGAAATTGAATGATATGTTGAAATCCGAATCAAGTTCAGATTTCATGATGAAACCCTATATTGGAAATTCAGATGAAGATCTTTCATATCTAACATCTGTTTTCAGAGATGTTGCAAAGGTACATCATAAAGATGAAGAAATTCTCAAAGATCTTCAAAGGCGTACTGTAAAGTTGGCATACGAAGCTGAAGTATCCATCGACTCTATTCTGGTTCAATATAATGCTCTTTCGCTTTTTTTTTTTGCTCATTTCCTGCAATCATCAAGGAGAGCAAGCAAATTCTTGCGAAGGTGAAGGAGATGAGTTTTCAGAACCTTCCTCTTAAGCCCTTCTCTGTGGTAGAGCCATCTAAGCATCTTCCAACTCATCGTAGAAATCCTGTGAATGATGAGGAGATAGTTGGATTAGAGAATGAATCAGAAAAAATAATTCAGTATCTGATAAGAGGTACCCATGAGATAGATGTCGTCCCAATTGTAGGCATGGGGGGACAAGGGGAAACGACTATTGCCAGAAAGGTGTACAATAATGGTAGCATTGTTGACCATTTCGATGTTCAAGCATGGTGCATCATTTCCCAATCATATAACCGGAGAGACCTATTACAAGAGATTTTTAGTCAAGTTACCGGTAAAGAGGATAAGGGAGATAAGGAAGACATCCTTGCTGACGAGTTGAAGAAAAGACTAACGGGAAACAGATATCTCATTGTCTTGGATGATATGTGGGATGGTAAGGCATGGGATGACTTAAGGTTTTCATTTCCTGATGTTGGAAATAGAAGCATAATAGTAATAACAACTCGACTTGAGGAAGTGGCTAAGCAAGTCAAGCACCATATCGATCCTTGTTCTCTTCCATTCCTCACACCCAATGAAAGTCTGAAGTTGTTGCAGATAAAGGTGTTTCAACAGGAAAGTTGCCCTCCTTCACTTCAAGATGTGAGTGAAGCAGTTGCGGAAAGATGCAAAGGATTGCCTCTGGTGATTGTTTTGGTTGCTGGAATAATCAAAAGGAATAAAATGGAAGCTTCTTGGTGGCATGAGGTTAAAAATTCTCTGGTTTCCTATCATGGTGAGTCTGAAGGATATAGTCTTTCGACTATGCAGTTAAGTTATGATAACCTACCTGACCATTTGAGACCGTGCCTTCTTTACATGGCGATGTTTCCGGATGACTCAAGAATTCCAGTTCTGAATTGATAAGTTTATGGATAGCGGAATGCTTTGTGCAGAATATTGAAAAATCTGGGAGGTTGGAAGAGACAGCTGAAGGTTACTTGAATGATCTCATTAGCCGTAACGTGGAGATGGTTTCAGGTAGAAGATACAACGGAAAAGTCAAATGCTGCCAGGTTCATGATGTAGTGCTTCACTTTTGTTTGAATAAGAGTAGAGAAGAAAAGTTTATGCTGGCAGTGAAGGGAAATCCTAGCCGATTTCAATCTTCCCGTTGGAAGGATAGACGAGTGAGTTTCAATTTCACTGATGAGCTTTTCAGTTTGGGATCCAAAACTTTCCGCCAACGCTTGAGGTCAGTCACATAAAGGAAATTCTTGTGATGAGAATTCCTTCTATCATGTTAGTGACATGAAACTTGTTAAGGTCTTGGATTTGAATTGTCCTCGTGACGCCCAGATTTGGTTACGTATATGCAGACCACTAATTCACCTGAAGTACCTTGCAGTTCATTCAATTGCAAACTATGATTGGGAACTACATCTTCCCCATCTTGAAACTTTAATTGTGAGGAAGATAGCAAAGGGGGCACCGTTACCAACGAACTTTTGGAAAATGGAAAAATTAAGGCATGTCGAGACTCCTGAAGGTATTGTTGATTGGTACAAGGATGAGGGGATGTTTCATTAATCCTCTAAATTGGAAAATTTGAGGATATTTAAGAGTTTTTTTATCAAGGAAGCTGATAATTTGGATGCGTTATTAAGAAAGTGTCCTAATCTTCAACAACTTGGCATCTCTTTTATGAAGGCTCCTACAGATGACTCAACGTCAGGTGAAGATGATGACTCAACGTCAGGTGAAGATGATTTCGCAAAGCCTTTCCATATCAATATGGAGAGTCACACCCATCTTCAATCACTTAGTCTTTTTTTTTTCCAGGGTCCCCGATATTAGGATTACAATTGCCTTCAAATTTAAAGAAGTTGGTACTAAGCAGGGTCCCTGCAGATAGGGCGGTTTCTTTCATTGCGGGACTACCAGTCCTGGAGTATCTCCAATTAATTAATTACCATGGCTGGAATAAATCCAAAGAGTGGTGCATTCCTCCAGCTGTCACGCTCCATAAACTTAGGTTGTTGAAACTGGTGGACTTAGGTACCACAACATGGGATGCTTCAGAGGAATCCTTTCCCCAGCTTGAGACACTAGTTATAAGAAGTTGTTACAAACTCGAGAAGACCCCTCTTAGCTTTGCAGATATTCCAACACTGAAACAGGTTAAGTTGATTGGGTCCTTGGCAGAATCTCTGGAGGCTTCAGCTGTGAGAATAAAGGAAGACGTCATAGAG
>ZL-0209
ATATGGTCGCATCCTTCAATATTGCTGACTTCTTCCTTAAATTTTCACAGCCGAAGCCAACAGTGATTTATTCATGCAGTTAAGCAACTTAATCTGTTGCAGTGTTGGAATTTCTACAAAGCTAAAGGGGATCTCCTTGAGCTTGTCACACCCTTTTATAACAAGTGTTTCAAGCTGGGGAAAAGAATCCTCTGAGGCATCCCACTCTGAGATATCTAACCACGCCCGTTTCAAGAACTTGAGATTATGGAATGCAACTCCTAGGCACCACTTTTTTGATTGAATAAAATGCAAATCAGTTAATTGAAGATACTCCAGATTTGGCAGTCCTGCAATGACCGAAATCATGCTTCCAATACGAGCCCTGCTTAGTTCCAACTTCCTTAATTTTGAAGGCAAGAGTAACTCAGGTACAACTCTCGACGATCCAATGGAAAGGTGAAGTATTTGAAGCTGGGTAAGATGCTCTAATTTGACACGAATCCTGGGAGAATATAAATCGCCCACAAAAGTGATGTTAAGTTCTTGAAGATTGGGAAATCGTTGAAATAACACATTCGCGCTATCAGCTTGATAAATTGAATTCAACTTTCTTAAATATCCTCAAATTTTCCAATTTCGAGGATTCTTCAAAAATCCGTTGCTTATTGTTTTTCAAATCAAATTCCGCCAAAGTAAGATCAACGTGCCTTAATTTTTCCATCTCCCAAAAACTAGCTGGTAACGCGGATAAACCGTGCACAATTAAAGTTTCAAGATGAGGCAGAAGTGATTCGGGATGAAAATGAAATCTATATGTGCGAGCAGAGAGGTACTTCAGGTGAATTAGGGGTTTCAATGTAGCGGACGACAAATTTTCCACATCAAGGGAACTCAAATCCAAGACCTTAAGAAGTCTCACTTCACTTACCTGAGGGAAGGGATTCCAATTATAAAATCTTCCTCGATTTGTCGTTATCAGTGACCTCAGGTGGTGATGGAAAGGCATCCGCGTGTTGAAGCCCAGAGTTGCAAACTTGTTAAGCTCTTCACTGAAAATGAAAACCACTCGACTTCCCATCCAATCAAAAGGTTGAAACTGGATATAATGCCCCTTCACTGGTAGCATAAACTTTTCTTCTCTACTCTTCCTCAAGCAAAAGTGAAGTACGACATCATGAACGTGGCAGTATTTGACCTTACCATTATATATTCTCCTTGAAGCCATTACCACGTTACTTCTAACGAGATCCATCAAGTAGCCTTCAGCTGCCTCTTCCATTGATATACCAGAATCAATATTCTGCACGAAGCCTTCTGCGATCCATAGATTTATCAATTTAGACACTGGAATTCTGGCATCTTCGGGAAACATACCCATATAAAGAAGGCACGGTCTTAAATAATCAGGTAAGTTATCATAACTTAACTTCATAGTTGATAGACCATAACCTTCAGACTCACCGAGATAGGAAAGTAGAGACTTTTTAACCTCATGCCACCAAGACTCTTTCATTTTCTTCTTTTTAATTATACCAGCTACCAAGACAACCACAAGAGGCAGTCCTTTGCATCTTTTTGCAACTGCTAGACTCACATCTTCTAGTTCAGGTGGGAAACCTTCCCGCGGAAATATTTTTTTCTGCAACAATTGGCAACTCTCTTCTGGTGTGAGAAATGGAAGGAAATAAGAATCAGTATGGTTCATGACATGCGCACCCACTTTCTCTAGTCGAGTTGTTATTACTATCCTGCTTCTATTTCCAACATCTGGAAAACAAAGCCTTAACTCATCCCATGCCATACAATCCCACATATCATCCAAGACAATGAAATATCTCTTTCCCATTAGGCTTTTCCTCAACTTGTCAGCAAGTTCACCAACCTCATCTCCGTTGTCCTTGGAACCGGTTACTTGACTGAAAATCTCTTGTAATATCCCTCTCCGATTATATCTTTGAGAAACGATGCACCATGCTCTAACATCAAAATGAGAAACAATGATGTTATCATTATACAACTTTCTAGCAATAGTTGTTTTACCTTGTCCCCCCATCCCAACAATAGGAATGACATCTTGCTCACTTGTCCCTCGAGTCAAATACTGAATTAGTTTTTCTGCTGCTATCTCAAAACCCACCATCTCCTCGTCATTCACAGGATTGCTATGTTGAGTTGGCAGATGTTCAGATGGATCTACCATGTGACAGGACTTAAGAGAAAGGTTCTCCGACCACATCTTGTTCACCTCTGCATTTATATGCTTGATCTCTTTTATGATTGTAGGAAGTGAGAAAAAAAGATGCCAAAGAACATTATGTTGAACAAGAATAGAGTCTATGGCAACTTCAGCTTCATATGCCAGATTAATAATACTCCTTTGAAGATCTTTAAGAACTTCATGTTCTCTAAACGTAGATGTTAGAGACGAGAACTCCTTCTCTATAACACAAATATGAGGCTTCATGATGGAACCTACGCTAACTTCAGATTTCAACTGCATCTCATTCAGTTTCCTCAAAAGAGAATCCACAAAGCTCAATCCACCGACCGTAGGAAACCGAGATGGAATGAATTTGAAGGATTTGTAGTACCTCTCTTCCACTTGTGTCTTCAAATTTTCAGTTTTCTCAGAAATCAGCATCGCGCCAAGATTTATCTCCTTAGTATCATCCTTGGTTATAGAGCTCGGGAGAAGCTTTTGAATTGCATATAGTATATCACCCACAATAGCTCCAGCCTCTTCCAAGAACTCATTCAACCACTTACCATTAAGTATCTCAACTTCTCACATCGTTAGCCATGAACTGAATCCGAGTCCCTAGGCCTTCCAACTTCTCATGATCGACATAACCATTTATCTCTGTGGCATATAAGTATCTCAAAAATCTAATCTTCTTTTGAATGATTTTCACCTGCTTTATAGCTCGACTATACTGAAGGATTTGTTCGTTCGTCGAATCAGGGTCAGACCGATCCACTTCCAGGCACATTAGTACATTATTAAGATTCTTTCCGAGACCATCCAAACATTCTGATTGATTAGAATCATTCAGCTCCAAACTGCACATTGAACTGGTATTACTTTCAATGAAGTTTGGCAACTGTGATACTAGTCTTTCCACCTCGAGCATAGTTTTGTGATCGCCTAGAACTATGCTAAACTCATGCATTTCCGCAATCCATTTTCCCAGCTTCTTCGTAATTTTAACTAAGAAATCAGGCGAAAGAACATGATGGTACCTGATAAAGGTTCTTAAAAATCTTAGCCGCATTTCACGTTTCATAATTGGATAATTATTGAATCCAGCCCAGCCAACTCCAATCTTGATCCTTGATAGGTCATCTAACACATGGAGATCAATGTCATGTTGATGCAT
>ZL-0210
AACAGAAGGTAGGATTTTGTTTCTACTTACTCCGATAGTGATGTCAATACGGTCGCATCCTTCAATATCGCTGACTTCTTCCTTAATTTTCACAGCTGAAGCCTCCAGTGACTTATTCATGCAGTTAAGCAACTTAATCTGTTGCAGTTTTGGAATATCTACAAAGCTAAAGGGGATCGCGTTGAGCTTGTCACACCCTTTTATAACAAGTGTTTCAAGCTGGGGAAAAGAATCCTCTGAGGCATCCCACTCTGAGATACTTAACCACGCCAGTTTCAAGACCTTGAGATTATGGAATGCGACTCCTAGGCACCACTTTTCTTATTGAATAAAATTCAGATCAGTTAATTGAAGATACTCCAGATTTGGCAGTCCCGCAATGACCGAAATCGTGCTTCCAATGCGAGCCCACCTTAGTTCCAACTTCCTTAATTTTGAAGGCAAGAGTAACTCAGGTACAACTCTCGACGATCCAATGGAAAGGTGAAGTATTTGAAGCTGGGTAAGATGCTCTAATTTGATACACGTCCCGGGAGAACATAAATCACCCAAAAAAGTGATGTTAAGTTCTTGAAGATTGGGAAATCGTTGAAATAACACATTCGCGCTATCAGCTTGATATTGGAAATTTAACCTTCTTTAGTATCCTCAAATTTTCCAATTTCGATGATTCTTCAAAAATCCGCTGCATATTGTTTTCCAAATCAAATCCAGC
>ZL-0211
AAAAGACATTTTCAAACAGTTCGGATAACCGCAAGTTAGCGGATGTTTTAGGTGCCTAACACCTTCCTAAAACGTTAATAGGAACCACTTATTCAGAATCTCTAACTTAAAACGATTTTCCTGTTTTGAATCATTTTAAGTAGCTCTCTAAAGGTTTCTTACTTTCTTTTCAAACAGAAATGGCGACTCTCAAAAAGTCCAAATTTCTCCGCAAAACGACGAGGATAAACCGTGCACAATTAAAGTTTCAAGATGGGGCAGAAGTGATTTGGGATGAAAATCAAATCAATATGTGCGAGCAGAGAGGTACTTCAGGTGAATTAGTGGATTCAATGTGGCGGACGACAAATCAACCACATCAAGGGAACTCAAATCCAAGACCTTAAGAAGTCTCACTTCACTAACCTGAGGGAAGGGATTCCAATTATAAAATCTTCCTCGATTTGTCGTTATCAGTGACCTCAAGTGGTGATGGAATGGCATCCGCGTGTTGAAGCCCAGAGTTGCAAACTTGTTAAGCTCTTCACTGAAACTGAAAACCACTCGACTTCCCTTCCAATCAAAAGGTTGAAACTGGGAATAATGCCCCTTCACTGGTAGCATAAACTTGTCTTCTCCACTCTTCCTCAAGCAAAAGTGAAGCACGACATCATAAACCTGACAGTATTTGACTTTACCATTATATCTTCTCCTTGAAGCCATTACCACGTTACTGCTAACGAGATCCATCAAGTAACCTTCAGCTGCCTCTTCCAATGATCTCCCAGATTCTCTGTTCTGCACAAAGCCTTCCTAGATCCATAGACTTATTATCAATTTAGACACTGGAATTCCGGCATCTTCGGGAAACATCCCCATATAAAGAAGGCACGGTCTTAAATAATCAGGTAAGTTATCATCACTTAACTTCATAGTTGATAGACCATAACCTTCAGACTCACCGACATAGGAAAGTAGAGACTTTTTAACCTCATGCCACCAAGACTCTTTCATTTTCTTCTTTTTAATTATACCAGCTACCAAGACAACAACAAGAGGCAGTCCTTTGCATCTTTTTGCAACTGCTAGACTCACATCTTCTAGTTCAGGTGGGAAACCTTCCTGCGGAAATACCTTTTTCTCCAACAATTGACAACTCTCTTCTGGTGTGAGAAATGGAAGGAAATAAGGATCAGTATGGTTCATGACATGTGCACCCACTTTCTCAAGTCGAGTTGTTATTACTATCCTGCTTCTATTTCCAACATCTGGAAACAAAGCCTTAACTCATCCCATGCCATACAATCCCACATATCATCCAAGACAATGAGATATCTCTTTCCCATTAGGCTTTTCCTCAACTTGTCAGCAAGTTCACCAACCTCATCTCCCTTGTCCTTAGAACCGGTTACTTGACTGAAAATCTCTTATAATATCCCTCTCCGATTATATCTTTGAGAAACGATGCACCATGCTCTAACATCAAAATGAGAAACAATGATGTCATCATTATACAACTTTCTAGCAATAGTTGTTTTTCCTTGTCCCCCCATCCCAACAATAGGAATGACATCTTGCACACTTGTCCCTCGAGTCAGATACTGAATTATTTTTTCTGCTGTTATCTCAAAACCCACCATCTCCTCGTCATTCACAGGATTGCTATGTTGAGTCGGCAGATGTTTAGATGGATCTACCATGCGACAGGACTTAAGAGAAAGGTTTTCCGACCACATCTTGTTCACCTCTGCATATATATGCTTGATCTCTTTTATGATTGTAGGAAGTGAGAAAAAAAGATGCCAAAGAACATTATGTTGAACAAGAATAGAGTCGATGGCAAGTTCAGCTTCATATGCCAGATTAATAGTACTCCTGTGAAGATCTTTAAGAACTGCATGTTGATGGTACAGTTTCGCAACATCTCTAAATGTAGATGTTAGAGACGAGAACTCCTTCTCTAGAACACAAATATGAGGCTTCATGATGGAACCTACACTAACTTCAGATTTCAACTGCATCTCATTCAGTTTCCTTAAAAGAGAATCCACAAAGCTCAATCAACCAACCGTAGGAAACCGAGATGGAATGAATTTGAAGGATTTGTAGTACCTCTCTTCCACTTGTGTTTTCAAATTTTCAATTTTCTCAGAAATCTGTATCGCGCCAAGATTTATCTCTTTGGTATCATCATTGGTTATAGAGCTCGGGAGAAGCTTTTGAATTGCATATAGTATATCACCCGCAATAGCTCCAACCTCTTCCAAGACCTCATTCAACCACTTAGCATTAATATTGTGATTTGGCACATTACCGAGAAAAAACAACAAGAACTCTATTGCCACATCAATATTTCGAGAAGAGACATGATTAGGAAAGTTCTCGAGCTTTTTGTTTCTGAGATACATCAGCAGACACTGGAGATGATGTGAAAAACCTTTTGGTAACTTCTTGTCCTTGAAAGTTCTTGATCGAGTGAACTTTGAAACCTTTAGTTCACCAAGAAAAATCTTCTTCAT
>ZL-0212
GTTTCTACTTACTCCGACAGTGAGGTCAATACGGTCACATCCTTCAATATCAGCGACTTCTTCCTTAATTTTGACAGCTGAAGCCTCGAGAGATTTATTGTTGCAGTTAATCAATTTTATCTGTCTCAGCGTTGGAATATCTGCAAAGCTTAGGGGGATCTCCTCGAGCATGTAACACCCTTTTATAACAAGTGTTTCAAGCTGTGGAAAAGATTCTTCCAAGGCATCCCACCTTGAGATACTTAACCACACCAGTTTTAAGTACTTGAGTTTATGGAACGTGATATCTCGAAGGCACCACTCTTTGGATCGAGAAAAAATACGGACCCCTTAATTGGAGATACTCCAGACATAGTAGTTCCCCGACGATGGAAATGGCACTTTCTATGTGAGTCTTTTCTAGTACCAACTTCATTAAGTTTGAAGGCAAGTGTAACTCAGAAACAATTTGGGGCTACTGAAAGGAAAGGCGAAATATTTGAAGCTGGGTAAGATACTCCAATTTGGGACAAAAATCTGCAGAATTTTCTTTGGCCCCAATAGAGATGTCAAGTTCTTGAAGTTTAGGACACCTCTGTAATAGCACATCCACGCTATCAGATTGATTTATTGTAAATGTTAC
>ZL-0213
AAGTTTATTTCTACGTAGATACTCAAAAACAACACGTAGAAGTTTATTTCTACTTACTCTGATATTGATGTCAATACGGTCGCATCCTTCAATATCTGTGACTTCTTCCTTGATTTTCACAGCTGAAGCCTCCAGAGATTAATTCTTGCAGTGAATCAACTTAATCTGTTTCAGTGTTGGAATATCTGCAAAGCTAAGGGGGATCTCCTCAAACTTGTGACACTCTCTTATAACAAGTGTTTCAAGCAAGGGAAAAGATTCTGCTGAGGCATCCCACCTTGAGATAAATAAGCAAGCCAGTTTCAAGAACTTAAGATTATGGAATGTGATATCTCCGAGGCACCACTCTTCTGACCGAATAATATACAGCTCACTTAATTTGAGATACTCCAGACTTGGTTGTCCTGCAATGAATGAAATCGTACTGCCTATACGAGTCCTGCTTAGTTGCAACTTCCTCAATTTTGAAGGCAAATGTAACTTGGATACAACAATGGACACGTCAAAGGAAAGGCGAAGTATTTGAAGCTGGGCAAGATGCTCCAAGTTGAAACAAATCTCAGGAGAATATTTATAGCCCTTAAAAGAGATCTGAAGTTCTTGAAGATTAGGACACCTCCGTAACAACACATCCACACTATCAGCTTGACGAATTGAACATTCAACCTTCTTTAATATCCTCAAATTTTCTAATTTCAAGGATTCTTTAAAGATCTGCTGGTTATTATTTTCCAAATTAAATTCAGCCAAAGTAATCTCAACGTGCCTTAATTTTTCCATTTTCCAAAATGTATCCGGTAACACGGATAAACCCTGCACTATTGAAGTTTCAAGATGGGGCAGAAATGATTCTGGATGAAAATCAAATCTATCTGTGCGAATGGAGAGGTATATGTACTTCAGGTGAATTAGTGGTTTCAATGTAGCTGGCGACAAATGACCCACATCAAGGGAACTCAAATCCAAAACCTTAAGAAGTCTCATTTCACTAACCTGAGGGAAGGGATTCCAAATATAAAATCTTCCTCGATTGGTTGTTATCAGTGACCTTAAGTGTTGGTGGAAAGGGTTCCGTTTCGAGCCCAGAGATGCAAACTTGGAAAGCTCTTCACTGAAGCTGAACCTCACTCGACTTACCTTCCATTCAGAAGGTTGAAACTGGTTATCATGCCCCTTCACTGCCACCATAAACCTTTCTTCTCTACTCTTCTCCAAGCAAAAGTGAAGCACTACATCATGAACCTGAGAACATTTGATTTTACCATTATATCTTCTCCTTGAAACCATTACCACGTTACTGCTAATGAGATCCATCAAGTAATCTTCAGCAATCTCTTCCATTAGTCTCCCAGACTCAACGTTCTGCACGAAGCCTTCCGCAATCCATAGACTTATCAATTTAGACACTGGAATTCTTGCATCCTCCGGGAACATCCCCATGTAAAGAAGGCAAGGCTTTAAGTAATCAGGTAAGTTATCATAACTTAATTGCATAGTAGAAAGACTATATTCTCCAGACTCACGATCAAGATATTCAAATAGAGCATCTTTAACCTCATGCCACCAAGAGGCTTCCATTTTATTCCTTTTGATTATTCCAGCTACCAAAATAATCTCCAGAGGTAGTCCTTTGCATTTTTCTGCAACTGCTAGACTCACATCTTGTAGTTCAGGCGGATAATCTTCTTTTTGAAACACTTTTTTCTGCAACAATCCGCAACTCTCATCTGGTGTGAGGAATGGAAGGAAATAAAGATCAGTATAGCACTTAACATGTTCACCCACTTTCTCAAGTCGAGTTGTTACTACAATTCTGCTTCTATGTCCAACATCGGGGAAACAAAGCGTTAAGTCATCCCATGACATACAATCCCACATATCATCCAGGACAATGAGATATCTCTTTCCTATTAGGCTTTTCCTCAACTTGTCAGAAAGGATGTCTCCCTCATCTCCGTTATCTTTTGAACTGGTAACTTGACTAAAAATCTCTTGTAATAGCTCTCTCAGGTTATATGATTGGGAAATGATGCAACATGCTTGAACATCAAAGAGAGAAACAATCATGTCATTATTATACACCTTTCTAGCAATCGTCCTTTTTCCTTGTCCCCCCATGCCAATGATTGGGATGACATCCAGATCATTTGTACCTCTAATCAGATATTGAATCAATTTTTCTATGTCATTCCCAAAACCCACTATCTCCTCATCAATCACTGGATTGCTATGATGAGTTGGCAGATATTTAGATGGCGCTACCACATAACAAGGCTTAAGAGCAACGTCCTCCAACCACATCTCCGTCACCTCCTCATTAATGTTCTTGATCTCTTTTATGATTGTAGGAAGTGAGCAAAAGATATGCCAAAAAGCATTATACTGAGCAAGAATAGAGTCAATGGCAACTTCAGCTTCATATGCCAAATCGATAGTACGCCTTTGAAGATCTTTAAGAATTTTATGTTCATGATGCACTTTTGCAACATCTCTGAAAATGGATGATACAGATGAGAGCTCTTTCTCTAAAATAGCAACATGAGGTTTCATCATGAAAACTAAACCTGATTCAGATTTCAACAGATCATTCAATTTCCTTAAAAGAGAATCCAGAAAGCTCAATCTGCCAACAGTAGGGAACTGAGACGGGGTGAATTTTAAGGATTTGTAGTACGTCTCCACTTGTTCCTTCAGACGATCAATTTTCTCCAATATCTGTATCGAGCAAAGACTTACTTTGCTAGTGTCATCTTTGTTCAATGATCTAGGAAGAAGCCTTTGAATTACACAAAGAACATCACCCGTTATGGTTCCAACCTTTTGCAAGACCTCATTCAACATCTTACCGTTAATAGCATGATTTGACACATCATCATCAAGAAACACCAACAAGAACTCTATCGCCACATAATGTTTCGAGCAGACACATTATTAGGGAAGTTCTCGAGATTTTTGTTTCTGAGATACATCAGCAAACTGCGGAGATGATGTGAAAAACCTTTCGGCAATTTCTTGGCCTTAAAAGTTCTTGATTGAGTAAACTTCGAAGCCTTTAGTTCACCACGAAAAATCTTCTTCATTTCCAGATATCAACTTCATTCTCATCTTCGTAACTCGAAAGAGCAAGACAAAACTGTCCCACATTGTCAGCCATGAACTGAATTCGCGTCTCCAGACCCTCCATCTTCTCATGGTCAACATAACCATTTATCTCTGTGACATACAAGTATCTGAAAAATCTCATTTTCTTCTGAACGACTTTCAGTTTCTTTATAAATCGATTTATCTCAAGAGTTTGTTCATTCGTCAAAGAATGCTCAAACCAACACCTTGCCAGGCACATTATCAGGTAATCGTTAAGGTTCTTGTCGAGGCAATATGATACATGCAACTCATAAATGTACCTTATATTAGTATTACCTTCAACGGATTCCAGCAGCATCAATACTACCTCGCATACATCTGGAATTCCATCAAATACTACGCGAAGCTTTTCCTATATGATTTTCGCTAAGGAATCAAGCAAAGGAATATGATGGTACTTCATAAAAGTTCTCAACAATCTTAGGTCCACTTCAAGTGTCTCAATTTGATCAATCTTGACGCTATTCAAATCGCCTCCACCCTTGATCCTTCTTAAGTGATCTAACACATCGTCAATGTCATTGTGAGCCAT
>ZL-0214
CTATATTCAAAATAAATGAGGTTTCAAAGATACTTATATGGTGCTGAGATAAATGGTTATGTCGACCATGAGAAGCTGGAAGGTCTGGAGACCCGAATTAAATTTCTGGCTGACAATGTCGGACAGTTTGTCTTGTCATTTGGCGTAAGGAGGATAGAGTTAATATCAAGAGTAAGCCTCCTCATCTACTATGCTTGGTTGTGCTAGTGGAGCTGGAAATGAAGAAGATTTTTCTATGTGAACTTAAGGCCTCAAAGTTTACTCAATCAAGGACTTTCAACGACAAGAAACTACCAAAAGGATTTTCACATCATCTCCATAGTCTGCTCGTAGAACTTAGAAATAAAGATCTTGACAACTTTCCTAATAATGTCTCTACTCGAAAATTTCATGTGGCAATAGAGTTCTTGTTGTTTTTTCTCGGTGATGTGCCGAATCATGTTATTGATGGCAAGAGGTTGAATGAACTCTTAGCAAAGATTGGAGTTCTTGTGGGCGACATACTTTATGTAATTCAAATGCATCTACTTGCAGATGAGGCTAGCAAGATTGAACTTAGCACGATAAAGATAATGGAGAAAATTGAAGATCTAAAGGCACAAGTGGAGGAGAGGTACTATCAATTCTTTGTATACAGTCCATCTCAGTTTCCCACAGCTGGTGGCTTGAGCTTTGTGGATTCTCTTTTAAGGAAATTGAATGAGATGTCGAAATCTGAAACACGTTTAGATTTCATGATGAAGCCTCATATAGTTATATCAGAGAGAGAGCTCTCATCTCTAATATCTGTTTTCGGAGATGTCGCAAAGGTGCAGTATGACCATGACATTCTTAAAGATCTTCTGGAGCGTACTATCAATTTGGCATATGAAGCTGAAGTTGCTATTGACTTTATTTTTGTTCAATATAATGCTCTTTGGTATTCTTTTTGCTCACTTCCTGCAATCATAAACGAGATCAAGCATATTCGTGCTGAGGTGACCAAGATGCGGTCGGAGAACCTTGCTCGTAAACCCTACTTTGTGGTTGAGCCATCTAAACATCTCCCAACTCAACAAAGCAATCTTATGAGTGATGAGGAGATAGTTGGTTTTGAGGATGACACAGAAATAATAATTCAGTACCTAATTCGAGGAACAGATGACCTAGATGTCATCCCAATTGTTGGGATGGGGGGACAAGGTAAAACAACTTGCGCTAAAAAGTTGTACAACGATGACATCATTGTTTCTCACTTTGACGTTCGAGCATGGTGCACCATTTCCCAATCATATAATTGGAGAGAGCTATTACAAGAGATTTTCAGTCAAATAACCGGTTCCAAGGACAAGGGAGATAAGGATGACATCCTTGCTGATGAGGTGAGGAAGATCCTAATGGGGAAGAGATATCTCATCGTCTTGGAAGATATCTGGGATAGTAAAGCATGGGATGACTTAAGCCTTTGTTTCCCTGATGTTGGAAATCGAAGCAGAATTTTAGTAACCGCTCGACTTGAGAAAGTAGGT
>ZL-0215
ATGGCCCAAAAAGATATAGAGGATATGTTAGATCATCTAAGAAGCATCAAGAGTGGAGGCGATCTGAATAGCGACAAGATTAATCAAATTGAGACACTTGAAATGGAGCTAAGATTTTTGAGAACATTTACCAAGTACAATCATGTTCTTTTACCTGATTCTTTAGTCGGAATCACAAAGAAGGCCAAATTGGTTGTCGAAATGCTTCACACAGTTTTTGATGGAATGCCCGTTGAATGCAAAGCTAACCTTAATCTTGAAAGGCTAGTGTCACATTTGATGGAATTCGTTGAGGATAATACCAGTTCAAGGTTCAATTATGAGCTGAATGATTCAGATCTGTCAGAATATTTGGAGTTCCTCAACATGAGTCTCAATGATTCACCGAGGTATCTTGACAAATCTGACCCTCTTTTCAGGAAAGGAAAAGTTGGATTTTGGAAGCAACTGAAATTCATTCACCAGAAAATGAAGTTTCTGAGATACTTTTATGACACAGAGATGAATGGTTGTGTTGACCATGAGAAATTAAAAGGTTTGCGGACCCGAATTCAATTCATGGCTGACAAAGTGGGACAGTTCTGTTTAGCTCTTCGGCTTCCTGAGGATGTAGATGATAATATCGAGAGTAAGCCTCCTTTTCTACTATGCCTGGTTGTGCTAGTGGAGCTGGAAATGAAGAACATTTTTCTTAGTGAACTGAAGACTTCAAAGCTTCCTCAATCAAAAATATTCGAGTGCATGGTATTACCACCAGGATTTTCACATCATCTCTACAATTTGCTCATGTATCTCAGAAAACAAAAGCTTAAGGGCTTCCATTCTGATGTGTCTGCTCAAAACATCGATGTGGCGATCGAGTTTTTGCTGCTTTTTCTTGGTGATGAGTCAGATCATGTTATTCATGGTATGATGATGAATGAGGTCTTGGAAAAGGCAGGATCTCTTGTGGGTGATATTCTATGTGCAATCCAAAGGCTTAGTCCAAGCACTATAATCAAAGATGATGCTAGCGAGATAAATCTTTGGTCGATACAGATATCTGAGAAAGCAGAAAATCTAAAGGCACAATTGGAGGAGTACTACAAATCCTTAACATTCATTCCATCTCAGTTTCCCACAGCTGGTGGATTGAGCTTTCTGGATTCTCTATTGAGGAAATTGAATGAGATGTCGAGATCTGAATCAGGTTTAGATTTCATGATGAAGCCTCATATAGTTATATTAGAGACAGAGCTCTTATATTTGACATCCATTTTCAAAGATGTTGTGAAGGTGCACCATGAAGATGAAATTCTCAAAGATCTTAAGAGGCGTACTATCAATTTGGCATATGAAGCTGAGGTAGCCATTGACTGTATTCTTTCTCGATATAATGCTCTTTTGCATGTTTTTTGCTCACTTCCAACAATCTTAAATGAGATCAAGATTATTAGTGTGGAGGTGAAAGGCAAGTGGTCAGATAACCTTGCTCTTAAGCCATGCTCTATGGTTGAGCCATCCAAGAGTCAGCCAATTCAACATAGCGATCTTATATATGATGAGGAAATTGTGGGTTTCCATAATGACATGAAAAGAATAATTCAGCATCTAATTCAAGGAGCAAATGAGGTAGATGTCGTCACAATTGTAGGCATGGGGGGACTAGGGAAAACAACTTGCGCTAGGAAGGTGTATAGTAGTGAAATCATTGTTTCTAATTTTGATGTTCGAGCATGGTGTATCATTTCCCAAACATATAACCGGAGAGAGCTATTGCAAGAGATTTTTAGTCAAGTTACCGGCTCAAAGGACAAGGGTGATAAGGATGACATCCTTGCTGACGAGTTGAGGAGAAGCCTAATGGGAAAGAGATATCTCATTGTATTGGATGATATGTGGGATGGTATCGCATGGGATGACTTGAGACTTTGTTTCCCTGATAGTGGAAACAGAAGCAGAATTGTAGTAACAACTCGACTTGAGAAAGTGGGTGAACATGTCAAGCGCTATACTGATCTTTATTTTCTTCCATTCCTCACACCAGAAGAGAGTTGCAGATTGTTGCACAAAAAAGTGTTTCAAAAGGACGATTGCCCGCCTGACCTACAAGATGTGAGTCAAGCAGTGGCAAAAAGATGCAAAGGCCTACCTCTAGTGATAGTTTTGGTAGCTGGAATTATAAAAAAGAAGAAAATGGAAGCCTCTTGGTGGCATGAGGTTAAAAAGTCTCTATTGTCCTGTCTCGGTGATTCTGAAGGTTATGGTCTATCAACTATGAAGTTAAGTTATGATAACTTACCTGATTATTTAAGACCTTGCCTTCTTTATATGGGGATGTTTCCGGAAGATGCCAGAATTCCAGCGTCTAAACTGATAAGTTTATGGATAGCGGAAGGCTTCGTGCAGAACATTGAGTCTGGGAGGTTGGAAGAGGCAGCTGAAGAATACTTGATGGATCTCATTAGAGGTAATGTGGTAATGGTTTCAAGGACAAGATATAATGGTAAAGTTAAAGACTGTCAGGTTCATGACGTAGTGCTTCACTTTTGCTTGGAGAAGAGTAAAGAAGAAAAGTTTATGCAACCAGTGATGGGGAATTCTAGTCACTTTCAACCTTCGGCATGGAACGAAAGTCGAGTGAGCTTCAACTTCACTTATGATCTTTTCCAGTTTGCATCTCCAGACTCCAAACCACGAAATCCTTTTCACCAACACTTGAGGTCACTGATTACGAACAATCGAGGAATAATCTCTGAATGGAATCTCTTGAGACTTCTTAAGGTCTTGGATTTGAGTTCCCTTAATATGAATTATTTTTCGTTAGTTAGACTGAAGCCACTAATTCACCTGAAGTACCTTGCCATTAGCGCAGATGAAATTGATTTTCATGCAGAACCTTATCTGCCCCATCTTGAAACTCTAATTGTGAAGTATGTCATCAGGCGTTCGGTGTTACCAGCAATTTTCTTGAAGTTTGAAAAATTAAGGCATGTTGAGATTAGTGGTGCTGTTTTTGATTTGGAAAACGATAAGCTCAGGAACTTTGAAGAGTCCTCTAAATTGGAAAACTTGAGGGTATTAAGGAAACTATCTTTTCGAATTGATCACGCTGATAGTCTGGATGTGTTATTACGGAGGTTTCCTAATCTTCAAGAACTCGACATATTTTTTTGGGACAATGAAGATTCTGCAGAGTTTTTTCTCAAATTGGAGAGTCTTACCAAGCTTCAAACATTTCGCCTTTCCTTTCAGTGGCCCCAAATTGTATCTGAGTTACACTTGCCTTCGAATTTAAAGAAGTTGGTACTAGTAAGCACTCAAATAGAAAGCACCATTTCCGTCATCAGGGAACTACCATGTCTGGAGTGTCTTCAGTTAACGAGTTCGAATTTTGCTCAATCCAAAGAGTGGTGCCTTAGCGATATCACATTCCATAAGCTTAAGTTCTTAAAACTGATGAGTTTAAGTATCTCAAGGTGGGATGCCTTGGAGGAATCTTTTCCCCAGCTTGAAACACTTGTTTTTAAAGAGTGTTACAAGCTCGAGGAGATCCCCACTAGCTTTGCAGATATTCCAACGCTGAAACAGATAAAATTGATTAACTGCATGAATAAATCTTTGGAGGCTTCAGCTGTGAAAATTAAGGAAGAAGTCGTTGATATTGAAGGATGTGACCGCATCGACATCACTATCAGAGTAAGT
>ZL-0216
ATGGCTCAAAATGAAAACAAGGAAATGTTAGATCACCTAAGAAGGATCAAGATCGTAGGTGATCTAGATAGCTTAGATATTGATCAAATTGAGAAACTTGAAATGGATCTAAGATTGTTGAGAACCTTTGTAAAGTATCATCATGTTCTTTTGCCTGATTCCACAGTCATACTCACAAAGACTGCAAATCTGATTTTGAAAATGCTTCACCAGGATTTTAATTTAATTCCATATGAATGTACAACTAACCTTAATCTGGAAAGGCTAAAATCACATTTGTTTGAATTCATTGAAGGTAATACCAGTTTAAGTTACAATTCTGAGTTGAATGGTTTTGATCTGTCGGAATATATGGATTGCCTCGGAGAGAATCTGAATGATGTACTGAAGTGCCACAGGGAATTGAATGGGCCTTACCTTGAAATAAATCAGTTTATAAAGCAACTGGAAATTGTTCAAAAGTTAATGAAATTTTTGAGATACTTGTATGCCGCAGAGATAAATGGTTACGTCAACCATGAGAAGTTGGAATGTTTGGAGACTCGACTTCAGTTCATGGCTAACAATGTGGGACAATTTTGTCTTACTGTTTTAGTTGATGTTAAGTCTGAAGATGATATATTCAATATGTCTAAAGATGATATATTCAATGAACCTCCCTGTCTATTATGTTTGATTGTGTTAGTGGAGCTGGAAATGAAGAAGATTTTTCTAGGTGAACTACAAGCTTCAAAGTTTACTCAATCAAAAATTTTCAAGGACAAGAAATTACCAAAAGGATTTTCACATCAACTCCACAGTTTGCTGATGTATCTGAAAAACAAAAAGCTCGAGAACTTTCCTAATAATATTGATATGGCAATAGAGTTCTTGTTGGTTTTCCTTGATGCTGATGTATCAAATCATGTTAATAATGGTAACTGGTTGAATGAGGTTATGGAAAAGGTGGCAGCTATAGCCGGTGATGTTCTCTATGTAATTCAAAAGCTTCTTCCTAGATCTATAGACAAAGATGCCACGAGCGAAATAGATATTTTCTCGATGCAGATACTGGAGAAAACTAAAGATCTGAAGGCACCAGTGGAGTCAAACTACAAATCCTTAAAATTCACTCCATCTCAGTTCCGCTGCACTTTTGGTGGATTAAGATTTCTGGATTCTCTTTTGAGTAAATTGAATGAGATGTTGAAATCTAAATCAGATTTAGATTTCCTGATGAAACCTCTTTTTGATAATTTGGAGAGAGAGTTATCATCTCTAACATCCATTTTAGAGGAGGAATTGTCATCTTTATCATCCATTTTCAGAGATGTCGCAAAGGTGCATCATGAACATGTAATTCTTAAAGATTTTCAGAGGCGTACTGTCAGTTTGGCATATGAAGCTGAAGTTGGCATCGATTCTATTCTTGTTCATTATAATGTGTTTTGGCATATTTTTTGCTCACTTCCTACAATCTTAAAAGAGATCAAGCAAATTAATGCAGAGGTGACTGAGATGTGGTCGGCAGACGTCGCTCTTAAGCCTCAATATGTGGTAGATCCATCTAAACATCTGCCAAGTCAACATAGCAATCCCGTGCGTGATGATGATGAGATAGTGGGTTTTGAGATAGCAACAGAAAAACTAATTTGGCATCTGACTCGAGGGACAAGTGAGCTAGATGTCATCCCTATTGTTGGGATGGGGGGACAAGGGAAAACGACTATCGCTAGAACGATGTATGATGATAAGATCATTGTTTCTCACTTCGATATTCAGGCATGGTGCGTCATTTCTCAAAGATATAACCGGAGAGATCTATTAAAAAAGATTTTTAGTCAAGTTACCGGTTCAATGGATGAGGGAGAAAAGGATGACATCCTTGCTGACAAGTTGAGGAAAAGCTTAATCGGAAAGAGATATCTCATTGCATTGGATGATATGTGGGATGGTATGGCATGGGATGACTTAAGACTTTGTTTCCCTGATGGTGGAAATAATAGCAGAATAATCGTAACAACCTGCCTTGAGAAAGTGGGTGTGCAAGTCAAGTACCATACTGATCCTTATTCTCTTCCATTCCTCACAGAAGAAGAGAGTTGCAAATTGTTGCATAAAAAAGCGTTTCAAACGGAAGATTGCCCATTTAGACTACAAGATGTGAGTCAAAGAGTTGCAGGAAAATGCAAAGGATTGCCTCTAGTGGTTGTATTGGTAGCTGGAATAATCAAAAAAAGGAAAATGGAAGAATCATGGTGGAATAAGGTTAAAGATGGTTTACTTGACTATCTTGATCCTGAGTCTGAAGCATATAGTCGGGCGACTATGCAGTTGAGTTTTGATAACTTATCAGATTGTTTAAAGCCTTGTCTTCTTTACATGGGGATGTTTCAGGAGGACTCAAGAATTCGAGTGTCTAAATTGGTAAGTCTATGGATTGTGGAAGGATTTGTGCAGGACATTGAATCTGCCGAAGATTGCTTGATGAATCTCATTAGTAGTAACGTGGTAATGGTTTCAAATAGAGAATACAATGGTAAGGTCAAATATTGTCAGGTTCACGATGTAGTGCTTCACTTCTGCTTGGAGAAGAGTATAGAAGAAAATTTTATGCTGGCAGTGAAGGGGCATCTTATCCAGTTTCAACCGTCTGAATGGAAGGGAAGTCGAGTTAGCTTCAGTTTCAGTAAAGAGCTTTCCAAGTTTACATCTTTGGTCTCCAAAACAGGGAAGCCTTTCCACCAACACTTGAGGTCACTGATAACGACTAATTACACAAATGCTGAATGGAATCCCTTCCGTCAGGTTAGTGAAGTGAGACTTCTTAAGGTCTTAGATTTGAGTTCTTTTTATGTGAGACGATCTTTGTCATCAGCTACATTGAAACCACTAATTCACTAGAAGTACCTCGCAGTTGAGGCAGAAAAATTCCATTTTCATCCAGAACCACATCTGCCCCATCTTGAAACTTTAATTGTGAGGTTTTACGGACAGTCTCCATCGTTACCAGCGTCTTTTTGGAAAATGAAAAAATTAAGGCATGTTGAGATTAATTATGCGGAACTTGATTTGGAAGATGATAAGCAGGGTATCTTTGAAGAATCCTCTAAAATAGAAAATTTGAGGATACTAAGAGGGGTTAAATATCATGGTGATAGGCTGAATGTGTTATTACGGAGGTGTCCCAATCTTCATGAACTTGAGATCCTGATGATACATGTATTAGTCTCGAATTGGAGAGTCTTACTCAGCTTCACCTTTCCTTTACTCATGCCGCCTTTCTATCCGGGTTACACTTGCCTTCAAATTTAAAGAAGTTGGTACTCAGGATTCGTATAGAAAATGTGATGTCCTTCAGCCTACCGAGCCTGGAGTATCTCCAACCTTGAAGATTTCAAGTTTCTTAAACTTAAGTACTTGAAAATGGTGAACTTAGGTATCTCGAGGTGGGAAGCCTCAGAAGACTCATTTCCCCAGCTTGAAACGCTTGTTATAAAAAGCTGCAGGGATCTCGAGAAGATTCCCCATAGCTTTGTAGATATTACAACACTGAAAATGATTAAGTTGATTGACTGAAACAGATCTCTGAAGGATTCAGCTGAGAAAATTAAGAAGGAAGTCAAGGAGGATGAAGGATACGACCGTATAAACCTCATCACTATCAAAGTAAGTAGAAACAAACTCATATCTGCTGTTTTTTACTATCTACGTGCCTCTAATGTGCAAACAATATGTTTAATACAGGAGATTTATCACTGGCGACAAGTGTGAGTCAACCATGTGCCCGTAATCACACAATCGTATTGTTCCTTTCTTTTTATTTCTAATATGATACTTTCGCTCAATTGCTCCATGCTGATCCCAAACTTACGAGGTTGTGTTTGAATTTGACAGCTGTAGCAAAAGCACCCGTCAGAGTGGATGGAATTCATTTCTTAGCTAATTGTTGCTAAAGAGTGGAGCGGTATTAAGAATGAAGCAGTTGTTTTATTAATGTAGTGTACAGTATATAAAGGGCTCATGTCTATTGTGCCGCAACATCCATCCTCTTATCTTGTAACACTACTACCGATTGACTGTGGGCATTTTAAGGGCAAGATAAAGAACTAAACAGGGTACTTTGATGACTATATGTATTATTTGGTTTCTTATACATTCTTTGTATCCTATAAGAGAGGACATATGTAAGTTGAATGAGTTGCTACATTACATCCAAATATGAGTTAATTTCAGGTATGATCGCTGAACTTTATCCATTGTAACAATAAAGTCAAAAATTATTATTTTATGGTTTCATAATCTAGAAAGTCGTTAATAAATAACAAGATCTTTCTCTCCAGGAGATCAGAAAATAAAGTAATGGTTAATAGATTCAAGATAATAGTATTTACAAAGTATTGTCTCAATTCATCCTATTTCATTAGATCCGGGATGTGATATGGTTCTGCAGTATGAGCCGATTATGGACAGTTCCAATAATATTTCCATTTTGAACAAAAATCCATTTTTTTTAATTTCATTTTCTCCATGACTGGAACAAAGGAAGATACACGTTACACTACGAGTTCAAATCAAAAAAGAGATTTCAAAGAATGACAAATCTATTAAGTCTATCAATAACCAAGCCAAATCTGACGTATCACAAGGAATTTGCCTTTTTAATTGATTCCAACTGATTGGATAAAAAACAACTCTTGAATGAAGTCAGGACCTCCTATTTTTTTATGAAGAGAATGAATCATTTTCTAGAAGAATCAGAAAACTGGGTTTGGATCTCTTGTGGGAATGATTTGGAAGATCGAAAACTAAAATAATGGCATTTGCTGGCAACAATATAATGGAGGCAGTCACTTAACATAGTACTCCTTTTGTTGGATTGGATAGGAACTTAAGTGTTACAAAAAGGCAAAAGAAGATCGATCGACTACACTTCACTTGCTTGTTTGCAAATTGTAAGATTGAATATTAACTTTCGATTGCTTTCCTTCTTTCCAAAATTCATCGGATGCAAATAAGTTTTACAGATATACTCAACTTAAAATTAACAAAGAAGGGGCAACGACTTGTCCATTATTTATTTACAGATATACTCCACTAAATATGATCGAAGGAATATCTGTGACATATTTGAAACCAACATAAATGAATAGAAATGTTGGCGAACTTGCAGAAATTTTGAACTTAACTACAGAAGATGGCTCAAAATGACATTGACAGTGCGTTAGATCAGCTAAGAAGGATCAAGAGTAGAGGTGATCTAAGTAGCGTCAAGATTGATCAAATAGAGACACTTGAAATGGAGCTAAGATTTTTGAGAACCCTCATGAAGTACAATAACGTTGTTTTGCCTAATGCCAGGGTAAAAATCACCAAAATGGCCAAATTGATTGTGGAAATGCTTCACTCAGTTTTTGTTGGAATTCCAGATGAATATAAAACTAAACTTAATTTGGAAAGGTTAGAATCGCAATTGTTCGCATTAATTAAAGGTAGTAGTACCATC
>ZL-0217
ATGGCACAAAATGAAATTGAGGAAATGTTAGATCACCTAAGAAGGATCAAGAGTGGAGGTGATCTATTTAGCTTCAAGATTGATCAAATTGAGAAACTTGAAATGGATCTAAGATTGTTGAGAACCTTTGTAAAGTATCATCATGTTCTTTCGCCTGATTCCAAAGTCATACTCACAAAGACTGCAAATATGATTGTGAAAATGCGTCACCGGGATTTCATTGGAATTCCAGATGAATGTAAAACTAACCTTGATCTGGAAGGGCTAGAATCGCAGTTGTTGGAACTCATTGATGGTAATACTAGTTTAAGTTACAATTCTGAGTTGAATGGTTCTGATCTGTCGGAATATATGGATTGCCTTGGAGAGAATCTAAATGATGTACTGAAGTGCCACAGGGAATTGAATAGGCCTAACCTTGAAATAAATCAGTTTATAAAGCAACTGGAAATTGTTCAAAAGAAAATGAAATTTCTGAGATACTTGTATGCCACAGAGATAAATGGTTACGTCAACCATGAGAAGTTGGAATGTTTGGAGACTCGACTTCAGTTCATGGCTAACAATGTGGGGCAATTTTGTCTTGCTGATTTAGTTGACATTGCAGAGTCTGAAGATGATATATTCAATAAACCTCCCTATCTATTATGTTTGATTGTATTAGTGGAGCTGGAAATGAATAAGATTTTTCTTGGTGAACTACAGGCTACAAAGTTTACTCAATCAAAAATTTTCAAGGACAAGAAATTACCAAAAGGATTTTCACTTCATCTCCGCAGTTTGCTGATGTATCTCAGAAACGAAAAGCACGAGAACTTTCCAAATAATATCTCTACTGAAAATATTGATGTGGCAATAGAGTTCTTGTTGGTTTTCCTTGATGCTGATGCATCAAATCATGTTAATAATGGTAACCGGTTGAATGAGGTCATGCAAAAGGTTGCAGCTATAGCGGGTGATGTTCTATATGTAATTCAAAAGCTTCTTCCTAGATCTATAGACAAAGATGCCACTAGCAAAATAGATATTTGCTCGATGCAGATACTGGAGAAAACTAAAGATCTAAGGGCACCAGTGGAGTCATACTACAAATCCTTAAAATTCACTCCATCTCAGTTCCGCACTGTTGGTGGACTGAGATTTCTGGATTCTCTTTTAAGGAAATTGAATGAGATGTTGAAATCTAAATCAGATTTAGGTTTCCTGATGAAACCTCTTTTTGATGATTTGGAGAGAGAGCTATCATCTATTACATCCATTTTAGAGAAGGAGTTGTCATCTTTATCATCCATTTTCAGAGATGTCGCAAAGGTGCACCATGAACATGAAATTCTTAAAGATTTTCAGAGGCGTACTATCAATTTGGCATATGAAGCTGAAGTTTCCATTGATTATATTCTTGCTCAGTATAATGTGTTTTGGCATATATTTTGTTCACTTCCTACAATCTTAAAAGAGATCAAGCAAATTAATGCAGAGGTGTCTGAGATCTGGTCGGCAGACGTTGCTCTCAAGCCTCACTATGTGGTAGAGCCATCTAAACATCTGCCAAATCAACATAGCAATCCCGTGAGTGATGATGATGAGATAGTGGGTTTTGAGATAGAAACAGAAAAACTAATTCAGTATCTGACTCGAGGGACAAGTGAGCTAGACGTTATCCCTATTGTAGGCATGGGGGGACAAGGGAAAACGACGATTGCTAGAAAAGTGTACAATAAGGACATGATTGTTTCTCACTTTGATGTTCAAGCGTGGTGCATTATTTCCCAATCATATAACCTGACAGAGCTATTACAAGATATTTTTAGTCAAGTTACCGGTTCAAAGGATAACGGAGATAAGGAAGACATCCTTTCTGCCAAGTTGAGGAAAAGCCTAATGGGAAAGAGATATCTCATTGTCCTGGATGATATGTGGGATTGTATGGCATGGGATGACTTATGCCTTTGTTTCCCTGATGGTGGAAATAGAAGCAGAGTTGTAGTAACAACTCGACTTGAGAAAGTTGGTGAACACGTTAAGTACTATACTGATCTTAATTTCCTTCCATTCCTCACACCAGATGAGAGTTGCAAATTGTTGCAGAAAAAAGTGTTTCAAAAAGAAGATTTACCCCCTGAACTACAAGATGTGAGTCTAGCAGTTGCAGAAAAATGCAAAGGACTACCTCTGGTGATTATTTTTGTAGCTGGAATAATCAAAAGGAATAAAATGGAAGCCTCTTGGTGGCATGAGGTTAAAGATGCTCTATTTGAATATCTTGATCATGAGTCTGGAGAATATAGTCTTTCAACTATGCAATTAAGTTATGATAACTTACCTGATTACTTAAAGCCTTGTCTACTTTACATGGGGATGTTCCCGGAGGATGAAAGAATTCCAGTGTCTAAATTGATAAGTCTATGGATTGCGGAAGGCTTTGTGCAGAACATTGAATCTGGGAGACTGAAGGAAGAGATTGCTGAAGATTACTTGATGGATCTCATTAGCAGTAATGTGGTAATGGTTTCAAGGAGAAGATATAATGGTAAAGTCAAATACTGTCAGGTTCATGATGTAGTGCTTCACTTTTGCTTGGAGAAGAGTAGACAGGAAAATTTTATGCTGGCATTGAAGGGGAATCATATTCAGTTTCAACCTTCTGAATGGAAGGGAAATCGAGTGAGCTTAAGTTTCAGTAAAGAGCTTTCCAAATTTACATCTCTGGCTTCCAAAAAACGGAAGCCTTTCCAGCAACACTTGAGGTCACTTATAACGACAAACTGCACAAATTCTGAATGGAATCCCTTCCGTCAGGTTAGTGAAGTGAGACTTCTTAAGGTCTTGGATTTGAGTTCTTTTTCTGTGAGAGCTTTGTCATCAGCTACATTGAAACCACTAATTCACCTGAAGTACCTCGCAGTTAAGGCAGATAAATTCCATTTTCATCCAGAACCACATCTGCCCCATCTTGAAACTTTAATTGTGAGTTCTTACAACCAGTCTCCATTATTAGCGGCGTCTTTTTGGAAAATGAAAAAATTAAGGCATGTTGAGATTTATTATGCGGAGCTTGATTTGGAATTTGATAAGCAGGGGATCTTTGAAGAATCCTCCAAATTGGAAAATTTGAGGATACTAAGGGGAGTTAAATATCAAGCTGATAGGGTGAATGTGTTATTACGGAGGTGTCCCAATATTCATGAACTTCAAATCTCTTTTAAGGCCCATAATTTTTTTGCATGTATCAGTCTCAAATTGGAGAGTCTTACCCAGCTTCGCCTTTCCTTTGACAGTGTCCTTCTATCAGGGTTACACTTGCCTTCAAATTTGAAGAAGTTGGTACTATTCAAAATGCCTATAGAAAATGTGATGTCCTTCATTGCAAGACTACCATGCCTGGAGTATCTCCAATTACGGGAACTGCCCACTTATCTCACTCTCAACAGAGTTTGGTATCTTGAAGATATCAAGTTCCTTAAACTTAAGTACTTGAAACTGGTGAACTTAGGTATCTCAAGGTGGGAAGCATCAGAAGACTCATTTCCCCAGCTTGAAACGCTTGTTATAAAAGCGTGCAGTGAGCTCAAGGAGATTCCCCTTAGCTTTGCAGATATTGCAACACTGAAACAGATTAAGTTGATGTACTGCAAGAGATCTCTGAAGGATTCAGCTGAGAAAATTAAGAAGGAAGTCGAGGAGAATGAAGGATGCGACCGTATAAACCTCATCACTATCTGAGTAAGTAGAAACAAACTCCTATCTGCCGTTTTTGACTATATACGTGCCTCTAATGTGCAAACAATATGTTTAATACAGTGAGGAGAGTGATCAGCTGTGAGTCAACCATGTGCCCGTAACCACAACAATCACATTGTTCCTTTCTTTTTATTTCTAGTATGATACTTTCTTTAACTTCGTTGCTCTATGTTGATCACAAACTAACGAGGTTGTGTTTGAATTTGACAACTGCAGCAAAAGCACAGAGAGTTGATAGGATTCATTTCTTAGCTAATTGTTGCTAAAGAGTGGAATGGTATTAAGAATGAAGCAGTTGTTTTATTAATGTAATGTACAGTATATAAAGGGCTCATGTCTATTGTACGGCTAGCCAAAACATCCATCCTCTTGTATTGTAACACTACCACCGATTGACTGCCGGCATGTTAAGGGCAAGATAAAGAACTAGGCTGTTGTGGCATGGGAACCATGGAACCCATTATTGATTGAGGAAGTGAAAAATTTCCTAATTTCGCAAATTTCACAAGCTGGATCAGACTTTCTCTTGTTGTGATGACTGAGGGTGGAGTCGACAAAAGTGTGGAATGTACTTGCCGCATTGATTCTATGATTTCAACATTTGAATGTGTCCTTGGTATGCTTTATGTTCTAAAGAACCAAGTTCAAGAAATTGAGTTTATTTCAGTTCTTTTTAGTTTGTCTAAAATTTTGCACTTAAAAGTGTTATGAGTTGTAACCTTATTTGTTTATTCAAGAAGCACTGTTGTACCGACTTACTTCTGCTTTATATACTCCTTTGTACTGTTACGTTGAGTTTAAAGAGATCAGCGCTCAATTTACATCTCTCTTCTCTCAACTTGTTCTCTTTCTCTAGCTTATCTCATATGTCATTGCTGTACCCTCAGATCTCACAGGTTAACATGGCATCAGAGTCGTTGAGCTCTTAGTTGATTGCAGATCGATCCTCTGGTCCTTCCTGTTCATATTTCGTGAAAGCTGTGTAGTGACCAACAATGGCGAACTGATTAGAATATTAAAATCTTAGCCTCACGGAAGACAGAATTAAGGATGAAATTAAAGATGTTGCTTCTAGTATTAAAACAGGAAAATACATTAGTACCAAATACACTGATAAAGTTGGTGTCTTTTTCAACTAAAGCAATCAATAGGAATGAAGCAATAATAAAGCTGCTTTATTGTTTACTTATCATTAAACAATAAGGAGATAAGGATGACATCCTTGCTGACGAGTTGAGGAAAAGTCTCATTGTATTAGATGATATGTGGGATGGTGTGACATGGTGGAAACCGAAGCAGAATTGTAGTGACAACTCGACTTGAGAAAGTGGGTGAACATGTCAAGCGCTATACTGATCTTTATTTCCTTCCACTCCTCACACCAGAAGAGAGTTGCAGATTGTTACATAATAAAGTGTTTCAAAAGGAAGATTGCGCGCCTGAACTACAAGATGCGAGTCAAGCAGTTGCAAAAAGATGCAAAGGACTGCCTCTAGTGATTGTTTTGGTAGCTGGAATTGTAAAAAAAAGAAGAAAATGGAAGCCTCTTGGTGGCATGAGG
>ZL-0218
CTGCATGGAGGTGCAATCAGCCATTTCGGGAGGGAATATAGTGAGCTTGAATTTGAAACTCTCCATAGTTTCAGTCTCTTTTTTCTTGTCTTTGATTTCTGTCATGTGTTCCTGATGTATCTCTTGCTTCCTCCGTTGGATCTCTTTGGCAGAGTTGATAGCCTTTTTTGTGTTCTCCAGCGTCATCTCTTGAAGGTCACGTACATCAGCCAACTCAACTGGTACAGCCTCAAGCTTGTTGCAGGATTTAATCACAAGGTACTTAAGACTTTGAAATTGACGACCTGCAACGTTCCAGGAATTAAGGTCTGCCCTTTCATCCACAATACCTTGAGTCGGCTAAAGCCTCCAATTTCTGAATCCCATATCATCCCACTAAATGCATTTTCTTTTAGCTTTAGGACCTCAAGGCATTCCAACTTCCCCAAACTATTCACCTCACTCCAAGAAAACCTTGTATTTGACAAAGTTAACTTCTTCAATTTGTGTAGAAACCTGACGAACACTGGAGGAAGTTGAATAACTTTGCTCATGGAGCTGACTTCTTCATTCAACAGTTTCAATTGCTCCAGGCACTTTAACTTTTGAAAGTTGTTGAACCCACCCTTGTCAGTTTCAAGGAAATCAGCCATTTGCCCTTGAATACTAACTTTTCTGAGATTACAAGCCCTTGTGAGCACGTCTTCGCTGCCACTTTCTGGTAATACTTTAGATAGAGTTTGTAGGAAAGAAGATTCATATGCTTTCTGGGTAGTAAGGGATGGCAATTTTGTAGGGACATTGGTGTGCAAATGCCTCAACCGTAGCATGTTCCATATTTCTGCTTTTATTTCAATGGTGGGCGCCTTTGTATTAATTATAAGAGTTTGTAAATTACAAAACTTACCAAAAAACGTCGGAAGGGCATTGCTTTGAACTGAGATAGAGATGTACCTCAAATGAAATAGCTTTACGAAACACTTCGTGAAACTAAATTCAAGGGATTCAACATCCAAGACCCTAATCAGTGGAAATACTTTGTGGATTAGTTGAATGTTACTAAGCCGCTCACTTTCTTTTTGTTTTCTGGGAAAACATAAAAAAGACCTAACATGCTCAGAAGATGGTTCTGTGGAGATAAAATCTTTCAAAAGAGAAAGTTGTATACACAATCGACGAGATGTATCTAGATCTGGTATAGAAAGACCAGTCTGATCTTTTTTTTCACATACTTCTTGGAAAAGACCTCCATTATTACCCACCATCTTGCAGAAATGGTGCAACATGTTATGAAGACGGCATGTTTTTACTTGACCGTTAATCCTTTTCTGCACTACTATTACTAAGTTCCTGTTGATAAGGTCGTTCAAGTAATACTCTGCTATATCCTCAGGGCTGCCCTTTAAGTTAGAGCTTATCTGTCCCTCGGAAATCCATAAGCCAATTAACTTCCAAGCTGGGATTTCAAAACCTTGTGGAAAGACACCACAATATAGGAAGCACGCCTTCATATCTTCAGGTAGATGACCATAACTCATTTCCACAAATTTCAAGCAGCTTTTTGGGTCATTTATATTTATAAGGAGTTCTCGTACATTGTCCTCGACCATTTTCCACTCACTTTGTCTGGTGCGACCTCTTAGAACTCCTGAAATTAACTCTACTCCAAGTGGCACTCCACTACATTGTTTTGCGATACTTTCTCCATGTACTACTAACTCTTCAGGACAACTTCGGACATTACTGCCAAAAACTCTATTTTCCAACAATTGGAAACTTTCCTCGTTTGTCAGAAATTTCAACATGTGAGGATTAGCATTGGCATATCTACCAATACGTCCGTCACGAGTGGTGATCATGATTCGGTGGCCTTGGCTGTTTCTCGGGAAAACATTCATGAAGGAATCCACAACGTCTGTCGTCCAAAACAACGAGACATTTGCCTCCTTTTTCAATGGATTCACGTATTATCTTGGCCAATTCCCGCACATTCATGGTTCATATTCTGTAGTTTGTTTCTTTAACGCTTTCAGAATCTTAAGAAAGATGCCCTTCAGTTTGTATTGCGGGCCTACATTAACCCAAATGGTCAGGAAAAACTCAAAGGAAATCTGAGGATCTTTTGAGATTTTTTTAGCCAGTGTGGTTTTGCCAAGTCCAGGGAAGCCCACCACAGGGATAACATCTAAATCACTGGTTCCTTTGGCAAGTCGTTTGATCACTATTTTTGCTTCCTCTTCAAAGCTGGCAACTTCATTTTCTTCCAACAAAGTATCCTATTAAGATGATTAAAAGATGAGAGAAGGTAATATGATTTCGGTACTTACGTTGGCATCTGTACCAACAGCAGGGCTAAATGTTTAGCACTCTCAAAAGGTTACTTTGCTACTCTCTTCTCTTTTTTTTTTTTTTTTTTGTGGAAGGAAAAAACTCATCATGATATAATGTAAGTTTAAACATACAGTAATACCATAATATTTCTTTCACCAATTAAGTTTGGTAACTCCTTAATGAGTTTTCATTAATTTTATTTATTTGTGGGTCAAGTTTTAAATGGCATAAAAATAATTTATTTTGTCATGTCAGAGTTTTTTTGTTATGATAAAATCATGTTAAGTGATTTTATTTATACAAAGGCCTAAGTTGAGTAATTTTATTGATACAAAATAAAGTTCAAGGACTTTGCTAGATAAATTCCCAACGACAAGTGACCTTTTGAGATATTAACTTCATTGGTGAAACATGAAACCTTCTTCTTTGAGGCCATCTCTTTGCAACACAAGAAGGAATCCTACATATCATATGTATAGGTCCTACATTGGACACTTTTTGTATAAAGAGACGAACTTTTCTTCCTAACAATTTCTAAAACAGGAAAGGACTATCTTGGTGGTGGTTTTTTCTGCTAAAAAAAATTGTTAAAAAAAGTGGCATAAGTAGTGTTTCTGGGTATTACCTGTGTGCCCGAGGCAACAACTTCTGGGTGATAATCTAGGATTGGCTTTGCCTGGAAAGCCTGCGGATTATCTTTGCGAATCTTCTTCACCTGTTCAAGCGCTGTTCTGATGTCTACTGTAAGATCCCCAACGGTTTTGTGATATTCAATGTCCATAATCTGCATAAGTTTATTTTTTTCTTGGTGCAGCTTTGCCTCAACTGTGAGCTTATCAATGAGACCCTCCGCTTTATATACCATAACTTGGATTTCCTTGACAAAGTTTTCCACTGTTCGCTGTTGCTTTGACGATATTTTGCAGCATCCTGTAAGAAGGCCTTTAAACGATTAAGTTCTCCCAGTAGTTCATGTGCAGAATCATCTTTTCCACCATCAATCAACTTCCAAGTTTCCTATATTATTGGAACCAGGATCTCCACTGCTACTAGTAATGCAACATCCGCCAT
>ZL-0219
ATGTCTGAAAATGACATTGACTATGTGTTAGATCACCTAAGAAGGATAAAGAGTGAAGGTGATGTGAATAGCTTCAAGATTGATCAAATTGAGACACTTGAAATGGAGCTAAGATTTTTGAGAAGTTCTCTCAAATACAATCATGTTCTATTGCCTGATGTCTCAGTCAAAATCACAAAGAAGGCGAAATTGATTGTGGAAATGCTTCAGTCAGTTTTTGGTGGTAATAACCTTCTTAATGTGGAAAGGCTGGTATCACATTTGCTGGAATTCATTCAAGATAATACCAGTTCAAGGTTCAATTATGTGCTGGACGATTGCTTTCTGTTAGAATATATGGATTACCTTGACAAAAATCTATATGATGCACTGAGGTATATAGTCAAGTCTGACCCTCTCTTGATAAAGGAAATCAAAATCCTTCTGAAGAAAATGAGGTTTCTAAGATACTTATATGGCACAGAGATGAGTGGTTACGTTGACGATGAGAAGTTGAAGGGTTTGCGGACACGAATTCAGTTTATGGCTGAAAATGTAGGACACTTCTGTCTTGCTGTTTGGATTGCTGAGGATGGAGAAGATGCTGATTCAAAAGAGGATAACGATAATACATTTACTATCGAGAGTAAGCCTCCTTATCTACTATTCCAGGTTGTGCTAGTGGAGCTGGAAATGAAGAATATTTTTCTCAATGAACTCAAGGCCTCAAAGTTTACTCAATCAAGAACTTTCAAAGACAGGAAATTACCTAAAGGATTTTCAGATTATCTCCGTCATCTGCTTGTGTATCTTAGAAATAAGAAGCTGAAGAACTTTCCTGTCAGTGTAACCATGCGAGACATTATTGTTGTGGCAATAGAGTTCTTGTTGGTTATTATTGGAAATGTGCCAAATCATTTTATTAATGGCAAGAGGTTGAATGAAGTCTTAGAAAAGGTTGGAGTTATTGTGGGCGACATACTATGTGCAATTCAAATGTTTCTTGTAGGATCTACAATCGAAGAAGACACTAACAAGATTGATATTAGCATGATACGGATATTGGAGAAAATTGAAGATCTAAAGGCACAAGTGGGGACGTGCTACAAATCCTTTAAATTCACTCCATTTCACAAGGTCCCCATTGTTGGTGGATTGAGCTTTTTGGATTCTCTTTTAAGGAAATTTAATGAGATGTTGAAATCTGAATCAGGTTTAGATTTCATGATGAAGCCTCATATAGTTATTTTAGAGAAAGAACTCTCATCTCTAGCATGCATTTTTAGAGATCTTGCAAAGGTACAGCATGAACATACAATTTTACGGCATGAACATATACGTTTTGAATTACTTCAGAGGCGTACTATCAGTTTGGCATATGATACTGAAGTTGCCATTGACTCTATGCTTGCTCAGTATAATGCTTTCTGGCATATCTTTTGTTCGCTTCCTACAATTGTAGAAATGATCAATAGTATTAGTGTGGAGGTGCATAAGATGTGGCCGGCTATCCTTGCTCTTAACCTCTGCTCTGTGGTAGAGCAATATAAACATCTTCCAACTGGACATAGCAATCCTGTGAATGATGAAGAGATCGTTGGTTTTGAGTATGAAGCAAAAGAAATAATTGACTGTCTGACTTTAGGAACAAGAGAGCAAGATGTCATACCAATTGTTGGCATGGGGGGACAAGGTAAAACAACTTGTGCTAGAAAAGTGTATAATAATGATACCATTGTTACTCATTTTGATGTTCAAGCATGGTGCATCATTTCCCAAACATATAAATGCAGACAACTATTACAAGAGATTTTCGGTCAAGTTACGGTTCCGATGACAAGGGAGATGAGGTTGGAAAACTTGCTGGCATGTTGAGGCAAAGCTTAATGACAAGGAGATATCTCATTGTCCTGGATGATATGTGGGATGGTATGGCATGGGATGAATTGAGGCTTTCTTTTCCAGATGTTGGAAACAGAAGTAGAATAATAATAACAACTCGACTTGAGGAAGTGGCTAAGAAAGTCAAGTACCATACAGATCCTTATTCTCTTCCATTCCTCGCACTAAATGAGAGTTGCAAATTGTTGCAGAAAAAAGTGTTTCATCAGGAAGGTTGCCCCCCTGAACTACAAGTTGTGAGTGAAGCAGTTGCAAGAAAATGCAAAGGATTGCCTCTAGTGGTTGTATTGGTAGCTGGAATAATCAAAAAGAATAAAATGGAAACCTCTTGGTGGCATGAGGTTAAAAGTTCTCTACTTTCCTATATTGGAAGTCTGAAGAATATAGTCTGGCGACAATGCATTTAAGTTATGACAACTTACCTGATTATTTAAGACCTTGCCTTCTTTACATGGGGATGTTTCCAGAGGACGCGATAATTCTGGTATCTAAATTGATAAGTTTGTGGATTGCAGAAGGGTTCGTGCATAACATTGAATCTGGGAGATCAATGGAAGAGGTAGCTGAAGGTTAATTGACGGAACTGATTAGCAGTAATGTGGTAATGGTTTCAAGGAGAAGATATAATAATACAGTCAAATACTGTCAGGTTCATGATGTAGTGCTTCACTTTTGCTTGGAGAAGAGTAAAGAAAAAAAGTTTATGTTGGCAGTGAAGGGCTATTTTAGCCACTTTCAAACTTTGGGTTGGAATGAAACTCGGCTGAGCTTCAACTTCAGCAATAAGCTTTTCCATGAGGTAAATTCATCTAAAATTCTGCAAACTCTAAAGAGCAATCCTGTGAATGATGAGGAGATAGTGGGTTTAGAGACAGCAGCAGAAAAACTAATTCAGTATTTTACTCAAGAGGAAAATAAACTAAATGTCATCCCAATTGTTGGGATGGGGGGACAAGGTAAAACTACAATTGCTAGAATTTTGTACAATAACGACAGAATTGTTCACCATTTTGATGTTCGAGCATGGTGCATCATTTCCCAAACATATAATTGGAGAGAGCTATTACAAGATATTTTAAGTCAAGTTACCGGTTCCAAGGACAGGGGATATAAGGATGACTATCTTGCCGACATGTTGAGGAAAAGCCTAATGCGAAAGAGATATCTCATTGTCCTGGATGATATGTGGGATGGTATGGCATGGAATGACTTATGGCGTTATTTTCGAGTCGTTGGAAAGAGAAGCACAATAATAATAACAACTCGACTTGAGAAAGTGGGCGAGCATGTCAAGGGCCATATTAATCCTTATTACCTTCCATTCCTCACAACAGAAGAGAGCTGTCAATTGTTGCAGAAGAAAGTGTTTCAACAGGAAGTTTTCCCACCTGAACTACAAGTTGTGAGTCAAGCAGTTGCAGAAAGAAGCAATGGACTGCCTCTGTTGGTTGTATTGGTAGCTGGAATAATCAAAAGGAAGAAAATGGAAGCCTCTTGGTGGCATAAGGTTAGGAATTCTCTGTGTTACTATCTCGGCAAGTCTGAAGAATATACTCATTCGATTATGCAGTTGAGCTCTGAAGAATATACTCATTCGATTATGCAGTTGAGTTATGTTAACTTGCACTGTCATTTAAGACCGTGCCTTCTCTACATGGGGATGTTTCCGAAGGACGTAAGAATTCCAGTGCCTGCATTGATAAGTTCATGGATATGTGAAGGCTTCGTTCAAAGGGATAAATCTGGAAAGAGTTTGGAAGAGACAGCTGAAGGTTAATTGATGGAACTCATCAGCAGTAACGTGGTAATGATTTCAACGAGAGAAGATAATGATAGAGTCGAATACTGCCAGGTTCATGATATAGTGCTTCACTTTTGCTTGGAGAAGAGTAGAGAAGAAAAGTTTATGCAGTCAGTGAAGCTCCAATTTCGACCTTCTGATGGGAACAAACACCAAATCAGCCTCGATTGGAATGCCAATAGTGCAGGCATAGCACGGAGGTCGTTCCACCAAAACTTGAGGTCACTAATAATGAACAATGCAGGAGAATTTGCTAACCTGGATCCCTTCGGTCTGGCTAGTAAATTGAGACTTCTTAAGGTCTTGGATTTGAGTTATATTAGAGTGAGAGATTCGTCATCAGCGACATTGGAACCACTAATTCACCTGAAGTACCTTGCATTTTTCACAGATTATTCTATTTTCACCGAGAATCACATCTGCTGCACCTCGAAACTTTAATTGTGAAGTGTTTACCCAATCACACATCATTACCAGGATCCTTTTGGAGAATGGAAAAATTAAGACATGTTGAGATTAGTAAAGCTGGTTTTGATTTGAGAAACAATAAGCTGGGGATATTTGAAGAATCATCCAAATTGGAAAATTTGAGGATATTAAGAGGAGTCGTAATTCAAATTTGTGATCCTGATAGCATGGATGTCTTATTAGGGAAATTTCCTAATCTTCAAGAACTTGACATCAAGTTTTTGGGTTATGGAGATAATGCAAAGTTTTGCCCCAACTTGAAGAGTCTTACCCAACTTCAAATACTTCGCCTTTCCTTTGGGGGTTCTATAATTCTCTGTGGTTTACAGTTGCCTTCAAATTTGAAGAAGTTGGTAATAATGGGTACTCATATAGAAAGCACAAATGCTTTACTGGCACAACTAGAAAGTCTGGAGTATCTCCAATTAAGGGATTTTAACTATGAAACGGGAAAGTGGTGCCTCGGAGATATCACATTCCATAACTTAAGGTCTTGAAACTGGTGTGCTTACGTATTTCAAGGTGGGATGTCTCAGATGCATCTTCTCCCTTGCTTGAAACACTTGTTATAAAGAGGTGTCATTGGCTCGAGGAGATCCCCCATAGCTTTGCATATATTCCAACACTAAAACAGATTACGTTTATTTGGTGGGTGGAACAAGAATCTCTCAAGGCTTCAGCTGTGAAAATTAAGGAAGAAGTCGCAGATATTGAAGGATACGACCGTATTGACATCTCTATCGGAGTAAGT
>ZL-0220
[truncated: 6,073,595 more chars]
