# Supplementary material for: Dramatic Number Variation of R Genes in Solanaceae Species Accounted for by a Few R Gene Subfamilies
Source: PLoS One. 2016 Feb 5;11(2):e0148708. doi: 10.1371/journal.pone.0148708 (PMC4743996; doi:10.1371/journal.pone.0148708)
Supplement: S1 Table — (XLSX) [file pone.0148708.s004.xlsx]

## Sheet: S1 Table
S1 Table: Details of R gene identified with our method compared with that reported in Jupe et al., (2013)
	R genes reported in Jupe et al (2013)1	R genes not presented in our result2	Names of R genes3	R genes identified with our method4	Total number of R genes used in this study
Tomato (Heinz1706)	394(362)	32(13)	Solyc12g097000.1.1,Solyc12g097010.1.1 Solyc12g097020.1.1,Solyc12g099040.1.1 Solyc12g099060.1.1,Solyc12g096900.1.1 RDC0002NLR0067,Solyc11g072360.1.1 RDC0002NLR0045,RDC0002NLR0039 Solyc06g065140.1.1,Solyc05g054000.2.1 Solyc01g006320.2.1	465(344)	478
Potato (DM1-3)	755(745)	10(9)	PGSC0003DMG401029345b,RDC0001NLR0013 PGSC0003DMG402029345,RDC0001NLR0055 RDC0001NLR0056,RDC0001NLR0159 RDC0001NLR0183,RDC0001NLR0205 RDC0001NLR0014	1185(735)	1194
1R genes reported in Jupe et al., (2013), and confirmed in this study in brackets
2R genes not identified with our method, and number of veritable R homologs after reanotation (in brackets)
3Names of the veritable R genes
4Number of R genes identified with our method, and number of R genes persented in Jupe et al., (2013)(in brackets)
