# Supplementary material for: Dramatic Number Variation of R Genes in Solanaceae Species Accounted for by a Few R Gene Subfamilies
Source: PLoS One. 2016 Feb 5;11(2):e0148708. doi: 10.1371/journal.pone.0148708 (PMC4743996; doi:10.1371/journal.pone.0148708)
Supplement: S2 Table — (XLSX) [file pone.0148708.s005.xlsx]

## Sheet: S2 Table
S2 Table: Information of all Rgenes from Solanaceae species identidifed in this study
"Undetermined" represents the related gene does not used in the analsis of this column
In "Note" column,A represent Rpi-blb2 homologs used for sequence analysis; B represent BS2 homologs uesd for sequence analysis.
Original_species	Gene-ID	Chromosome	Start	End	Compared with R genes in Jupe et al., (2013)	Class	Ref_gene	locus-_ID_in_species	Locus_ID_on_the_integrated_map	Note
tomato(Heinz1706)	SL-0001	SL2.50ch00	4386257	4386629	additional R genes	nTNL	I2	Undetermined	Undetermined
tomato(Heinz1706)	SL-0002	SL2.50ch00	4546460	4546901	RDC0002NLR0001	nTNL	SL-0374	Undetermined	Undetermined
tomato(Heinz1706)	SL-0003	SL2.50ch00	4600858	4601381	RDC0002NLR0002	nTNL	SL-0374	Undetermined	Undetermined
tomato(Heinz1706)	SL-0004	SL2.50ch00	15829191	15832505	Solyc00g102400.2.1	nTNL	Rpi-blb2	Undetermined	Undetermined	A
tomato(Heinz1706)	SL-0005	SL2.50ch00	17132582	17133259	Solyc00g141360.1.1	nTNL	Hero	Undetermined	Undetermined
tomato(Heinz1706)	SL-0006	SL2.50ch00	19422012	19422272	RDC0002NLR0003	TNL	DM-0284	Undetermined	Undetermined
tomato(Heinz1706)	SL-0007	SL2.50ch00	21123903	21124904	Solyc00g294230.1.1	TNL	DM-0073	Undetermined	Undetermined
tomato(Heinz1706)	SL-0008	SL2.50ch01	2831546	2836546	Solyc01g008800.1.1	TNL	SL-0008	SLlocus2	Locus6
tomato(Heinz1706)	SL-0009	SL2.50ch01	11900119	11900427	RDC0002NLR0004	TNL	N	SLlocus3	Locus9
tomato(Heinz1706)	SL-0010	SL2.50ch01	11914499	11915301	Solyc01g014240.1.1	TNL	N	SLlocus3	Locus9
tomato(Heinz1706)	SL-0011	SL2.50ch01	11933415	11934342	RDC0002NLR0005	TNL	N	SLlocus3	Locus9
tomato(Heinz1706)	SL-0012	SL2.50ch01	15576848	15583590	Solyc01g014840.2.1	TNL	SL-0012	SLlocus4	Locus10
tomato(Heinz1706)	SL-0013	SL2.50ch01	23165725	23166087	additional R genes	nTNL	SL-0114	SLlocus5	Locus11
tomato(Heinz1706)	SL-0014	SL2.50ch01	23176703	23178603	Solyc01g016960.1.1	nTNL	SL-0114	SLlocus5	Locus11
tomato(Heinz1706)	SL-0015	SL2.50ch01	24283202	24283871	additional R genes	nTNL	SL-0058	SLlocus6	Locus12
tomato(Heinz1706)	SL-0016	SL2.50ch01	24865648	24867598	Solyc01g017690.1.1,Solyc01g017700.1.1	nTNL	SL-0114	SLlocus7	Locus13
tomato(Heinz1706)	SL-0017	SL2.50ch01	24879015	24879386	additional R genes	nTNL	SL-0114	SLlocus7	Locus13
tomato(Heinz1706)	SL-0018	SL2.50ch01	29134290	29134761	additional R genes	nTNL	Hero	SLlocus8	Locus14
tomato(Heinz1706)	SL-0019	SL2.50ch01	40090225	40090624	additional R genes	nTNL	SL-0085	SLlocus9	Locus15
tomato(Heinz1706)	SL-0020	SL2.50ch01	59440381	59441018	RDC0002NLR0006	nTNL	SL-0259	SLlocus10	Locus16
tomato(Heinz1706)	SL-0021	SL2.50ch01	59464402	59464779	RDC0002NLR0007	nTNL	SL-0374	SLlocus10	Locus16
tomato(Heinz1706)	SL-0022	SL2.50ch01	71741575	71742235	RDC0002NLR0009	nTNL	Sw5-c	SLlocus11	Locus17
tomato(Heinz1706)	SL-0023	SL2.50ch01	72890006	72893458	Solyc01g066020.1.1	TNL	SL-0008	SLlocus12	Locus18
tomato(Heinz1706)	SL-0024	SL2.50ch01	75556946	75557709	RDC0002NLR0010	nTNL	SL-0058	SLlocus13	Locus20
tomato(Heinz1706)	SL-0025	SL2.50ch01	75570667	75573911	RDC0002NLR0011	nTNL	SL-0058	SLlocus13	Locus20
tomato(Heinz1706)	SL-0026	SL2.50ch01	81323708	81323833	additional R genes	TNL	DM-0272	SLlocus14	Locus25
tomato(Heinz1706)	SL-0027	SL2.50ch01	81752283	81754649	Solyc01g086810.2.1	TNL	DM-0272	SLlocus15	Locus25
tomato(Heinz1706)	SL-0028	SL2.50ch01	82128579	82131415	Solyc01g087200.2.1	nTNL	SL-0028	SLlocus16	Locus27
tomato(Heinz1706)	SL-0029	SL2.50ch01	82907607	82910934	Solyc01g088060.2.1，Solyc01g088070.2.1	nTNL	DM-0267	SLlocus17	Locus29
tomato(Heinz1706)	SL-0030	SL2.50ch01	84121086	84124921	Solyc01g090430.2.1	nTNL	SL-0030	SLlocus18	Locus32
tomato(Heinz1706)	SL-0031	SL2.50ch01	90554967	90559796	Solyc01g113620.1.1	TNL	SL-0388	SLlocus19	Locus37
tomato(Heinz1706)	SL-0032	SL2.50ch01	91531367	91531858	Solyc01g102840.2.1	TNL	DM-0284	SLlocus20	Locus38
tomato(Heinz1706)	SL-0033	SL2.50ch01	91537498	91544918	Solyc01g102850.1.1	TNL	SL-0033	SLlocus20	Locus38
tomato(Heinz1706)	SL-0036	SL2.50ch01	91553730	91558047	Solyc01g102880.1.1	TNL	DM-0284	SLlocus20	Locus38
tomato(Heinz1706)	SL-0037	SL2.50ch01	91561800	91563644	additional R genes	TNL	SL-0036	SLlocus20	Locus38
tomato(Heinz1706)	SL-0038	SL2.50ch01	91578789	91582526	Solyc01g102920.2.1	TNL	DM-0284	SLlocus20	Locus38
tomato(Heinz1706)	SL-0039	SL2.50ch01	92178791	92181952	Solyc01g103610.2.1	nTNL	SL-0028	SLlocus21	Locus39
tomato(Heinz1706)	SL-0040	SL2.50ch01	94311047	94314027	Solyc01g106410.1.1	nTNL	DM-0294	SLlocus22	Locus41
tomato(Heinz1706)	SL-0041	SL2.50ch02	736696	736914	additional R genes	nTNL	SL-0058	SLlocus23	Locus43
tomato(Heinz1706)	SL-0042	SL2.50ch02	15649155	15650702	Solyc02g014240.2.1	nTNL	RB	SLlocus24	Locus44
tomato(Heinz1706)	SL-0043	SL2.50ch02	15658209	15658652	Solyc02g014250.1.1	nTNL	RB	SLlocus24	Locus44
tomato(Heinz1706)	SL-0044	SL2.50ch02	24936934	24937103	additional R genes	nTNL	BS2	SLlocus25	Locus45	B
tomato(Heinz1706)	SL-0045	SL2.50ch02	24989543	24992233	Solyc02g027080.1.1	nTNL	BS2	SLlocus25	Locus45	B
tomato(Heinz1706)	SL-0046	SL2.50ch02	25464608	25464898	additional R genes	nTNL	DM-0300	SLlocus26	Locus46
tomato(Heinz1706)	SL-0047	SL2.50ch02	25469513	25470235	additional R genes	nTNL	DM-0300	SLlocus26	Locus46
tomato(Heinz1706)	SL-0048	SL2.50ch02	25473423	25475782	Solyc02g030290.1.1	nTNL	DM-0300	SLlocus26	Locus46
tomato(Heinz1706)	SL-0049	SL2.50ch02	28003796	28007583	Solyc02g032200.2.1	TNL	SL-0049	SLlocus27	Locus48
tomato(Heinz1706)	SL-0050	SL2.50ch02	28020917	28021854	additional R genes	undetermined	undetermined	SLlocus27	Locus48
tomato(Heinz1706)	SL-0051	SL2.50ch02	28040512	28041313	Solyc02g032240.1.1	TNL	SL-0388	SLlocus27	Locus48
tomato(Heinz1706)	SL-0052	SL2.50ch02	28051639	28052041	additional R genes	TNL	DM-0284	SLlocus27	Locus48
tomato(Heinz1706)	SL-0053	SL2.50ch02	28058438	28060293	Solyc02g032260.1.1	nTNL	SL-0114	SLlocus27	Locus48
tomato(Heinz1706)	SL-0054	SL2.50ch02	28070345	28070640	additional R genes	nTNL	SL-0114	SLlocus27	Locus48
tomato(Heinz1706)	SL-0055	SL2.50ch02	28847445	28847985	additional R genes	nTNL	SL-0114	SLlocus28	Locus49
tomato(Heinz1706)	SL-0056	SL2.50ch02	28903073	28903588	Solyc02g032640.1.1	TNL	DM-0284	SLlocus28	Locus49
tomato(Heinz1706)	SL-0057	SL2.50ch02	28907197	28910351	additional R genes	TNL	DM-0284	SLlocus28	Locus49
tomato(Heinz1706)	SL-0058	SL2.50ch02	30478464	30479921	Solyc02g036270.2.1	nTNL	SL-0058	SLlocus29	Locus50
tomato(Heinz1706)	SL-0059	SL2.50ch02	30482115	30482663	additional R genes	nTNL	SL-0058	SLlocus29	Locus50
tomato(Heinz1706)	SL-0060	SL2.50ch02	31080754	31082634	Solyc02g037540.1.1	nTNL	SL-0060	SLlocus30	Locus51
tomato(Heinz1706)	SL-0061	SL2.50ch02	40116441	40119096	Solyc02g070370.2.1	nTNL	DM-0312	SLlocus31	Locus56
tomato(Heinz1706)	SL-0062	SL2.50ch02	40138865	40141120	Solyc02g070410.1.1	nTNL	SL-0062	SLlocus31	Locus56
tomato(Heinz1706)	SL-0063	SL2.50ch02	40368199	40370720	Solyc02g070730.1.1	nTNL	DM-0315	SLlocus32	Locus57
tomato(Heinz1706)	SL-0064	SL2.50ch02	40372733	40375521	Solyc02g070750.1.1	nTNL	DM-0315	SLlocus32	Locus57
tomato(Heinz1706)	SL-0065	SL2.50ch02	41758250	41760286	additional R genes	nTNL	SL-0068	SLlocus33	Locus60
tomato(Heinz1706)	SL-0066	SL2.50ch02	42122386	42122805	additional R genes	nTNL	NRG1	SLlocus34	Locus61
tomato(Heinz1706)	SL-0067	SL2.50ch02	45790416	45795932	Solyc02g082050.2.1	TNL	SL-0067	SLlocus35	Locus64
tomato(Heinz1706)	SL-0068	SL2.50ch02	47542053	47544107	Solyc02g084450.2.1	nTNL	SL-0068	SLlocus36	Locus66
tomato(Heinz1706)	SL-0069	SL2.50ch02	47950765	47952840	Solyc02g084890.1.1	nTNL	SL-0069	SLlocus37	Locus67
tomato(Heinz1706)	SL-0070	SL2.50ch02	51937494	51941246	Solyc02g090380.2.1	nTNL	NRG1	SLlocus38	Locus71
tomato(Heinz1706)	SL-0071	SL2.50ch03	465279	467975	Solyc03g005650.1.1	nTNL	SL-0074	SLlocus39	Locus74
tomato(Heinz1706)	SL-0072	SL2.50ch03	469690	474293	Solyc03g005660.2.1	nTNL	SL-0071	SLlocus39	Locus74
tomato(Heinz1706)	SL-0074	SL2.50ch03	481652	483731	Solyc03g005670.2.1	nTNL	SL-0074	SLlocus39	Locus74
tomato(Heinz1706)	SL-0075	SL2.50ch03	1290400	1294114	Solyc03g006740.1.1，Solyc03g006750.1.1，Solyc03g006760.2.1	nTNL	DM-0329	SLlocus40	Locus77
tomato(Heinz1706)	SL-0076	SL2.50ch03	11962794	11964992	RDC0002NLR0014	nTNL	SL-0076	SLlocus41	Locus85
tomato(Heinz1706)	SL-0077	SL2.50ch03	21856128	21856695	Solyc03g053070.1.1	nTNL	I2	SLlocus42	Locus86
tomato(Heinz1706)	SL-0078	SL2.50ch03	28777050	28778843	RDC0002NLR0015	nTNL	Hero	SLlocus43	Locus87
tomato(Heinz1706)	SL-0079	SL2.50ch03	50088947	50089291	additional R genes	TNL	SL-0067	SLlocus44	Locus88
tomato(Heinz1706)	SL-0080	SL2.50ch03	50341264	50345283	Solyc03g078300.1.1	nTNL	SL-0080	SLlocus45	Locus89
tomato(Heinz1706)	SL-0081	SL2.50ch03	55829652	55832100	Solyc03g094100.1.1	nTNL	SL-0058	SLlocus46	Locus94
tomato(Heinz1706)	SL-0082	SL2.50ch03	55836714	55837721	RDC0002NLR0016	nTNL	SL-0058	SLlocus46	Locus94
tomato(Heinz1706)	SL-0083	SL2.50ch04	355545	360545	Solyc04g005540.2.1	nTNL	SL-0058	SLlocus47	Locus99
tomato(Heinz1706)	SL-0084	SL2.50ch04	362545	366678	Solyc04g005550.1.1	nTNL	SL-0058	SLlocus47	Locus99
tomato(Heinz1706)	SL-0085	SL2.50ch04	743193	747622	Solyc04g007030.2.1	nTNL	SL-0085	SLlocus48	Locus100
tomato(Heinz1706)	SL-0086	SL2.50ch04	764396	768415	Solyc04g007050.2.1	nTNL	SL-0086	SLlocus48	Locus100
tomato(Heinz1706)	SL-0087	SL2.50ch04	773706	777896	Solyc04g007060.2.1	nTNL	SL-0085	SLlocus48	Locus100
tomato(Heinz1706)	SL-0088-1	SL2.50ch04	791100	796086	Solyc04g007070.2.1	nTNL	SL-0085	SLlocus48	Locus100
tomato(Heinz1706)	SL-0088-2	SL2.50ch04	796636	797731	Solyc04g007080.2.1	nTNL	SL-0114	SLlocus48	Locus100
tomato(Heinz1706)	SL-0089	SL2.50ch04	800434	804599	Solyc04g007090.1.1	nTNL	SL-0114	SLlocus48	Locus100
tomato(Heinz1706)	SL-0090	SL2.50ch04	1035526	1040081	Solyc04g007320.1.1	TNL	Gro1-4	SLlocus49	Locus102
tomato(Heinz1706)	SL-0091	SL2.50ch04	1161820	1164345	Solyc04g007490.2.1	nTNL	SL-0091	SLlocus50	Locus103
tomato(Heinz1706)	SL-0092	SL2.50ch04	1795795	1799016	Solyc04g008120.1.1	nTNL	Hero	SLlocus51	Locus105
tomato(Heinz1706)	SL-0093	SL2.50ch04	1811156	1815494	Solyc04g008130.1.1	nTNL	Hero	SLlocus51	Locus105
tomato(Heinz1706)	SL-0094	SL2.50ch04	1818412	1821658	Solyc04g008140.1.1	nTNL	Hero	SLlocus51	Locus105
tomato(Heinz1706)	SL-0095	SL2.50ch04	1826354	1826524	additional R genes	nTNL	Hero	SLlocus51	Locus105
tomato(Heinz1706)	SL-0096	SL2.50ch04	1828134	1835488	Solyc04g008150.1.1	nTNL	SL-0096	SLlocus51	Locus105
tomato(Heinz1706)	SL-0097	SL2.50ch04	1839540	1841417	Solyc04g008160.1.1	nTNL	Hero	SLlocus51	Locus105
tomato(Heinz1706)	SL-0098	SL2.50ch04	1849313	1850341	Solyc04g008170.1.1	nTNL	Hero	SLlocus51	Locus105
tomato(Heinz1706)	SL-0099	SL2.50ch04	1853344	1858201	Solyc04g008180.1.1,Solyc04g008190.1.1	nTNL	Hero	SLlocus51	Locus105
tomato(Heinz1706)	SL-0100	SL2.50ch04	1871891	1875972	Solyc04g008200.2.1	nTNL	Hero	SLlocus51	Locus105
tomato(Heinz1706)	SL-0101-1	SL2.50ch04	2629263	2632218	Solyc04g009070.1.1,Solyc04g009090.1.1	nTNL	Rpi-blb3	SLlocus52	Locus108
tomato(Heinz1706)	SL-0101-2	SL2.50ch04	2632841	2633588	Solyc04g009100.1.1	nTNL	Rpi-blb3	SLlocus52	Locus108
tomato(Heinz1706)	SL-0102	SL2.50ch04	2637040	2639580	Solyc04g009110.1.1	nTNL	Rpi-blb3	SLlocus52	Locus108
tomato(Heinz1706)	SL-0103	SL2.50ch04	2641901	2643811	Solyc04g009120.1.1	nTNL	Rpi-blb3	SLlocus52	Locus108
tomato(Heinz1706)	SL-0104	SL2.50ch04	2646822	2649352	Solyc04g009130.2.1	nTNL	Rpi-blb3	SLlocus52	Locus108
tomato(Heinz1706)	SL-0105	SL2.50ch04	2655473	2657377	Solyc04g009150.1.1	nTNL	Rpi-blb3	SLlocus52	Locus108
tomato(Heinz1706)	SL-0106	SL2.50ch04	2660059	2661940	additional R genes	nTNL	Rpi-blb3	SLlocus52	Locus108
tomato(Heinz1706)	SL-0107	SL2.50ch04	2713483	2715903	Solyc04g009240.1.1	nTNL	Rpi-blb3	SLlocus53	Locus108
tomato(Heinz1706)	SL-0108	SL2.50ch04	2719888	2722308	Solyc04g009250.1.1	nTNL	Rpi-blb3	SLlocus53	Locus108
tomato(Heinz1706)	SL-0109	SL2.50ch04	2728054	2730480	Solyc04g009260.1.1	nTNL	Rpi-blb3	SLlocus53	Locus108
tomato(Heinz1706)	SL-0110	SL2.50ch04	2733655	2738385	Solyc04g009290.1.1	nTNL	Rpi-blb3	SLlocus53	Locus108
tomato(Heinz1706)	SL-0111	SL2.50ch04	3028991	3030997	Solyc04g009660.2.1	nTNL	Rpi-blb3	SLlocus54	Locus109
tomato(Heinz1706)	SL-0112	SL2.50ch04	3041464	3043908	Solyc04g009690.1.1	nTNL	Rpi-blb3	SLlocus54	Locus109
tomato(Heinz1706)	SL-0113	SL2.50ch04	4283038	4284657	Solyc04g011890.1.1	nTNL	SL-0114	SLlocus55	Locus110
tomato(Heinz1706)	SL-0114	SL2.50ch04	4319039	4321723	Solyc04g011960.1.1	nTNL	SL-0114	SLlocus55	Locus110
tomato(Heinz1706)	SL-0115	SL2.50ch04	4339030	4341630	Solyc04g011980.1.1	nTNL	SL-0114	SLlocus55	Locus110
tomato(Heinz1706)	SL-0116	SL2.50ch04	4343285	4345800	Solyc04g011990.1.1	nTNL	SL-0114	SLlocus55	Locus110
tomato(Heinz1706)	SL-0117	SL2.50ch04	4347030	4348030	Solyc04g012000.1.1	nTNL	SL-0114	SLlocus55	Locus110
tomato(Heinz1706)	SL-0118	SL2.50ch04	4349030	4351630	Solyc04g012010.2.1	nTNL	SL-0114	SLlocus55	Locus110
tomato(Heinz1706)	SL-0119	SL2.50ch04	5390980	5395740	Solyc04g015210.2.1	nTNL	SL-0119	SLlocus56	Locus112
tomato(Heinz1706)	SL-0120	SL2.50ch04	5407030	5409222	Solyc04g015220.2.1	nTNL	SL-0120	SLlocus56	Locus112
tomato(Heinz1706)	SL-0121	SL2.50ch04	5454445	5455452	Solyc04g015240.1.1	nTNL	SL-0119	SLlocus56	Locus112
tomato(Heinz1706)	SL-0122	SL2.50ch04	5458191	5459324	additional R genes	nTNL	SL-0119	SLlocus56	Locus112
tomato(Heinz1706)	SL-0123	SL2.50ch04	5927164	5931871	Solyc04g015630.2.1,Solyc04g015640.1.1	nTNL	DM-0437	SLlocus57	Locus113
tomato(Heinz1706)	SL-0124	SL2.50ch04	12313086	12315502	Solyc04g039990.2.1,Solyc04g039980.2.1	nTNL	ZL-0278	SLlocus58	Locus114
tomato(Heinz1706)	SL-0125	SL2.50ch04	13206725	13207119	additional R genes	nTNL	SL-0085	SLlocus59	Locus115
tomato(Heinz1706)	SL-0126	SL2.50ch04	18891675	18893168	Solyc04g026110.2.1	nTNL	Rpi-blb3	SLlocus60	Locus116
tomato(Heinz1706)	SL-0127	SL2.50ch04	19387792	19388202	additional R genes	TNL	SL-0008	SLlocus60	Locus116
tomato(Heinz1706)	SL-0128	SL2.50ch04	20821234	20822663	Solyc04g025840.1.1	nTNL	Rpi-blb3	SLlocus61	Locus117
tomato(Heinz1706)	SL-0129	SL2.50ch04	20871737	20874655	Solyc04g025820.1.1	nTNL	Rpi-blb3	SLlocus61	Locus117
tomato(Heinz1706)	SL-0130	SL2.50ch04	21780969	21783382	Solyc04g025590.1.1,Solyc04g025580.1.1	TNL	SL-0331	SLlocus62	Locus118
tomato(Heinz1706)	SL-0131	SL2.50ch04	21788660	21789615	additional R genes	TNL	SL-0331	SLlocus62	Locus118
tomato(Heinz1706)	SL-0132	SL2.50ch04	25606682	25607023	RDC0002NLR0025	nTNL	SL-0259	SLlocus63	Locus119
tomato(Heinz1706)	SL-0133	SL2.50ch04	25747923	25748186	RDC0002NLR0024	nTNL	SL-0259	SLlocus63	Locus119
tomato(Heinz1706)	SL-0134	SL2.50ch04	25766104	25767243	RDC0002NLR0023	nTNL	SL-0259	SLlocus63	Locus119
tomato(Heinz1706)	SL-0135	SL2.50ch04	25855148	25855324	additional R genes	nTNL	SL-0259	SLlocus63	Locus119
tomato(Heinz1706)	SL-0136	SL2.50ch04	25863131	25863385	additional R genes	nTNL	SL-0259	SLlocus63	Locus119
tomato(Heinz1706)	SL-0137	SL2.50ch04	25875733	25875906	additional R genes	nTNL	SL-0259	SLlocus63	Locus119
tomato(Heinz1706)	SL-0138	SL2.50ch04	25880273	25880842	additional R genes	nTNL	SL-0259	SLlocus63	Locus119
tomato(Heinz1706)	SL-0139	SL2.50ch04	25932055	25932231	additional R genes	nTNL	SL-0259	SLlocus63	Locus119
tomato(Heinz1706)	SL-0140	SL2.50ch04	25936777	25937171	RDC0002NLR0022	nTNL	SL-0259	SLlocus63	Locus119
tomato(Heinz1706)	SL-0141	SL2.50ch04	25962478	25962654	additional R genes	nTNL	SL-0259	SLlocus63	Locus119
tomato(Heinz1706)	SL-0142	SL2.50ch04	25967067	25967497	additional R genes	nTNL	SL-0259	SLlocus63	Locus119
tomato(Heinz1706)	SL-0143	SL2.50ch04	26019634	26019857	RDC0002NLR0021	nTNL	SL-0259	SLlocus63	Locus119
tomato(Heinz1706)	SL-0144	SL2.50ch04	26108037	26108345	additional R genes	nTNL	SL-0259	SLlocus63	Locus119
tomato(Heinz1706)	SL-0145	SL2.50ch04	26217777	26218327	RDC0002NLR0020	nTNL	SL-0259	SLlocus63	Locus119
tomato(Heinz1706)	SL-0146	SL2.50ch04	26278259	26278522	RDC0002NLR0019	nTNL	SL-0259	SLlocus63	Locus119
tomato(Heinz1706)	SL-0147	SL2.50ch04	26280962	26281575	additional R genes	nTNL	SL-0259	SLlocus63	Locus119
tomato(Heinz1706)	SL-0148	SL2.50ch04	26503622	26503909	RDC0002NLR0018	nTNL	SL-0259	SLlocus63	Locus119
tomato(Heinz1706)	SL-0149	SL2.50ch04	26529745	26530239	RDC0002NLR0017	nTNL	SL-0259	SLlocus63	Locus119
tomato(Heinz1706)	SL-0150	SL2.50ch04	38206979	38207482	RDC0002NLR0026	nTNL	SL-0259	SLlocus64	Locus120
tomato(Heinz1706)	SL-0151	SL2.50ch04	38271331	38271667	RDC0002NLR0027	nTNL	SL-0259	SLlocus64	Locus120
tomato(Heinz1706)	SL-0152	SL2.50ch04	38282155	38282710	RDC0002NLR0028	nTNL	SL-0259	SLlocus64	Locus120
tomato(Heinz1706)	SL-0153	SL2.50ch04	38605136	38609087	Solyc04g048910.1.1	nTNL	SL-0058	SLlocus64	Locus120
tomato(Heinz1706)	SL-0154	SL2.50ch04	49071975	49072812	RDC0002NLR0029	nTNL	Hero	SLlocus65	Locus122
tomato(Heinz1706)	SL-0155	SL2.50ch04	50126382	50127323	RDC0002NLR0030	nTNL	Hero	SLlocus66	Locus123
tomato(Heinz1706)	SL-0156	SL2.50ch04	50133240	50135594	Solyc04g051210.1.1	nTNL	Hero	SLlocus66	Locus123
tomato(Heinz1706)	SL-0157	SL2.50ch04	50140843	50141259	additional R genes	nTNL	Hero	SLlocus66	Locus123
tomato(Heinz1706)	SL-0158	SL2.50ch04	50209627	50209899	additional R genes	TNL	SL-0008	SLlocus66	Locus123
tomato(Heinz1706)	SL-0159	SL2.50ch04	54537041	54540718	Solyc04g056570.2.1	TNL	SL-0159	SLlocus67	Locus128
tomato(Heinz1706)	SL-0160	SL2.50ch04	54939400	54944047	Solyc04g057840.1.1	nTNL	SL-0058	SLlocus68	Locus129
tomato(Heinz1706)	SL-0161	SL2.50ch04	63928091	63931253	Solyc04g079420.2.1	nTNL	DM-0494	SLlocus69	Locus137
tomato(Heinz1706)	SL-0162	SL2.50ch05	119197	122293	Solyc05g005130.1.1	nTNL	Prf	SLlocus70	Locus139
tomato(Heinz1706)	SL-0163	SL2.50ch05	262682	266428	Solyc05g005330.2.1	nTNL	SL-0181	SLlocus71	Locus140
tomato(Heinz1706)	SL-0164	SL2.50ch05	1078659	1079045	additional R genes	nTNL	SL-0179	SLlocus72	Locus143
tomato(Heinz1706)	SL-0165	SL2.50ch05	1267692	1277246	Solyc05g006620.2.1	TNL	SL-0165	SLlocus73	Locus144
tomato(Heinz1706)	SL-0166	SL2.50ch05	1281484	1286954	Solyc05g006630.2.1	TNL	SL-0166	SLlocus73	Locus144
tomato(Heinz1706)	SL-0167	SL2.50ch05	1784738	1787532	Solyc05g007170.2.1	nTNL	Prf	SLlocus74	Locus145
tomato(Heinz1706)	SL-0168	SL2.50ch05	1970978	1973870	Solyc05g007350.1.1	nTNL	DM-0529	SLlocus75	Locus146
tomato(Heinz1706)	SL-0169-0170	SL2.50ch05	2136041	2142080	Solyc05g007610.2.1	nTNL	DM-0529	SLlocus76	Locus147
tomato(Heinz1706)	SL-0171	SL2.50ch05	2142541	2144541	additional R genes	nTNL	SL-0181	SLlocus76	Locus147
tomato(Heinz1706)	SL-0172	SL2.50ch05	2146041	2148041	Solyc05g007630.2.1	nTNL	DM-0529	SLlocus76	Locus147
tomato(Heinz1706)	SL-0173	SL2.50ch05	2149841	2153241	Solyc05g007640.2.1	nTNL	DM-0529	SLlocus76	Locus147
tomato(Heinz1706)	SL-0174	SL2.50ch05	2291569	2294937	Solyc05g007850.1.1	TNL	N	SLlocus77	Locus148
tomato(Heinz1706)	SL-0175	SL2.50ch05	2500488	2503088	Solyc05g008070.2.1	nTNL	SL-0259	SLlocus78	Locus149
tomato(Heinz1706)	SL-0176	SL2.50ch05	2952197	2953207	Solyc05g008650.1.1	nTNL	DM-0529	SLlocus79	Locus150
tomato(Heinz1706)	SL-0177	SL2.50ch05	2968098	2969729	Solyc05g008690.1.1	nTNL	Rpi-blb2	SLlocus79	Locus150	A
tomato(Heinz1706)	SL-0178	SL2.50ch05	3822804	3825714	Solyc05g009630.2.1	nTNL	SL-0030	SLlocus80	Locus151
tomato(Heinz1706)	SL-0179	SL2.50ch05	3947237	3949441	Solyc05g009740.1.1	nTNL	SL-0179	SLlocus81	Locus151
tomato(Heinz1706)	SL-0180-1	SL2.50ch05	3951495	3953619	Solyc05g009750.1.1	nTNL	SL-0245	SLlocus81	Locus151
tomato(Heinz1706)	SL-0180-2	SL2.50ch05	3955304	3957370	Solyc05g009760.1.1	nTNL	SL-0245	SLlocus81	Locus151
tomato(Heinz1706)	SL-0181	SL2.50ch05	5910552	5913489	Solyc05g012740.1.1	nTNL	SL-0181	SLlocus82	Locus156
tomato(Heinz1706)	SL-0182	SL2.50ch05	5915961	5917885	additional R genes	nTNL	SL-0181	SLlocus82	Locus156
tomato(Heinz1706)	SL-0183	SL2.50ch05	6033094	6037094	Solyc05g012890.1.1	nTNL	SL-0184	SLlocus83	Locus156
tomato(Heinz1706)	SL-0184	SL2.50ch05	6039194	6042194	Solyc05g012910.2.1	nTNL	SL-0184	SLlocus83	Locus156
tomato(Heinz1706)	SL-0185	SL2.50ch05	6332924	6334316	additional R genes	nTNL	Prf	SLlocus84	Locus157
tomato(Heinz1706)	SL-0186	SL2.50ch05	6338843	6340429	Solyc05g013260.1.1	nTNL	Prf	SLlocus84	Locus157
tomato(Heinz1706)	SL-0187	SL2.50ch05	6382611	6385417	Solyc05g013280.2.1	nTNL	Prf	SLlocus84	Locus157
tomato(Heinz1706)	SL-0188	SL2.50ch05	9584260	9585325	RDC0002NLR0031	TNL	SL-0331	SLlocus85	Locus160
tomato(Heinz1706)	SL-0189	SL2.50ch05	19454871	19458091	Solyc05g018010.1.1	nTNL	SL-0374	SLlocus86	Locus161
tomato(Heinz1706)	SL-0190	SL2.50ch05	19726302	19727003	RDC0002NLR0032	nTNL	SL-0374	SLlocus86	Locus161
tomato(Heinz1706)	SL-0191	SL2.50ch05	19769540	19770241	RDC0002NLR0033	nTNL	SL-0374	SLlocus86	Locus161
tomato(Heinz1706)	SL-0192	SL2.50ch05	22841512	22843662	Solyc05g018710.1.1	nTNL	Prf	SLlocus87	Locus161
tomato(Heinz1706)	SL-0193	SL2.50ch05	22863606	22865406	Solyc05g018720.1.1	nTNL	Prf	SLlocus87	Locus161
tomato(Heinz1706)	SL-0194	SL2.50ch05	26457205	26457774	RDC0002NLR0034	nTNL	SL-0374	SLlocus88	Locus162
tomato(Heinz1706)	SL-0195	SL2.50ch05	26468305	26469748	Solyc05g021140.1.1	nTNL	SL-0374	SLlocus88	Locus162
tomato(Heinz1706)	SL-0196	SL2.50ch05	29143073	29143498	RDC0002NLR0035	nTNL	SL-0085	SLlocus89	Locus163
tomato(Heinz1706)	SL-0197	SL2.50ch05	30196162	30198217	Solyc05g024000.1.1	nTNL	Prf	SLlocus90	Locus164
tomato(Heinz1706)	SL-0198	SL2.50ch05	31051957	31052326	RDC0002NLR0036	TNL	SL-0008	SLlocus91	Locus165
tomato(Heinz1706)	SL-0199	SL2.50ch05	31063004	31064074	Solyc05g024300.1.1	TNL	N	SLlocus91	Locus165
tomato(Heinz1706)	SL-0200	SL2.50ch05	31234500	31235535	Solyc05g024350.1.1	TNL	SL-0008	SLlocus91	Locus165
tomato(Heinz1706)	SL-0201	SL2.50ch05	31363799	31365390	Solyc05g024360.1.1,Solyc05g024370.1.1	TNL	SL-0008	SLlocus91	Locus165
tomato(Heinz1706)	SL-0202	SL2.50ch05	31370306	31371311	additional R genes	TNL	SL-0008	SLlocus91	Locus165
tomato(Heinz1706)	SL-0203	SL2.50ch05	38162152	38162403	Solyc05g025930.1.1	nTNL	DM-0529	SLlocus92	Locus166
tomato(Heinz1706)	SL-0204	SL2.50ch05	38166705	38167389	additional R genes	nTNL	DM-0529	SLlocus92	Locus166
tomato(Heinz1706)	SL-0205	SL2.50ch05	49327440	49327808	additional R genes	TNL	N	SLlocus93	Locus167
tomato(Heinz1706)	SL-0206	SL2.50ch05	49497523	49497759	additional R genes	TNL	N	SLlocus93	Locus167
tomato(Heinz1706)	SL-0207	SL2.50ch05	54864139	54865020	additional R genes	nTNL	Rpi-blb2	SLlocus94	Locus168	A
tomato(Heinz1706)	SL-0208	SL2.50ch05	54877040	54881459	Solyc05g042090.1.1,Solyc05g042110.1.1	nTNL	Rpi-blb2	SLlocus94	Locus168	A
tomato(Heinz1706)	SL-0209	SL2.50ch05	56313857	56314045	additional R genes	undetermined	undetermined	SLlocus95	Locus169
tomato(Heinz1706)	SL-0210	SL2.50ch05	56316687	56319902	Solyc05g043420.1.1	nTNL	Rpi-blb2	SLlocus95	Locus169	A
tomato(Heinz1706)	SL-0211	SL2.50ch05	56620698	56624979	Solyc05g044490.2.1	nTNL	Rpi-blb2	SLlocus95	Locus169	A
tomato(Heinz1706)	SL-0212	SL2.50ch05	58654653	58655021	additional R genes	TNL	SL-0008	SLlocus96	Locus170
tomato(Heinz1706)	SL-0213	SL2.50ch05	58705881	58706255	additional R genes	TNL	SL-0008	SLlocus96	Locus170
tomato(Heinz1706)	SL-0214	SL2.50ch05	59185180	59188815	Solyc05g047700.1.1	nTNL	Rpi-blb2	SLlocus97	Locus171	A
tomato(Heinz1706)	SL-0215	SL2.50ch05	60597904	60598889	additional R genes	nTNL	Rpi-blb2	SLlocus98	Locus172	A
tomato(Heinz1706)	SL-0216	SL2.50ch05	60602938	60603171	additional R genes	nTNL	Rpi-blb2	SLlocus98	Locus172	A
tomato(Heinz1706)	SL-0217	SL2.50ch05	60605540	60609229	Solyc05g050430.1.1	nTNL	Rpi-blb2	SLlocus98	Locus172	A
tomato(Heinz1706)	SL-0218	SL2.50ch05	60611526	60612219	additional R genes	nTNL	Rpi-blb2	SLlocus98	Locus172	A
tomato(Heinz1706)	SL-0219	SL2.50ch05	63978371	63981169	Solyc05g053980.1.1,Solyc05g053990.2.1	nTNL	Rpi-blb2	SLlocus99	Locus180	A
tomato(Heinz1706)	SL-0220	SL2.50ch05	63986319	63989504	Solyc05g054010.2.1	nTNL	Rpi-blb2	SLlocus99	Locus180	A
tomato(Heinz1706)	SL-0221	SL2.50ch05	63992791	63997456	Solyc05g054020.1.1	nTNL	Rpi-blb2	SLlocus99	Locus180	A
tomato(Heinz1706)	SL-0222	SL2.50ch05	64270469	64274349	Solyc05g054340.2.1	nTNL	Rpi-blb2	SLlocus100	Locus181	A
tomato(Heinz1706)	SL-0223	SL2.50ch06	422613	424185	additional R genes	nTNL	SL-0374	SLlocus101	Locus184
tomato(Heinz1706)	SL-0224	SL2.50ch06	2316995	2321576	Solyc06g008380.1.1	nTNL	Rpi-blb2	SLlocus102	Locus192	A
tomato(Heinz1706)	SL-0225	SL2.50ch06	2327462	2330704	Solyc06g008400.1.1	nTNL	Rpi-blb2	SLlocus102	Locus192	A
tomato(Heinz1706)	SL-0226	SL2.50ch06	2340516	2340692	Solyc06g008410.1.1	nTNL	Rpi-blb2	SLlocus102	Locus192	A
tomato(Heinz1706)	SL-0227	SL2.50ch06	2352235	2352743	Solyc06g008430.1.1	nTNL	Rpi-blb2	SLlocus102	Locus192	A
tomato(Heinz1706)	SL-0228	SL2.50ch06	2354802	2358038	additional R genes	nTNL	Rpi-blb2	SLlocus102	Locus192	A
tomato(Heinz1706)	SL-0229	SL2.50ch06	2374159	2377556	Solyc06g008480.1.1	nTNL	Rpi-blb2	SLlocus102	Locus192	A
tomato(Heinz1706)	SL-0230	SL2.50ch06	2703086	2706786	Solyc06g008770.1.1	nTNL	Rpi-blb2	SLlocus103	Locus192	A
tomato(Heinz1706)	SL-0231	SL2.50ch06	2722296	2726003	Solyc06g008790.2.1	nTNL	Rpi-blb2	SLlocus103	Locus192	A
tomato(Heinz1706)	SL-0232	SL2.50ch06	2739102	2739497	additional R genes	nTNL	Rpi-blb2	SLlocus103	Locus192	A
tomato(Heinz1706)	SL-0233	SL2.50ch06	2746749	2750474	Solyc06g008800.1.1	nTNL	Rpi-blb2	SLlocus103	Locus192	A
tomato(Heinz1706)	SL-0234	SL2.50ch06	18776983	18777347	additional R genes	nTNL	Hero	SLlocus104	Locus193
tomato(Heinz1706)	SL-0235	SL2.50ch06	31939888	31940418	Solyc06g048910.1.1	nTNL	SL-0273	SLlocus105	Locus195
tomato(Heinz1706)	SL-0236	SL2.50ch06	31942434	31943876	additional R genes	nTNL	SL-0273	SLlocus105	Locus195
tomato(Heinz1706)	SL-0237	SL2.50ch06	32279514	32281702	RDC0002NLR0037	nTNL	Sw5-c	SLlocus106	Locus196
tomato(Heinz1706)	SL-0238	SL2.50ch06	39262264	39262655	additional R genes	undetermined	undetermined	SLlocus107	Locus202
tomato(Heinz1706)	SL-0239	SL2.50ch06	39391155	39393638	Solyc06g062440.2.1	nTNL	SL-0239	SLlocus108	Locus203
tomato(Heinz1706)	SL-0240	SL2.50ch06	40310370	40310564	additional R genes	nTNL	SL-0245	SLlocus109	Locus206
tomato(Heinz1706)	SL-0241	SL2.50ch06	40314760	40317594	Solyc06g064680.1.1	nTNL	SL-0245	SLlocus109	Locus206
tomato(Heinz1706)	SL-0242	SL2.50ch06	40325280	40326273	Solyc06g064690.1.1	nTNL	SL-0245	SLlocus109	Locus206
tomato(Heinz1706)	SL-0243	SL2.50ch06	40331538	40332383	Solyc06g064710.1.1	nTNL	SL-0245	SLlocus109	Locus206
tomato(Heinz1706)	SL-0244	SL2.50ch06	40335854	40338133	Solyc06g064720.1.1	nTNL	SL-0245	SLlocus109	Locus206
tomato(Heinz1706)	SL-0245	SL2.50ch06	40349673	40352006	Solyc06g064750.1.1	nTNL	SL-0245	SLlocus109	Locus206
tomato(Heinz1706)	SL-0246	SL2.50ch06	40358554	40359096	RDC0002NLR0038	nTNL	SL-0245	SLlocus109	Locus206
tomato(Heinz1706)	SL-0247	SL2.50ch06	40363912	40366257	Solyc06g064760.1.1	nTNL	SL-0245	SLlocus109	Locus206
tomato(Heinz1706)	SL-0248	SL2.50ch06	40375922	40379073	Solyc06g064780.1.1	nTNL	SL-0245	SLlocus109	Locus206
tomato(Heinz1706)	SL-0249	SL2.50ch06	40534290	40535399	Solyc06g065000.1.1	nTNL	Hero	SLlocus110	Locus207
tomato(Heinz1706)	SL-0250	SL2.50ch07	626187	628278	Solyc07g005770.2.1	nTNL	DM-0704	SLlocus112	Locus211
tomato(Heinz1706)	SL-0251	SL2.50ch07	4234663	4237260	Solyc07g009180.1.1	nTNL	SL-0239	SLlocus113	Locus217
tomato(Heinz1706)	SL-0252	SL2.50ch07	4242995	4245525	Solyc07g009190.1.1	nTNL	SL-0239	SLlocus113	Locus217
tomato(Heinz1706)	SL-0253	SL2.50ch07	5679943	5681102	Solyc07g015900.1.1	nTNL	SL-0273	SLlocus114	Locus218
tomato(Heinz1706)	SL-0254	SL2.50ch07	47411987	47414189	Solyc07g039390.1.1,Solyc07g039400.1.1	nTNL	Rpi-blb3	SLlocus115	Locus219
tomato(Heinz1706)	SL-0255	SL2.50ch07	47427765	47429455	Solyc07g039410.2.1,Solyc07g039420.1.1	nTNL	Rpi-blb3	SLlocus115	Locus219
tomato(Heinz1706)	SL-0256	SL2.50ch07	47467344	47468354	Solyc07g039440.1.1	nTNL	Rpi-blb3	SLlocus115	Locus219
tomato(Heinz1706)	SL-0257	SL2.50ch07	57833875	57838397	Solyc07g044790.2.1	nTNL	SL-0058	SLlocus116	Locus222
tomato(Heinz1706)	SL-0258	SL2.50ch07	58209526	58209909	additional R genes	nTNL	SL-0058	SLlocus117	Locus223
tomato(Heinz1706)	SL-0259	SL2.50ch07	60053262	60055403	RDC0002NLR0040,Solyc07g049700.1.1	nTNL	SL-0259	SLlocus118	Locus227
tomato(Heinz1706)	SL-0260	SL2.50ch07	61218504	61225187	Solyc07g052770.2.1	TNL	DM-0073	SLlocus119	Locus229
tomato(Heinz1706)	SL-0261	SL2.50ch07	61236510	61239787	Solyc07g052790.1.1	TNL	DM-0073	SLlocus119	Locus229
tomato(Heinz1706)	SL-0262	SL2.50ch07	61248910	61249823	Solyc07g052800.1.1	TNL	DM-0073	SLlocus119	Locus229
tomato(Heinz1706)	SL-0263	SL2.50ch07	61426758	61429355	Solyc07g053010.1.1	nTNL	SL-0263	SLlocus120	Locus230
tomato(Heinz1706)	SL-0264	SL2.50ch07	61440071	61441900	Solyc07g053020.1.1	nTNL	SL-0264	SLlocus120	Locus230
tomato(Heinz1706)	SL-0265	SL2.50ch07	63434426	63438558	Solyc07g055380.1.1	TNL	Gro1-4	SLlocus121	Locus234
tomato(Heinz1706)	SL-0266	SL2.50ch07	63588118	63592612	Solyc07g055610.1.1	TNL	Gro1-4	SLlocus122	Locus234
tomato(Heinz1706)	SL-0267	SL2.50ch08	324855	326777	Solyc08g005440.2.1	nTNL	DM-0739	SLlocus123	Locus239
tomato(Heinz1706)	SL-0268	SL2.50ch08	379040	383477	Solyc08g005510.1.1	TNL	N	SLlocus123	Locus239
tomato(Heinz1706)	SL-0268-1	SL2.50ch08	373714	377459	Solyc08g005500.2.1	nTNL	SL-0268	SLlocus123	Locus239
tomato(Heinz1706)	SL-0269	SL2.50ch08	1830379	1832745	Solyc08g007250.1.1	nTNL	SL-0273	SLlocus124	Locus241
tomato(Heinz1706)	SL-0270	SL2.50ch08	1835466	1837924	additional R genes	nTNL	SL-0273	SLlocus124	Locus241
tomato(Heinz1706)	SL-0271	SL2.50ch08	1857608	1857847	additional R genes	nTNL	SL-0273	SLlocus124	Locus241
tomato(Heinz1706)	SL-0272	SL2.50ch08	2161135	2164942	Solyc08g007640.1.1	nTNL	I2	SLlocus125	Locus242
tomato(Heinz1706)	SL-0273	SL2.50ch08	3467263	3472282	Solyc08g013970.1.1	nTNL	SL-0273	SLlocus126	Locus244
tomato(Heinz1706)	SL-0274	SL2.50ch08	6485635	6485984	additional R genes	nTNL	BS2	SLlocus127	Locus245	B
tomato(Heinz1706)	SL-0275	SL2.50ch08	51169458	51170142	RDC0002NLR0041	TNL	SL-0331	SLlocus128	Locus247
tomato(Heinz1706)	SL-0276	SL2.50ch08	51192505	51193534	RDC0002NLR0042	TNL	SL-0331	SLlocus128	Locus247
tomato(Heinz1706)	SL-0277	SL2.50ch08	51260822	51261264	additional R genes	TNL	SL-0008	SLlocus128	Locus247
tomato(Heinz1706)	SL-0278	SL2.50ch08	51352049	51352835	RDC0002NLR0043	TNL	SL-0331	SLlocus128	Locus247
tomato(Heinz1706)	SL-0279	SL2.50ch08	52866059	52866789	RDC0002NLR0044	nTNL	I2	SLlocus129	Locus248
tomato(Heinz1706)	SL-0280	SL2.50ch08	52883805	52884077	additional R genes	nTNL	I2	SLlocus129	Locus248
tomato(Heinz1706)	SL-0281	SL2.50ch08	56418827	56420181	Solyc08g067380.1.1	nTNL	DM-0746	SLlocus130	Locus252
tomato(Heinz1706)	SL-0282	SL2.50ch08	58360273	58364116	Solyc08g074250.1.1	nTNL	SL-0114	SLlocus131	Locus255
tomato(Heinz1706)	SL-0283	SL2.50ch08	59766274	59769549	Solyc08g075630.2.1	nTNL	RB	SLlocus132	Locus259
tomato(Heinz1706)	SL-0284	SL2.50ch08	59777109	59780315	Solyc08g075640.2.1	nTNL	RB	SLlocus132	Locus259
tomato(Heinz1706)	SL-0285	SL2.50ch08	60055309	60056690	additional R genes	nTNL	RB	SLlocus133	Locus260
tomato(Heinz1706)	SL-0286	SL2.50ch08	60063009	60066868	Solyc08g076000.2.1	nTNL	RB	SLlocus133	Locus260
tomato(Heinz1706)	SL-0287	SL2.50ch09	220544	221917	Solyc09g005290.1.1	nTNL	SL-0287	SLlocus135	Locus266
tomato(Heinz1706)	SL-0288	SL2.50ch09	1257626	1261978	Solyc09g007710.2.1	TNL	DM-0073	SLlocus136	Locus268
tomato(Heinz1706)	SL-0289	SL2.50ch09	13621372	13623528	Solyc09g018220.1.1	nTNL	Ph-3	SLlocus137	Locus276
tomato(Heinz1706)	SL-0290	SL2.50ch09	14472996	14473310	RDC0002NLR0046	nTNL	Rx	SLlocus138	Locus277
tomato(Heinz1706)	SL-0291	SL2.50ch09	49419739	49420838	additional R genes	TNL	SL-0331	SLlocus139	Locus279
tomato(Heinz1706)	SL-0292	SL2.50ch09	49453730	49453924	additional R genes	TNL	SL-0008	SLlocus139	Locus279
tomato(Heinz1706)	SL-0293	SL2.50ch09	49488196	49488590	additional R genes	TNL	SL-0331	SLlocus139	Locus279
tomato(Heinz1706)	SL-0294	SL2.50ch09	49547175	49547615	additional R genes	TNL	SL-0008	SLlocus139	Locus279
tomato(Heinz1706)	SL-0295	SL2.50ch09	49583496	49584478	additional R genes	TNL	SL-0331	SLlocus139	Locus279
tomato(Heinz1706)	SL-0296	SL2.50ch09	49633018	49633627	additional R genes	TNL	SL-0331	SLlocus139	Locus279
tomato(Heinz1706)	SL-0297	SL2.50ch09	49652384	49652812	additional R genes	TNL	SL-0008	SLlocus139	Locus279
tomato(Heinz1706)	SL-0298	SL2.50ch09	49696157	49696839	additional R genes	TNL	SL-0331	SLlocus139	Locus279
tomato(Heinz1706)	SL-0299	SL2.50ch09	49703677	49704772	additional R genes	TNL	SL-0331	SLlocus139	Locus279
tomato(Heinz1706)	SL-0300	SL2.50ch09	49744897	49745088	additional R genes	TNL	SL-0008	SLlocus139	Locus279
tomato(Heinz1706)	SL-0301	SL2.50ch09	50576477	50577380	additional R genes	TNL	SL-0331	SLlocus140	Locus280
tomato(Heinz1706)	SL-0302	SL2.50ch09	50818278	50819017	additional R genes	TNL	SL-0331	SLlocus140	Locus280
tomato(Heinz1706)	SL-0303	SL2.50ch09	52869138	52869557	additional R genes	TNL	SL-0008	SLlocus141	Locus281
tomato(Heinz1706)	SL-0304	SL2.50ch09	52931770	52932472	additional R genes	TNL	SL-0331	SLlocus141	Locus281
tomato(Heinz1706)	SL-0305	SL2.50ch09	53373371	53373571	additional R genes	TNL	SL-0008	SLlocus141	Locus281
tomato(Heinz1706)	SL-0306	SL2.50ch09	53412590	53413438	RDC0002NLR0047	TNL	SL-0331	SLlocus141	Locus281
tomato(Heinz1706)	SL-0307	SL2.50ch09	53463109	53463405	Solyc09g059140.1.1	nTNL	RB	SLlocus141	Locus281
tomato(Heinz1706)	SL-0308	SL2.50ch09	56156862	56158868	Solyc09g059830.1.1	nTNL	RB	SLlocus142	Locus282
tomato(Heinz1706)	SL-0309	SL2.50ch09	56163649	56164074	Solyc09g059840.1.1	nTNL	RB	SLlocus142	Locus282
tomato(Heinz1706)	SL-0310	SL2.50ch09	57728602	57728982	RDC0002NLR0048	TNL	SL-0008	SLlocus143	Locus283
tomato(Heinz1706)	SL-0311	SL2.50ch09	57787835	57790084	RDC0002NLR0049	TNL	SL-0331	SLlocus143	Locus283
tomato(Heinz1706)	SL-0312	SL2.50ch09	57822688	57823402	additional R genes	TNL	SL-0331	SLlocus143	Locus283
tomato(Heinz1706)	SL-0313	SL2.50ch09	57949698	57950055	additional R genes	TNL	SL-0008	SLlocus143	Locus283
tomato(Heinz1706)	SL-0314	SL2.50ch09	58023142	58023664	additional R genes	TNL	SL-0331	SLlocus143	Locus283
tomato(Heinz1706)	SL-0315	SL2.50ch09	61045850	61048748	Solyc09g063040.1.1	nTNL	Rpi-blb2	SLlocus144	Locus285	A
tomato(Heinz1706)	SL-0316	SL2.50ch09	61926561	61930267	Solyc09g064600.2.1,Solyc09g064610.2.1	nTNL	RB	SLlocus145	Locus286
tomato(Heinz1706)	SL-0317	SL2.50ch09	62025705	62027471	Solyc09g064680.1.1	nTNL	Sw5-c	SLlocus145	Locus286
tomato(Heinz1706)	SL-0318	SL2.50ch09	62035335	62037101	Solyc09g064690.1.1	nTNL	Sw5-c	SLlocus145	Locus286
tomato(Heinz1706)	SL-0319	SL2.50ch09	64344321	64344960	additional R genes	TNL	SL-0331	SLlocus146	Locus289
tomato(Heinz1706)	SL-0320	SL2.50ch09	64377185	64377589	RDC0002NLR0050	TNL	SL-0008	SLlocus146	Locus289
tomato(Heinz1706)	SL-0321	SL2.50ch09	64405251	64405559	additional R genes	TNL	SL-0331	SLlocus146	Locus289
tomato(Heinz1706)	SL-0322	SL2.50ch09	64818770	64823387	RDC0002NLR0051	nTNL	Sw5-c	SLlocus147	Locus291
tomato(Heinz1706)	SL-0323	SL2.50ch09	65596844	65597083	additional R genes	nTNL	Sw5-c	SLlocus148	Locus293
tomato(Heinz1706)	SL-0324	SL2.50ch09	65616909	65617678	Solyc09g072940.1.1	nTNL	Sw5-c	SLlocus148	Locus293
tomato(Heinz1706)	SL-0325	SL2.50ch09	65667485	65667743	additional R genes	nTNL	Hero	SLlocus148	Locus293
tomato(Heinz1706)	SL-0326	SL2.50ch09	70078076	70078675	Solyc09g090620.1.1	undetermined	undetermined	SLlocus149	Locus299
tomato(Heinz1706)	SL-0327	SL2.50ch09	71414381	71416447	Solyc09g092280.1.1	nTNL	Ph-3	SLlocus150	Locus301
tomato(Heinz1706)	SL-0328	SL2.50ch09	71424096	71426255	Solyc09g092290.1.1	nTNL	Ph-3	SLlocus150	Locus301
tomato(Heinz1706)	SL-0329	SL2.50ch09	71433841	71435889	Solyc09g092300.2.1	nTNL	Ph-3	SLlocus150	Locus301
tomato(Heinz1706)	SL-0330	SL2.50ch09	71444769	71446775	Solyc09g092310.1.1	nTNL	Ph-3	SLlocus150	Locus301
tomato(Heinz1706)	SL-0331	SL2.50ch09	71512826	71517634	Solyc09g092410.2.1	TNL	SL-0331	SLlocus151	Locus301
tomato(Heinz1706)	SL-0332	SL2.50ch09	71992116	71994644	RDC0002NLR0052,Solyc09g098100.2.1	nTNL	Sw5-c	SLlocus152	Locus303
tomato(Heinz1706)	SL-0333	SL2.50ch09	71999105	72001699	additional R genes	nTNL	Sw5-c	SLlocus152	Locus303
tomato(Heinz1706)	SL-0334	SL2.50ch09	72029006	72032731	Solyc09g098130.1.1	nTNL	Sw5-c	SLlocus152	Locus303
tomato(Heinz1706)	SL-0335	SL2.50ch09	72068243	72070570	Solyc09g098210.1.1	nTNL	SL-0245	SLlocus152	Locus303
tomato(Heinz1706)	SL-0336	SL2.50ch10	2335364	2337964	Solyc10g008220.2.1	nTNL	SL-0336	SLlocus153	Locus305
tomato(Heinz1706)	SL-0337	SL2.50ch10	2340383	2342965	Solyc10g008230.1.1	nTNL	SL-0338	SLlocus153	Locus305
tomato(Heinz1706)	SL-0338	SL2.50ch10	2346611	2349253	Solyc10g008240.2.1	nTNL	SL-0338	SLlocus153	Locus305
tomato(Heinz1706)	SL-0339	SL2.50ch10	4851849	4855421	Solyc10g012300.1.1	nTNL	SL-0374	SLlocus154	Locus307
tomato(Heinz1706)	SL-0340	SL2.50ch10	4974806	4978405	Solyc10g012350.1.1	nTNL	SL-0374	SLlocus154	Locus307
tomato(Heinz1706)	SL-0341	SL2.50ch10	7003624	7003974	RDC0002NLR0053	TNL	SL-0008	SLlocus155	Locus308
tomato(Heinz1706)	SL-0342	SL2.50ch10	7508471	7508839	additional R genes	TNL	SL-0008	SLlocus156	Locus309
tomato(Heinz1706)	SL-0343	SL2.50ch10	10799783	10800055	additional R genes	TNL	SL-0008	SLlocus157	Locus310
tomato(Heinz1706)	SL-0344	SL2.50ch10	36405869	36406222	additional R genes	nTNL	SL-0058	SLlocus158	Locus311
tomato(Heinz1706)	SL-0345	SL2.50ch10	38859285	38859695	RDC0002NLR0054	TNL	SL-0331	SLlocus159	Locus312
tomato(Heinz1706)	SL-0346	SL2.50ch10	38891148	38891814	RDC0002NLR0055	TNL	SL-0331	SLlocus159	Locus312
tomato(Heinz1706)	SL-0347	SL2.50ch10	40562654	40565766	Solyc10g047320.1.1	nTNL	SL-0030	SLlocus160	Locus314
tomato(Heinz1706)	SL-0348	SL2.50ch10	44586439	44587314	RDC0002NLR0056	nTNL	SL-0374	SLlocus161	Locus316
tomato(Heinz1706)	SL-0349	SL2.50ch10	44638807	44640519	RDC0002NLR0057	nTNL	SL-0374	SLlocus161	Locus316
tomato(Heinz1706)	SL-0350	SL2.50ch10	46076228	46076476	additional R genes	nTNL	SL-0259	SLlocus162	Locus317
tomato(Heinz1706)	SL-0351	SL2.50ch10	47637509	47637984	RDC0002NLR0058	nTNL	SL-0058	SLlocus163	Locus318
tomato(Heinz1706)	SL-0352	SL2.50ch10	47648979	47650164	Solyc10g050050.1.1	nTNL	SL-0058	SLlocus163	Locus318
tomato(Heinz1706)	SL-0353	SL2.50ch10	50461143	50463604	Solyc10g050740.1.1	nTNL	SL-0374	SLlocus164	Locus319
tomato(Heinz1706)	SL-0354	SL2.50ch10	51457841	51460142	Solyc10g051050.1.1	nTNL	SL-0259	SLlocus165	Locus319
tomato(Heinz1706)	SL-0355	SL2.50ch10	51695174	51699915	Solyc10g051170.1.1,Solyc10g051180.1.1	nTNL	SL-0181	SLlocus166	Locus320
tomato(Heinz1706)	SL-0356	SL2.50ch10	55261846	55263002	Solyc10g054350.1.1	nTNL	SL-0374	SLlocus167	Locus321
tomato(Heinz1706)	SL-0357	SL2.50ch10	55266934	55268850	Solyc10g054370.1.1	nTNL	SL-0374	SLlocus167	Locus321
tomato(Heinz1706)	SL-0358	SL2.50ch10	55677601	55680409	Solyc10g054610.1.1	nTNL	SL-0374	SLlocus168	Locus322
tomato(Heinz1706)	SL-0359	SL2.50ch10	55684989	55685553	RDC0002NLR0059	nTNL	SL-0374	SLlocus168	Locus322
tomato(Heinz1706)	SL-0360	SL2.50ch10	56139891	56140563	Solyc10g054940.1.1	nTNL	SL-0058	SLlocus169	Locus323
tomato(Heinz1706)	SL-0361	SL2.50ch10	56164499	56164879	RDC0002NLR0060	nTNL	SL-0058	SLlocus169	Locus323
tomato(Heinz1706)	SL-0362	SL2.50ch10	56171031	56171804	Solyc10g054970.1.1	nTNL	SL-0058	SLlocus169	Locus323
tomato(Heinz1706)	SL-0363	SL2.50ch10	56198343	56198722	RDC0002NLR0061	nTNL	SL-0058	SLlocus169	Locus323
tomato(Heinz1706)	SL-0364	SL2.50ch10	56212100	56212872	Solyc10g054990.1.1	nTNL	SL-0058	SLlocus169	Locus323
tomato(Heinz1706)	SL-0365	SL2.50ch10	56239251	56239630	additional R genes	nTNL	SL-0058	SLlocus169	Locus323
tomato(Heinz1706)	SL-0366	SL2.50ch10	56284968	56288506	Solyc10g055060.1.1	nTNL	SL-0058	SLlocus169	Locus323
tomato(Heinz1706)	SL-0367	SL2.50ch10	56315993	56319091	Solyc10g055080.1.1	nTNL	SL-0058	SLlocus169	Locus323
tomato(Heinz1706)	SL-0368	SL2.50ch10	56364627	56368138	Solyc10g055120.1.1	nTNL	SL-0058	SLlocus169	Locus323
tomato(Heinz1706)	SL-0369	SL2.50ch10	56392936	56394071	Solyc10g055140.1.1	nTNL	SL-0058	SLlocus169	Locus323
tomato(Heinz1706)	SL-0370	SL2.50ch10	56432072	56435557	Solyc10g055170.1.1	nTNL	SL-0058	SLlocus169	Locus323
tomato(Heinz1706)	SL-0371	SL2.50ch10	58190864	58193909	Solyc10g074640.1.1	nTNL	SL-0058	SLlocus170	Locus325
tomato(Heinz1706)	SL-0372	SL2.50ch10	59419411	59421246	Solyc10g076440.1.1	nTNL	SL-0372	SLlocus171	Locus326
tomato(Heinz1706)	SL-0373	SL2.50ch10	60668892	60669392	Solyc10g079020.1.1	nTNL	SL-0058	SLlocus172	Locus330
tomato(Heinz1706)	SL-0374	SL2.50ch10	64626410	64630102	Solyc10g085460.1.1	nTNL	SL-0374	SLlocus173	Locus337
tomato(Heinz1706)	SL-0375	SL2.50ch10	64806617	64806979	additional R genes	nTNL	SL-0374	SLlocus174	Locus338
tomato(Heinz1706)	SL-0376	SL2.50ch10	64862738	64864060	Solyc10g085780.1.1	nTNL	SL-0374	SLlocus174	Locus338
tomato(Heinz1706)	SL-0377	SL2.50ch10	65369381	65370751	Solyc10g086590.1.1	nTNL	SL-0374	SLlocus175	Locus341
tomato(Heinz1706)	SL-0378	SL2.50ch11	1177581	1177856	additional R genes	nTNL	SL-0259	SLlocus176	Locus346
tomato(Heinz1706)	SL-0379	SL2.50ch11	1181735	1184459	Solyc11g006520.1.1	nTNL	SL-0259	SLlocus176	Locus346
tomato(Heinz1706)	SL-0380	SL2.50ch11	1187249	1189847	Solyc11g006530.1.1	nTNL	SL-0259	SLlocus176	Locus346
tomato(Heinz1706)	SL-0381-1	SL2.50ch11	1237304	1240179	Solyc11g006630.1.1	nTNL	SL-0259	SLlocus176	Locus346
tomato(Heinz1706)	SL-0381-2	SL2.50ch11	1242256	1245175	Solyc11g006640.1.1	nTNL	SL-0259	SLlocus176	Locus346
tomato(Heinz1706)	SL-0382	SL2.50ch11	2028383	2031055	Solyc11g007790.1.1	nTNL	SL-0382	SLlocus177	Locus349
tomato(Heinz1706)	SL-0383	SL2.50ch11	3254810	3257383	Solyc11g010160.1.1	nTNL	DM-0999	SLlocus178	Locus352
tomato(Heinz1706)	SL-0384	SL2.50ch11	4161886	4167148	Solyc11g011080.1.1	TNL	SL-0008	SLlocus179	Locus354
tomato(Heinz1706)	SL-0385	SL2.50ch11	4170684	4182956	Solyc11g011090.1.1	TNL	SL-0008	SLlocus179	Locus354
tomato(Heinz1706)	SL-0386	SL2.50ch11	4391530	4396538	Solyc11g011350.1.1	TNL	SL-0008	SLlocus180	Locus354
tomato(Heinz1706)	SL-0387	SL2.50ch11	6491049	6492974	additional R genes	TNL	DM-1021	SLlocus181	Locus357
tomato(Heinz1706)	SL-0388	SL2.50ch11	7100926	7105533	Solyc11g013750.1.1	TNL	SL-0388	SLlocus182	Locus358
tomato(Heinz1706)	SL-0389	SL2.50ch11	10132207	10134405	Solyc11g020080.1.1	nTNL	SL-0259	SLlocus183	Locus360
tomato(Heinz1706)	SL-0390	SL2.50ch11	10137266	10139710	Solyc11g020100.1.1	nTNL	SL-0259	SLlocus183	Locus360
tomato(Heinz1706)	SL-0391	SL2.50ch11	10177366	10178103	additional R genes	nTNL	SL-0259	SLlocus183	Locus360
tomato(Heinz1706)	SL-0392	SL2.50ch11	11186892	11188072	RDC0002NLR0062	nTNL	SL-0259	SLlocus184	Locus361
tomato(Heinz1706)	SL-0393	SL2.50ch11	11192740	11194877	RDC0002NLR0063	nTNL	SL-0259	SLlocus184	Locus361
tomato(Heinz1706)	SL-0394	SL2.50ch11	11405727	11406134	additional R genes	nTNL	SL-0259	SLlocus184	Locus361
tomato(Heinz1706)	SL-0395	SL2.50ch11	13814632	13815060	additional R genes	TNL	SL-0008	SLlocus185	Locus362
tomato(Heinz1706)	SL-0396	SL2.50ch11	13869257	13870255	RDC0002NLR0064	TNL	SL-0331	SLlocus185	Locus362
tomato(Heinz1706)	SL-0397	SL2.50ch11	15659223	15659675	additional R genes	nTNL	SL-0245	SLlocus186	Locus363
tomato(Heinz1706)	SL-0398	SL2.50ch11	24019251	24019550	additional R genes	nTNL	BS2	SLlocus187	Locus364	B
tomato(Heinz1706)	SL-0399	SL2.50ch11	30645828	30646169	additional R genes	nTNL	I2	SLlocus188	Locus365
tomato(Heinz1706)	SL-0400	SL2.50ch11	31812057	31812395	RDC0002NLR0066	TNL	DM-1021	SLlocus189	Locus366
tomato(Heinz1706)	SL-0401	SL2.50ch11	33639868	33642810	Solyc11g043090.1.1	nTNL	I2	SLlocus190	Locus367
tomato(Heinz1706)	SL-0402	SL2.50ch11	33694813	33697600	Solyc11g043060.1.1	nTNL	I2	SLlocus190	Locus367
tomato(Heinz1706)	SL-0403	SL2.50ch11	33727278	33728728	additional R genes	nTNL	I2	SLlocus190	Locus367
tomato(Heinz1706)	SL-0404	SL2.50ch11	34706566	34710773	Solyc11g042770.1.1	nTNL	I2	SLlocus191	Locus368
tomato(Heinz1706)	SL-0405	SL2.50ch11	34753744	34756014	Solyc11g042730.1.1	nTNL	I2	SLlocus191	Locus368
tomato(Heinz1706)	SL-0406	SL2.50ch11	34799108	34799284	additional R genes	nTNL	I2	SLlocus191	Locus368
tomato(Heinz1706)	SL-0407	SL2.50ch11	37490771	37491137	additional R genes	nTNL	Rx	SLlocus192	Locus369
tomato(Heinz1706)	SL-0408	SL2.50ch11	37548808	37552783	RDC0002NLR0065	nTNL	I2	SLlocus192	Locus369
tomato(Heinz1706)	SL-0409	SL2.50ch11	37579288	37581885	Solyc11g040410.1.1	nTNL	I2	SLlocus192	Locus369
tomato(Heinz1706)	SL-0410	SL2.50ch11	49010232	49016443	Solyc11g062150.1.1	TNL	DM-0073	SLlocus193	Locus371
tomato(Heinz1706)	SL-0411	SL2.50ch11	49030924	49032852	Solyc11g062180.1.1	TNL	DM-0073	SLlocus193	Locus371
tomato(Heinz1706)	SL-0412	SL2.50ch11	49907669	49911193	Solyc11g064760.1.1	nTNL	I2	SLlocus194	Locus372
tomato(Heinz1706)	SL-0413	SL2.50ch11	49928963	49929706	additional R genes	nTNL	I2	SLlocus194	Locus372
tomato(Heinz1706)	SL-0414	SL2.50ch11	51383894	51387539	Solyc11g065780.1.1	nTNL	I2	SLlocus195	Locus374
tomato(Heinz1706)	SL-0415	SL2.50ch11	53107890	53110838	Solyc11g068360.1.1	nTNL	I2	SLlocus196	Locus376
tomato(Heinz1706)	SL-0416	SL2.50ch11	53580412	53582916	Solyc11g069020.1.1	nTNL	SL-0416	SLlocus197	Locus379
tomato(Heinz1706)	SL-0417	SL2.50ch11	54262517	54266462	Solyc11g069620.1.1	nTNL	I2	SLlocus198	Locus380
tomato(Heinz1706)	SL-0418	SL2.50ch11	54283836	54284075	additional R genes	nTNL	I2	SLlocus198	Locus380
tomato(Heinz1706)	SL-0419	SL2.50ch11	54287957	54292547	Solyc11g069660.1.1	nTNL	I2	SLlocus198	Locus380
tomato(Heinz1706)	SL-0420-1	SL2.50ch11	54526644	54527382	Solyc11g069920.1.1	nTNL	I2	SLlocus199	Locus380
tomato(Heinz1706)	SL-0420-2	SL2.50ch11	54529077	54531934	Solyc11g069930.1.1	nTNL	I2	SLlocus199	Locus380
tomato(Heinz1706)	SL-0421	SL2.50ch11	54577792	54581421	Solyc11g069990.1.1	nTNL	I2	SLlocus199	Locus380
tomato(Heinz1706)	SL-0422	SL2.50ch11	54881658	54882764	Solyc11g071390.1.1	nTNL	I2	SLlocus200	Locus381
tomato(Heinz1706)	SL-0423	SL2.50ch11	54885763	54886145	additional R genes	nTNL	I2	SLlocus200	Locus381
tomato(Heinz1706)	SL-0424	SL2.50ch11	54896018	54898113	Solyc11g071410.1.1	nTNL	I2	SLlocus200	Locus381
tomato(Heinz1706)	SL-0425	SL2.50ch11	54902118	54904571	Solyc11g071420.1.1	nTNL	I2	SLlocus200	Locus381
tomato(Heinz1706)	SL-0426	SL2.50ch11	54910084	54912943	Solyc11g071430.1.1	nTNL	I2	SLlocus200	Locus381
tomato(Heinz1706)	SL-0427	SL2.50ch11	54916500	54918192	additional R genes	nTNL	I2	SLlocus200	Locus381
tomato(Heinz1706)	SL-0428	SL2.50ch11	55296610	55300425	Solyc11g072000.1.1	nTNL	I2	SLlocus201	Locus383
tomato(Heinz1706)	SL-0429	SL2.50ch11	55555205	55555675	Solyc11g072350.1.1	nTNL	I2	SLlocus202	Locus383
tomato(Heinz1706)	SL-0430	SL2.50ch12	298998	300441	Solyc12g005520.1.1	undetermined	undetermined	SLlocus203	Locus389
tomato(Heinz1706)	SL-0431	SL2.50ch12	592938	597631	Solyc12g005970.1.1	nTNL	SL-0431	SLlocus204	Locus390
tomato(Heinz1706)	SL-0432	SL2.50ch12	631304	634752	Solyc12g006040.1.1	nTNL	Rx	SLlocus204	Locus390
tomato(Heinz1706)	SL-0433	SL2.50ch12	1442929	1444008	RDC0002NLR0068	nTNL	Rpi-blb2	SLlocus205	Locus394	A
tomato(Heinz1706)	SL-0434	SL2.50ch12	2694231	2696415	RDC0002NLR0069	nTNL	Rx	SLlocus206	Locus397
tomato(Heinz1706)	SL-0435	SL2.50ch12	2714559	2718813	Solyc12g009450.1.1	nTNL	SL-0435	SLlocus206	Locus397
tomato(Heinz1706)	SL-0436	SL2.50ch12	2723092	2725764	Solyc12g009460.1.1	nTNL	SL-0435	SLlocus206	Locus397
tomato(Heinz1706)	SL-0437	SL2.50ch12	3607582	3611257	Solyc12g010660.1.1	nTNL	Rx	SLlocus207	Locus400
tomato(Heinz1706)	SL-0438	SL2.50ch12	6401184	6407366	Solyc12g016220.1.1	nTNL	SL-0058	SLlocus208	Locus404
tomato(Heinz1706)	SL-0439	SL2.50ch12	6414190	6415297	RDC0002NLR0070	nTNL	SL-0058	SLlocus208	Locus404
tomato(Heinz1706)	SL-0440	SL2.50ch12	7336229	7338685	Solyc12g017730.1.1	nTNL	SL-0259	SLlocus209	Locus405
tomato(Heinz1706)	SL-0441	SL2.50ch12	7359270	7360869	additional R genes	nTNL	SL-0259	SLlocus209	Locus405
tomato(Heinz1706)	SL-0442	SL2.50ch12	7380909	7381082	additional R genes	nTNL	SL-0259	SLlocus209	Locus405
tomato(Heinz1706)	SL-0443	SL2.50ch12	7412869	7415627	Solyc12g017800.1.1	nTNL	SL-0259	SLlocus209	Locus405
tomato(Heinz1706)	SL-0444	SL2.50ch12	7420293	7421262	RDC0002NLR0071	nTNL	SL-0259	SLlocus209	Locus405
tomato(Heinz1706)	SL-0445	SL2.50ch12	7428987	7430163	Solyc12g017810.1.1	nTNL	SL-0259	SLlocus209	Locus405
tomato(Heinz1706)	SL-0446	SL2.50ch12	7436548	7436982	RDC0002NLR0072	nTNL	SL-0259	SLlocus209	Locus405
tomato(Heinz1706)	SL-0447	SL2.50ch12	23105327	23105799	additional R genes	nTNL	Hero	SLlocus210	Locus406
tomato(Heinz1706)	SL-0448	SL2.50ch12	25984389	25984897	additional R genes	nTNL	SL-0096	SLlocus211	Locus407
tomato(Heinz1706)	SL-0449	SL2.50ch12	30681886	30682301	additional R genes	nTNL	BS2	SLlocus212	Locus408	B
tomato(Heinz1706)	SL-0450	SL2.50ch12	31281031	31281707	additional R genes	nTNL	BS2	SLlocus212	Locus408	B
tomato(Heinz1706)	SL-0451	SL2.50ch12	31287479	31288405	additional R genes	nTNL	BS2	SLlocus212	Locus408	B
tomato(Heinz1706)	SL-0452	SL2.50ch12	38832175	38837641	Solyc12g044200.1.1	nTNL	SL-0058	SLlocus213	Locus411
tomato(Heinz1706)	SL-0453	SL2.50ch12	38889028	38892809	Solyc12g044190.1.1	nTNL	SL-0058	SLlocus213	Locus411
tomato(Heinz1706)	SL-0454	SL2.50ch12	38925298	38930094	Solyc12g044180.1.1	nTNL	SL-0058	SLlocus213	Locus411
tomato(Heinz1706)	SL-0455	SL2.50ch12	38964919	38966846	RDC0002NLR0073	nTNL	SL-0058	SLlocus213	Locus411
tomato(Heinz1706)	SL-0456	SL2.50ch12	38969505	38969729	additional R genes	nTNL	SL-0058	SLlocus213	Locus411
tomato(Heinz1706)	SL-0457	SL2.50ch12	45690337	45690639	additional R genes	nTNL	SL-0259	SLlocus214	Locus413
tomato(Heinz1706)	SL-0458	SL2.50ch12	45699712	45700014	additional R genes	nTNL	SL-0259	SLlocus214	Locus413
tomato(Heinz1706)	SL-0459	SL2.50ch12	46469374	46470553	Solyc12g038910.1.1	nTNL	Sw5-c	SLlocus215	Locus414
tomato(Heinz1706)	SL-0460	SL2.50ch12	46475821	46478106	Solyc12g038890.1.1	nTNL	Sw5-c	SLlocus215	Locus414
tomato(Heinz1706)	SL-0461	SL2.50ch12	64819628	64822042	Solyc12g094660.1.1	nTNL	SL-0461	SLlocus216	Locus422
tomato(Heinz1706)	SL-0462	SL2.50ch12	65628200	65628667	Solyc12g096880.1.1	TNL	DM-0073	SLlocus217	Locus423
tomato(Heinz1706)	SL-0463	SL2.50ch12	65641424	65644039	Solyc12g096920.1.1	nTNL	DM-1132	SLlocus217	Locus423
tomato(Heinz1706)	Solyc01g006320.2.1	SL2.50ch01	903793	904590	Missed with our method	undetermined	undetermined	SLlocus1	Locus3
tomato(Heinz1706)	Solyc05g054000.2.1	SL2.50ch05	63981604	63982709	Missed with our method	nTNL	Rpi-blb2	SLlocus99	Locus180	A
tomato(Heinz1706)	Solyc06g065140.1.1	SL2.50ch06	40628335	40629263	Missed with our method	undetermined	undetermined	SLlocus111	Locus208
tomato(Heinz1706)	Solyc11g072360.1.1	SL2.50ch11	55558533	55558859	Missed with our method	nTNL	I2	SLlocus202	Locus383
tomato(Heinz1706)	Solyc12g096900.1.1	SL2.50ch12	65633061	65635507	Missed with our method	TNL	DM-0073	SLlocus217	Locus423
tomato(Heinz1706)	Solyc12g097000.1.1	SL2.50ch12	65684714	65685560	Missed with our method	TNL	DM-0073	SLlocus217	Locus423
tomato(Heinz1706)	Solyc12g097010.1.1	SL2.50ch12	65686783	65690002	Missed with our method	TNL	DM-0073	SLlocus217	Locus423
tomato(Heinz1706)	Solyc12g097020.1.1	SL2.50ch12	65690350	65691563	Missed with our method	TNL	DM-0073	SLlocus217	Locus423
tomato(Heinz1706)	Solyc12g099040.1.1	SL2.50ch12	66343089	66345132	Missed with our method	undetermined	undetermined	SLlocus218	Locus425
tomato(Heinz1706)	Solyc12g099060.1.1	SL2.50ch12	66349197	66350379	Missed with our method	undetermined	undetermined	SLlocus218	Locus425
tomato(Heinz1706)	RDC0002NLR0039	SL2.50ch06	40623615	40626600	Missed with our method	undetermined	undetermined	SLlocus111	Locus208
tomato(Heinz1706)	RDC0002NLR0045	SL2.50ch08	61095693	61098674	Missed with our method	nTNL	SL-0058	SLlocus134	Locus262
tomato(Heinz1706)	RDC0002NLR0067	SL2.50ch12	624835	629343	Missed with our method	nTNL	Rx	SLlocus204	Locus390
tomato(S.pennelli)	PN-001	chr00	6401181	6402293		TNL	SL-0331	Undetermined	Undetermined
tomato(S.pennelli)	PN-002	chr00	7513042	7514271		nTNL	SL-0058	Undetermined	Undetermined
tomato(S.pennelli)	PN-003	chr00	7663054	7665175		nTNL	RB	Undetermined	Undetermined
tomato(S.pennelli)	PN-004	chr00	7670655	7670975		nTNL	RB	Undetermined	Undetermined
tomato(S.pennelli)	PN-005	chr00	9872432	9872737		TNL	SL-0331	Undetermined	Undetermined
tomato(S.pennelli)	PN-006	chr00	18567944	18571523		nTNL	SL-0058	Undetermined	Undetermined
tomato(S.pennelli)	PN-007	chr00	19850540	19851652		TNL	SL-0331	Undetermined	Undetermined
tomato(S.pennelli)	PN-008	chr00	21825756	21826883		TNL	SL-0331	Undetermined	Undetermined
tomato(S.pennelli)	PN-009	chr00	26287116	26287774		nTNL	Prf	Undetermined	Undetermined
tomato(S.pennelli)	PN-010	chr00	30393156	30396365		nTNL	SL-0058	Undetermined	Undetermined
tomato(S.pennelli)	PN-011	chr00	32624197	32625315		nTNL	SL-0273	Undetermined	Undetermined
tomato(S.pennelli)	PN-012	chr00	36136783	36137556		nTNL	SL-0058	Undetermined	Undetermined
tomato(S.pennelli)	PN-013	chr01	3161580	3166575		TNL	SL-0008	Undetermined	Undetermined
tomato(S.pennelli)	PN-014	chr01	13021582	13021887		TNL	N	Undetermined	Undetermined
tomato(S.pennelli)	PN-015	chr01	13039356	13040110		TNL	N	Undetermined	Undetermined
tomato(S.pennelli)	PN-016	chr01	13054471	13054755		TNL	N	Undetermined	Undetermined
tomato(S.pennelli)	PN-017	chr01	19278564	19283307		TNL	SL-0012	Undetermined	Undetermined
tomato(S.pennelli)	PN-018	chr01	32186982	32187431		nTNL	SL-0114	Undetermined	Undetermined
tomato(S.pennelli)	PN-019	chr01	32193611	32195586		nTNL	SL-0114	Undetermined	Undetermined
tomato(S.pennelli)	PN-020	chr01	32823104	32824180		nTNL	Sw5-c	Undetermined	Undetermined
tomato(S.pennelli)	PN-021	chr01	34558135	34559166		nTNL	SL-0058	Undetermined	Undetermined
tomato(S.pennelli)	PN-022	chr01	35267565	35268808		nTNL	SL-0058	Undetermined	Undetermined
tomato(S.pennelli)	PN-023	chr01	35592149	35592714		nTNL	SL-0058	Undetermined	Undetermined
tomato(S.pennelli)	PN-024	chr01	38429836	38430021		nTNL	SL-0114	Undetermined	Undetermined
tomato(S.pennelli)	PN-025	chr01	38517907	38519664		nTNL	SL-0114	Undetermined	Undetermined
tomato(S.pennelli)	PN-026	chr01	38531109	38531494		nTNL	SL-0114	Undetermined	Undetermined
tomato(S.pennelli)	PN-027	chr01	41011548	41011862		nTNL	Hero	Undetermined	Undetermined
tomato(S.pennelli)	PN-028	chr01	46405608	46406213		nTNL	I2	Undetermined	Undetermined
tomato(S.pennelli)	PN-029	chr01	48433439	48433835		nTNL	SL-0085	Undetermined	Undetermined
tomato(S.pennelli)	PN-030	chr01	49977682	49978527		nTNL	I2	Undetermined	Undetermined
tomato(S.pennelli)	PN-031	chr01	50818159	50818359		nTNL	I2	Undetermined	Undetermined
tomato(S.pennelli)	PN-032	chr01	51773548	51774180		nTNL	I2	Undetermined	Undetermined
tomato(S.pennelli)	PN-033	chr01	76486775	76486945		nTNL	I2	Undetermined	Undetermined
tomato(S.pennelli)	PN-034	chr01	81449601	81450080		nTNL	Sw5-c	Undetermined	Undetermined
tomato(S.pennelli)	PN-035	chr01	82876233	82879903		TNL	SL-0008	Undetermined	Undetermined
tomato(S.pennelli)	PN-036	chr01	85473214	85473953		nTNL	SL-0058	Undetermined	Undetermined
tomato(S.pennelli)	PN-037	chr01	85478694	85481946		nTNL	SL-0058	Undetermined	Undetermined
tomato(S.pennelli)	PN-038	chr01	85490035	85491017		nTNL	SL-0058	Undetermined	Undetermined
tomato(S.pennelli)	PN-039	chr01	91507977	91510343		TNL	DM-0272	Undetermined	Undetermined
tomato(S.pennelli)	PN-040	chr01	92092477	92095297		nTNL	SL-0028	Undetermined	Undetermined
tomato(S.pennelli)	PN-041	chr01	92889099	92892275		nTNL	DM-0267	Undetermined	Undetermined
tomato(S.pennelli)	PN-042	chr01	94317792	94321601		nTNL	SL-0030	Undetermined	Undetermined
tomato(S.pennelli)	PN-043	chr01	101027636	101032006		TNL	SL-0388	Undetermined	Undetermined
tomato(S.pennelli)	PN-044	chr01	102040156	102040668		TNL	DM-0284	Undetermined	Undetermined
tomato(S.pennelli)	PN-045	chr01	102043319	102044359		TNL	SL-0049	Undetermined	Undetermined
tomato(S.pennelli)	PN-046	chr01	102047002	102050706		TNL	SL-0033	Undetermined	Undetermined
tomato(S.pennelli)	PN-047	chr01	102064502	102070559		TNL	DM-0284	Undetermined	Undetermined
tomato(S.pennelli)	PN-048	chr01	102073279	102079680		TNL	SL-0036	Undetermined	Undetermined
tomato(S.pennelli)	PN-049	chr01	102090632	102093858		TNL	SL-0388	Undetermined	Undetermined
tomato(S.pennelli)	PN-050	chr01	102723464	102727275		nTNL	SL-0028	Undetermined	Undetermined
tomato(S.pennelli)	PN-051	chr02	8207263	8210994		nTNL	RB	Undetermined	Undetermined
tomato(S.pennelli)	PN-052	chr02	18737611	18739169		nTNL	BS2	Undetermined	Undetermined	B
tomato(S.pennelli)	PN-053	chr02	22685449	22685829		nTNL	SL-0058	Undetermined	Undetermined
tomato(S.pennelli)	PN-054	chr02	28299428	28302202		nTNL	BS2	Undetermined	Undetermined	B
tomato(S.pennelli)	PN-055	chr02	28377212	28377742		nTNL	DM-0070	Undetermined	Undetermined
tomato(S.pennelli)	PN-056	chr02	28834942	28835402		nTNL	DM-0300	Undetermined	Undetermined
tomato(S.pennelli)	PN-057	chr02	28839634	28840455		nTNL	DM-0300	Undetermined	Undetermined
tomato(S.pennelli)	PN-058	chr02	28842806	28843926		nTNL	DM-0300	Undetermined	Undetermined
tomato(S.pennelli)	PN-059	chr02	31484557	31488395		TNL	SL-0049	Undetermined	Undetermined
tomato(S.pennelli)	PN-060	chr02	31504546	31508086		TNL	DM-0284	Undetermined	Undetermined
tomato(S.pennelli)	PN-061	chr02	31523938	31524335		TNL	DM-0284	Undetermined	Undetermined
tomato(S.pennelli)	PN-062	chr02	31537703	31539759		nTNL	SL-0114	Undetermined	Undetermined
tomato(S.pennelli)	PN-063	chr02	32049379	32049831		nTNL	SL-0114	Undetermined	Undetermined
tomato(S.pennelli)	PN-064	chr02	32131228	32131752		TNL	DM-0284	Undetermined	Undetermined
tomato(S.pennelli)	PN-065	chr02	32134732	32137902		TNL	DM-0284	Undetermined	Undetermined
tomato(S.pennelli)	PN-066	chr02	33779714	33781171		nTNL	SL-0058	Undetermined	Undetermined
tomato(S.pennelli)	PN-067	chr02	33783366	33783914		nTNL	SL-0058	Undetermined	Undetermined
tomato(S.pennelli)	PN-068	chr02	34326366	34328243		nTNL	SL-0060	Undetermined	Undetermined
tomato(S.pennelli)	PN-069	chr02	35305291	35305461		nTNL	I2	Undetermined	Undetermined
tomato(S.pennelli)	PN-070	chr02	43426609	43428348		nTNL	DM-0312	Undetermined	Undetermined
tomato(S.pennelli)	PN-071	chr02	43448366	43450620		nTNL	SL-0062	Undetermined	Undetermined
tomato(S.pennelli)	PN-072	chr02	43692947	43695168		nTNL	DM-0315	Undetermined	Undetermined
tomato(S.pennelli)	PN-073	chr02	43697222	43699855		nTNL	DM-0315	Undetermined	Undetermined
tomato(S.pennelli)	PN-074	chr02	49561307	49566838		TNL	SL-0067	Undetermined	Undetermined
tomato(S.pennelli)	PN-075	chr02	51544469	51546346		nTNL	SL-0068	Undetermined	Undetermined
tomato(S.pennelli)	PN-076	chr02	51893024	51895099		nTNL	SL-0069	Undetermined	Undetermined
tomato(S.pennelli)	PN-077	chr02	56243205	56246939		nTNL	NRG1	Undetermined	Undetermined
tomato(S.pennelli)	PN-078	chr03	467110	469509		nTNL	SL-0074	Undetermined	Undetermined
tomato(S.pennelli)	PN-079	chr03	471679	476003		nTNL	SL-0071	Undetermined	Undetermined
tomato(S.pennelli)	PN-080	chr03	485510	487909		nTNL	SL-0074	Undetermined	Undetermined
tomato(S.pennelli)	PN-081	chr03	1344547	1348695		nTNL	DM-0329	Undetermined	Undetermined
tomato(S.pennelli)	PN-082	chr03	11086285	11088282		nTNL	SL-0076	Undetermined	Undetermined
tomato(S.pennelli)	PN-083	chr03	17469196	17470291		nTNL	I2	Undetermined	Undetermined
tomato(S.pennelli)	PN-084	chr03	24886976	24888796		nTNL	Hero	Undetermined	Undetermined
tomato(S.pennelli)	PN-085	chr03	24901379	24901657		nTNL	Hero	Undetermined	Undetermined
tomato(S.pennelli)	PN-086	chr03	32306352	32306522		nTNL	I2	Undetermined	Undetermined
tomato(S.pennelli)	PN-087	chr03	37477594	37477990		nTNL	SL-0114	Undetermined	Undetermined
tomato(S.pennelli)	PN-088	chr03	52202861	52206868		nTNL	SL-0080	Undetermined	Undetermined
tomato(S.pennelli)	PN-089	chr03	57472820	57473651		TNL	N	Undetermined	Undetermined
tomato(S.pennelli)	PN-090	chr03	57876800	57879268		nTNL	SL-0058	Undetermined	Undetermined
tomato(S.pennelli)	PN-091	chr03	57883944	57884419		nTNL	SL-0058	Undetermined	Undetermined
tomato(S.pennelli)	PN-092	chr04	396867	407984		nTNL	SL-0058	Undetermined	Undetermined
tomato(S.pennelli)	PN-093	chr04	869202	871430		nTNL	SL-0086	Undetermined	Undetermined
tomato(S.pennelli)	PN-094	chr04	875280	875720		nTNL	SL-0085	Undetermined	Undetermined
tomato(S.pennelli)	PN-095	chr04	878357	880552		nTNL	SL-0085	Undetermined	Undetermined
tomato(S.pennelli)	PN-096	chr04	888698	899797		nTNL	SL-0114	Undetermined	Undetermined
tomato(S.pennelli)	PN-097	chr04	906883	909444		nTNL	SL-0114	Undetermined	Undetermined
tomato(S.pennelli)	PN-098	chr04	1135101	1139680		TNL	Gro1-4	Undetermined	Undetermined
tomato(S.pennelli)	PN-099	chr04	1278720	1281980		nTNL	SL-0091	Undetermined	Undetermined
tomato(S.pennelli)	PN-100	chr04	1949826	1959910		nTNL	SL-0096	Undetermined	Undetermined
tomato(S.pennelli)	PN-101	chr04	1969541	1973353		nTNL	Hero	Undetermined	Undetermined
tomato(S.pennelli)	PN-102	chr04	1981021	1984833		nTNL	Hero	Undetermined	Undetermined
tomato(S.pennelli)	PN-103	chr04	1988708	1992490		nTNL	Hero	Undetermined	Undetermined
tomato(S.pennelli)	PN-104	chr04	1994913	1998617		nTNL	Hero	Undetermined	Undetermined
tomato(S.pennelli)	PN-105	chr04	2823026	2826400		nTNL	Rpi-blb3	Undetermined	Undetermined
tomato(S.pennelli)	PN-106	chr04	2833494	2835401		nTNL	Rpi-blb3	Undetermined	Undetermined
tomato(S.pennelli)	PN-107	chr04	2839510	2840664		nTNL	Rpi-blb3	Undetermined	Undetermined
tomato(S.pennelli)	PN-108	chr04	2898295	2902133		nTNL	Rpi-blb3	Undetermined	Undetermined
tomato(S.pennelli)	PN-109	chr04	2904406	2906871		nTNL	Rpi-blb3	Undetermined	Undetermined
tomato(S.pennelli)	PN-110	chr04	4471176	4474486		nTNL	SL-0114	Undetermined	Undetermined
tomato(S.pennelli)	PN-111	chr04	4515589	4524064		nTNL	SL-0114	Undetermined	Undetermined
tomato(S.pennelli)	PN-112	chr04	5559897	5564094		nTNL	SL-0119	Undetermined	Undetermined
tomato(S.pennelli)	PN-113	chr04	5577988	5580185		nTNL	SL-0120	Undetermined	Undetermined
tomato(S.pennelli)	PN-114	chr04	5618622	5619263		nTNL	SL-0120	Undetermined	Undetermined
tomato(S.pennelli)	PN-115	chr04	5647550	5648282		nTNL	SL-0119	Undetermined	Undetermined
tomato(S.pennelli)	PN-116	chr04	5651331	5653703		nTNL	SL-0120	Undetermined	Undetermined
tomato(S.pennelli)	PN-117	chr04	6088585	6090334		nTNL	DM-0437	Undetermined	Undetermined
tomato(S.pennelli)	PN-118	chr04	6095187	6095531		nTNL	DM-0437	Undetermined	Undetermined
tomato(S.pennelli)	PN-119	chr04	6098381	6100902		nTNL	ZL-0278	Undetermined	Undetermined
tomato(S.pennelli)	PN-120	chr04	17570364	17570692		nTNL	SL-0259	Undetermined	Undetermined
tomato(S.pennelli)	PN-121	chr04	17650190	17650705		nTNL	SL-0259	Undetermined	Undetermined
tomato(S.pennelli)	PN-122	chr04	17655183	17655413		nTNL	SL-0259	Undetermined	Undetermined
tomato(S.pennelli)	PN-123	chr04	17663220	17663483		nTNL	SL-0259	Undetermined	Undetermined
tomato(S.pennelli)	PN-124	chr04	17744492	17745632		nTNL	SL-0259	Undetermined	Undetermined
tomato(S.pennelli)	PN-125	chr04	17773735	17774022		nTNL	SL-0259	Undetermined	Undetermined
tomato(S.pennelli)	PN-126	chr04	17820302	17822288		nTNL	SL-0259	Undetermined	Undetermined
tomato(S.pennelli)	PN-127	chr04	18042783	18043036		nTNL	SL-0259	Undetermined	Undetermined
tomato(S.pennelli)	PN-128	chr04	18047702	18049330		nTNL	SL-0259	Undetermined	Undetermined
tomato(S.pennelli)	PN-129	chr04	22474352	22477830		TNL	SL-0331	Undetermined	Undetermined
tomato(S.pennelli)	PN-130	chr04	24035230	24037507		nTNL	Rpi-blb3	Undetermined	Undetermined
tomato(S.pennelli)	PN-131	chr04	24106686	24108562		nTNL	Rpi-blb3	Undetermined	Undetermined
tomato(S.pennelli)	PN-132	chr04	24292658	24293044		undetermined	undetermined	Undetermined	Undetermined
tomato(S.pennelli)	PN-133	chr04	25748090	25749805		nTNL	Rpi-blb3	Undetermined	Undetermined
tomato(S.pennelli)	PN-134	chr04	26022552	26024687		nTNL	Rpi-blb3	Undetermined	Undetermined
tomato(S.pennelli)	PN-135	chr04	26869770	26870439		nTNL	I2	Undetermined	Undetermined
tomato(S.pennelli)	PN-136	chr04	35574527	35576792		nTNL	ZL-0278	Undetermined	Undetermined
tomato(S.pennelli)	PN-137	chr04	43813257	43813487		nTNL	SL-0259	Undetermined	Undetermined
tomato(S.pennelli)	PN-138	chr04	43878536	43878874		nTNL	SL-0259	Undetermined	Undetermined
tomato(S.pennelli)	PN-139	chr04	43889284	43889514		nTNL	SL-0259	Undetermined	Undetermined
tomato(S.pennelli)	PN-140	chr04	44254192	44257355		nTNL	SL-0058	Undetermined	Undetermined
tomato(S.pennelli)	PN-141	chr04	49716998	49717510		nTNL	SL-0058	Undetermined	Undetermined
tomato(S.pennelli)	PN-142	chr04	58373483	58374185		undetermined	undetermined	Undetermined	Undetermined
tomato(S.pennelli)	PN-143	chr04	59736498	59739451		nTNL	Hero	Undetermined	Undetermined
tomato(S.pennelli)	PN-144	chr04	59748131	59748895		nTNL	Hero	Undetermined	Undetermined
tomato(S.pennelli)	PN-145	chr04	61036005	61036939		nTNL	Hero	Undetermined	Undetermined
tomato(S.pennelli)	PN-146	chr04	61047687	61049890		nTNL	Hero	Undetermined	Undetermined
tomato(S.pennelli)	PN-147	chr04	61060713	61061081		nTNL	Hero	Undetermined	Undetermined
tomato(S.pennelli)	PN-148	chr04	61110430	61110689		TNL	SL-0008	Undetermined	Undetermined
tomato(S.pennelli)	PN-149	chr04	63373502	63374509		nTNL	Rpi-blb3	Undetermined	Undetermined
tomato(S.pennelli)	PN-150	chr04	64842516	64843469		nTNL	Rx	Undetermined	Undetermined
tomato(S.pennelli)	PN-151	chr04	66305686	66309353		TNL	SL-0159	Undetermined	Undetermined
tomato(S.pennelli)	PN-152	chr04	66623242	66628546		nTNL	SL-0058	Undetermined	Undetermined
tomato(S.pennelli)	PN-153	chr04	73094842	73095489		nTNL	Rpi-blb3	Undetermined	Undetermined
tomato(S.pennelli)	PN-154	chr04	74450752	74453915		nTNL	DM-0494	Undetermined	Undetermined
tomato(S.pennelli)	PN-155	chr04	74782209	74782379		nTNL	I2	Undetermined	Undetermined
tomato(S.pennelli)	PN-156	chr04	74794856	74795026		nTNL	I2	Undetermined	Undetermined
tomato(S.pennelli)	PN-157	chr05	138178	141283		nTNL	Prf	Undetermined	Undetermined
tomato(S.pennelli)	PN-158	chr05	280202	283947		nTNL	SL-0181	Undetermined	Undetermined
tomato(S.pennelli)	PN-159	chr05	1180035	1180329		nTNL	SL-0179	Undetermined	Undetermined
tomato(S.pennelli)	PN-160	chr05	1370645	1375192		TNL	SL-0165	Undetermined	Undetermined
tomato(S.pennelli)	PN-161	chr05	1379696	1380130		TNL	SL-0165	Undetermined	Undetermined
tomato(S.pennelli)	PN-162	chr05	1384113	1384583		TNL	SL-0166	Undetermined	Undetermined
tomato(S.pennelli)	PN-163	chr05	1388553	1393776		TNL	SL-0166	Undetermined	Undetermined
tomato(S.pennelli)	PN-164	chr05	1979559	1982849		nTNL	Prf	Undetermined	Undetermined
tomato(S.pennelli)	PN-165	chr05	2159863	2162754		nTNL	DM-0529	Undetermined	Undetermined
tomato(S.pennelli)	PN-166	chr05	2331716	2339642		nTNL	DM-0529	Undetermined	Undetermined
tomato(S.pennelli)	PN-167	chr05	2345035	2354991		nTNL	DM-0529	Undetermined	Undetermined
tomato(S.pennelli)	PN-168	chr05	2497836	2501202		TNL	N	Undetermined	Undetermined
tomato(S.pennelli)	PN-169	chr05	2728498	2731083		nTNL	SL-0259	Undetermined	Undetermined
tomato(S.pennelli)	PN-170	chr05	4248948	4253039		nTNL	SL-0030	Undetermined	Undetermined
tomato(S.pennelli)	PN-171	chr05	4373155	4375359		nTNL	SL-0179	Undetermined	Undetermined
tomato(S.pennelli)	PN-172	chr05	4377437	4379491		nTNL	SL-0179	Undetermined	Undetermined
tomato(S.pennelli)	PN-173	chr05	4381919	4383438		nTNL	SL-0179	Undetermined	Undetermined
tomato(S.pennelli)	PN-174	chr05	4389349	4389942		nTNL	SL-0245	Undetermined	Undetermined
tomato(S.pennelli)	PN-175	chr05	6471135	6474771		nTNL	SL-0181	Undetermined	Undetermined
tomato(S.pennelli)	PN-176	chr05	6574634	6578872		nTNL	SL-0184	Undetermined	Undetermined
tomato(S.pennelli)	PN-177	chr05	6760658	6763451		nTNL	Prf	Undetermined	Undetermined
tomato(S.pennelli)	PN-178	chr05	6816333	6819140		nTNL	Prf	Undetermined	Undetermined
tomato(S.pennelli)	PN-179	chr05	24889037	24889920		nTNL	SL-0374	Undetermined	Undetermined
tomato(S.pennelli)	PN-180	chr05	25054561	25055283		nTNL	SL-0374	Undetermined	Undetermined
tomato(S.pennelli)	PN-181	chr05	25136512	25137208		nTNL	SL-0374	Undetermined	Undetermined
tomato(S.pennelli)	PN-182	chr05	28987325	28989206		nTNL	Prf	Undetermined	Undetermined
tomato(S.pennelli)	PN-183	chr05	28995498	28996223		nTNL	Prf	Undetermined	Undetermined
tomato(S.pennelli)	PN-184	chr05	29016155	29017942		nTNL	Prf	Undetermined	Undetermined
tomato(S.pennelli)	PN-185	chr05	33872795	33873334		nTNL	SL-0374	Undetermined	Undetermined
tomato(S.pennelli)	PN-186	chr05	33883974	33885418		nTNL	SL-0374	Undetermined	Undetermined
tomato(S.pennelli)	PN-187	chr05	34097798	34098456		nTNL	Prf	Undetermined	Undetermined
tomato(S.pennelli)	PN-188	chr05	37062615	37063034		nTNL	SL-0085	Undetermined	Undetermined
tomato(S.pennelli)	PN-189	chr05	39963122	39963494		TNL	SL-0008	Undetermined	Undetermined
tomato(S.pennelli)	PN-190	chr05	39973395	39973787		TNL	N	Undetermined	Undetermined
tomato(S.pennelli)	PN-191	chr05	39979553	39980564		TNL	N	Undetermined	Undetermined
tomato(S.pennelli)	PN-192	chr05	40159099	40160215		TNL	SL-0008	Undetermined	Undetermined
tomato(S.pennelli)	PN-193	chr05	40278028	40279753		TNL	SL-0008	Undetermined	Undetermined
tomato(S.pennelli)	PN-194	chr05	40285481	40286416		TNL	SL-0008	Undetermined	Undetermined
tomato(S.pennelli)	PN-195	chr05	40506502	40507900		TNL	SL-0008	Undetermined	Undetermined
tomato(S.pennelli)	PN-196	chr05	40512970	40513997		TNL	SL-0008	Undetermined	Undetermined
tomato(S.pennelli)	PN-197	chr05	50182222	50183664		nTNL	DM-0529	Undetermined	Undetermined
tomato(S.pennelli)	PN-198	chr05	50188307	50189502		nTNL	DM-0529	Undetermined	Undetermined
tomato(S.pennelli)	PN-199	chr05	66940530	66940862		nTNL	Rpi-blb2	Undetermined	Undetermined	A
tomato(S.pennelli)	PN-200	chr05	66952571	66956407		nTNL	Rpi-blb2	Undetermined	Undetermined	A
tomato(S.pennelli)	PN-201	chr05	68444394	68446622		nTNL	Rpi-blb2	Undetermined	Undetermined	A
tomato(S.pennelli)	PN-202	chr05	68453163	68453795		nTNL	Rpi-blb2	Undetermined	Undetermined	A
tomato(S.pennelli)	PN-203	chr05	68861942	68866223		nTNL	Rpi-blb2	Undetermined	Undetermined	A
tomato(S.pennelli)	PN-204	chr05	70898095	70901754		nTNL	Rpi-blb2	Undetermined	Undetermined	A
tomato(S.pennelli)	PN-205	chr05	72441434	72444085		nTNL	SL-0114	Undetermined	Undetermined
tomato(S.pennelli)	PN-206	chr05	72451747	72452205		nTNL	SL-0085	Undetermined	Undetermined
tomato(S.pennelli)	PN-207	chr05	72461142	72461465		nTNL	SL-0085	Undetermined	Undetermined
tomato(S.pennelli)	PN-208	chr05	75929071	75929751		nTNL	Rpi-blb2	Undetermined	Undetermined	A
tomato(S.pennelli)	PN-209	chr05	75935650	75938238		nTNL	Rpi-blb2	Undetermined	Undetermined	A
tomato(S.pennelli)	PN-210	chr05	75945933	75949031		nTNL	Rpi-blb2	Undetermined	Undetermined	A
tomato(S.pennelli)	PN-211	chr05	75954058	75958900		nTNL	Rpi-blb2	Undetermined	Undetermined	A
tomato(S.pennelli)	PN-212	chr05	75964402	75969631		nTNL	Rpi-blb2	Undetermined	Undetermined	A
tomato(S.pennelli)	PN-213	chr05	75976974	75980669		nTNL	Rpi-blb2	Undetermined	Undetermined	A
tomato(S.pennelli)	PN-214	chr05	75984511	75984804		nTNL	Rpi-blb2	Undetermined	Undetermined	A
tomato(S.pennelli)	PN-215	chr06	482743	484325		nTNL	SL-0374	Undetermined	Undetermined
tomato(S.pennelli)	PN-216	chr06	2637254	2639550		nTNL	Rpi-blb2	Undetermined	Undetermined	A
tomato(S.pennelli)	PN-217	chr06	2641992	2645204		nTNL	Rpi-blb2	Undetermined	Undetermined	A
tomato(S.pennelli)	PN-218	chr06	2651895	2652480		nTNL	Rpi-blb2	Undetermined	Undetermined	A
tomato(S.pennelli)	PN-219	chr06	2998920	3002705		nTNL	Rpi-blb2	Undetermined	Undetermined	A
tomato(S.pennelli)	PN-220	chr06	14260187	14261367		nTNL	SL-0374	Undetermined	Undetermined
tomato(S.pennelli)	PN-221	chr06	14277409	14277708		nTNL	SL-0374	Undetermined	Undetermined
tomato(S.pennelli)	PN-222	chr06	14302793	14303317		nTNL	SL-0374	Undetermined	Undetermined
tomato(S.pennelli)	PN-223	chr06	14731411	14731863		nTNL	Hero	Undetermined	Undetermined
tomato(S.pennelli)	PN-224	chr06	35327838	35328352		nTNL	SL-0096	Undetermined	Undetermined
tomato(S.pennelli)	PN-225	chr06	37257747	37258715		nTNL	Hero	Undetermined	Undetermined
tomato(S.pennelli)	PN-226	chr06	37268282	37271098		nTNL	Hero	Undetermined	Undetermined
tomato(S.pennelli)	PN-227	chr06	37275928	37277474		nTNL	Hero	Undetermined	Undetermined
tomato(S.pennelli)	PN-228	chr06	37282197	37283619		nTNL	Hero	Undetermined	Undetermined
tomato(S.pennelli)	PN-229	chr06	39180521	39181094		nTNL	I2	Undetermined	Undetermined
tomato(S.pennelli)	PN-230	chr06	39471585	39472118		nTNL	SL-0273	Undetermined	Undetermined
tomato(S.pennelli)	PN-231	chr06	39480301	39481743		nTNL	SL-0273	Undetermined	Undetermined
tomato(S.pennelli)	PN-232	chr06	39834657	39836626		nTNL	Sw5-c	Undetermined	Undetermined
tomato(S.pennelli)	PN-233	chr06	47361647	47362016		nTNL	Rpi-blb2	Undetermined	Undetermined	A
tomato(S.pennelli)	PN-234	chr06	49212745	49213096		undetermined	undetermined	Undetermined	Undetermined
tomato(S.pennelli)	PN-235	chr06	49645604	49648150		nTNL	SL-0239	Undetermined	Undetermined
tomato(S.pennelli)	PN-236	chr06	50618929	50619120		nTNL	SL-0245	Undetermined	Undetermined
tomato(S.pennelli)	PN-237	chr06	50627230	50629661		nTNL	SL-0245	Undetermined	Undetermined
tomato(S.pennelli)	PN-238	chr06	50635605	50638093		nTNL	SL-0245	Undetermined	Undetermined
tomato(S.pennelli)	PN-239	chr06	50650454	50651827		nTNL	SL-0245	Undetermined	Undetermined
tomato(S.pennelli)	PN-240	chr06	50661301	50663587		nTNL	SL-0245	Undetermined	Undetermined
tomato(S.pennelli)	PN-241	chr06	50675085	50677385		nTNL	SL-0245	Undetermined	Undetermined
tomato(S.pennelli)	PN-242	chr06	50683385	50684350		nTNL	SL-0245	Undetermined	Undetermined
tomato(S.pennelli)	PN-243	chr06	50690262	50691654		nTNL	SL-0245	Undetermined	Undetermined
tomato(S.pennelli)	PN-244	chr06	50699719	50701469		nTNL	SL-0245	Undetermined	Undetermined
tomato(S.pennelli)	PN-245	chr06	50706470	50707729		nTNL	SL-0245	Undetermined	Undetermined
tomato(S.pennelli)	PN-246	chr06	50712176	50713192		nTNL	SL-0245	Undetermined	Undetermined
tomato(S.pennelli)	PN-247	chr06	50719758	50722061		nTNL	SL-0245	Undetermined	Undetermined
tomato(S.pennelli)	PN-248	chr06	50728913	50729431		nTNL	SL-0245	Undetermined	Undetermined
tomato(S.pennelli)	PN-249	chr06	50733710	50736033		nTNL	SL-0245	Undetermined	Undetermined
tomato(S.pennelli)	PN-250	chr06	50745477	50746525		nTNL	SL-0245	Undetermined	Undetermined
tomato(S.pennelli)	PN-251	chr06	51053532	51053966		undetermined	undetermined	Undetermined	Undetermined
tomato(S.pennelli)	PN-252	chr06	51057831	51058304		TNL	SL-0012	Undetermined	Undetermined
tomato(S.pennelli)	PN-253	chr06	51067233	51069089		TNL	SL-0012	Undetermined	Undetermined
tomato(S.pennelli)	PN-254	chr06	51079249	51083100		TNL	N	Undetermined	Undetermined
tomato(S.pennelli)	PN-255	chr07	819840	820715		nTNL	DM-0704	Undetermined	Undetermined
tomato(S.pennelli)	PN-256	chr07	823444	824877		nTNL	DM-0704	Undetermined	Undetermined
tomato(S.pennelli)	PN-257	chr07	2168728	2170695		TNL	SL-0008	Undetermined	Undetermined
tomato(S.pennelli)	PN-258	chr07	5770625	5773309		nTNL	SL-0273	Undetermined	Undetermined
tomato(S.pennelli)	PN-259	chr07	49711347	49717640		nTNL	SL-0239	Undetermined	Undetermined
tomato(S.pennelli)	PN-260	chr07	57319248	57320674		nTNL	Rpi-blb3	Undetermined	Undetermined
tomato(S.pennelli)	PN-261	chr07	57329807	57331419		nTNL	Rpi-blb3	Undetermined	Undetermined
tomato(S.pennelli)	PN-262	chr07	57365644	57366633		nTNL	Rpi-blb3	Undetermined	Undetermined
tomato(S.pennelli)	PN-263	chr07	68327060	68332276		nTNL	SL-0058	Undetermined	Undetermined
tomato(S.pennelli)	PN-264	chr07	68726385	68726695		nTNL	SL-0058	Undetermined	Undetermined
tomato(S.pennelli)	PN-265	chr07	70965781	70967922		nTNL	SL-0259	Undetermined	Undetermined
tomato(S.pennelli)	PN-266	chr07	72288954	72291551		nTNL	SL-0263	Undetermined	Undetermined
tomato(S.pennelli)	PN-267	chr07	72302542	72304596		nTNL	SL-0264	Undetermined	Undetermined
tomato(S.pennelli)	PN-268	chr07	74507449	74507640		TNL	Gro1-4	Undetermined	Undetermined
tomato(S.pennelli)	PN-269	chr07	74619410	74624048		TNL	Gro1-4	Undetermined	Undetermined
tomato(S.pennelli)	PN-270	chr07	76916330	76916731		undetermined	undetermined	Undetermined	Undetermined
tomato(S.pennelli)	PN-271	chr07	78885807	78888173		undetermined	undetermined	Undetermined	Undetermined
tomato(S.pennelli)	PN-272	chr08	401962	403863		nTNL	DM-0739	Undetermined	Undetermined
tomato(S.pennelli)	PN-273	chr08	449934	455494		TNL	N	Undetermined	Undetermined
tomato(S.pennelli)	PN-274	chr08	2054951	2056553		nTNL	SL-0273	Undetermined	Undetermined
tomato(S.pennelli)	PN-275	chr08	2061000	2061800		nTNL	SL-0273	Undetermined	Undetermined
tomato(S.pennelli)	PN-276	chr08	2064704	2065237		nTNL	SL-0273	Undetermined	Undetermined
tomato(S.pennelli)	PN-277	chr08	2084050	2084807		nTNL	SL-0273	Undetermined	Undetermined
tomato(S.pennelli)	PN-278	chr08	2405844	2410051		nTNL	I2	Undetermined	Undetermined
tomato(S.pennelli)	PN-279	chr08	3409266	3411431		nTNL	SL-0245	Undetermined	Undetermined
tomato(S.pennelli)	PN-280	chr08	3653179	3653712		nTNL	SL-0273	Undetermined	Undetermined
tomato(S.pennelli)	PN-281	chr08	3656339	3656974		nTNL	SL-0273	Undetermined	Undetermined
tomato(S.pennelli)	PN-282	chr08	7098545	7099490		nTNL	BS2	Undetermined	Undetermined	B
tomato(S.pennelli)	PN-283	chr08	44809837	44813638		nTNL	SL-0080	Undetermined	Undetermined
tomato(S.pennelli)	PN-284	chr08	56831049	56832445		nTNL	I2	Undetermined	Undetermined
tomato(S.pennelli)	PN-285	chr08	56839441	56839653		nTNL	I2	Undetermined	Undetermined
tomato(S.pennelli)	PN-286	chr08	62460174	62464075		nTNL	SL-0114	Undetermined	Undetermined
tomato(S.pennelli)	PN-287	chr08	64106818	64108939		nTNL	RB	Undetermined	Undetermined
tomato(S.pennelli)	PN-288	chr08	64114419	64117770		nTNL	RB	Undetermined	Undetermined
tomato(S.pennelli)	PN-289	chr08	64419957	64423768		nTNL	RB	Undetermined	Undetermined
tomato(S.pennelli)	PN-290	chr08	65530917	65531265		nTNL	SL-0058	Undetermined	Undetermined
tomato(S.pennelli)	PN-291	chr09	213798	215153		nTNL	SL-0287	Undetermined	Undetermined
tomato(S.pennelli)	PN-292	chr09	18226655	18227862		nTNL	Ph-3	Undetermined	Undetermined
tomato(S.pennelli)	PN-293	chr09	19243976	19244644		nTNL	Rx	Undetermined	Undetermined
tomato(S.pennelli)	PN-294	chr09	28986022	28986923		TNL	SL-0331	Undetermined	Undetermined
tomato(S.pennelli)	PN-295	chr09	29070477	29070908		TNL	SL-0008	Undetermined	Undetermined
tomato(S.pennelli)	PN-296	chr09	29157113	29158205		TNL	SL-0331	Undetermined	Undetermined
tomato(S.pennelli)	PN-297	chr09	37251462	37254004		nTNL	I2	Undetermined	Undetermined
tomato(S.pennelli)	PN-298	chr09	37259900	37260772		nTNL	I2	Undetermined	Undetermined
tomato(S.pennelli)	PN-299	chr09	37265878	37266704		nTNL	I2	Undetermined	Undetermined
tomato(S.pennelli)	PN-300	chr09	57067980	57068411		TNL	SL-0008	Undetermined	Undetermined
tomato(S.pennelli)	PN-301	chr09	57102580	57103678		TNL	SL-0331	Undetermined	Undetermined
tomato(S.pennelli)	PN-302	chr09	57137262	57137704		TNL	SL-0008	Undetermined	Undetermined
tomato(S.pennelli)	PN-303	chr09	57173545	57174646		TNL	SL-0331	Undetermined	Undetermined
tomato(S.pennelli)	PN-304	chr09	57330744	57331842		TNL	SL-0331	Undetermined	Undetermined
tomato(S.pennelli)	PN-305	chr09	57366558	57366752		TNL	SL-0008	Undetermined	Undetermined
tomato(S.pennelli)	PN-306	chr09	57425919	57426738		TNL	SL-0331	Undetermined	Undetermined
tomato(S.pennelli)	PN-307	chr09	58587708	58588662		TNL	SL-0331	Undetermined	Undetermined
tomato(S.pennelli)	PN-308	chr09	58710354	58710695		TNL	SL-0008	Undetermined	Undetermined
tomato(S.pennelli)	PN-309	chr09	58771928	58772705		TNL	SL-0331	Undetermined	Undetermined
tomato(S.pennelli)	PN-310	chr09	58817029	58818128		TNL	SL-0331	Undetermined	Undetermined
tomato(S.pennelli)	PN-311	chr09	58873372	58873617		TNL	SL-0008	Undetermined	Undetermined
tomato(S.pennelli)	PN-312	chr09	58896883	58897071		TNL	SL-0008	Undetermined	Undetermined
tomato(S.pennelli)	PN-313	chr09	61000985	61002050		TNL	SL-0331	Undetermined	Undetermined
tomato(S.pennelli)	PN-314	chr09	61515999	61516956		TNL	SL-0331	Undetermined	Undetermined
tomato(S.pennelli)	PN-315	chr09	61643197	61643623		TNL	SL-0008	Undetermined	Undetermined
tomato(S.pennelli)	PN-316	chr09	61683339	61684194		TNL	SL-0331	Undetermined	Undetermined
tomato(S.pennelli)	PN-317	chr09	61691290	61692325		TNL	SL-0331	Undetermined	Undetermined
tomato(S.pennelli)	PN-318	chr09	62077173	62077406		TNL	N	Undetermined	Undetermined
tomato(S.pennelli)	PN-319	chr09	62134194	62135045		TNL	SL-0331	Undetermined	Undetermined
tomato(S.pennelli)	PN-320	chr09	65492750	65493129		nTNL	RB	Undetermined	Undetermined
tomato(S.pennelli)	PN-321	chr09	65497940	65499537		nTNL	RB	Undetermined	Undetermined
tomato(S.pennelli)	PN-322	chr09	65504064	65504720		nTNL	RB	Undetermined	Undetermined
tomato(S.pennelli)	PN-323	chr09	65741171	65742364		nTNL	RB	Undetermined	Undetermined
tomato(S.pennelli)	PN-324	chr09	65747039	65747965		nTNL	RB	Undetermined	Undetermined
tomato(S.pennelli)	PN-325	chr09	67778232	67778654		TNL	SL-0008	Undetermined	Undetermined
tomato(S.pennelli)	PN-326	chr09	67828179	67828999		TNL	SL-0331	Undetermined	Undetermined
tomato(S.pennelli)	PN-327	chr09	67837964	67838987		TNL	SL-0331	Undetermined	Undetermined
tomato(S.pennelli)	PN-328	chr09	67884800	67885157		TNL	SL-0008	Undetermined	Undetermined
tomato(S.pennelli)	PN-329	chr09	67951464	67952283		TNL	SL-0331	Undetermined	Undetermined
tomato(S.pennelli)	PN-330	chr09	70922577	70926334		nTNL	Rpi-blb2	Undetermined	Undetermined	A
tomato(S.pennelli)	PN-331	chr09	71801551	71805266		nTNL	RB	Undetermined	Undetermined
tomato(S.pennelli)	PN-332	chr09	73459953	73463638		nTNL	Sw5-c	Undetermined	Undetermined
tomato(S.pennelli)	PN-333	chr09	75704562	75705093		TNL	SL-0331	Undetermined	Undetermined
tomato(S.pennelli)	PN-334	chr09	75741203	75741598		TNL	SL-0008	Undetermined	Undetermined
tomato(S.pennelli)	PN-335	chr09	75769049	75770495		TNL	SL-0331	Undetermined	Undetermined
tomato(S.pennelli)	PN-336	chr09	76251582	76253743		nTNL	Sw5-c	Undetermined	Undetermined
tomato(S.pennelli)	PN-337	chr09	76259664	76259982		nTNL	Sw5-c	Undetermined	Undetermined
tomato(S.pennelli)	PN-338	chr09	76951248	76951424		nTNL	Sw5-c	Undetermined	Undetermined
tomato(S.pennelli)	PN-339	chr09	76965461	76966233		nTNL	Sw5-c	Undetermined	Undetermined
tomato(S.pennelli)	PN-340	chr09	77036052	77036310		nTNL	Hero	Undetermined	Undetermined
tomato(S.pennelli)	PN-341	chr09	83144649	83146979		nTNL	Ph-3	Undetermined	Undetermined
tomato(S.pennelli)	PN-342	chr09	83209243	83214263		TNL	SL-0331	Undetermined	Undetermined
tomato(S.pennelli)	PN-343	chr09	83647425	83650778		nTNL	Sw5-c	Undetermined	Undetermined
tomato(S.pennelli)	PN-344	chr09	83674267	83678004		nTNL	Sw5-c	Undetermined	Undetermined
tomato(S.pennelli)	PN-345	chr09	83713152	83715442		nTNL	SL-0245	Undetermined	Undetermined
tomato(S.pennelli)	PN-346	chr10	2499474	2502074		nTNL	SL-0336	Undetermined	Undetermined
tomato(S.pennelli)	PN-347	chr10	2504490	2507072		nTNL	SL-0338	Undetermined	Undetermined
tomato(S.pennelli)	PN-348	chr10	2510719	2513362		nTNL	SL-0338	Undetermined	Undetermined
tomato(S.pennelli)	PN-349	chr10	4843752	4847408		nTNL	SL-0374	Undetermined	Undetermined
tomato(S.pennelli)	PN-350	chr10	4911088	4914657		nTNL	SL-0374	Undetermined	Undetermined
tomato(S.pennelli)	PN-351	chr10	5155047	5158638		nTNL	SL-0374	Undetermined	Undetermined
tomato(S.pennelli)	PN-352	chr10	8247945	8248325		TNL	SL-0008	Undetermined	Undetermined
tomato(S.pennelli)	PN-353	chr10	10172075	10172443		TNL	N	Undetermined	Undetermined
tomato(S.pennelli)	PN-354	chr10	11580894	11581259		TNL	N	Undetermined	Undetermined
tomato(S.pennelli)	PN-355	chr10	12738174	12738401		TNL	N	Undetermined	Undetermined
tomato(S.pennelli)	PN-356	chr10	12796950	12797434		TNL	SL-0008	Undetermined	Undetermined
tomato(S.pennelli)	PN-357	chr10	32307807	32308259		nTNL	Hero	Undetermined	Undetermined
tomato(S.pennelli)	PN-358	chr10	37470658	37471450		nTNL	SL-0058	Undetermined	Undetermined
tomato(S.pennelli)	PN-359	chr10	44723143	44723555		TNL	SL-0331	Undetermined	Undetermined
tomato(S.pennelli)	PN-360	chr10	44755244	44755919		TNL	SL-0331	Undetermined	Undetermined
tomato(S.pennelli)	PN-361	chr10	45365069	45365685		nTNL	Rx	Undetermined	Undetermined
tomato(S.pennelli)	PN-362	chr10	45400595	45401217		nTNL	Rx	Undetermined	Undetermined
tomato(S.pennelli)	PN-363	chr10	47325311	47328402		nTNL	SL-0030	Undetermined	Undetermined
tomato(S.pennelli)	PN-364	chr10	55102650	55102956		nTNL	SL-0374	Undetermined	Undetermined
tomato(S.pennelli)	PN-365	chr10	55225869	55226176		nTNL	SL-0374	Undetermined	Undetermined
tomato(S.pennelli)	PN-366	chr10	55315243	55315716		nTNL	SL-0374	Undetermined	Undetermined
tomato(S.pennelli)	PN-367	chr10	56472306	56473882		nTNL	SL-0374	Undetermined	Undetermined
tomato(S.pennelli)	PN-368	chr10	56509364	56512268		nTNL	SL-0374	Undetermined	Undetermined
tomato(S.pennelli)	PN-369	chr10	56976849	56977909		nTNL	Rpi-blb3	Undetermined	Undetermined
tomato(S.pennelli)	PN-370	chr10	58450153	58452200		nTNL	SL-0058	Undetermined	Undetermined
tomato(S.pennelli)	PN-371	chr10	62413826	62416307		nTNL	SL-0374	Undetermined	Undetermined
tomato(S.pennelli)	PN-372	chr10	62942510	62945131		nTNL	SL-0259	Undetermined	Undetermined
tomato(S.pennelli)	PN-373	chr10	63156349	63157214		nTNL	SL-0181	Undetermined	Undetermined
tomato(S.pennelli)	PN-374	chr10	63163403	63164744		nTNL	SL-0181	Undetermined	Undetermined
tomato(S.pennelli)	PN-375	chr10	63166757	63167278		nTNL	SL-0181	Undetermined	Undetermined
tomato(S.pennelli)	PN-376	chr10	66178675	66179832		nTNL	SL-0374	Undetermined	Undetermined
tomato(S.pennelli)	PN-377	chr10	66185048	66187641		nTNL	SL-0374	Undetermined	Undetermined
tomato(S.pennelli)	PN-378	chr10	66523378	66526999		nTNL	SL-0374	Undetermined	Undetermined
tomato(S.pennelli)	PN-379	chr10	66537996	66539584		nTNL	SL-0374	Undetermined	Undetermined
tomato(S.pennelli)	PN-380	chr10	66550598	66554240		nTNL	SL-0374	Undetermined	Undetermined
tomato(S.pennelli)	PN-381	chr10	66626136	66628463		nTNL	SL-0374	Undetermined	Undetermined
tomato(S.pennelli)	PN-382	chr10	66633750	66634513		nTNL	SL-0374	Undetermined	Undetermined
tomato(S.pennelli)	PN-383	chr10	67178415	67179188		nTNL	SL-0058	Undetermined	Undetermined
tomato(S.pennelli)	PN-384	chr10	67214844	67215581		nTNL	SL-0058	Undetermined	Undetermined
tomato(S.pennelli)	PN-385	chr10	67253076	67256596		nTNL	SL-0058	Undetermined	Undetermined
tomato(S.pennelli)	PN-386	chr10	67294307	67297457		nTNL	SL-0058	Undetermined	Undetermined
tomato(S.pennelli)	PN-387	chr10	67343160	67346701		nTNL	SL-0058	Undetermined	Undetermined
tomato(S.pennelli)	PN-388	chr10	67366743	67369322		nTNL	SL-0058	Undetermined	Undetermined
tomato(S.pennelli)	PN-389	chr10	74710146	74713267		nTNL	SL-0058	Undetermined	Undetermined
tomato(S.pennelli)	PN-390	chr10	76036508	76037764		nTNL	SL-0372	Undetermined	Undetermined
tomato(S.pennelli)	PN-391	chr10	76040827	76041480		nTNL	SL-0372	Undetermined	Undetermined
tomato(S.pennelli)	PN-392	chr10	77148146	77151301		nTNL	SL-0058	Undetermined	Undetermined
tomato(S.pennelli)	PN-393	chr10	77444290	77446808		nTNL	SL-0058	Undetermined	Undetermined
tomato(S.pennelli)	PN-394	chr10	77448966	77449484		nTNL	SL-0058	Undetermined	Undetermined
tomato(S.pennelli)	PN-395	chr10	77457099	77459393		nTNL	SL-0058	Undetermined	Undetermined
tomato(S.pennelli)	PN-396	chr10	77461609	77462131		nTNL	SL-0058	Undetermined	Undetermined
tomato(S.pennelli)	PN-397	chr10	81594918	81598583		nTNL	SL-0374	Undetermined	Undetermined
tomato(S.pennelli)	PN-398	chr10	81789868	81790178		nTNL	SL-0374	Undetermined	Undetermined
tomato(S.pennelli)	PN-399	chr10	82361163	82363060		nTNL	SL-0374	Undetermined	Undetermined
tomato(S.pennelli)	PN-400	chr11	1222856	1224911		nTNL	SL-0259	Undetermined	Undetermined
tomato(S.pennelli)	PN-401	chr11	1228674	1231139		nTNL	SL-0259	Undetermined	Undetermined
tomato(S.pennelli)	PN-402	chr11	1233428	1237608		nTNL	SL-0259	Undetermined	Undetermined
tomato(S.pennelli)	PN-403	chr11	1312346	1319990		nTNL	SL-0259	Undetermined	Undetermined
tomato(S.pennelli)	PN-404	chr11	2166705	2168511		nTNL	SL-0382	Undetermined	Undetermined
tomato(S.pennelli)	PN-405	chr11	3391727	3394282		nTNL	DM-0999	Undetermined	Undetermined
tomato(S.pennelli)	PN-406	chr11	4181124	4186387		TNL	SL-0008	Undetermined	Undetermined
tomato(S.pennelli)	PN-407	chr11	4189995	4202331		TNL	SL-0008	Undetermined	Undetermined
tomato(S.pennelli)	PN-408	chr11	4452031	4458320		TNL	SL-0008	Undetermined	Undetermined
tomato(S.pennelli)	PN-409	chr11	4460333	4465264		TNL	SL-0008	Undetermined	Undetermined
tomato(S.pennelli)	PN-410	chr11	7719498	7719933		TNL	DM-1021	Undetermined	Undetermined
tomato(S.pennelli)	PN-411	chr11	8095089	8099288		TNL	SL-0388	Undetermined	Undetermined
tomato(S.pennelli)	PN-412	chr11	11152760	11154869		nTNL	SL-0259	Undetermined	Undetermined
tomato(S.pennelli)	PN-413	chr11	11166623	11169060		nTNL	SL-0259	Undetermined	Undetermined
tomato(S.pennelli)	PN-414	chr11	11182077	11182469		nTNL	SL-0259	Undetermined	Undetermined
tomato(S.pennelli)	PN-415	chr11	11188254	11188951		nTNL	SL-0259	Undetermined	Undetermined
tomato(S.pennelli)	PN-416	chr11	24491081	24491380		nTNL	BS2	Undetermined	Undetermined	B
tomato(S.pennelli)	PN-417	chr11	29768402	29768572		nTNL	SL-0058	Undetermined	Undetermined
tomato(S.pennelli)	PN-418	chr11	32731980	32733482		nTNL	Sw5-c	Undetermined	Undetermined
tomato(S.pennelli)	PN-419	chr11	40747639	40748451		nTNL	I2	Undetermined	Undetermined
tomato(S.pennelli)	PN-420	chr11	40755424	40756769		nTNL	I2	Undetermined	Undetermined
tomato(S.pennelli)	PN-421	chr11	44796004	44796240		nTNL	I2	Undetermined	Undetermined
tomato(S.pennelli)	PN-422	chr11	44801479	44803753		nTNL	I2	Undetermined	Undetermined
tomato(S.pennelli)	PN-423	chr11	44957842	44959296		nTNL	I2	Undetermined	Undetermined
tomato(S.pennelli)	PN-424	chr11	44986377	44989918		nTNL	I2	Undetermined	Undetermined
tomato(S.pennelli)	PN-425	chr11	45043873	45046815		nTNL	I2	Undetermined	Undetermined
tomato(S.pennelli)	PN-426	chr11	47007301	47007652		TNL	DM-1021	Undetermined	Undetermined
tomato(S.pennelli)	PN-427	chr11	47951040	47952358		nTNL	I2	Undetermined	Undetermined
tomato(S.pennelli)	PN-428	chr11	47954795	47957397		nTNL	I2	Undetermined	Undetermined
tomato(S.pennelli)	PN-429	chr11	49547525	49548939		nTNL	I2	Undetermined	Undetermined
tomato(S.pennelli)	PN-430	chr11	58236094	58237365		nTNL	SL-0259	Undetermined	Undetermined
tomato(S.pennelli)	PN-431	chr11	58240486	58241190		nTNL	SL-0259	Undetermined	Undetermined
tomato(S.pennelli)	PN-432	chr11	58253536	58253919		nTNL	SL-0259	Undetermined	Undetermined
tomato(S.pennelli)	PN-433	chr11	58271380	58271797		nTNL	SL-0259	Undetermined	Undetermined
tomato(S.pennelli)	PN-434	chr11	59497709	59500554		nTNL	I2	Undetermined	Undetermined
tomato(S.pennelli)	PN-435	chr11	59529762	59534476		nTNL	I2	Undetermined	Undetermined
tomato(S.pennelli)	PN-436	chr11	59573309	59574729		nTNL	I2	Undetermined	Undetermined
tomato(S.pennelli)	PN-437	chr11	61115748	61118890		nTNL	I2	Undetermined	Undetermined
tomato(S.pennelli)	PN-438	chr11	62801738	62805411		nTNL	I2	Undetermined	Undetermined
tomato(S.pennelli)	PN-439	chr11	62861705	62865760		nTNL	I2	Undetermined	Undetermined
tomato(S.pennelli)	PN-440	chr11	62870056	62871714		nTNL	I2	Undetermined	Undetermined
tomato(S.pennelli)	PN-441	chr11	63339693	63342214		nTNL	SL-0416	Undetermined	Undetermined
tomato(S.pennelli)	PN-442	chr11	64089047	64091952		nTNL	I2	Undetermined	Undetermined
tomato(S.pennelli)	PN-443	chr11	64113309	64120421		nTNL	I2	Undetermined	Undetermined
tomato(S.pennelli)	PN-444	chr11	64355200	64356012		nTNL	I2	Undetermined	Undetermined
tomato(S.pennelli)	PN-445	chr11	64361158	64366838		nTNL	I2	Undetermined	Undetermined
tomato(S.pennelli)	PN-446	chr11	64408224	64412048		nTNL	I2	Undetermined	Undetermined
tomato(S.pennelli)	PN-447	chr11	64714488	64715564		nTNL	I2	Undetermined	Undetermined
tomato(S.pennelli)	PN-448	chr11	64718882	64722492		nTNL	I2	Undetermined	Undetermined
tomato(S.pennelli)	PN-449	chr11	64727173	64729594		nTNL	I2	Undetermined	Undetermined
tomato(S.pennelli)	PN-450	chr11	64736748	64739206		nTNL	I2	Undetermined	Undetermined
tomato(S.pennelli)	PN-451	chr11	65154250	65158341		nTNL	I2	Undetermined	Undetermined
tomato(S.pennelli)	PN-452	chr11	65407601	65409514		nTNL	I2	Undetermined	Undetermined
tomato(S.pennelli)	PN-453	chr12	398765	399602		undetermined	undetermined	Undetermined	Undetermined
tomato(S.pennelli)	PN-454	chr12	698055	700746		nTNL	SL-0431	Undetermined	Undetermined
tomato(S.pennelli)	PN-455	chr12	735098	738710		nTNL	Rx	Undetermined	Undetermined
tomato(S.pennelli)	PN-456	chr12	1556018	1557054		nTNL	Rpi-blb2	Undetermined	Undetermined	A
tomato(S.pennelli)	PN-457	chr12	2963321	2965813		nTNL	Rx	Undetermined	Undetermined
tomato(S.pennelli)	PN-458	chr12	2984075	2988333		nTNL	SL-0435	Undetermined	Undetermined
tomato(S.pennelli)	PN-459	chr12	2992399	2995074		nTNL	SL-0435	Undetermined	Undetermined
tomato(S.pennelli)	PN-460	chr12	3050652	3051671		nTNL	Rx	Undetermined	Undetermined
tomato(S.pennelli)	PN-461	chr12	3056042	3057061		nTNL	Rx	Undetermined	Undetermined
tomato(S.pennelli)	PN-462	chr12	3061432	3062451		nTNL	Rx	Undetermined	Undetermined
tomato(S.pennelli)	PN-463	chr12	6782513	6783009		nTNL	SL-0058	Undetermined	Undetermined
tomato(S.pennelli)	PN-464	chr12	6808062	6814272		nTNL	SL-0058	Undetermined	Undetermined
tomato(S.pennelli)	PN-465	chr12	6819073	6820141		nTNL	SL-0058	Undetermined	Undetermined
tomato(S.pennelli)	PN-466	chr12	7607082	7609565		nTNL	SL-0259	Undetermined	Undetermined
tomato(S.pennelli)	PN-467	chr12	7638198	7639969		nTNL	SL-0259	Undetermined	Undetermined
tomato(S.pennelli)	PN-468	chr12	7659181	7659702		nTNL	SL-0259	Undetermined	Undetermined
tomato(S.pennelli)	PN-469	chr12	7695435	7697106		nTNL	SL-0259	Undetermined	Undetermined
tomato(S.pennelli)	PN-470	chr12	7716870	7717382		nTNL	SL-0259	Undetermined	Undetermined
tomato(S.pennelli)	PN-471	chr12	7729421	7732180		nTNL	SL-0259	Undetermined	Undetermined
tomato(S.pennelli)	PN-472	chr12	7764019	7764577		nTNL	SL-0259	Undetermined	Undetermined
tomato(S.pennelli)	PN-473	chr12	21480243	21480712		nTNL	Hero	Undetermined	Undetermined
tomato(S.pennelli)	PN-474	chr12	25276758	25277254		nTNL	SL-0096	Undetermined	Undetermined
tomato(S.pennelli)	PN-475	chr12	49861009	49864045		nTNL	Sw5-c	Undetermined	Undetermined
tomato(S.pennelli)	PN-476	chr12	58572054	58577082		nTNL	SL-0058	Undetermined	Undetermined
tomato(S.pennelli)	PN-477	chr12	61658983	61659629		nTNL	BS2	Undetermined	Undetermined	B
tomato(S.pennelli)	PN-478	chr12	61663847	61664773		nTNL	BS2	Undetermined	Undetermined	B
tomato(S.pennelli)	PN-479	chr12	63457940	63459000		nTNL	BS2	Undetermined	Undetermined	B
tomato(S.pennelli)	PN-480	chr12	80628471	80630885		nTNL	SL-0461	Undetermined	Undetermined
tomato(S.pennelli)	PN-481	chr12	81533457	81533930		TNL	DM-0073	Undetermined	Undetermined
tomato(S.pennelli)	PN-482	chr12	81541875	81544336		nTNL	DM-1132	Undetermined	Undetermined
tomato(S.pennelli)	PN-483	chr12	81582181	81588314		TNL	DM-0073	Undetermined	Undetermined
tomato(S.pennelli)	PN-484	chr12	82264498	82264737		undetermined	undetermined	Undetermined	Undetermined
tomato(S.pennelli)	PN-485	chr12	82267360	82268175		undetermined	undetermined	Undetermined	Undetermined
potato(DM1-3)	DM-0001	ST4.03ch00	2978021	2979647	additional R genes	nTNL	I2	Undetermined	Undetermined
potato(DM1-3)	DM-0002	ST4.03ch00	2995511	2999559	RDC0001NLR0312	nTNL	I2	Undetermined	Undetermined
potato(DM1-3)	DM-0003	ST4.03ch00	6262355	6262564	additional R genes	nTNL	DM-0300	Undetermined	Undetermined
potato(DM1-3)	DM-0004	ST4.03ch00	11785160	11786508	RDC0001NLR0313	TNL	SL-0008	Undetermined	Undetermined
potato(DM1-3)	DM-0005	ST4.03ch00	11865083	11866011	additional R genes	TNL	N	Undetermined	Undetermined
potato(DM1-3)	DM-0006	ST4.03ch00	11886263	11889130	RDC0001NLR0314	TNL	SL-0008	Undetermined	Undetermined
potato(DM1-3)	DM-0007	ST4.03ch00	11898586	11899408	additional R genes	TNL	N	Undetermined	Undetermined
potato(DM1-3)	DM-0008	ST4.03ch00	11903385	11905422	additional R genes	TNL	N	Undetermined	Undetermined
potato(DM1-3)	DM-0009	ST4.03ch00	11941693	11944556	RDC0001NLR0315	TNL	SL-0008	Undetermined	Undetermined
potato(DM1-3)	DM-0010	ST4.03ch00	11955041	11956043	additional R genes	TNL	N	Undetermined	Undetermined
potato(DM1-3)	DM-0011	ST4.03ch00	11977652	11979271	additional R genes	TNL	N	Undetermined	Undetermined
potato(DM1-3)	DM-0012	ST4.03ch00	11994432	11995740	RDC0001NLR0316	TNL	SL-0008	Undetermined	Undetermined
potato(DM1-3)	DM-0013	ST4.03ch00	12007470	12008300	additional R genes	TNL	N	Undetermined	Undetermined
potato(DM1-3)	DM-0014	ST4.03ch00	12036484	12037464	RDC0001NLR0317	TNL	SL-0008	Undetermined	Undetermined
potato(DM1-3)	DM-0015	ST4.03ch00	12050397	12053083	PGSC0003DMG400027932	TNL	SL-0008	Undetermined	Undetermined
potato(DM1-3)	DM-0016	ST4.03ch00	12064170	12064397	additional R genes	TNL	N	Undetermined	Undetermined
potato(DM1-3)	DM-0017	ST4.03ch00	12068944	12069925	additional R genes	TNL	SL-0008	Undetermined	Undetermined
potato(DM1-3)	DM-0018	ST4.03ch00	12140915	12141776	additional R genes	TNL	N	Undetermined	Undetermined
potato(DM1-3)	DM-0019	ST4.03ch00	12165032	12167851	RDC0001NLR0318	TNL	SL-0008	Undetermined	Undetermined
potato(DM1-3)	DM-0020	ST4.03ch00	17556724	17561107	PGSC0003DMG400021887	TNL	SL-0008	Undetermined	Undetermined
potato(DM1-3)	DM-0021	ST4.03ch00	20792206	20795331	RDC0001NLR0323	TNL	SL-0008	Undetermined	Undetermined
potato(DM1-3)	DM-0022	ST4.03ch00	20799809	20801425	additional R genes	TNL	SL-0008	Undetermined	Undetermined
potato(DM1-3)	DM-0023	ST4.03ch00	20811411	20814158	RDC0001NLR0322	TNL	SL-0008	Undetermined	Undetermined
potato(DM1-3)	DM-0024	ST4.03ch00	20824001	20825884	additional R genes	TNL	N	Undetermined	Undetermined
potato(DM1-3)	DM-0025	ST4.03ch00	20832107	20835091	additional R genes	TNL	N	Undetermined	Undetermined
potato(DM1-3)	DM-0026	ST4.03ch00	20847987	20848445	RDC0001NLR0324	TNL	SL-0008	Undetermined	Undetermined
potato(DM1-3)	DM-0027	ST4.03ch00	20857226	20858607	additional R genes	TNL	N	Undetermined	Undetermined
potato(DM1-3)	DM-0028	ST4.03ch00	20869114	20869569	PGSC0003DMG400009631	TNL	SL-0008	Undetermined	Undetermined
potato(DM1-3)	DM-0029	ST4.03ch00	20874694	20876214	additional R genes	TNL	N	Undetermined	Undetermined
potato(DM1-3)	DM-0030	ST4.03ch00	20882042	20887012	PGSC0003DMG400009633	TNL	N	Undetermined	Undetermined
potato(DM1-3)	DM-0031	ST4.03ch00	20902515	20904726	RDC0001NLR0320	TNL	N	Undetermined	Undetermined
potato(DM1-3)	DM-0032	ST4.03ch00	20914610	20917078	additional R genes	TNL	N	Undetermined	Undetermined
potato(DM1-3)	DM-0033	ST4.03ch00	20938863	20939791	RDC0001NLR0321	TNL	N	Undetermined	Undetermined
potato(DM1-3)	DM-0034	ST4.03ch00	20947389	20948780	PGSC0003DMG400009635	TNL	SL-0008	Undetermined	Undetermined
potato(DM1-3)	DM-0035	ST4.03ch00	23101817	23109322	additional R genes	nTNL	SL-0058	Undetermined	Undetermined
potato(DM1-3)	DM-0036	ST4.03ch00	23114560	23115160	additional R genes	nTNL	SL-0058	Undetermined	Undetermined
potato(DM1-3)	DM-0037	ST4.03ch00	23117448	23123699	PGSC0003DMG400010886	nTNL	SL-0058	Undetermined	Undetermined
potato(DM1-3)	DM-0038	ST4.03ch00	23129146	23130777	RDC0001NLR0325	nTNL	SL-0058	Undetermined	Undetermined
potato(DM1-3)	DM-0039	ST4.03ch00	23144109	23144642	additional R genes	nTNL	SL-0058	Undetermined	Undetermined
potato(DM1-3)	DM-0040	ST4.03ch00	23153849	23160587	RDC0001NLR0326	nTNL	SL-0058	Undetermined	Undetermined
potato(DM1-3)	DM-0041	ST4.03ch00	23177617	23182235	additional R genes	nTNL	SL-0058	Undetermined	Undetermined
potato(DM1-3)	DM-0042	ST4.03ch00	23186908	23187884	additional R genes	nTNL	SL-0058	Undetermined	Undetermined
potato(DM1-3)	DM-0043	ST4.03ch00	23193665	23194189	additional R genes	nTNL	SL-0058	Undetermined	Undetermined
potato(DM1-3)	DM-0044	ST4.03ch00	23196521	23199030	RDC0001NLR0327	nTNL	SL-0058	Undetermined	Undetermined
potato(DM1-3)	DM-0045	ST4.03ch00	26737798	26741725	PGSC0003DMG400030267	TNL	SL-0008	Undetermined	Undetermined
potato(DM1-3)	DM-0046	ST4.03ch00	26743837	26744367	additional R genes	TNL	SL-0008	Undetermined	Undetermined
potato(DM1-3)	DM-0047	ST4.03ch00	26751392	26751616	additional R genes	TNL	SL-0008	Undetermined	Undetermined
potato(DM1-3)	DM-0048	ST4.03ch00	27926165	27929594	PGSC0003DMG400024429	nTNL	SL-0259	Undetermined	Undetermined
potato(DM1-3)	DM-0049	ST4.03ch00	27932404	27934014	PGSC0003DMG400024430	nTNL	SL-0259	Undetermined	Undetermined
potato(DM1-3)	DM-0050	ST4.03ch00	27958520	27962592	RDC0001NLR0328	nTNL	SL-0259	Undetermined	Undetermined
potato(DM1-3)	DM-0051	ST4.03ch00	28275579	28277589	additional R genes	TNL	SL-0008	Undetermined	Undetermined
potato(DM1-3)	DM-0052	ST4.03ch00	28287929	28290330	PGSC0003DMG400033160	TNL	N	Undetermined	Undetermined
potato(DM1-3)	DM-0053	ST4.03ch00	28293122	28293283	additional R genes	TNL	SL-0008	Undetermined	Undetermined
potato(DM1-3)	DM-0054	ST4.03ch00	28297557	28299275	PGSC0003DMG400033161	TNL	SL-0008	Undetermined	Undetermined
potato(DM1-3)	DM-0055	ST4.03ch00	28306033	28306688	RDC0001NLR0330	TNL	SL-0008	Undetermined	Undetermined
potato(DM1-3)	DM-0056	ST4.03ch00	28313092	28314139	RDC0001NLR0329	TNL	SL-0008	Undetermined	Undetermined
potato(DM1-3)	DM-0057	ST4.03ch00	28540906	28544450	RDC0001NLR0331	nTNL	Rpi-blb2	Undetermined	Undetermined	A
potato(DM1-3)	DM-0058	ST4.03ch00	29480714	29481548	RDC0001NLR0332	TNL	SL-0008	Undetermined	Undetermined
potato(DM1-3)	DM-0059	ST4.03ch00	29489674	29491854	additional R genes	TNL	N	Undetermined	Undetermined
potato(DM1-3)	DM-0060	ST4.03ch00	29503372	29503995	additional R genes	TNL	N	Undetermined	Undetermined
potato(DM1-3)	DM-0061	ST4.03ch00	30281449	30283066	RDC0001NLR0333	nTNL	RB	Undetermined	Undetermined
potato(DM1-3)	DM-0062	ST4.03ch00	30289300	30292363	PGSC0003DMG401021043	nTNL	RB	Undetermined	Undetermined
potato(DM1-3)	DM-0063	ST4.03ch00	30666172	30667321	additional R genes	nTNL	Rpi-blb2	Undetermined	Undetermined	A
potato(DM1-3)	DM-0064	ST4.03ch00	30676021	30680951	PGSC0003DMG400002457	nTNL	Rpi-blb2	Undetermined	Undetermined	A
potato(DM1-3)	DM-0065	ST4.03ch00	30692892	30696422	PGSC0003DMG400004561	nTNL	Rpi-blb2	Undetermined	Undetermined	A
potato(DM1-3)	DM-0066	ST4.03ch00	30736548	30740127	RDC0001NLR0334	TNL	N	Undetermined	Undetermined
potato(DM1-3)	DM-0067	ST4.03ch00	30763746	30765921	additional R genes	TNL	SL-0008	Undetermined	Undetermined
potato(DM1-3)	DM-0068	ST4.03ch00	30849598	30849828	additional R genes	nTNL	SL-0058	Undetermined	Undetermined
potato(DM1-3)	DM-0069	ST4.03ch00	31931905	31934497	PGSC0003DMG401009818	nTNL	DM-0070	Undetermined	Undetermined
potato(DM1-3)	DM-0070	ST4.03ch00	31939320	31941952	PGSC0003DMG402009818	nTNL	DM-0070	Undetermined	Undetermined
potato(DM1-3)	DM-0071	ST4.03ch00	31945461	31948037	PGSC0003DMG401009819	nTNL	DM-0070	Undetermined	Undetermined
potato(DM1-3)	DM-0072	ST4.03ch00	32407850	32409399	RDC0001NLR0335	nTNL	RB	Undetermined	Undetermined
potato(DM1-3)	DM-0073	ST4.03ch00	32647480	32653771	PGSC0003DMG400003445,RDC0001NLR0336	TNL	DM-0073	Undetermined	Undetermined
potato(DM1-3)	DM-0074	ST4.03ch00	32849364	32850673	additional R genes	nTNL	SL-0058	Undetermined	Undetermined
potato(DM1-3)	DM-0075	ST4.03ch00	32858672	32860387	RDC0001NLR0337	nTNL	SL-0058	Undetermined	Undetermined
potato(DM1-3)	DM-0076	ST4.03ch00	32940646	32942426	PGSC0003DMG400005600	nTNL	RB	Undetermined	Undetermined
potato(DM1-3)	DM-0077	ST4.03ch00	32949400	32952535	additional R genes	nTNL	RB	Undetermined	Undetermined
potato(DM1-3)	DM-0078	ST4.03ch00	32961318	32961901	additional R genes	nTNL	RB	Undetermined	Undetermined
potato(DM1-3)	DM-0079	ST4.03ch00	33624643	33624849	additional R genes	nTNL	SL-0058	Undetermined	Undetermined
potato(DM1-3)	DM-0080	ST4.03ch00	33632248	33633003	additional R genes	nTNL	SL-0058	Undetermined	Undetermined
potato(DM1-3)	DM-0081	ST4.03ch00	33635844	33635999	additional R genes	nTNL	SL-0058	Undetermined	Undetermined
potato(DM1-3)	DM-0082	ST4.03ch00	33921191	33921861	additional R genes	nTNL	Rpi-blb2	Undetermined	Undetermined	A
potato(DM1-3)	DM-0083	ST4.03ch00	34795322	34799418	PGSC0003DMG400019083	nTNL	SL-0273	Undetermined	Undetermined
potato(DM1-3)	DM-0084	ST4.03ch00	34999893	35001833	PGSC0003DMG400002478	nTNL	RB	Undetermined	Undetermined
potato(DM1-3)	DM-0085	ST4.03ch00	35195238	35199106	PGSC0003DMG400028081	nTNL	SL-0058	Undetermined	Undetermined
potato(DM1-3)	DM-0086	ST4.03ch00	35358096	35358657	additional R genes	nTNL	SL-0058	Undetermined	Undetermined
potato(DM1-3)	DM-0087	ST4.03ch00	35685911	35688598	PGSC0003DMG400018050	nTNL	RB	Undetermined	Undetermined
potato(DM1-3)	DM-0088	ST4.03ch00	35694850	35695375	additional R genes	nTNL	RB	Undetermined	Undetermined
potato(DM1-3)	DM-0089	ST4.03ch00	36292602	36292847	additional R genes	TNL	SL-0008	Undetermined	Undetermined
potato(DM1-3)	DM-0090	ST4.03ch00	36316130	36316540	additional R genes	nTNL	SL-0287	Undetermined	Undetermined
potato(DM1-3)	DM-0091	ST4.03ch00	36547579	36554128	PGSC0003DMG400010953	nTNL	SL-0058	Undetermined	Undetermined
potato(DM1-3)	DM-0092	ST4.03ch00	36557207	36557641	additional R genes	nTNL	SL-0058	Undetermined	Undetermined
potato(DM1-3)	DM-0093	ST4.03ch00	36734130	36734602	additional R genes	nTNL	SL-0058	Undetermined	Undetermined
potato(DM1-3)	DM-0094	ST4.03ch00	37961405	37961841	additional R genes	nTNL	SL-0259	Undetermined	Undetermined
potato(DM1-3)	DM-0095	ST4.03ch00	38032999	38034218	additional R genes	nTNL	Rpi-blb2	Undetermined	Undetermined	A
potato(DM1-3)	DM-0096	ST4.03ch00	38526635	38526793	additional R genes	nTNL	SL-0287	Undetermined	Undetermined
potato(DM1-3)	DM-0097	ST4.03ch00	38649373	38654216	additional R genes	nTNL	SL-0058	Undetermined	Undetermined
potato(DM1-3)	DM-0098	ST4.03ch00	38688025	38689198	additional R genes	nTNL	Rpi-blb2	Undetermined	Undetermined	A
potato(DM1-3)	DM-0099	ST4.03ch00	39264065	39265642	additional R genes	TNL	N	Undetermined	Undetermined
potato(DM1-3)	DM-0100	ST4.03ch00	39354318	39357407	RDC0001NLR0338	nTNL	RB	Undetermined	Undetermined
potato(DM1-3)	DM-0101	ST4.03ch00	39752757	39752966	additional R genes	nTNL	SL-0058	Undetermined	Undetermined
potato(DM1-3)	DM-0102	ST4.03ch00	39807905	39808248	additional R genes	nTNL	SL-0085	Undetermined	Undetermined
potato(DM1-3)	DM-0103	ST4.03ch00	40044999	40045412	additional R genes	nTNL	SL-0058	Undetermined	Undetermined
potato(DM1-3)	DM-0104	ST4.03ch00	40236600	40237073	additional R genes	TNL	SL-0008	Undetermined	Undetermined
potato(DM1-3)	DM-0105	ST4.03ch00	40420242	40420724	additional R genes	nTNL	SL-0085	Undetermined	Undetermined
potato(DM1-3)	DM-0106	ST4.03ch00	40473755	40474192	additional R genes	nTNL	SL-0085	Undetermined	Undetermined
potato(DM1-3)	DM-0107	ST4.03ch00	40492572	40492850	additional R genes	nTNL	SL-0058	Undetermined	Undetermined
potato(DM1-3)	DM-0108	ST4.03ch00	40741450	40741680	additional R genes	nTNL	SL-0374	Undetermined	Undetermined
potato(DM1-3)	DM-0109	ST4.03ch00	41104864	41105049	additional R genes	nTNL	SL-0245	Undetermined	Undetermined
potato(DM1-3)	DM-0110	ST4.03ch00	41144914	41145330	additional R genes	TNL	N	Undetermined	Undetermined
potato(DM1-3)	DM-0111	ST4.03ch00	41233164	41233322	additional R genes	undetermined	undetermined	Undetermined	Undetermined
potato(DM1-3)	DM-0112	ST4.03ch00	41529795	41530458	additional R genes	nTNL	Rpi-blb2	Undetermined	Undetermined	A
potato(DM1-3)	DM-0113	ST4.03ch00	41597384	41597665	additional R genes	nTNL	SL-0030	Undetermined	Undetermined
potato(DM1-3)	DM-0114	ST4.03ch00	41612266	41612472	additional R genes	nTNL	SL-0058	Undetermined	Undetermined
potato(DM1-3)	DM-0115	ST4.03ch00	41641633	41642319	additional R genes	nTNL	SL-0058	Undetermined	Undetermined
potato(DM1-3)	DM-0116	ST4.03ch00	41743647	41744801	additional R genes	nTNL	RB	Undetermined	Undetermined
potato(DM1-3)	DM-0117	ST4.03ch00	41808015	41808486	additional R genes	TNL	DM-0284	Undetermined	Undetermined
potato(DM1-3)	DM-0118	ST4.03ch00	41936664	41937044	additional R genes	nTNL	SL-0058	Undetermined	Undetermined
potato(DM1-3)	DM-0119	ST4.03ch00	42081519	42082568	additional R genes	nTNL	Sw5-c	Undetermined	Undetermined
potato(DM1-3)	DM-0120	ST4.03ch00	42118293	42118829	additional R genes	TNL	SL-0008	Undetermined	Undetermined
potato(DM1-3)	DM-0121	ST4.03ch00	42358588	42359517	additional R genes	TNL	SL-0008	Undetermined	Undetermined
potato(DM1-3)	DM-0122	ST4.03ch00	42424759	42425217	additional R genes	TNL	SL-0008	Undetermined	Undetermined
potato(DM1-3)	DM-0123	ST4.03ch00	42469136	42469459	additional R genes	nTNL	SL-0273	Undetermined	Undetermined
potato(DM1-3)	DM-0124	ST4.03ch00	42601641	42602540	additional R genes	nTNL	SL-0287	Undetermined	Undetermined
potato(DM1-3)	DM-0125	ST4.03ch00	42605649	42606547	additional R genes	nTNL	SL-0374	Undetermined	Undetermined
potato(DM1-3)	DM-0126	ST4.03ch00	43174749	43175504	additional R genes	nTNL	Rx	Undetermined	Undetermined
potato(DM1-3)	DM-0127	ST4.03ch00	43366549	43367313	additional R genes	nTNL	SL-0374	Undetermined	Undetermined
potato(DM1-3)	DM-0128	ST4.03ch00	43435934	43436236	additional R genes	nTNL	SL-0058	Undetermined	Undetermined
potato(DM1-3)	DM-0129	ST4.03ch00	43581177	43581415	additional R genes	nTNL	SL-0374	Undetermined	Undetermined
potato(DM1-3)	DM-0130	ST4.03ch00	43598258	43598428	additional R genes	nTNL	Rpi-blb2	Undetermined	Undetermined	A
potato(DM1-3)	DM-0131	ST4.03ch00	43798905	43799543	additional R genes	nTNL	Rpi-blb3	Undetermined	Undetermined
potato(DM1-3)	DM-0132	ST4.03ch00	43899964	43900590	additional R genes	nTNL	SL-0374	Undetermined	Undetermined
potato(DM1-3)	DM-0133	ST4.03ch00	44097049	44097219	additional R genes	undetermined	undetermined	Undetermined	Undetermined
potato(DM1-3)	DM-0134	ST4.03ch00	44118601	44118729	additional R genes	nTNL	RB	Undetermined	Undetermined
potato(DM1-3)	DM-0135	ST4.03ch00	44276200	44276421	additional R genes	nTNL	SL-0058	Undetermined	Undetermined
potato(DM1-3)	DM-0136	ST4.03ch00	44699455	44699598	additional R genes	nTNL	RB	Undetermined	Undetermined
potato(DM1-3)	DM-0137	ST4.03ch00	44732084	44732575	additional R genes	nTNL	RB	Undetermined	Undetermined
potato(DM1-3)	DM-0138	ST4.03ch00	44864778	44865179	additional R genes	nTNL	Rpi-blb2	Undetermined	Undetermined	A
potato(DM1-3)	DM-0139	ST4.03ch00	44898385	44898861	additional R genes	nTNL	SL-0245	Undetermined	Undetermined
potato(DM1-3)	DM-0140	ST4.03ch00	44961476	44961943	additional R genes	nTNL	SL-0374	Undetermined	Undetermined
potato(DM1-3)	DM-0141	ST4.03ch00	44994382	44994630	additional R genes	nTNL	RB	Undetermined	Undetermined
potato(DM1-3)	DM-0142	ST4.03ch00	45051246	45051585	additional R genes	nTNL	Sw5-c	Undetermined	Undetermined
potato(DM1-3)	DM-0143	ST4.03ch00	45154718	45154924	additional R genes	nTNL	Sw5-c	Undetermined	Undetermined
potato(DM1-3)	DM-0144	ST4.03ch00	45213065	45213499	additional R genes	nTNL	Rpi-blb2	Undetermined	Undetermined	A
potato(DM1-3)	DM-0145	ST4.03ch00	45311959	45312378	additional R genes	nTNL	SL-0374	Undetermined	Undetermined
potato(DM1-3)	DM-0146	ST4.03ch00	45341325	45341468	additional R genes	nTNL	RB	Undetermined	Undetermined
potato(DM1-3)	DM-0147	ST4.03ch00	45345705	45346118	additional R genes	nTNL	SL-0287	Undetermined	Undetermined
potato(DM1-3)	DM-0148	ST4.03ch00	45366944	45367177	additional R genes	nTNL	SL-0058	Undetermined	Undetermined
potato(DM1-3)	DM-0149	ST4.03ch00	45408337	45408510	additional R genes	nTNL	SL-0058	Undetermined	Undetermined
potato(DM1-3)	DM-0150	ST4.03ch00	45441121	45441336	additional R genes	nTNL	SL-0245	Undetermined	Undetermined
potato(DM1-3)	DM-0151	ST4.03ch00	45448462	45448716	additional R genes	nTNL	SL-0085	Undetermined	Undetermined
potato(DM1-3)	DM-0152	ST4.03ch00	45459459	45459854	additional R genes	nTNL	Rpi-blb2	Undetermined	Undetermined	A
potato(DM1-3)	DM-0153	ST4.03ch00	45468435	45468587	additional R genes	nTNL	RB	Undetermined	Undetermined
potato(DM1-3)	DM-0154	ST4.03ch00	45500663	45501052	additional R genes	nTNL	Rpi-blb2	Undetermined	Undetermined	A
potato(DM1-3)	DM-0155	ST4.03ch00	45563316	45563684	additional R genes	nTNL	RB	Undetermined	Undetermined
potato(DM1-3)	DM-0156	ST4.03ch00	45615798	45616112	additional R genes	TNL	DM-0284	Undetermined	Undetermined
potato(DM1-3)	DM-0157	ST4.03ch00	45732422	45732784	additional R genes	nTNL	Prf	Undetermined	Undetermined
potato(DM1-3)	DM-0158	ST4.03ch00	45738450	45738809	additional R genes	nTNL	SL-0085	Undetermined	Undetermined
potato(DM1-3)	DM-0159	ST4.03ch00	45785867	45786223	additional R genes	nTNL	RB	Undetermined	Undetermined
potato(DM1-3)	DM-0160	ST4.03ch00	45809565	45809912	additional R genes	nTNL	SL-0058	Undetermined	Undetermined
potato(DM1-3)	DM-0161	ST4.03ch00	45828156	45828356	additional R genes	nTNL	SL-0245	Undetermined	Undetermined
potato(DM1-3)	DM-0162	ST4.03ch00	45850692	45851039	additional R genes	nTNL	SL-0058	Undetermined	Undetermined
potato(DM1-3)	DM-0163	ST4.03ch00	45875327	45875629	additional R genes	nTNL	SL-0058	Undetermined	Undetermined
potato(DM1-3)	DM-0164	ST4.03ch00	45982902	45983222	additional R genes	nTNL	SL-0058	Undetermined	Undetermined
potato(DM1-3)	DM-0165	ST4.03ch00	46018459	46018755	additional R genes	nTNL	Sw5-c	Undetermined	Undetermined
potato(DM1-3)	DM-0166	ST4.03ch00	46039585	46041203	additional R genes	nTNL	RB	Undetermined	Undetermined
potato(DM1-3)	DM-0167	ST4.03ch00	46064468	46064791	additional R genes	nTNL	SL-0058	Undetermined	Undetermined
potato(DM1-3)	DM-0168	ST4.03ch00	46078969	46079292	additional R genes	nTNL	SL-0245	Undetermined	Undetermined
potato(DM1-3)	DM-0169	ST4.03ch00	46106570	46106889	additional R genes	nTNL	SL-0245	Undetermined	Undetermined
potato(DM1-3)	DM-0170	ST4.03ch00	46125986	46126306	additional R genes	nTNL	SL-0374	Undetermined	Undetermined
potato(DM1-3)	DM-0171	ST4.03ch00	46202889	46203197	additional R genes	nTNL	SL-0245	Undetermined	Undetermined
potato(DM1-3)	DM-0172	ST4.03ch00	46272844	46273149	additional R genes	nTNL	SL-0058	Undetermined	Undetermined
potato(DM1-3)	DM-0173	ST4.03ch00	46275292	46275597	additional R genes	nTNL	SL-0179	Undetermined	Undetermined
potato(DM1-3)	DM-0174	ST4.03ch00	46330882	46331157	additional R genes	nTNL	SL-0259	Undetermined	Undetermined
potato(DM1-3)	DM-0175	ST4.03ch00	46371438	46371737	additional R genes	nTNL	SL-0259	Undetermined	Undetermined
potato(DM1-3)	DM-0176	ST4.03ch00	46394593	46394808	additional R genes	nTNL	RB	Undetermined	Undetermined
potato(DM1-3)	DM-0177	ST4.03ch00	46487328	46487589	additional R genes	nTNL	SL-0058	Undetermined	Undetermined
potato(DM1-3)	DM-0178	ST4.03ch00	46545242	46545529	additional R genes	nTNL	RB	Undetermined	Undetermined
potato(DM1-3)	DM-0179	ST4.03ch00	46566097	46566378	additional R genes	nTNL	SL-0058	Undetermined	Undetermined
potato(DM1-3)	DM-0180	ST4.03ch00	46607136	46607414	additional R genes	nTNL	SL-0058	Undetermined	Undetermined
potato(DM1-3)	DM-0181	ST4.03ch00	46617837	46618097	additional R genes	nTNL	SL-0058	Undetermined	Undetermined
potato(DM1-3)	DM-0182	ST4.03ch00	46675889	46676161	additional R genes	nTNL	RB	Undetermined	Undetermined
potato(DM1-3)	DM-0183	ST4.03ch00	46686458	46688597	additional R genes	nTNL	R1	Undetermined	Undetermined
potato(DM1-3)	DM-0184	ST4.03ch00	46701506	46702106	additional R genes	nTNL	SL-0058	Undetermined	Undetermined
potato(DM1-3)	DM-0185	ST4.03ch00	46727345	46727614	additional R genes	nTNL	SL-0058	Undetermined	Undetermined
potato(DM1-3)	DM-0186	ST4.03ch00	46780151	46780417	additional R genes	nTNL	SL-0058	Undetermined	Undetermined
potato(DM1-3)	DM-0187	ST4.03ch00	46800839	46801054	additional R genes	TNL	N	Undetermined	Undetermined
potato(DM1-3)	DM-0188	ST4.03ch00	46903809	46905880	additional R genes	nTNL	RB	Undetermined	Undetermined
potato(DM1-3)	DM-0189	ST4.03ch00	46969933	46970184	additional R genes	TNL	N	Undetermined	Undetermined
potato(DM1-3)	DM-0190	ST4.03ch00	46987763	46987933	additional R genes	undetermined	undetermined	Undetermined	Undetermined
potato(DM1-3)	DM-0191	ST4.03ch00	47021141	47021389	additional R genes	nTNL	R1	Undetermined	Undetermined
potato(DM1-3)	DM-0192	ST4.03ch00	47066249	47066494	additional R genes	nTNL	SL-0058	Undetermined	Undetermined
potato(DM1-3)	DM-0193	ST4.03ch00	47070810	47071061	additional R genes	nTNL	SL-0058	Undetermined	Undetermined
potato(DM1-3)	DM-0194	ST4.03ch00	47075752	47075973	additional R genes	TNL	DM-0284	Undetermined	Undetermined
potato(DM1-3)	DM-0195	ST4.03ch00	47119365	47119597	additional R genes	nTNL	SL-0058	Undetermined	Undetermined
potato(DM1-3)	DM-0196	ST4.03ch00	47123535	47123768	additional R genes	TNL	DM-0284	Undetermined	Undetermined
potato(DM1-3)	DM-0197	ST4.03ch00	47176773	47176946	additional R genes	nTNL	RB	Undetermined	Undetermined
potato(DM1-3)	DM-0198	ST4.03ch00	47179525	47179764	additional R genes	nTNL	RB	Undetermined	Undetermined
potato(DM1-3)	DM-0199	ST4.03ch00	47189142	47189378	additional R genes	TNL	SL-0008	Undetermined	Undetermined
potato(DM1-3)	DM-0200	ST4.03ch00	47235283	47235519	additional R genes	nTNL	SL-0085	Undetermined	Undetermined
potato(DM1-3)	DM-0201	ST4.03ch00	47237731	47237898	additional R genes	undetermined	undetermined	Undetermined	Undetermined
potato(DM1-3)	DM-0202	ST4.03ch00	47244801	47245040	additional R genes	nTNL	Rpi-blb2	Undetermined	Undetermined	A
potato(DM1-3)	DM-0203	ST4.03ch00	47262478	47262678	additional R genes	nTNL	RB	Undetermined	Undetermined
potato(DM1-3)	DM-0204	ST4.03ch00	47364089	47364319	additional R genes	nTNL	SL-0273	Undetermined	Undetermined
potato(DM1-3)	DM-0205	ST4.03ch00	47427544	47427756	additional R genes	nTNL	Rpi-blb2	Undetermined	Undetermined	A
potato(DM1-3)	DM-0206	ST4.03ch00	47434448	47434675	additional R genes	nTNL	Sw5-c	Undetermined	Undetermined
potato(DM1-3)	DM-0207	ST4.03ch00	47458373	47458555	additional R genes	nTNL	SL-0058	Undetermined	Undetermined
potato(DM1-3)	DM-0208	ST4.03ch00	47463933	47464151	additional R genes	nTNL	Rpi-blb2	Undetermined	Undetermined	A
potato(DM1-3)	DM-0209	ST4.03ch00	47475352	47476463	additional R genes	nTNL	RB	Undetermined	Undetermined
potato(DM1-3)	DM-0210	ST4.03ch00	47483494	47484691	additional R genes	nTNL	SL-0374	Undetermined	Undetermined
potato(DM1-3)	DM-0211	ST4.03ch00	47548194	47548403	additional R genes	nTNL	R1	Undetermined	Undetermined
potato(DM1-3)	DM-0212	ST4.03ch00	47554313	47554523	additional R genes	nTNL	SL-0058	Undetermined	Undetermined
potato(DM1-3)	DM-0213	ST4.03ch00	47571004	47571222	additional R genes	nTNL	SL-0245	Undetermined	Undetermined
potato(DM1-3)	DM-0214	ST4.03ch00	47577091	47577309	additional R genes	nTNL	Rpi-blb2	Undetermined	Undetermined	A
potato(DM1-3)	DM-0215	ST4.03ch00	47608429	47608551	additional R genes	nTNL	SL-0287	Undetermined	Undetermined
potato(DM1-3)	DM-0216	ST4.03ch00	47642049	47642264	additional R genes	nTNL	SL-0374	Undetermined	Undetermined
potato(DM1-3)	DM-0217	ST4.03ch00	47649958	47650173	additional R genes	TNL	N	Undetermined	Undetermined
potato(DM1-3)	DM-0218	ST4.03ch00	47661651	47661848	additional R genes	nTNL	Rpi-blb2	Undetermined	Undetermined	A
potato(DM1-3)	DM-0219	ST4.03ch00	47672706	47672918	additional R genes	nTNL	RB	Undetermined	Undetermined
potato(DM1-3)	DM-0220	ST4.03ch00	47706031	47706245	additional R genes	TNL	N	Undetermined	Undetermined
potato(DM1-3)	DM-0221	ST4.03ch00	47758482	47758691	additional R genes	nTNL	Rpi-blb2	Undetermined	Undetermined	A
potato(DM1-3)	DM-0222	ST4.03ch00	47784566	47784745	additional R genes	nTNL	SL-0085	Undetermined	Undetermined
potato(DM1-3)	DM-0223	ST4.03ch00	47817627	47817830	additional R genes	nTNL	RB	Undetermined	Undetermined
potato(DM1-3)	DM-0224	ST4.03ch00	47841009	47841215	additional R genes	nTNL	Hero	Undetermined	Undetermined
potato(DM1-3)	DM-0225	ST4.03ch00	47851753	47851959	additional R genes	nTNL	SL-0374	Undetermined	Undetermined
potato(DM1-3)	DM-0226	ST4.03ch00	47916782	47916976	additional R genes	nTNL	SL-0058	Undetermined	Undetermined
potato(DM1-3)	DM-0228	ST4.03ch01	504961	506461	PGSC0003DMG401022784	nTNL	DM-0070	DMlocus1	Locus1
potato(DM1-3)	DM-0229	ST4.03ch01	510961	511961	RDC0001NLR0001	nTNL	DM-0070	DMlocus1	Locus1
potato(DM1-3)	DM-0230	ST4.03ch01	515961	516961	RDC0001NLR0002	nTNL	DM-0070	DMlocus1	Locus1
potato(DM1-3)	DM-0231-1	ST4.03ch01	519400	522819	PGSC0003DMG400022785	nTNL	DM-0070	DMlocus1	Locus1
potato(DM1-3)	DM-0231-2	ST4.03ch01	523933	526447	PGSC0003DMG400019970	nTNL	DM-0070	DMlocus1	Locus1
potato(DM1-3)	DM-0232	ST4.03ch01	1170444	1172732	additional R genes	nTNL	DM-0233	DMlocus2	Locus1
potato(DM1-3)	DM-0233	ST4.03ch01	1188413	1190722	additional R genes	nTNL	DM-0233	DMlocus2	Locus1
potato(DM1-3)	DM-0234	ST4.03ch01	1207221	1209517	additional R genes	nTNL	DM-0233	DMlocus2	Locus1
potato(DM1-3)	DM-0235	ST4.03ch01	1225374	1225832	additional R genes	nTNL	DM-0233	DMlocus2	Locus1
potato(DM1-3)	DM-0236	ST4.03ch01	1229979	1233692	additional R genes	nTNL	DM-0233	DMlocus2	Locus1
potato(DM1-3)	DM-0237	ST4.03ch01	1261614	1263832	additional R genes	nTNL	DM-0233	DMlocus2	Locus1
potato(DM1-3)	DM-0238	ST4.03ch01	3589213	3593442	PGSC0003DMG400016372	nTNL	SL-0114	DMlocus3	Locus5
potato(DM1-3)	DM-0239	ST4.03ch01	5088264	5093974	PGSC0003DMG400022699	TNL	SL-0008	DMlocus4	Locus6
potato(DM1-3)	DM-0240	ST4.03ch01	5349285	5349521	additional R genes	nTNL	SL-0058	DMlocus5	Locus6
potato(DM1-3)	DM-0241	ST4.03ch01	9075442	9075822	additional R genes	nTNL	SL-0287	DMlocus6	Undetermined
potato(DM1-3)	DM-0242	ST4.03ch01	10583049	10588120	PGSC0003DMG400016808	TNL	SL-0008	DMlocus7	Locus18
potato(DM1-3)	DM-0243	ST4.03ch01	12177483	12178080	RDC0001NLR0003	nTNL	Sw5-c	DMlocus8	Locus17
potato(DM1-3)	DM-0244	ST4.03ch01	12186431	12188875	RDC0001NLR0004	nTNL	Sw5-c	DMlocus8	Locus17
potato(DM1-3)	DM-0245	ST4.03ch01	14180176	14184852	PGSC0003DMG400020872	nTNL	Sw5-c	DMlocus9	Undetermined
potato(DM1-3)	DM-0246	ST4.03ch01	14205718	14210766	PGSC0003DMG402020874	nTNL	Sw5-c	DMlocus9	Undetermined
potato(DM1-3)	DM-0247	ST4.03ch01	14218945	14220158	RDC0001NLR0005	nTNL	Sw5-c	DMlocus9	Undetermined
potato(DM1-3)	DM-0248	ST4.03ch01	14281182	14283041	RDC0001NLR0006	nTNL	Sw5-c	DMlocus9	Undetermined
potato(DM1-3)	DM-0249	ST4.03ch01	19898345	19898602	additional R genes	nTNL	DM-0300	DMlocus10	Undetermined
potato(DM1-3)	DM-0250	ST4.03ch01	32872599	32875417	additional R genes	undetermined	undetermined	DMlocus11	Undetermined
potato(DM1-3)	DM-0251	ST4.03ch01	38993978	38994223	additional R genes	nTNL	Rx	DMlocus12	Undetermined
potato(DM1-3)	DM-0252	ST4.03ch01	49405265	49406145	additional R genes	TNL	SL-0008	DMlocus13	Locus9
potato(DM1-3)	DM-0253	ST4.03ch01	49410570	49411010	additional R genes	TNL	N	DMlocus13	Locus9
potato(DM1-3)	DM-0254	ST4.03ch01	49487615	49491501	PGSC0003DMG400019928	TNL	N	DMlocus13	Locus9
potato(DM1-3)	DM-0255	ST4.03ch01	50153086	50154665	PGSC0003DMG400013165	nTNL	SL-0058	DMlocus14	Undetermined
potato(DM1-3)	DM-0256	ST4.03ch01	53060777	53061490	additional R genes	nTNL	I2	DMlocus15	Undetermined
potato(DM1-3)	DM-0257	ST4.03ch01	53164159	53165004	additional R genes	nTNL	I2	DMlocus15	Undetermined
potato(DM1-3)	DM-0258	ST4.03ch01	55163556	55169782	PGSC0003DMG400024055	TNL	SL-0012	DMlocus16	Locus10
potato(DM1-3)	DM-0259	ST4.03ch01	57252558	57253379	additional R genes	undetermined	undetermined	DMlocus17	Locus19
potato(DM1-3)	DM-0260	ST4.03ch01	60185212	60189144	PGSC0003DMG402006288	nTNL	Sw5-c	DMlocus18	Locus22
potato(DM1-3)	DM-0261	ST4.03ch01	60451653	60451949	additional R genes	undetermined	undetermined	DMlocus19	Locus24
potato(DM1-3)	DM-0262	ST4.03ch01	60454307	60458379	PGSC0003DMG400006296	nTNL	Sw5-c	DMlocus19	Locus24
potato(DM1-3)	DM-0263	ST4.03ch01	60462477	60465175	additional R genes	undetermined	undetermined	DMlocus19	Locus24
potato(DM1-3)	DM-0264	ST4.03ch01	60656558	60657379	additional R genes	undetermined	undetermined	DMlocus19	Locus24
potato(DM1-3)	DM-0265	ST4.03ch01	63195835	63196070	additional R genes	nTNL	SL-0069	DMlocus20	Locus22
potato(DM1-3)	DM-0266	ST4.03ch01	63347508	63348425	additional R genes	nTNL	Rx	DMlocus21	Locus23
potato(DM1-3)	DM-0267	ST4.03ch01	64744798	64748082	PGSC0003DMG400006769	nTNL	DM-0267	DMlocus22	Locus29
potato(DM1-3)	DM-0268	ST4.03ch01	65253440	65258250	PGSC0003DMG400006785	nTNL	DM-0846	DMlocus23	Locus28
potato(DM1-3)	DM-0269	ST4.03ch01	65780575	65783426	PGSC0003DMG400006800	nTNL	SL-0028	DMlocus24	Locus27
potato(DM1-3)	DM-0270	ST4.03ch01	66291057	66291872	additional R genes	undetermined	undetermined	DMlocus25	Locus25
potato(DM1-3)	DM-0271	ST4.03ch01	66298316	66299131	additional R genes	undetermined	undetermined	DMlocus25	Locus25
potato(DM1-3)	DM-0272	ST4.03ch01	66306941	66308935	PGSC0003DMG400025259	TNL	DM-0272	DMlocus25	Locus25
potato(DM1-3)	DM-0273	ST4.03ch01	66312056	66312757	additional R genes	undetermined	undetermined	DMlocus25	Locus25
potato(DM1-3)	DM-0274	ST4.03ch01	66320691	66321503	additional R genes	undetermined	undetermined	DMlocus25	Locus25
potato(DM1-3)	DM-0275	ST4.03ch01	66581862	66582557	additional R genes	undetermined	undetermined	DMlocus26	Locus25
potato(DM1-3)	DM-0276	ST4.03ch01	66597605	66600035	PGSC0003DMG400006316	TNL	DM-0272	DMlocus26	Locus25
potato(DM1-3)	DM-0277	ST4.03ch01	66604998	66605420	additional R genes	undetermined	undetermined	DMlocus26	Locus25
potato(DM1-3)	DM-0278	ST4.03ch01	69673919	69678270	PGSC0003DMG401026043	nTNL	SL-0030	DMlocus27	Locus32
potato(DM1-3)	DM-0279	ST4.03ch01	69682287	69686635	PGSC0003DMG404026043	nTNL	SL-0030	DMlocus27	Locus32
potato(DM1-3)	DM-0280	ST4.03ch01	78211179	78215498	PGSC0003DMG400002799	TNL	SL-0388	DMlocus28	Locus37
potato(DM1-3)	DM-0281	ST4.03ch01	79482389	79482787	PGSC0003DMG402018257	TNL	DM-0284	DMlocus29	Locus38
potato(DM1-3)	DM-0282	ST4.03ch01	79486007	79487424	additional R genes	TNL	SL-0049	DMlocus29	Locus38
potato(DM1-3)	DM-0283	ST4.03ch01	79498734	79501715	PGSC0003DMG400018256	TNL	SL-0033	DMlocus29	Locus38
potato(DM1-3)	DM-0284	ST4.03ch01	79510286	79515294	PGSC0003DMG400018216	TNL	DM-0284	DMlocus29	Locus38
potato(DM1-3)	DM-0285	ST4.03ch01	79527218	79530492	additional R genes	TNL	SL-0388	DMlocus29	Locus38
potato(DM1-3)	DM-0286	ST4.03ch01	79532717	79533193	PGSC0003DMG400018213	TNL	SL-0033	DMlocus29	Locus38
potato(DM1-3)	DM-0287	ST4.03ch01	79538114	79539006	additional R genes	TNL	DM-0284	DMlocus29	Locus38
potato(DM1-3)	DM-0288	ST4.03ch01	79589126	79590383	additional R genes	TNL	DM-0284	DMlocus29	Locus38
potato(DM1-3)	DM-0289	ST4.03ch01	79593512	79597930	PGSC0003DMG400013098	TNL	SL-0036	DMlocus29	Locus38
potato(DM1-3)	DM-0290	ST4.03ch01	79648841	79649240	additional R genes	TNL	SL-0331	DMlocus29	Locus38
potato(DM1-3)	DM-0291	ST4.03ch01	79663441	79670167	PGSC0003DMG400020722	TNL	SL-0388	DMlocus29	Locus38
potato(DM1-3)	DM-0292	ST4.03ch01	79675544	79679953	PGSC0003DMG401020721	TNL	SL-0388	DMlocus29	Locus38
potato(DM1-3)	DM-0293	ST4.03ch01	81681854	81682356	additional R genes	nTNL	Rpi-blb2	DMlocus30	Locus40	A
potato(DM1-3)	DM-0294	ST4.03ch01	83024500	83028617	PGSC0003DMG400003104	nTNL	DM-0294	DMlocus31	Locus41
potato(DM1-3)	DM-0295	ST4.03ch02	6721927	6722230	additional R genes	nTNL	SL-0273	DMlocus32	Undetermined
potato(DM1-3)	DM-0296	ST4.03ch02	9112483	9117262	PGSC0003DMG400019900	nTNL	RB	DMlocus33	Undetermined
potato(DM1-3)	DM-0297	ST4.03ch02	9135008	9135344	RDC0001NLR0008	nTNL	RB	DMlocus33	Undetermined
potato(DM1-3)	DM-0298	ST4.03ch02	9137477	9138955	additional R genes	nTNL	RB	DMlocus33	Undetermined
potato(DM1-3)	DM-0299	ST4.03ch02	13981159	13982946	PGSC0003DMG400011809	nTNL	BS2	DMlocus34	Locus45	B
potato(DM1-3)	DM-0300	ST4.03ch02	14456846	14460918	PGSC0003DMG400012918	nTNL	DM-0300	DMlocus35	Locus46
potato(DM1-3)	DM-0301	ST4.03ch02	15415482	15415829	additional R genes	nTNL	SL-0245	DMlocus36	Locus47
potato(DM1-3)	DM-0302	ST4.03ch02	15866837	15870054	PGSC0003DMG400013090	TNL	SL-0049	DMlocus37	Locus48
potato(DM1-3)	DM-0303	ST4.03ch02	15873590	15874084	additional R genes	TNL	SL-0049	DMlocus37	Locus48
potato(DM1-3)	DM-0304	ST4.03ch02	15887755	15892383	PGSC0003DMG400013094	TNL	DM-0284	DMlocus37	Locus48
potato(DM1-3)	DM-0305	ST4.03ch02	15896156	15901190	PGSC0003DMG400013091	nTNL	SL-0114	DMlocus37	Locus48
potato(DM1-3)	DM-0306	ST4.03ch02	16581999	16582370	additional R genes	nTNL	SL-0114	DMlocus38	Locus49
potato(DM1-3)	DM-0307	ST4.03ch02	16706091	16707878	RDC0001NLR0009	nTNL	SL-0114	DMlocus38	Locus49
potato(DM1-3)	DM-0308	ST4.03ch02	16783291	16783824	PGSC0003DMG400004521	TNL	DM-0284	DMlocus38	Locus49
potato(DM1-3)	DM-0309	ST4.03ch02	16888562	16891972	PGSC0003DMG400012650	TNL	DM-0284	DMlocus38	Locus49
potato(DM1-3)	DM-0310	ST4.03ch02	17659397	17663336	PGSC0003DMG400021477	nTNL	SL-0058	DMlocus39	Locus50
potato(DM1-3)	DM-0311	ST4.03ch02	18235916	18237904	PGSC0003DMG400021469	nTNL	SL-0060	DMlocus40	Locus51
potato(DM1-3)	DM-0312	ST4.03ch02	29536939	29539605	PGSC0003DMG400021098	nTNL	DM-0312	DMlocus41	Locus56
potato(DM1-3)	DM-0313	ST4.03ch02	29562733	29565156	PGSC0003DMG400021169	nTNL	SL-0062	DMlocus41	Locus56
potato(DM1-3)	DM-0314	ST4.03ch02	29905211	29907955	RDC0001NLR0010	nTNL	DM-0315	DMlocus42	Locus57
potato(DM1-3)	DM-0315	ST4.03ch02	29910067	29912907	PGSC0003DMG400008306	nTNL	DM-0315	DMlocus42	Locus57
potato(DM1-3)	DM-0316	ST4.03ch02	29967676	29971349	PGSC0003DMG400008292	nTNL	Rpi-blb2	DMlocus43	Locus57	A
potato(DM1-3)	DM-0317	ST4.03ch02	37802630	37808036	PGSC0003DMG400013627	TNL	SL-0067	DMlocus44	Locus64
potato(DM1-3)	DM-0318	ST4.03ch02	37810610	37810939	additional R genes	TNL	SL-0067	DMlocus44	Locus64
potato(DM1-3)	DM-0319	ST4.03ch02	37816409	37819555	additional R genes	TNL	SL-0067	DMlocus44	Locus64
potato(DM1-3)	DM-0320	ST4.03ch02	37827846	37829184	additional R genes	TNL	SL-0067	DMlocus44	Locus64
potato(DM1-3)	DM-0321	ST4.03ch02	39728887	39729231	additional R genes	nTNL	SL-0068	DMlocus45	Locus66
potato(DM1-3)	DM-0322	ST4.03ch02	40130958	40133429	PGSC0003DMG400003527	nTNL	SL-0069	DMlocus46	Locus67
potato(DM1-3)	DM-0323	ST4.03ch02	44375260	44377812	RDC0001NLR0011	nTNL	NRG1	DMlocus47	Locus71
potato(DM1-3)	DM-0324	ST4.03ch02	44397303	44397641	RDC0001NLR0012	nTNL	NRG1	DMlocus47	Locus71
potato(DM1-3)	DM-0325	ST4.03ch02	44423191	44424335	RDC0001NLR0015	nTNL	NRG1	DMlocus47	Locus71
potato(DM1-3)	DM-0326	ST4.03ch02	44438453	44439597	RDC0001NLR0016	nTNL	NRG1	DMlocus47	Locus71
potato(DM1-3)	DM-0327	ST4.03ch02	46349114	46349355	additional R genes	nTNL	Sw5-c	DMlocus48	Locus68
potato(DM1-3)	DM-0328	ST4.03ch03	677672	679744	additional R genes	nTNL	SL-0074	DMlocus49	Locus74
potato(DM1-3)	DM-0329	ST4.03ch03	2313441	2317511	PGSC0003DMG400005046	nTNL	DM-0329	DMlocus50	Locus77
potato(DM1-3)	DM-0330	ST4.03ch03	2502589	2505312	PGSC0003DMG400005052	nTNL	RB	DMlocus51	Locus80
potato(DM1-3)	DM-0331	ST4.03ch03	8869523	8869843	additional R genes	nTNL	SL-0273	DMlocus52	Locus83
potato(DM1-3)	DM-0332	ST4.03ch03	10462403	10465345	PGSC0003DMG400043400	nTNL	SL-0076	DMlocus53	Locus85
potato(DM1-3)	DM-0333	ST4.03ch03	21173958	21177671	PGSC0003DMG400024337	nTNL	Hero	DMlocus54	Undetermined
potato(DM1-3)	DM-0334	ST4.03ch03	28513839	28514084	additional R genes	nTNL	DM-0746	DMlocus55	Undetermined
potato(DM1-3)	DM-0335	ST4.03ch03	30477906	30478136	additional R genes	nTNL	DM-0746	DMlocus56	Undetermined
potato(DM1-3)	DM-0336	ST4.03ch03	31831368	31831621	additional R genes	TNL	SL-0067	DMlocus57	Locus88
potato(DM1-3)	DM-0337	ST4.03ch03	32665014	32665166	additional R genes	nTNL	DM-0746	DMlocus58	Undetermined
potato(DM1-3)	DM-0338	ST4.03ch03	32675377	32675637	additional R genes	nTNL	SL-0273	DMlocus58	Locus90
potato(DM1-3)	DM-0339	ST4.03ch03	34864517	34865978	additional R genes	nTNL	SL-0058	DMlocus59	Locus95
potato(DM1-3)	DM-0340	ST4.03ch03	35037386	35038735	additional R genes	nTNL	SL-0058	DMlocus60	Locus95
potato(DM1-3)	DM-0341	ST4.03ch03	37412671	37413072	additional R genes	TNL	SL-0008	DMlocus61	Locus93
potato(DM1-3)	DM-0342	ST4.03ch03	52964224	52964664	additional R genes	nTNL	DM-0494	DMlocus62	Locus96
potato(DM1-3)	DM-0343	ST4.03ch04	186031	189031	PGSC0003DMG400002820	nTNL	SL-0058	DMlocus63	Locus99
potato(DM1-3)	DM-0344	ST4.03ch04	192731	195131	RDC0001NLR0017	nTNL	SL-0058	DMlocus63	Locus99
potato(DM1-3)	DM-0345	ST4.03ch04	774436	774825	additional R genes	nTNL	SL-0085	DMlocus64	Locus100
potato(DM1-3)	DM-0346	ST4.03ch04	778546	780716	PGSC0003DMG400007469	nTNL	SL-0085	DMlocus64	Locus100
potato(DM1-3)	DM-0347	ST4.03ch04	783412	783849	additional R genes	nTNL	SL-0085	DMlocus64	Locus100
potato(DM1-3)	DM-0348	ST4.03ch04	839001	839411	PGSC0003DMG401007461	nTNL	SL-0086	DMlocus64	Locus100
potato(DM1-3)	DM-0349	ST4.03ch04	841888	847709	additional R genes	nTNL	SL-0086	DMlocus64	Locus100
potato(DM1-3)	DM-0350	ST4.03ch04	853156	853587	PGSC0003DMG400007462	nTNL	SL-0085	DMlocus64	Locus100
potato(DM1-3)	DM-0351	ST4.03ch04	856289	858478	additional R genes	nTNL	SL-0085	DMlocus64	Locus100
potato(DM1-3)	DM-0352	ST4.03ch04	862652	865052	RDC0001NLR0018	nTNL	SL-0085	DMlocus64	Locus100
potato(DM1-3)	DM-0353	ST4.03ch04	868652	871052	RDC0001NLR0019	nTNL	SL-0085	DMlocus64	Locus100
potato(DM1-3)	DM-0354	ST4.03ch04	875137	875570	additional R genes	nTNL	SL-0085	DMlocus64	Locus100
potato(DM1-3)	DM-0355	ST4.03ch04	934434	935931	additional R genes	nTNL	SL-0114	DMlocus64	Locus100
potato(DM1-3)	DM-0356	ST4.03ch04	941840	947346	RDC0001NLR0020	nTNL	SL-0114	DMlocus64	Locus100
potato(DM1-3)	DM-0357	ST4.03ch04	951441	953908	PGSC0003DMG402017089	nTNL	SL-0114	DMlocus64	Locus100
potato(DM1-3)	DM-0358	ST4.03ch04	960806	964838	PGSC0003DMG400017085,PGSC0003DMG400017086	nTNL	SL-0085	DMlocus64	Locus100
potato(DM1-3)	DM-0359	ST4.03ch04	1016453	1019605	PGSC0003DMG400005577	nTNL	SL-0085	DMlocus64	Locus100
potato(DM1-3)	DM-0360	ST4.03ch04	1026257	1026454	additional R genes	nTNL	SL-0085	DMlocus64	Locus100
potato(DM1-3)	DM-0361	ST4.03ch04	1030423	1032654	RDC0001NLR0021	nTNL	SL-0085	DMlocus64	Locus100
potato(DM1-3)	DM-0362	ST4.03ch04	1035544	1035954	RDC0001NLR0022	nTNL	SL-0085	DMlocus64	Locus100
potato(DM1-3)	DM-0363	ST4.03ch04	1038542	1038955	RDC0001NLR0023	nTNL	SL-0085	DMlocus64	Locus100
potato(DM1-3)	DM-0364-365	ST4.03ch04	1113829	1119850	PGSC0003DMG400015872	nTNL	SL-0085	DMlocus64	Locus100
potato(DM1-3)	DM-0366-1	ST4.03ch04	1124214	1126813	RDC0001NLR0024	nTNL	SL-0114	DMlocus64	Locus100
potato(DM1-3)	DM-0366-2	ST4.03ch04	1128703	1130420	RDC0001NLR0025	nTNL	SL-0114	DMlocus64	Locus100
potato(DM1-3)	DM-0367	ST4.03ch04	1269037	1271701	PGSC0003DMG401015877	nTNL	SL-0114	DMlocus65	Locus100
potato(DM1-3)	DM-0368	ST4.03ch04	1276781	1279469	PGSC0003DMG403015877	nTNL	SL-0114	DMlocus65	Locus100
potato(DM1-3)	DM-0369	ST4.03ch04	1336307	1340082	PGSC0003DMG401026842	nTNL	SL-0085	DMlocus65	Locus100
potato(DM1-3)	DM-0370	ST4.03ch04	1344401	1348108	PGSC0003DMG403026842	nTNL	SL-0085	DMlocus65	Locus100
potato(DM1-3)	DM-0371	ST4.03ch04	1354397	1355512	RDC0001NLR0026	nTNL	SL-0114	DMlocus65	Locus100
potato(DM1-3)	DM-0372	ST4.03ch04	1361862	1364537	additional R genes	nTNL	SL-0114	DMlocus65	Locus100
potato(DM1-3)	DM-0373	ST4.03ch04	1670645	1674548	PGSC0003DMG400006003	TNL	Gro1-4	DMlocus66	Locus102
potato(DM1-3)	DM-0374	ST4.03ch04	1858875	1861414	PGSC0003DMG400005970	nTNL	SL-0091	DMlocus67	Locus103
potato(DM1-3)	DM-0375	ST4.03ch04	2747558	2747953	additional R genes	nTNL	SL-0416	DMlocus68	Locus105
potato(DM1-3)	DM-0376	ST4.03ch04	2813605	2817504	PGSC0003DMG400029462	nTNL	Hero	DMlocus68	Locus105
potato(DM1-3)	DM-0377	ST4.03ch04	2834752	2842020	PGSC0003DMG400029460	nTNL	Hero	DMlocus68	Locus105
potato(DM1-3)	DM-0378	ST4.03ch04	2867564	2869002	additional R genes	nTNL	Hero	DMlocus68	Locus105
potato(DM1-3)	DM-0379	ST4.03ch04	2872236	2876134	RDC0001NLR0027	nTNL	Hero	DMlocus68	Locus105
potato(DM1-3)	DM-0380	ST4.03ch04	2899018	2902749	PGSC0003DMG400029457	nTNL	Hero	DMlocus68	Locus105
potato(DM1-3)	DM-0381	ST4.03ch04	2920184	2927514	RDC0001NLR0028	nTNL	Hero	DMlocus68	Locus105
potato(DM1-3)	DM-0382	ST4.03ch04	2943512	2947163	PGSC0003DMG400029506	nTNL	Hero	DMlocus68	Locus105
potato(DM1-3)	DM-0383	ST4.03ch04	2967011	2970712	RDC0001NLR0029	nTNL	Hero	DMlocus68	Locus105
potato(DM1-3)	DM-0384-385	ST4.03ch04	2981191	2986489	PGSC0003DMG400029505	nTNL	SL-0096	DMlocus68	Locus105
potato(DM1-3)	DM-0386	ST4.03ch04	2995922	3001636	PGSC0003DMG400029453	nTNL	Hero	DMlocus68	Locus105
potato(DM1-3)	DM-0387	ST4.03ch04	3006114	3007772	RDC0001NLR0030	nTNL	SL-0096	DMlocus68	Locus105
potato(DM1-3)	DM-0388	ST4.03ch04	3023377	3023985	RDC0001NLR0031	nTNL	SL-0096	DMlocus68	Locus105
potato(DM1-3)	DM-0389	ST4.03ch04	3034766	3038509	PGSC0003DMG400029504	nTNL	Hero	DMlocus68	Locus105
potato(DM1-3)	DM-0390	ST4.03ch04	4235335	4236837	PGSC0003DMG400006533	nTNL	Rpi-blb3	DMlocus69	Locus107
potato(DM1-3)	DM-0391	ST4.03ch04	4244904	4246562	PGSC0003DMG400006531	nTNL	Rpi-blb3	DMlocus69	Locus107
potato(DM1-3)	DM-0392	ST4.03ch04	4613718	4616146	PGSC0003DMG400011529	nTNL	Rpi-blb3	DMlocus70	Locus108
potato(DM1-3)	DM-0393	ST4.03ch04	4632825	4634318	PGSC0003DMG400011528	nTNL	Rpi-blb3	DMlocus70	Locus108
potato(DM1-3)	DM-0394	ST4.03ch04	4638596	4641136	PGSC0003DMG400011527	nTNL	Rpi-blb3	DMlocus70	Locus108
potato(DM1-3)	DM-0395	ST4.03ch04	4643661	4645168	PGSC0003DMG401011526	nTNL	Rpi-blb3	DMlocus70	Locus108
potato(DM1-3)	DM-0396	ST4.03ch04	4648558	4650183	PGSC0003DMG400011525	nTNL	Rpi-blb3	DMlocus70	Locus108
potato(DM1-3)	DM-0397	ST4.03ch04	4653851	4655324	PGSC0003DMG400011524	nTNL	Rpi-blb3	DMlocus70	Locus108
potato(DM1-3)	DM-0398	ST4.03ch04	4661826	4663484	PGSC0003DMG400011523	nTNL	Rpi-blb3	DMlocus70	Locus108
potato(DM1-3)	DM-0399	ST4.03ch04	4667551	4669203	PGSC0003DMG401011522	nTNL	Rpi-blb3	DMlocus70	Locus108
potato(DM1-3)	DM-0400	ST4.03ch04	4675502	4677967	PGSC0003DMG400011521	nTNL	Rpi-blb3	DMlocus70	Locus108
potato(DM1-3)	DM-0401	ST4.03ch04	4688217	4690805	PGSC0003DMG400011520	nTNL	Rpi-blb3	DMlocus70	Locus108
potato(DM1-3)	DM-0402	ST4.03ch04	4694601	4696900	RDC0001NLR0032	nTNL	Rpi-blb3	DMlocus70	Locus108
potato(DM1-3)	DM-0403	ST4.03ch04	4700185	4702383	RDC0001NLR0033	nTNL	Rpi-blb3	DMlocus70	Locus108
potato(DM1-3)	DM-0404-1	ST4.03ch04	4715124	4717673	PGSC0003DMG400011517	nTNL	Rpi-blb3	DMlocus70	Locus108
potato(DM1-3)	DM-0404-2	ST4.03ch04	4719132	4720586	RDC0001NLR0035	nTNL	Rpi-blb3	DMlocus70	Locus108
potato(DM1-3)	DM-0404-3	ST4.03ch04	4722486	4724092	RDC0001NLR0036	nTNL	Rpi-blb3	DMlocus70	Locus108
potato(DM1-3)	DM-0405-1	ST4.03ch04	4726255	4728734	PGSC0003DMG400032584	nTNL	Rpi-blb3	DMlocus70	Locus108
potato(DM1-3)	DM-0405-2	ST4.03ch04	4730776	4731849	RDC0001NLR0037	nTNL	Rpi-blb3	DMlocus70	Locus108
potato(DM1-3)	DM-0406-1	ST4.03ch04	4738838	4741146	PGSC0003DMG400032582	nTNL	Rpi-blb3	DMlocus70	Locus108
potato(DM1-3)	DM-0406-2	ST4.03ch04	4741789	4744198	PGSC0003DMG400032581	nTNL	Rpi-blb3	DMlocus70	Locus108
potato(DM1-3)	DM-0407	ST4.03ch04	4746358	4747143	RDC0001NLR0038	nTNL	Rpi-blb3	DMlocus70	Locus108
potato(DM1-3)	DM-0408-1	ST4.03ch04	4758245	4760842	PGSC0003DMG400032578	nTNL	Rpi-blb3	DMlocus70	Locus108
potato(DM1-3)	DM-0408-2	ST4.03ch04	4762620	4765137	PGSC0003DMG402032547	nTNL	Rpi-blb3	DMlocus70	Locus108
potato(DM1-3)	DM-0409	ST4.03ch04	4836767	4839166	PGSC0003DMG400032576	nTNL	Rpi-blb3	DMlocus71	Locus108
potato(DM1-3)	DM-0410	ST4.03ch04	4846049	4848512	RDC0001NLR0039	nTNL	Rpi-blb3	DMlocus71	Locus108
potato(DM1-3)	DM-0411	ST4.03ch04	4858559	4860246	RDC0001NLR0040	nTNL	Rpi-blb3	DMlocus71	Locus108
potato(DM1-3)	DM-0412	ST4.03ch04	4863427	4865916	RDC0001NLR0041	nTNL	Rpi-blb3	DMlocus71	Locus108
potato(DM1-3)	DM-0413	ST4.03ch04	4873318	4875856	PGSC0003DMG400032572	nTNL	Rpi-blb3	DMlocus71	Locus108
potato(DM1-3)	DM-0414	ST4.03ch04	5635748	5637372	PGSC0003DMG400023288	nTNL	Rpi-blb3	DMlocus72	Locus109
potato(DM1-3)	DM-0415	ST4.03ch04	5708410	5709862	PGSC0003DMG400023273	nTNL	Rpi-blb3	DMlocus72	Locus109
potato(DM1-3)	DM-0416	ST4.03ch04	5735547	5736710	additional R genes	nTNL	Rpi-blb3	DMlocus72	Locus109
potato(DM1-3)	DM-0417	ST4.03ch04	5827815	5829435	PGSC0003DMG400011920	nTNL	Rpi-blb3	DMlocus73	Locus109
potato(DM1-3)	DM-0418	ST4.03ch04	5835342	5837544	RDC0001NLR0042	nTNL	Rpi-blb3	DMlocus73	Locus109
potato(DM1-3)	DM-0419	ST4.03ch04	5927311	5928783	PGSC0003DMG400011924	nTNL	Rpi-blb3	DMlocus73	Locus109
potato(DM1-3)	DM-0420	ST4.03ch04	5964989	5968125	PGSC0003DMG400011926	nTNL	Rpi-blb3	DMlocus73	Locus109
potato(DM1-3)	DM-0421	ST4.03ch04	6051752	6054055	PGSC0003DMG400010946	nTNL	Rpi-blb3	DMlocus73	Locus109
potato(DM1-3)	DM-0422	ST4.03ch04	7749539	7752039	RDC0001NLR0043	nTNL	SL-0114	DMlocus74	Locus110
potato(DM1-3)	DM-0423	ST4.03ch04	7753539	7755539	RDC0001NLR0044	nTNL	SL-0114	DMlocus74	Locus110
potato(DM1-3)	DM-0424	ST4.03ch04	7758539	7760539	PGSC0003DMG400016029	nTNL	SL-0114	DMlocus74	Locus110
potato(DM1-3)	DM-0425	ST4.03ch04	7764880	7767564	RDC0001NLR0045	nTNL	SL-0114	DMlocus74	Locus110
potato(DM1-3)	DM-0426	ST4.03ch04	7810557	7812047	RDC0001NLR0046	nTNL	SL-0114	DMlocus74	Locus110
potato(DM1-3)	DM-0427	ST4.03ch04	7824195	7826851	additional R genes	nTNL	SL-0114	DMlocus74	Locus110
potato(DM1-3)	DM-0428	ST4.03ch04	7832052	7836097	RDC0001NLR0047,RDC0001NLR0048	nTNL	SL-0114	DMlocus74	Locus110
potato(DM1-3)	DM-0429	ST4.03ch04	7855343	7858043	RDC0001NLR0049	nTNL	SL-0114	DMlocus74	Locus110
potato(DM1-3)	DM-0430	ST4.03ch04	7860343	7862343	RDC0001NLR0050	nTNL	SL-0114	DMlocus74	Locus110
potato(DM1-3)	DM-0431	ST4.03ch04	7864343	7866343	PGSC0003DMG400023656	nTNL	SL-0114	DMlocus74	Locus110
potato(DM1-3)	DM-0432	ST4.03ch04	7872490	7875156	PGSC0003DMG400023645	nTNL	SL-0114	DMlocus74	Locus110
potato(DM1-3)	DM-0433	ST4.03ch04	9387781	9389159	RDC0001NLR0051	nTNL	SL-0119	DMlocus75	Locus112
potato(DM1-3)	DM-0434	ST4.03ch04	9432007	9434688	PGSC0003DMG400019732	nTNL	SL-0120	DMlocus75	Locus112
potato(DM1-3)	DM-0435	ST4.03ch04	9448420	9452750	PGSC0003DMG400019741	nTNL	SL-0119	DMlocus75	Locus112
potato(DM1-3)	DM-0436	ST4.03ch04	9475948	9478617	PGSC0003DMG400019740	nTNL	SL-0120	DMlocus75	Locus112
potato(DM1-3)	DM-0437	ST4.03ch04	10009738	10012152	PGSC0003DMG400041458	nTNL	DM-0437	DMlocus76	Locus113
potato(DM1-3)	DM-0438	ST4.03ch04	10020602	10023049	RDC0001NLR0052	nTNL	ZL-0278	DMlocus76	Locus113
potato(DM1-3)	DM-0439	ST4.03ch04	10033630	10036020	PGSC0003DMG400037159	nTNL	DM-0437	DMlocus76	Locus113
potato(DM1-3)	DM-0440	ST4.03ch04	10041588	10044035	RDC0001NLR0053	nTNL	ZL-0278	DMlocus76	Locus113
potato(DM1-3)	DM-0441	ST4.03ch04	15702791	15703257	additional R genes	nTNL	Rx	DMlocus77	Undetermined
potato(DM1-3)	DM-0442	ST4.03ch04	16670551	16670923	additional R genes	nTNL	Rx	DMlocus78	Undetermined
potato(DM1-3)	DM-0443	ST4.03ch04	20807036	20808726	PGSC0003DMG400030044,PGSC0003DMG400030045	nTNL	Rpi-blb3	DMlocus79	Undetermined
potato(DM1-3)	DM-0444	ST4.03ch04	21029841	21031482	additional R genes	nTNL	DM-0529	DMlocus79	Undetermined
potato(DM1-3)	DM-0445	ST4.03ch04	21192456	21195984	PGSC0003DMG400020935	TNL	SL-0331	DMlocus80	Undetermined
potato(DM1-3)	DM-0446	ST4.03ch04	21925500	21928034	PGSC0003DMG400024234	nTNL	Rpi-blb3	DMlocus81	Undetermined
potato(DM1-3)	DM-0447	ST4.03ch04	22035637	22038187	PGSC0003DMG400024231	nTNL	Rpi-blb3	DMlocus82	Undetermined
potato(DM1-3)	DM-0448	ST4.03ch04	24957749	24960850	PGSC0003DMG400002960	nTNL	SL-0114	DMlocus83	Undetermined
potato(DM1-3)	DM-0449-1	ST4.03ch04	24978913	24980485	PGSC0003DMG400002947	nTNL	SL-0085	DMlocus83	Undetermined
potato(DM1-3)	DM-0449-2	ST4.03ch04	24983420	24986038	RDC0001NLR0058	nTNL	SL-0114	DMlocus83	Undetermined
potato(DM1-3)	DM-0450	ST4.03ch04	25029060	25031537	RDC0001NLR0059	nTNL	ZL-0278	DMlocus83	Locus114
potato(DM1-3)	DM-0451	ST4.03ch04	27497632	27498251	RDC0001NLR0060	nTNL	SL-0259	DMlocus84	Undetermined
potato(DM1-3)	DM-0452	ST4.03ch04	27558265	27558922	RDC0001NLR0061	nTNL	SL-0259	DMlocus84	Undetermined
potato(DM1-3)	DM-0453	ST4.03ch04	27600014	27600547	additional R genes	nTNL	SL-0259	DMlocus84	Undetermined
potato(DM1-3)	DM-0454	ST4.03ch04	27754565	27754851	additional R genes	nTNL	SL-0259	DMlocus84	Undetermined
potato(DM1-3)	DM-0455	ST4.03ch04	27827532	27828018	additional R genes	nTNL	SL-0259	DMlocus84	Undetermined
potato(DM1-3)	DM-0456	ST4.03ch04	28120182	28120535	additional R genes	nTNL	SL-0259	DMlocus84	Undetermined
potato(DM1-3)	DM-0457	ST4.03ch04	28210049	28210300	additional R genes	nTNL	SL-0259	DMlocus84	Locus119
potato(DM1-3)	DM-0458	ST4.03ch04	28224316	28225660	RDC0001NLR0062	nTNL	SL-0259	DMlocus84	Locus119
potato(DM1-3)	DM-0459	ST4.03ch04	28231499	28231777	additional R genes	nTNL	SL-0259	DMlocus84	Locus119
potato(DM1-3)	DM-0460	ST4.03ch04	28312458	28312866	RDC0001NLR0063	nTNL	SL-0259	DMlocus84	Locus119
potato(DM1-3)	DM-0461	ST4.03ch04	28381618	28383751	RDC0001NLR0064	nTNL	SL-0259	DMlocus84	Locus119
potato(DM1-3)	DM-0462	ST4.03ch04	28439901	28440627	RDC0001NLR0065	nTNL	SL-0259	DMlocus84	Locus119
potato(DM1-3)	DM-0463	ST4.03ch04	28462116	28463263	additional R genes	nTNL	SL-0259	DMlocus84	Locus119
potato(DM1-3)	DM-0464	ST4.03ch04	28565498	28565731	additional R genes	nTNL	SL-0259	DMlocus84	Locus119
potato(DM1-3)	DM-0465	ST4.03ch04	28634871	28635624	additional R genes	nTNL	SL-0259	DMlocus84	Locus119
potato(DM1-3)	DM-0466	ST4.03ch04	28640976	28641740	additional R genes	nTNL	SL-0259	DMlocus84	Locus119
potato(DM1-3)	DM-0467	ST4.03ch04	28688199	28688718	RDC0001NLR0066	nTNL	SL-0259	DMlocus84	Locus119
potato(DM1-3)	DM-0468	ST4.03ch04	28701309	28703496	additional R genes	nTNL	SL-0259	DMlocus84	Locus119
potato(DM1-3)	DM-0469	ST4.03ch04	28746888	28749002	RDC0001NLR0067	nTNL	SL-0259	DMlocus84	Undetermined
potato(DM1-3)	DM-0470	ST4.03ch04	29159512	29161001	RDC0001NLR0068	nTNL	SL-0259	DMlocus85	Undetermined
potato(DM1-3)	DM-0471	ST4.03ch04	29187186	29187689	RDC0001NLR0069	nTNL	SL-0259	DMlocus85	Undetermined
potato(DM1-3)	DM-0472	ST4.03ch04	29234397	29235971	RDC0001NLR0070	nTNL	SL-0259	DMlocus85	Undetermined
potato(DM1-3)	DM-0473	ST4.03ch04	29345487	29347440	RDC0001NLR0071	nTNL	SL-0259	DMlocus85	Undetermined
potato(DM1-3)	DM-0474	ST4.03ch04	30502452	30502757	additional R genes	TNL	N	DMlocus86	Locus120
potato(DM1-3)	DM-0475	ST4.03ch04	30780618	30780821	additional R genes	nTNL	DM-0300	DMlocus86	Locus120
potato(DM1-3)	DM-0476	ST4.03ch04	31433089	31436337	PGSC0003DMG400002217	nTNL	Rpi-blb2	DMlocus87	Undetermined	A
potato(DM1-3)	DM-0477	ST4.03ch04	33654442	33654804	additional R genes	nTNL	SL-0259	DMlocus88	Undetermined
potato(DM1-3)	DM-0478	ST4.03ch04	43614639	43614997	additional R genes	TNL	DM-0284	DMlocus89	Undetermined
potato(DM1-3)	DM-0479	ST4.03ch04	48256996	48257628	additional R genes	nTNL	BS2	DMlocus90	Locus121	B
potato(DM1-3)	DM-0480	ST4.03ch04	49114211	49120809	PGSC0003DMG401016933	nTNL	SL-0058	DMlocus91	Locus129
potato(DM1-3)	DM-0481	ST4.03ch04	49661453	49665232	PGSC0003DMG400010527	TNL	SL-0159	DMlocus92	Locus128
potato(DM1-3)	DM-0482	ST4.03ch04	51216832	51217875	additional R genes	nTNL	SL-0245	DMlocus93	Locus127
potato(DM1-3)	DM-0483	ST4.03ch04	51223963	51224265	additional R genes	TNL	SL-0331	DMlocus93	Locus127
potato(DM1-3)	DM-0484	ST4.03ch04	51822323	51823224	additional R genes	nTNL	Rx	DMlocus94	Locus126
potato(DM1-3)	DM-0485	ST4.03ch04	51831383	51831876	additional R genes	undetermined	undetermined	DMlocus94	Locus126
potato(DM1-3)	DM-0486	ST4.03ch04	52425524	52425823	additional R genes	TNL	N	DMlocus95	Locus126
potato(DM1-3)	DM-0487	ST4.03ch04	52432532	52433676	PGSC0003DMG400043376	TNL	SL-0008	DMlocus95	Locus126
potato(DM1-3)	DM-0488	ST4.03ch04	54327389	54329257	RDC0001NLR0072	TNL	SL-0008	DMlocus96	Locus125
potato(DM1-3)	DM-0489	ST4.03ch04	54332461	54334279	additional R genes	TNL	N	DMlocus96	Locus125
potato(DM1-3)	DM-0490	ST4.03ch04	54336998	54338403	RDC0001NLR0073	TNL	SL-0008	DMlocus96	Locus125
potato(DM1-3)	DM-0491	ST4.03ch04	66871532	66874122	PGSC0003DMG401010614	nTNL	Rpi-blb3	DMlocus97	Locus135
potato(DM1-3)	DM-0492	ST4.03ch04	66879635	66883072	PGSC0003DMG400010613	nTNL	Rpi-blb3	DMlocus97	Locus135
potato(DM1-3)	DM-0493	ST4.03ch04	66887254	66889884	PGSC0003DMG400010612	nTNL	Rpi-blb3	DMlocus97	Locus135
potato(DM1-3)	DM-0494	ST4.03ch04	68763351	68766663	PGSC0003DMG400007999	nTNL	DM-0494	DMlocus98	Locus137
potato(DM1-3)	DM-0495	ST4.03ch04	72058401	72058870	additional R genes	nTNL	Sw5-c	DMlocus99	Locus138
potato(DM1-3)	DM-0496	ST4.03ch04	4706517	4707365	RDC0001NLR0034	nTNL	Rpi-blb3	DMlocus70	Locus108
potato(DM1-3)	DM-0497	ST4.03ch05	144091	146743	PGSC0003DMG400028339	nTNL	SL-0184	DMlocus100	Locus156
potato(DM1-3)	DM-0498	ST4.03ch05	651038	653011	additional R genes	nTNL	SL-0028	DMlocus101	Locus154
potato(DM1-3)	DM-0499	ST4.03ch05	1502514	1505972	PGSC0003DMG400025099	nTNL	Prf	DMlocus102	Locus152
potato(DM1-3)	DM-0500	ST4.03ch05	2063296	2065452	PGSC0003DMG400000813	nTNL	SL-0179	DMlocus103	Locus151
potato(DM1-3)	DM-0501-1	ST4.03ch05	2068036	2068845	PGSC0003DMG400000815	nTNL	SL-0179	DMlocus103	Locus151
potato(DM1-3)	DM-0501-2	ST4.03ch05	2070242	2072314	PGSC0003DMG400000816	nTNL	SL-0245	DMlocus103	Locus151
potato(DM1-3)	DM-0502	ST4.03ch05	2075477	2079425	RDC0001NLR0074	nTNL	SL-0179	DMlocus103	Locus151
potato(DM1-3)	DM-0503	ST4.03ch05	2186020	2190272	RDC0001NLR0075	nTNL	SL-0030	DMlocus104	Locus151
potato(DM1-3)	DM-0504	ST4.03ch05	2199958	2204449	RDC0001NLR0076	nTNL	SL-0030	DMlocus104	Locus151
potato(DM1-3)	DM-0505-1	ST4.03ch05	4223494	4227103	PGSC0003DMG400030498	nTNL	SL-0259	DMlocus105	Locus149
potato(DM1-3)	DM-0505-2	ST4.03ch05	4227663	4230197	PGSC0003DMG400030497	nTNL	SL-0259	DMlocus105	Locus149
potato(DM1-3)	DM-0506	ST4.03ch05	4232541	4235165	RDC0001NLR0077	nTNL	SL-0259	DMlocus105	Locus149
potato(DM1-3)	DM-0507	ST4.03ch05	4589152	4590669	PGSC0003DMG400018428	TNL	N	DMlocus106	Locus148
potato(DM1-3)	DM-0508	ST4.03ch05	4592969	4595675	additional R genes	TNL	N	DMlocus106	Locus148
potato(DM1-3)	DM-0509-510	ST4.03ch05	4611909	4618363	PGSC0003DMG400018429	TNL	N	DMlocus106	Locus148
potato(DM1-3)	DM-0511	ST4.03ch05	4800198	4802917	PGSC0003DMG400018441	nTNL	DM-0529	DMlocus107	Locus147
potato(DM1-3)	DM-0512	ST4.03ch05	4829103	4829864	additional R genes	nTNL	SL-0184	DMlocus107	Locus147
potato(DM1-3)	DM-0513	ST4.03ch05	4839969	4842565	PGSC0003DMG400018442	nTNL	DM-0529	DMlocus107	Locus147
potato(DM1-3)	DM-0514	ST4.03ch05	4846748	4848675	additional R genes	nTNL	R1	DMlocus107	Locus147
potato(DM1-3)	DM-0515	ST4.03ch05	4905057	4905274	additional R genes	nTNL	R1	DMlocus107	Locus147
potato(DM1-3)	DM-0516	ST4.03ch05	4907988	4909911	RDC0001NLR0078	nTNL	SL-0114	DMlocus107	Locus147
potato(DM1-3)	DM-0517	ST4.03ch05	5166517	5167070	RDC0001NLR0079	nTNL	R1	DMlocus108	Locus146
potato(DM1-3)	DM-0518	ST4.03ch05	5174477	5178290	RDC0001NLR0080	nTNL	R1	DMlocus108	Locus146
potato(DM1-3)	DM-0519	ST4.03ch05	5189280	5192768	RDC0001NLR0081	nTNL	R1	DMlocus108	Locus146
potato(DM1-3)	DM-0520	ST4.03ch05	5211626	5215375	PGSC0003DMG400025545	nTNL	R1	DMlocus108	Undetermined
potato(DM1-3)	DM-0521	ST4.03ch05	5226731	5230419	RDC0001NLR0082	nTNL	R1	DMlocus108	Locus146
potato(DM1-3)	DM-0522	ST4.03ch05	5238647	5239393	RDC0001NLR0083	nTNL	R1	DMlocus108	Locus146
potato(DM1-3)	DM-0523	ST4.03ch05	5298195	5302813	RDC0001NLR0084	nTNL	R1	DMlocus108	Locus146
potato(DM1-3)	DM-0524	ST4.03ch05	5318008	5318799	RDC0001NLR0085	nTNL	R1	DMlocus108	Locus146
potato(DM1-3)	DM-0525	ST4.03ch05	5326433	5329483	RDC0001NLR0086	nTNL	R1	DMlocus108	Undetermined
potato(DM1-3)	DM-0526-1	ST4.03ch05	5333571	5335841	RDC0001NLR0087	nTNL	R1	DMlocus108	Locus146
potato(DM1-3)	DM-0526-2	ST4.03ch05	5337091	5339306	RDC0001NLR0088	nTNL	R1	DMlocus108	Locus146
potato(DM1-3)	DM-0527	ST4.03ch05	5341904	5342815	RDC0001NLR0089	nTNL	R1	DMlocus108	Locus146
potato(DM1-3)	DM-0528	ST4.03ch05	5348683	5352111	PGSC0003DMG400003380	nTNL	R1	DMlocus108	Locus146
potato(DM1-3)	DM-0529	ST4.03ch05	5469491	5473320	PGSC0003DMG400023062	nTNL	DM-0529	DMlocus109	Locus146
potato(DM1-3)	DM-0530	ST4.03ch05	5714881	5719113	PGSC0003DMG400025615	nTNL	Prf	DMlocus110	Locus145
potato(DM1-3)	DM-0531	ST4.03ch05	5728007	5731574	PGSC0003DMG400025611	nTNL	Prf	DMlocus110	Locus145
potato(DM1-3)	DM-0532	ST4.03ch05	6506967	6508682	RDC0001NLR0090	TNL	SL-0166	DMlocus111	Locus144
potato(DM1-3)	DM-0533	ST4.03ch05	6515499	6516671	RDC0001NLR0091	TNL	SL-0166	DMlocus111	Locus144
potato(DM1-3)	DM-0534	ST4.03ch05	6521581	6522027	RDC0001NLR0092	TNL	SL-0166	DMlocus111	Locus144
potato(DM1-3)	DM-0535	ST4.03ch05	6526387	6528702	additional R genes	TNL	SL-0165	DMlocus111	Locus144
potato(DM1-3)	DM-0536	ST4.03ch05	6533332	6537103	PGSC0003DMG401022603	TNL	SL-0165	DMlocus111	Locus144
potato(DM1-3)	DM-0537	ST4.03ch05	6733168	6733610	additional R genes	nTNL	SL-0179	DMlocus112	Locus143
potato(DM1-3)	DM-0538	ST4.03ch05	6939567	6943994	RDC0001NLR0093	nTNL	Sw5-c	DMlocus113	Locus142
potato(DM1-3)	DM-0539	ST4.03ch05	8623421	8625693	PGSC0003DMG400013506	nTNL	SL-0181	DMlocus114	Locus140
potato(DM1-3)	DM-0540	ST4.03ch05	8978775	8979399	additional R genes	nTNL	DM-0529	DMlocus115	Locus139
potato(DM1-3)	DM-0541	ST4.03ch05	9023538	9026822	PGSC0003DMG400013486	nTNL	Prf	DMlocus115	Locus139
potato(DM1-3)	DM-0542	ST4.03ch05	9145082	9150313	PGSC0003DMG400013490	nTNL	Prf	DMlocus115	Locus139
potato(DM1-3)	DM-0543	ST4.03ch05	9153577	9153881	RDC0001NLR0094	nTNL	Prf	DMlocus115	Locus139
potato(DM1-3)	DM-0544	ST4.03ch05	9163658	9163975	RDC0001NLR0095	nTNL	Prf	DMlocus115	Locus139
potato(DM1-3)	DM-0545	ST4.03ch05	9286388	9289050	PGSC0003DMG401013522	nTNL	Prf	DMlocus115	Locus139
potato(DM1-3)	DM-0546	ST4.03ch05	9550316	9550462	additional R genes	nTNL	Prf	DMlocus116	Locus139
potato(DM1-3)	DM-0547	ST4.03ch05	9639164	9642107	RDC0001NLR0098	nTNL	Prf	DMlocus116	Locus139
potato(DM1-3)	DM-0548	ST4.03ch05	10091151	10095548	PGSC0003DMG400018619	nTNL	Sw5-c	DMlocus117	Locus158
potato(DM1-3)	DM-0549	ST4.03ch05	12378513	12379308	additional R genes	TNL	N	DMlocus118	Locus159
potato(DM1-3)	DM-0550	ST4.03ch05	16044307	16048857	PGSC0003DMG400002357	TNL	N	DMlocus119	Locus161
potato(DM1-3)	DM-0551	ST4.03ch05	16390289	16391894	RDC0001NLR0099	nTNL	Prf	DMlocus120	Undetermined
potato(DM1-3)	DM-0552	ST4.03ch05	18338286	18341724	PGSC0003DMG400021779	nTNL	SL-0374	DMlocus121	Locus161
potato(DM1-3)	DM-0553	ST4.03ch05	21044834	21045163	additional R genes	nTNL	Prf	DMlocus122	Undetermined
potato(DM1-3)	DM-0554	ST4.03ch05	24681391	24686398	PGSC0003DMG401003025	nTNL	SL-0058	DMlocus123	Undetermined
potato(DM1-3)	DM-0555	ST4.03ch05	25669413	25671567	PGSC0003DMG400046201	nTNL	Sw5-c	DMlocus124	Undetermined
potato(DM1-3)	DM-0556	ST4.03ch05	25709632	25710192	RDC0001NLR0100	nTNL	Sw5-c	DMlocus124	Undetermined
potato(DM1-3)	DM-0557	ST4.03ch05	25717037	25718136	RDC0001NLR0101	nTNL	Sw5-c	DMlocus124	Undetermined
potato(DM1-3)	DM-0558	ST4.03ch05	30173227	30174176	additional R genes	nTNL	DM-0300	DMlocus125	Undetermined
potato(DM1-3)	DM-0559	ST4.03ch05	32512318	32515325	RDC0001NLR0102	nTNL	Rpi-blb2	DMlocus126	Locus168	A
potato(DM1-3)	DM-0560	ST4.03ch05	34587685	34587953	additional R genes	TNL	SL-0008	DMlocus127	Undetermined
potato(DM1-3)	DM-0561	ST4.03ch05	34592643	34593355	RDC0001NLR0103	TNL	SL-0008	DMlocus127	Undetermined
potato(DM1-3)	DM-0562	ST4.03ch05	34620574	34621715	additional R genes	TNL	N	DMlocus127	Undetermined
potato(DM1-3)	DM-0563	ST4.03ch05	34643555	34644920	additional R genes	TNL	SL-0008	DMlocus127	Undetermined
potato(DM1-3)	DM-0564	ST4.03ch05	36125219	36131267	RDC0001NLR0104	nTNL	I2	DMlocus128	Undetermined
potato(DM1-3)	DM-0565	ST4.03ch05	41733943	41735055	RDC0001NLR0105	nTNL	Rpi-blb2	DMlocus129	Undetermined	A
potato(DM1-3)	DM-0566	ST4.03ch05	41798592	41802335	PGSC0003DMG400003353	nTNL	Rpi-blb2	DMlocus129	Undetermined	A
potato(DM1-3)	DM-0567	ST4.03ch05	41889990	41893521	RDC0001NLR0106	TNL	SL-0008	DMlocus129	Locus169
potato(DM1-3)	DM-0568	ST4.03ch05	43386459	43389831	RDC0001NLR0107	nTNL	Rpi-blb2	DMlocus130	Locus171	A
potato(DM1-3)	DM-0569	ST4.03ch05	45084299	45084496	additional R genes	nTNL	Rpi-blb2	DMlocus131	Locus172	A
potato(DM1-3)	DM-0570	ST4.03ch05	45103203	45103400	additional R genes	nTNL	Rpi-blb2	DMlocus131	Locus172	A
potato(DM1-3)	DM-0571	ST4.03ch05	45251988	45254952	RDC0001NLR0108	nTNL	SL-0259	DMlocus132	Locus173
potato(DM1-3)	DM-0572	ST4.03ch05	45789090	45789677	RDC0001NLR0109	nTNL	Rpi-blb2	DMlocus133	Locus174	A
potato(DM1-3)	DM-0573-1	ST4.03ch05	49481341	49483119	RDC0001NLR0110	nTNL	Rpi-blb2	DMlocus134	Locus180	A
potato(DM1-3)	DM-0573-2	ST4.03ch05	49486046	49488275	RDC0001NLR0111	nTNL	Rpi-blb2	DMlocus134	Locus180	A
potato(DM1-3)	DM-0574	ST4.03ch05	49502125	49502713	additional R genes	nTNL	Rpi-blb2	DMlocus134	Locus180	A
potato(DM1-3)	DM-0575	ST4.03ch05	49508168	49508566	additional R genes	nTNL	Rpi-blb2	DMlocus134	Locus180	A
potato(DM1-3)	DM-0576-1	ST4.03ch05	49568912	49570834	RDC0001NLR0340	nTNL	Rpi-blb2	DMlocus134	Locus180	A
potato(DM1-3)	DM-0576-2	ST4.03ch05	49571421	49574105	RDC0001NLR0112	nTNL	Rpi-blb2	DMlocus134	Locus180	A
potato(DM1-3)	DM-0577	ST4.03ch05	49585847	49586248	additional R genes	nTNL	Rpi-blb2	DMlocus134	Locus180	A
potato(DM1-3)	DM-0578	ST4.03ch05	49679614	49682244	RDC0001NLR0113	nTNL	Rpi-blb2	DMlocus134	Locus180	A
potato(DM1-3)	DM-0579	ST4.03ch05	49686519	49690073	PGSC0003DMG400008449	nTNL	Rpi-blb2	DMlocus134	Locus180	A
potato(DM1-3)	DM-0580	ST4.03ch05	9179684	9180593	RDC0001NLR0097	nTNL	Prf	DMlocus115	Locus139
potato(DM1-3)	DM-0581-1	ST4.03ch06	839504	841944	PGSC0003DMG400021987	nTNL	Rpi-blb2	DMlocus135	Undetermined	A
potato(DM1-3)	DM-0581-2	ST4.03ch06	843674	846081	RDC0001NLR0115	nTNL	Rpi-blb2	DMlocus135	Undetermined	A
potato(DM1-3)	DM-0582	ST4.03ch06	851437	854684	PGSC0003DMG400021986	nTNL	Rpi-blb2	DMlocus135	Locus192	A
potato(DM1-3)	DM-0583	ST4.03ch06	866375	866536	additional R genes	nTNL	Rpi-blb2	DMlocus135	Locus192	A
potato(DM1-3)	DM-0584	ST4.03ch06	874240	879293	RDC0001NLR0118	nTNL	Rpi-blb2	DMlocus135	Locus192	A
potato(DM1-3)	DM-0585	ST4.03ch06	891915	892344	additional R genes	nTNL	Rpi-blb2	DMlocus135	Locus192	A
potato(DM1-3)	DM-0586	ST4.03ch06	895217	897072	RDC0001NLR0119	nTNL	Rpi-blb2	DMlocus135	Locus192	A
potato(DM1-3)	DM-0587	ST4.03ch06	901778	903289	additional R genes	nTNL	Rpi-blb2	DMlocus135	Locus192	A
potato(DM1-3)	DM-0588	ST4.03ch06	922066	925355	PGSC0003DMG400031878	nTNL	Rpi-blb2	DMlocus135	Undetermined	A
potato(DM1-3)	DM-0589	ST4.03ch06	939177	939917	RDC0001NLR0120	nTNL	Rpi-blb2	DMlocus135	Undetermined	A
potato(DM1-3)	DM-0590	ST4.03ch06	960588	965320	RDC0001NLR0121	nTNL	Rpi-blb2	DMlocus135	Undetermined	A
potato(DM1-3)	DM-0591	ST4.03ch06	968332	972118	PGSC0003DMG400020732	nTNL	Rpi-blb2	DMlocus135	Undetermined	A
potato(DM1-3)	DM-0592-1	ST4.03ch06	992201	995228	PGSC0003DMG400020735	nTNL	Rpi-blb2	DMlocus135	Locus192	A
potato(DM1-3)	DM-0592-2	ST4.03ch06	998608	1001264	PGSC0003DMG400020736	nTNL	Rpi-blb2	DMlocus135	Locus192	A
potato(DM1-3)	DM-0593	ST4.03ch06	1003896	1004561	RCD0001NLR0122	nTNL	Rpi-blb2	DMlocus135	Locus192	A
potato(DM1-3)	DM-0594	ST4.03ch06	1014641	1018098	RDC0001NLR0123	nTNL	Rpi-blb2	DMlocus135	Locus192	A
potato(DM1-3)	DM-0595	ST4.03ch06	1023357	1026732	RDC0001NLR0124	nTNL	Rpi-blb2	DMlocus135	Locus192	A
potato(DM1-3)	DM-0596	ST4.03ch06	1029036	1029395	additional R genes	nTNL	Rpi-blb2	DMlocus135	Locus192	A
potato(DM1-3)	DM-0597	ST4.03ch06	1039731	1042959	PGSC0003DMG400020740	nTNL	Rpi-blb2	DMlocus135	Locus192	A
potato(DM1-3)	DM-0598	ST4.03ch06	1051560	1054778	PGSC0003DMG400020741	nTNL	Rpi-blb2	DMlocus135	Locus192	A
potato(DM1-3)	DM-0599	ST4.03ch06	1058359	1059258	additional R genes	nTNL	Rpi-blb2	DMlocus135	Locus192	A
potato(DM1-3)	DM-0600	ST4.03ch06	1068160	1071410	PGSC0003DMG400020749	nTNL	Rpi-blb2	DMlocus135	Locus192	A
potato(DM1-3)	DM-0601	ST4.03ch06	1146987	1147118	additional R genes	nTNL	Rpi-blb2	DMlocus135	Locus192	A
potato(DM1-3)	DM-0602	ST4.03ch06	1154052	1154219	additional R genes	nTNL	Rpi-blb2	DMlocus135	Locus192	A
potato(DM1-3)	DM-0603	ST4.03ch06	1159673	1159906	additional R genes	nTNL	Rpi-blb2	DMlocus135	Locus192	A
potato(DM1-3)	DM-0604	ST4.03ch06	1165446	1168758	PGSC0003DMG401005337	nTNL	Rpi-blb2	DMlocus135	Locus192	A
potato(DM1-3)	DM-0605	ST4.03ch06	1174217	1177465	PGSC0003DMG400005335	nTNL	Rpi-blb2	DMlocus135	Locus192	A
potato(DM1-3)	DM-0606	ST4.03ch06	1499360	1503678	PGSC0003DMG400010895	nTNL	Rpi-blb2	DMlocus136	Locus192	A
potato(DM1-3)	DM-0607	ST4.03ch06	1513520	1517153	RDC0001NLR0127	nTNL	Rpi-blb2	DMlocus136	Locus192	A
potato(DM1-3)	DM-0608	ST4.03ch06	1519421	1520038	RDC0001NLR0128	nTNL	Rpi-blb2	DMlocus136	Locus192	A
potato(DM1-3)	DM-0609	ST4.03ch06	1540294	1542120	RDC0001NLR0129	nTNL	Rpi-blb2	DMlocus136	Locus192	A
potato(DM1-3)	DM-0610	ST4.03ch06	1547165	1551046	PGSC0003DMG400025512	nTNL	Rpi-blb2	DMlocus136	Locus192	A
potato(DM1-3)	DM-0611	ST4.03ch06	1554820	1558509	PGSC0003DMG400025511	nTNL	Rpi-blb2	DMlocus136	Locus192	A
potato(DM1-3)	DM-0612	ST4.03ch06	2303665	2304408	RDC0001NLR0130	nTNL	Rpi-blb2	DMlocus137	Locus189	A
potato(DM1-3)	DM-0613	ST4.03ch06	2844063	2844898	RDC0001NLR0131	nTNL	Hero	DMlocus138	Locus188
potato(DM1-3)	DM-0614	ST4.03ch06	3960198	3960535	additional R genes	nTNL	Rpi-blb2	DMlocus139	Locus186	A
potato(DM1-3)	DM-0615	ST4.03ch06	3986674	3989949	PGSC0003DMG400020851	nTNL	Sw5-c	DMlocus139	Locus186
potato(DM1-3)	DM-0616	ST4.03ch06	5470680	5471006	additional R genes	nTNL	SL-0259	DMlocus140	Locus184
potato(DM1-3)	DM-0617	ST4.03ch06	5473929	5474683	additional R genes	nTNL	SL-0259	DMlocus140	Locus184
potato(DM1-3)	DM-0618	ST4.03ch06	5478094	5478393	additional R genes	nTNL	SL-0259	DMlocus140	Locus184
potato(DM1-3)	DM-0619	ST4.03ch06	5481272	5482195	additional R genes	nTNL	SL-0259	DMlocus140	Locus184
potato(DM1-3)	DM-0620	ST4.03ch06	5518217	5520763	additional R genes	nTNL	SL-0374	DMlocus140	Locus184
potato(DM1-3)	DM-0621	ST4.03ch06	6467977	6468387	additional R genes	TNL	N	DMlocus141	Undetermined
potato(DM1-3)	DM-0622	ST4.03ch06	6475225	6478080	RDC0001NLR0132	TNL	SL-0008	DMlocus141	Undetermined
potato(DM1-3)	DM-0623	ST4.03ch06	6480638	6481401	additional R genes	TNL	N	DMlocus141	Undetermined
potato(DM1-3)	DM-0624	ST4.03ch06	6553381	6557046	PGSC0003DMG400009686	TNL	N	DMlocus141	Undetermined
potato(DM1-3)	DM-0625	ST4.03ch06	6568867	6573069	RDC0001NLR0133	TNL	N	DMlocus141	Undetermined
potato(DM1-3)	DM-0626	ST4.03ch06	6584668	6590849	PGSC0003DMG401012062	TNL	SL-0008	DMlocus141	Undetermined
potato(DM1-3)	DM-0627	ST4.03ch06	6594134	6595333	RDC0001NLR0134	TNL	SL-0008	DMlocus141	Undetermined
potato(DM1-3)	DM-0628	ST4.03ch06	6611708	6612293	RDC0001NLR0135	TNL	N	DMlocus141	Undetermined
potato(DM1-3)	DM-0629	ST4.03ch06	6685079	6686004	additional R genes	TNL	N	DMlocus141	Undetermined
potato(DM1-3)	DM-0630	ST4.03ch06	6689732	6691775	additional R genes	TNL	N	DMlocus141	Undetermined
potato(DM1-3)	DM-0631	ST4.03ch06	6738504	6741451	RDC0001NLR0136	TNL	SL-0008	DMlocus141	Undetermined
potato(DM1-3)	DM-0632	ST4.03ch06	6750819	6751879	additional R genes	TNL	SL-0008	DMlocus141	Undetermined
potato(DM1-3)	DM-0633	ST4.03ch06	6775519	6779795	RDC0001NLR0137	TNL	N	DMlocus141	Undetermined
potato(DM1-3)	DM-0634	ST4.03ch06	6859585	6864970	RDC0001NLR0138	TNL	SL-0008	DMlocus141	Undetermined
potato(DM1-3)	DM-0635	ST4.03ch06	6883599	6886857	RDC0001NLR0139	nTNL	Rpi-blb2	DMlocus141	Undetermined	A
potato(DM1-3)	DM-0636-1	ST4.03ch06	8391393	8393267	PGSC0003DMG400023253	nTNL	Rpi-blb2	DMlocus142	Locus182	A
potato(DM1-3)	DM-0636-2	ST4.03ch06	8394928	8398273	PGSC0003DMG400023250	nTNL	Rpi-blb2	DMlocus142	Locus182	A
potato(DM1-3)	DM-0637	ST4.03ch06	8401515	8402017	RDC0001NLR0140	nTNL	Rpi-blb2	DMlocus142	Locus182	A
potato(DM1-3)	DM-0638	ST4.03ch06	8418872	8422690	PGSC0003DMG400023249	nTNL	Rpi-blb2	DMlocus142	Locus182	A
potato(DM1-3)	DM-0639	ST4.03ch06	8435623	8435884	additional R genes	nTNL	Rpi-blb2	DMlocus142	Locus182	A
potato(DM1-3)	DM-0640	ST4.03ch06	11364855	11370591	PGSC0003DMG402002428	TNL	SL-0008	DMlocus143	Undetermined
potato(DM1-3)	DM-0641-642	ST4.03ch06	11390459	11396664	PGSC0003DMG400002427	TNL	SL-0008	DMlocus143	Undetermined
potato(DM1-3)	DM-0643	ST4.03ch06	11406869	11407159	additional R genes	TNL	N	DMlocus143	Undetermined
potato(DM1-3)	DM-0644	ST4.03ch06	11413388	11418090	PGSC0003DMG400002426	TNL	N	DMlocus143	Undetermined
potato(DM1-3)	DM-0645	ST4.03ch06	15889868	15890541	additional R genes	nTNL	I2	DMlocus144	Undetermined
potato(DM1-3)	DM-0646	ST4.03ch06	21964503	21964670	additional R genes	nTNL	Rpi-blb2	DMlocus145	Undetermined	A
potato(DM1-3)	DM-0647	ST4.03ch06	21966899	21970140	RDC0001NLR0141	nTNL	Rpi-blb2	DMlocus145	Undetermined	A
potato(DM1-3)	DM-0648	ST4.03ch06	24505663	24506205	RDC0001NLR0142	nTNL	SL-0085	DMlocus146	Undetermined
potato(DM1-3)	DM-0649	ST4.03ch06	24996461	24996739	additional R genes	nTNL	SL-0268	DMlocus147	Locus198
potato(DM1-3)	DM-0650	ST4.03ch06	31326712	31330446	PGSC0003DMG400029220	nTNL	Sw5-c	DMlocus148	Locus197
potato(DM1-3)	DM-0651	ST4.03ch06	31361310	31363179	RDC0001NLR0143	nTNL	Sw5-c	DMlocus148	Locus197
potato(DM1-3)	DM-0652	ST4.03ch06	33879869	33880344	additional R genes	nTNL	Sw5-c	DMlocus149	Locus196
potato(DM1-3)	DM-0653	ST4.03ch06	34299337	34301790	PGSC0003DMG400016656	nTNL	SL-0273	DMlocus150	Locus195
potato(DM1-3)	DM-0654	ST4.03ch06	34304810	34305343	additional R genes	nTNL	SL-0273	DMlocus150	Locus195
potato(DM1-3)	DM-0655	ST4.03ch06	41310342	41311840	RDC0001NLR0144	nTNL	SL-0263	DMlocus151	Locus199
potato(DM1-3)	DM-0656	ST4.03ch06	43725731	43725985	additional R genes	nTNL	SL-0058	DMlocus152	Locus201
potato(DM1-3)	DM-0657	ST4.03ch06	44974387	44974921	additional R genes	nTNL	Rpi-blb2	DMlocus153	Locus202	A
potato(DM1-3)	DM-0658	ST4.03ch06	44977328	44978067	additional R genes	nTNL	Rpi-blb2	DMlocus153	Locus202	A
potato(DM1-3)	DM-0659	ST4.03ch06	44989074	44992098	additional R genes	undetermined	undetermined	DMlocus153	Locus202
potato(DM1-3)	DM-0660	ST4.03ch06	46213664	46214134	additional R genes	TNL	SL-0331	DMlocus154	Locus209
potato(DM1-3)	DM-0661-1	ST4.03ch06	46700953	46702814	RDC0001NLR0145	TNL	Gro1-4	DMlocus155	Locus208
potato(DM1-3)	DM-0661-2	ST4.03ch06	46705878	46708056	RDC0001NLR0146	undetermined	undetermined	DMlocus155	Locus208
potato(DM1-3)	DM-0662-1	ST4.03ch06	46720026	46721454	RDC0001NLR0147	TNL	SL-0012	DMlocus155	Locus208
potato(DM1-3)	DM-0662-2	ST4.03ch06	46724040	46726685	RDC0001NLR0148	TNL	N	DMlocus155	Locus208
potato(DM1-3)	DM-0663	ST4.03ch06	46737303	46739506	PGSC0003DMG400026104	TNL	SL-0012	DMlocus155	Locus208
potato(DM1-3)	DM-0664	ST4.03ch06	46741781	46742077	additional R genes	undetermined	undetermined	DMlocus155	Locus208
potato(DM1-3)	DM-0665	ST4.03ch06	46760603	46763156	RDC0001NLR0149	TNL	SL-0012	DMlocus155	Undetermined
potato(DM1-3)	DM-0666	ST4.03ch06	46776284	46776736	additional R genes	undetermined	undetermined	DMlocus155	Locus208
potato(DM1-3)	DM-0667-0668	ST4.03ch06	46852135	46861036	RDC0001NLR0150	TNL	SL-0012	DMlocus155	Locus208
potato(DM1-3)	DM-0669	ST4.03ch06	46867508	46870311	RDC0001NLR0151	TNL	SL-0067	DMlocus155	Locus208
potato(DM1-3)	DM-0670-0671	ST4.03ch06	46878495	46884256	RDC0001NLR0152	TNL	SL-0012	DMlocus155	Locus208
potato(DM1-3)	DM-0672-0673	ST4.03ch06	46888964	46894847	RDC0001NLR0153	TNL	SL-0012	DMlocus155	Locus208
potato(DM1-3)	DM-0674	ST4.03ch06	46899339	46899635	RDC0001NLR0154	undetermined	undetermined	DMlocus155	Locus208
potato(DM1-3)	DM-0675	ST4.03ch06	46906644	46908470	RDC0001NLR0155	undetermined	undetermined	DMlocus155	Undetermined
potato(DM1-3)	DM-0676-1	ST4.03ch06	46913848	46916831	RDC0001NLR0156	TNL	SL-0012	DMlocus155	Locus208
potato(DM1-3)	DM-0676-2	ST4.03ch06	46917348	46918231	RDC0001NLR0157	undetermined	undetermined	DMlocus155	Locus208
potato(DM1-3)	DM-0676-3	ST4.03ch06	46921231	46922231	PGSC0003DMG400031318	TNL	SL-0012	DMlocus155	Locus208
potato(DM1-3)	DM-0677-0678	ST4.03ch06	46926975	46933458	RDC0001NLR0158	TNL	SL-0012	DMlocus155	Locus208
potato(DM1-3)	DM-0679	ST4.03ch06	47327440	47329664	PGSC0003DMG400005174	nTNL	SL-0245	DMlocus156	Locus206
potato(DM1-3)	DM-0680	ST4.03ch06	47331820	47334075	PGSC0003DMG400005173	nTNL	SL-0245	DMlocus156	Locus206
potato(DM1-3)	DM-0681	ST4.03ch06	47336873	47339186	PGSC0003DMG400005172	nTNL	SL-0245	DMlocus156	Locus206
potato(DM1-3)	DM-0682	ST4.03ch06	47343723	47345968	RDC0001NLR0160	nTNL	SL-0245	DMlocus156	Locus206
potato(DM1-3)	DM-0683	ST4.03ch06	47380890	47381540	additional R genes	nTNL	SL-0245	DMlocus156	Locus206
potato(DM1-3)	DM-0684	ST4.03ch06	47385790	47387679	PGSC0003DMG400005170	nTNL	SL-0245	DMlocus156	Locus206
potato(DM1-3)	DM-0685	ST4.03ch06	47407926	47410312	RDC0001NLR0161	nTNL	SL-0245	DMlocus156	Locus206
potato(DM1-3)	DM-0686	ST4.03ch06	47417916	47420195	RDC0001NLR0162	nTNL	SL-0245	DMlocus156	Locus206
potato(DM1-3)	DM-0687	ST4.03ch06	47422722	47425012	RDC0001NLR0163	nTNL	SL-0245	DMlocus156	Locus206
potato(DM1-3)	DM-0688	ST4.03ch06	47436548	47438911	RDC0001NLR0164	nTNL	SL-0245	DMlocus156	Locus206
potato(DM1-3)	DM-0689	ST4.03ch06	47441260	47445318	PGSC0003DMG400033153	nTNL	SL-0245	DMlocus156	Locus206
potato(DM1-3)	DM-0690	ST4.03ch06	47455112	47456976	PGSC0003DMG400033151	nTNL	SL-0245	DMlocus156	Locus206
potato(DM1-3)	DM-0691	ST4.03ch06	47472637	47473700	additional R genes	nTNL	SL-0245	DMlocus156	Locus206
potato(DM1-3)	DM-0692	ST4.03ch06	47485473	47486699	RDC0001NLR0165	nTNL	SL-0245	DMlocus156	Locus206
potato(DM1-3)	DM-0693	ST4.03ch06	47491233	47494246	RDC0001NLR0166	nTNL	SL-0245	DMlocus156	Locus206
potato(DM1-3)	DM-0694	ST4.03ch06	47496777	47498117	additional R genes	nTNL	SL-0245	DMlocus156	Locus206
potato(DM1-3)	DM-0695	ST4.03ch06	47503079	47503858	RDC0001NLR0167	nTNL	SL-0245	DMlocus156	Locus206
potato(DM1-3)	DM-0696	ST4.03ch06	47522540	47524560	RDC0001NLR0168	nTNL	SL-0245	DMlocus156	Locus206
potato(DM1-3)	DM-0697	ST4.03ch06	47527703	47529930	RDC0001NLR0169	nTNL	SL-0245	DMlocus156	Locus206
potato(DM1-3)	DM-0698	ST4.03ch06	47533115	47537299	PGSC0003DMG400033131	nTNL	SL-0245	DMlocus156	Locus206
potato(DM1-3)	DM-0699	ST4.03ch06	47539368	47541102	RDC0001NLR0170	nTNL	SL-0245	DMlocus156	Locus206
potato(DM1-3)	DM-0700	ST4.03ch06	47549824	47552091	RDC0001NLR0171	nTNL	SL-0245	DMlocus156	Locus206
potato(DM1-3)	DM-0701	ST4.03ch06	47568638	47568853	additional R genes	nTNL	SL-0245	DMlocus156	Locus206
potato(DM1-3)	DM-0702	ST4.03ch06	48974598	48977207	PGSC0003DMG400004874	nTNL	SL-0239	DMlocus157	Locus203
potato(DM1-3)	DM-0703	ST4.03ch06	48981587	48984267	PGSC0003DMG400004873	nTNL	SL-0239	DMlocus157	Locus203
potato(DM1-3)	DM-0704	ST4.03ch07	1023878	1026607	PGSC0003DMG400038020	nTNL	DM-0704	DMlocus158	Locus211
potato(DM1-3)	DM-0705	ST4.03ch07	1049264	1052326	PGSC0003DMG400011193	nTNL	Sw5-c	DMlocus158	Locus211
potato(DM1-3)	DM-0706	ST4.03ch07	3007147	3011723	PGSC0003DMG401030700	TNL	SL-0008	DMlocus159	Locus212
potato(DM1-3)	DM-0707	ST4.03ch07	4361655	4361966	additional R genes	TNL	N	DMlocus160	Locus214
potato(DM1-3)	DM-0708	ST4.03ch07	5931417	5932065	RDC0001NLR0172	nTNL	DM-0704	DMlocus161	Locus216
potato(DM1-3)	DM-0709	ST4.03ch07	5942800	5945248	PGSC0003DMG400022989	TNL	N	DMlocus161	Locus216
potato(DM1-3)	DM-0710-1	ST4.03ch07	7141994	7144714	PGSC0003DMG400024203	nTNL	SL-0239	DMlocus162	Locus217
potato(DM1-3)	DM-0710-2	ST4.03ch07	7146504	7149008	PGSC0003DMG400024202	nTNL	SL-0239	DMlocus162	Locus217
potato(DM1-3)	DM-0711	ST4.03ch07	7170622	7176802	RDC0001NLR0173	TNL	N	DMlocus162	Locus217
potato(DM1-3)	DM-0712	ST4.03ch07	8543576	8546869	RDC0001NLR0174	nTNL	SL-0273	DMlocus163	Locus218
potato(DM1-3)	DM-0713	ST4.03ch07	40801430	40808558	PGSC0003DMG400013543	TNL	SL-0008	DMlocus164	Locus221
potato(DM1-3)	DM-0714	ST4.03ch07	42567685	42574345	PGSC0003DMG402000927	nTNL	SL-0058	DMlocus165	Locus222
potato(DM1-3)	DM-0715-1	ST4.03ch07	43074646	43076461	RDC0001NLR0175	nTNL	SL-0058	DMlocus166	Locus223
potato(DM1-3)	DM-0715-2	ST4.03ch07	43078646	43081461	PGSC0003DMG402017416	nTNL	SL-0058	DMlocus166	Locus223
potato(DM1-3)	DM-0716	ST4.03ch07	45785207	45787759	PGSC0003DMG400001081	nTNL	SL-0259	DMlocus167	Locus227
potato(DM1-3)	DM-0717	ST4.03ch07	46501779	46502597	RDC0001NLR0176	nTNL	RB	DMlocus168	Locus227
potato(DM1-3)	DM-0718	ST4.03ch07	47641469	47643985	PGSC0003DMG400026161	nTNL	SL-0263	DMlocus169	Locus230
potato(DM1-3)	DM-0719	ST4.03ch07	47655001	47656989	PGSC0003DMG400026187	nTNL	SL-0264	DMlocus169	Locus230
potato(DM1-3)	DM-0720	ST4.03ch07	50456328	50456726	additional R genes	TNL	Gro1-4	DMlocus170	Locus234
potato(DM1-3)	DM-0721	ST4.03ch07	50464167	50468479	PGSC0003DMG400017317	TNL	Gro1-4	DMlocus170	Locus234
potato(DM1-3)	DM-0722	ST4.03ch07	50695865	50697238	RDC0001NLR0177	TNL	Gro1-4	DMlocus171	Locus234
potato(DM1-3)	DM-0723	ST4.03ch08	702204	704615	PGSC0003DMG400012472	nTNL	SL-0273	DMlocus172	Locus241
potato(DM1-3)	DM-0724	ST4.03ch08	711549	712082	additional R genes	nTNL	SL-0273	DMlocus172	Locus241
potato(DM1-3)	DM-0725-1	ST4.03ch08	716122	719718	PGSC0003DMG400012471	nTNL	SL-0273	DMlocus172	Locus241
potato(DM1-3)	DM-0725-2	ST4.03ch08	721343	723718	PGSC0003DMG400012470	nTNL	SL-0273	DMlocus172	Locus241
potato(DM1-3)	DM-0726	ST4.03ch08	744040	749858	RDC0001NLR0178	nTNL	SL-0273	DMlocus172	Undetermined
potato(DM1-3)	DM-0727	ST4.03ch08	755000	756610	RDC0001NLR0179	nTNL	SL-0273	DMlocus172	Undetermined
potato(DM1-3)	DM-0728	ST4.03ch08	774196	776595	PGSC0003DMG400012466	nTNL	SL-0273	DMlocus172	Locus241
potato(DM1-3)	DM-0729	ST4.03ch08	780163	780702	additional R genes	nTNL	SL-0273	DMlocus172	Locus241
potato(DM1-3)	DM-0730	ST4.03ch08	798686	804563	PGSC0003DMG400002271	nTNL	SL-0273	DMlocus172	Locus241
potato(DM1-3)	DM-0731	ST4.03ch08	808313	810598	PGSC0003DMG400002278	nTNL	SL-0273	DMlocus172	Locus241
potato(DM1-3)	DM-0732	ST4.03ch08	818468	823197	PGSC0003DMG400002277	nTNL	SL-0273	DMlocus172	Undetermined
potato(DM1-3)	DM-0733	ST4.03ch08	825575	830398	PGSC0003DMG400002276	nTNL	SL-0273	DMlocus172	Undetermined
potato(DM1-3)	DM-0734	ST4.03ch08	854338	854883	additional R genes	nTNL	SL-0273	DMlocus172	Locus241
potato(DM1-3)	DM-0735	ST4.03ch08	859722	861101	PGSC0003DMG400002275	nTNL	SL-0273	DMlocus172	Locus241
potato(DM1-3)	DM-0736	ST4.03ch08	3733186	3737723	PGSC0003DMG400018461	TNL	N	DMlocus173	Locus239
potato(DM1-3)	DM-0737-1	ST4.03ch08	3750587	3753277	PGSC0003DMG400018462	nTNL	SL-0268	DMlocus173	Locus239
potato(DM1-3)	DM-0737-2	ST4.03ch08	3755857	3757191	PGSC0003DMG400018463	nTNL	SL-0268	DMlocus173	Locus239
potato(DM1-3)	DM-0738	ST4.03ch08	3759316	3762273	PGSC0003DMG400018464	nTNL	SL-0268	DMlocus173	Locus239
potato(DM1-3)	DM-0739	ST4.03ch08	3825066	3827897	PGSC0003DMG400018490	nTNL	DM-0739	DMlocus173	Locus239
potato(DM1-3)	DM-0740	ST4.03ch08	5407138	5407437	additional R genes	nTNL	I2	DMlocus174	Locus243
potato(DM1-3)	DM-0741	ST4.03ch08	5660561	5660836	additional R genes	nTNL	I2	DMlocus175	Locus243
potato(DM1-3)	DM-0742	ST4.03ch08	8465008	8469048	PGSC0003DMG400013721	nTNL	SL-0080	DMlocus176	Undetermined
potato(DM1-3)	DM-0743	ST4.03ch08	9232214	9232840	additional R genes	nTNL	SL-0268	DMlocus177	Locus246
potato(DM1-3)	DM-0744	ST4.03ch08	9237359	9237715	additional R genes	nTNL	SL-0268	DMlocus177	Locus246
potato(DM1-3)	DM-0745	ST4.03ch08	40871885	40875084	additional R genes	nTNL	DM-0746	DMlocus178	Locus252
potato(DM1-3)	DM-0746	ST4.03ch08	40893239	40894684	PGSC0003DMG400007385	nTNL	DM-0746	DMlocus178	Locus252
potato(DM1-3)	DM-0747	ST4.03ch08	45039033	45041691	PGSC0003DMG400042937	nTNL	SL-0114	DMlocus179	Undetermined
potato(DM1-3)	DM-0748	ST4.03ch08	45048273	45050767	PGSC0003DMG400029586	nTNL	SL-0114	DMlocus179	Undetermined
potato(DM1-3)	DM-0749	ST4.03ch08	45062925	45063365	RDC0001NLR0180	nTNL	RB	DMlocus179	Undetermined
potato(DM1-3)	DM-0750	ST4.03ch08	45071156	45072564	RDC0001NLR0181	nTNL	RB	DMlocus179	Locus255
potato(DM1-3)	DM-0751	ST4.03ch08	45078471	45083844	PGSC0003DMG400029588	nTNL	RB	DMlocus179	Locus255
potato(DM1-3)	DM-0752	ST4.03ch08	45105315	45108315	RDC0001NLR0182	nTNL	RB	DMlocus179	Undetermined
potato(DM1-3)	DM-0753	ST4.03ch08	45110315	45113315	PGSC0003DMG400029590	nTNL	RB	DMlocus179	Undetermined
potato(DM1-3)	DM-0754	ST4.03ch08	47546928	47550675	PGSC0003DMG401007609	nTNL	RB	DMlocus180	Locus259
potato(DM1-3)	DM-0755	ST4.03ch08	47565324	47567492	additional R genes	nTNL	RB	DMlocus180	Undetermined
potato(DM1-3)	DM-0756-1	ST4.03ch08	47578365	47582701	RDC0001NLR0184	nTNL	RB	DMlocus180	Locus259
potato(DM1-3)	DM-0756-2	ST4.03ch08	47583979	47587422	RDC0001NLR0185	nTNL	RB	DMlocus180	Locus259
potato(DM1-3)	DM-0757	ST4.03ch08	47592883	47593288	additional R genes	nTNL	RB	DMlocus180	Locus259
potato(DM1-3)	DM-0758	ST4.03ch08	47598486	47600501	RDC0001NLR0186	nTNL	RB	DMlocus180	Locus259
potato(DM1-3)	DM-0759	ST4.03ch08	47604123	47607624	RDC0001NLR0187	nTNL	RB	DMlocus180	Locus259
potato(DM1-3)	DM-0760	ST4.03ch08	47612202	47618444	RDC0001NLR0188	nTNL	RB	DMlocus180	Locus259
potato(DM1-3)	DM-0761	ST4.03ch08	47622618	47625615	RDC0001NLR0189	nTNL	RB	DMlocus180	Locus259
potato(DM1-3)	DM-0762	ST4.03ch08	47646760	47650082	RDC0001NLR0190	nTNL	RB	DMlocus180	Locus259
potato(DM1-3)	DM-0763	ST4.03ch08	47719654	47720382	RDC0001NLR0319	nTNL	RB	DMlocus180	Locus259
potato(DM1-3)	DM-0764	ST4.03ch08	47729553	47731461	PGSC0003DMG400019803	nTNL	RB	DMlocus180	Locus259
potato(DM1-3)	DM-0765	ST4.03ch08	47743790	47753057	PGSC0003DMG400019804	nTNL	RB	DMlocus180	Locus259
potato(DM1-3)	DM-0766-1	ST4.03ch08	47758311	47761140	RDC0001NLR0191	nTNL	RB	DMlocus180	Locus259
potato(DM1-3)	DM-0766-2	ST4.03ch08	47762187	47766099	RDC0001NLR0192	nTNL	RB	DMlocus180	Locus259
potato(DM1-3)	DM-0767	ST4.03ch08	47780511	47781216	additional R genes	nTNL	RB	DMlocus180	Locus259
potato(DM1-3)	DM-0768	ST4.03ch08	47805529	47809414	PGSC0003DMG400019799	nTNL	RB	DMlocus180	Locus259
potato(DM1-3)	DM-0769	ST4.03ch08	47843539	47844411	additional R genes	nTNL	RB	DMlocus180	Locus259
potato(DM1-3)	DM-0770	ST4.03ch08	47893182	47895523	PGSC0003DMG400022004	nTNL	RB	DMlocus180	Locus259
potato(DM1-3)	DM-0771	ST4.03ch08	47904714	47905255	additional R genes	nTNL	RB	DMlocus180	Locus259
potato(DM1-3)	DM-0772	ST4.03ch08	47912769	47916042	additional R genes	nTNL	RB	DMlocus180	Locus259
potato(DM1-3)	DM-0773	ST4.03ch08	47921763	47922982	additional R genes	nTNL	RB	DMlocus180	Locus259
potato(DM1-3)	DM-0774	ST4.03ch08	47928469	47929212	RDC0001NLR0193	nTNL	RB	DMlocus180	Locus259
potato(DM1-3)	DM-0775	ST4.03ch08	47937284	47937793	additional R genes	nTNL	RB	DMlocus180	Locus259
potato(DM1-3)	DM-0776	ST4.03ch08	47991874	47993341	RDC0001NLR0194	nTNL	RB	DMlocus180	Locus259
potato(DM1-3)	DM-0777	ST4.03ch08	48131830	48135441	PGSC0003DMG400030855	nTNL	RB	DMlocus181	Locus259
potato(DM1-3)	DM-0778	ST4.03ch08	48138312	48142484	PGSC0003DMG400030856	nTNL	RB	DMlocus181	Locus259
potato(DM1-3)	DM-0779	ST4.03ch08	48373864	48379108	PGSC0003DMG402030883b	nTNL	RB	DMlocus182	Undetermined
potato(DM1-3)	DM-0780	ST4.03ch08	48381486	48386584	PGSC0003DMG402030883a	nTNL	RB	DMlocus182	Undetermined
potato(DM1-3)	DM-0781	ST4.03ch08	48459699	48461134	RDC0001NLR0195	nTNL	RB	DMlocus182	Undetermined
potato(DM1-3)	DM-0782	ST4.03ch08	48486390	48486836	RDC0001NLR0196	nTNL	RB	DMlocus182	Undetermined
potato(DM1-3)	DM-0783	ST4.03ch08	48495795	48495926	additional R genes	nTNL	RB	DMlocus182	Undetermined
potato(DM1-3)	DM-0784	ST4.03ch08	48498466	48500970	PGSC0003DMG400017062	nTNL	RB	DMlocus182	Undetermined
potato(DM1-3)	DM-0785	ST4.03ch08	48503658	48505258	additional R genes	nTNL	RB	DMlocus182	Undetermined
potato(DM1-3)	DM-0786	ST4.03ch08	48513652	48513789	additional R genes	nTNL	RB	DMlocus182	Undetermined
potato(DM1-3)	DM-0787	ST4.03ch08	48518944	48522764	PGSC0003DMG400017061	nTNL	RB	DMlocus182	Undetermined
potato(DM1-3)	DM-0788	ST4.03ch08	48525925	48529479	PGSC0003DMG400017060	nTNL	RB	DMlocus182	Undetermined
potato(DM1-3)	DM-0789	ST4.03ch08	48534743	48535973	RDC0001NLR0197	nTNL	RB	DMlocus182	Undetermined
potato(DM1-3)	DM-0790	ST4.03ch08	48552576	48554514	PGSC0003DMG400009307	nTNL	RB	DMlocus182	Undetermined
potato(DM1-3)	DM-0791	ST4.03ch08	48557262	48558624	RDC0001NLR0198	nTNL	RB	DMlocus182	Undetermined
potato(DM1-3)	DM-0792-1	ST4.03ch08	48575831	48578544	RDC0001NLR0199	nTNL	RB	DMlocus182	Undetermined
potato(DM1-3)	DM-0792-2	ST4.03ch08	48579129	48580544	RDC0001NLR0200	nTNL	RB	DMlocus182	Undetermined
potato(DM1-3)	DM-0792-3	ST4.03ch08	48581358	48583836	PGSC0003DMG402009305	nTNL	RB	DMlocus182	Undetermined
potato(DM1-3)	DM-0793	ST4.03ch08	48586914	48591824	RDC0001NLR0201,PGSC0003DMG401009305	nTNL	RB	DMlocus182	Undetermined
potato(DM1-3)	DM-0794	ST4.03ch08	48597897	48601488	PGSC0003DMG400009324	nTNL	RB	DMlocus182	Locus260
potato(DM1-3)	DM-0795	ST4.03ch08	49988151	49989856	additional R genes	nTNL	SL-0058	DMlocus183	Locus262
potato(DM1-3)	DM-0796	ST4.03ch08	52397522	52400174	PGSC0003DMG400004756	nTNL	SL-0268	DMlocus184	Locus263
potato(DM1-3)	DM-0797	ST4.03ch08	53721393	53722423	RDC0001NLR0202	nTNL	Sw5-c	DMlocus185	Locus264
potato(DM1-3)	DM-0798	ST4.03ch09	2074048	2076170	PGSC0003DMG400042556	nTNL	Prf	DMlocus186	Locus271
potato(DM1-3)	DM-0799	ST4.03ch09	5880923	5887833	RDC0001NLR0203,RDC0001NLR0204	TNL	DM-0073	DMlocus187	Locus268
potato(DM1-3)	DM-0800	ST4.03ch09	5913776	5916934	RDC0001NLR0206	TNL	SL-0388	DMlocus187	Locus268
potato(DM1-3)	DM-0801	ST4.03ch09	5919085	5919417	RDC0001NLR0207	TNL	SL-0331	DMlocus187	Locus268
potato(DM1-3)	DM-0802	ST4.03ch09	5923715	5924113	RDC0001NLR0208	TNL	SL-0331	DMlocus187	Locus268
potato(DM1-3)	DM-0803	ST4.03ch09	5935420	5936597	additional R genes	undetermined	undetermined	DMlocus187	Locus268
potato(DM1-3)	DM-0804	ST4.03ch09	5944111	5947183	RDC0001NLR0209	TNL	SL-0388	DMlocus187	Locus268
potato(DM1-3)	DM-0805	ST4.03ch09	5953948	5954238	RDC0001NLR0210	TNL	DM-0073	DMlocus187	Locus268
potato(DM1-3)	DM-0806	ST4.03ch09	6009755	6010030	additional R genes	TNL	SL-0331	DMlocus187	Locus268
potato(DM1-3)	DM-0807	ST4.03ch09	6015382	6015714	PGSC0003DMG400001756	TNL	SL-0331	DMlocus187	Locus268
potato(DM1-3)	DM-0808	ST4.03ch09	8570618	8572867	additional R genes	nTNL	SL-0287	DMlocus188	Undetermined
potato(DM1-3)	DM-0809	ST4.03ch09	8831630	8831815	additional R genes	nTNL	Hero	DMlocus189	Locus266
potato(DM1-3)	DM-0810	ST4.03ch09	9361744	9362011	additional R genes	nTNL	DM-0300	DMlocus190	Locus265
potato(DM1-3)	DM-0811	ST4.03ch09	13309541	13309762	additional R genes	nTNL	Rx	DMlocus191	Undetermined
potato(DM1-3)	DM-0812	ST4.03ch09	13312959	13317832	PGSC0003DMG400026573	nTNL	Rx	DMlocus191	Undetermined
potato(DM1-3)	DM-0813	ST4.03ch09	13320293	13320964	additional R genes	nTNL	Rx	DMlocus191	Undetermined
potato(DM1-3)	DM-0814	ST4.03ch09	13604415	13607290	additional R genes	nTNL	Rx	DMlocus192	Undetermined
potato(DM1-3)	DM-0815	ST4.03ch09	15392754	15395291	PGSC0003DMG400019913	nTNL	Ph-3	DMlocus193	Undetermined
potato(DM1-3)	DM-0816	ST4.03ch09	15451957	15452343	PGSC0003DMG400019915	nTNL	Ph-3	DMlocus193	Undetermined
potato(DM1-3)	DM-0817	ST4.03ch09	15686247	15688651	PGSC0003DMG400004413	nTNL	Ph-3	DMlocus194	Locus276
potato(DM1-3)	DM-0818	ST4.03ch09	20270174	20273262	RDC0001NLR0211	nTNL	SL-0114	DMlocus195	Undetermined
potato(DM1-3)	DM-0819	ST4.03ch09	21423307	21423459	additional R genes	nTNL	DM-0746	DMlocus196	Undetermined
potato(DM1-3)	DM-0820	ST4.03ch09	22337363	22337620	additional R genes	nTNL	Sw5-c	DMlocus197	Undetermined
potato(DM1-3)	DM-0821	ST4.03ch09	22661096	22661690	additional R genes	nTNL	Sw5-c	DMlocus198	Undetermined
potato(DM1-3)	DM-0822	ST4.03ch09	22674858	22675973	additional R genes	nTNL	Sw5-c	DMlocus198	Undetermined
potato(DM1-3)	DM-0823	ST4.03ch09	26779765	26780032	additional R genes	nTNL	DM-0300	DMlocus199	Undetermined
potato(DM1-3)	DM-0824	ST4.03ch09	27731333	27735472	PGSC0003DMG400043186	nTNL	Sw5-c	DMlocus200	Undetermined
potato(DM1-3)	DM-0825	ST4.03ch09	28173755	28174484	additional R genes	nTNL	Sw5-c	DMlocus201	Undetermined
potato(DM1-3)	DM-0826	ST4.03ch09	29500053	29501197	PGSC0003DMG400018907	nTNL	SL-0259	DMlocus202	Undetermined
potato(DM1-3)	DM-0827	ST4.03ch09	29594823	29595922	additional R genes	nTNL	SL-0259	DMlocus202	Undetermined
potato(DM1-3)	DM-0828	ST4.03ch09	35464695	35467276	RDC0001NLR0212	nTNL	Prf	DMlocus203	Undetermined
potato(DM1-3)	DM-0829	ST4.03ch09	35955493	35955732	additional R genes	nTNL	DM-0300	DMlocus204	Locus278
potato(DM1-3)	DM-0830	ST4.03ch09	42906317	42906715	additional R genes	TNL	SL-0331	DMlocus205	Undetermined
potato(DM1-3)	DM-0831	ST4.03ch09	42911042	42913265	additional R genes	TNL	SL-0331	DMlocus205	Undetermined
potato(DM1-3)	DM-0832	ST4.03ch09	43615055	43615249	additional R genes	nTNL	I2	DMlocus206	Undetermined
potato(DM1-3)	DM-0833	ST4.03ch09	43632879	43636402	PGSC0003DMG400017666	nTNL	I2	DMlocus206	Undetermined
potato(DM1-3)	DM-0834	ST4.03ch09	44311386	44311643	additional R genes	nTNL	Sw5-c	DMlocus207	Locus284
potato(DM1-3)	DM-0835	ST4.03ch09	45528675	45532216	PGSC0003DMG400018954	nTNL	Rpi-blb2	DMlocus208	Locus285	A
potato(DM1-3)	DM-0836	ST4.03ch09	46312531	46316457	PGSC0003DMG400008588	nTNL	RB	DMlocus209	Locus286
potato(DM1-3)	DM-0837	ST4.03ch09	46458693	46462406	RDC0001NLR0213	nTNL	Sw5-c	DMlocus210	Locus286
potato(DM1-3)	DM-0838	ST4.03ch09	47040443	47040669	additional R genes	nTNL	Sw5-c	DMlocus211	Locus287
potato(DM1-3)	DM-0839	ST4.03ch09	47147791	47149665	RDC0001NLR0214	nTNL	Sw5-c	DMlocus211	Locus287
potato(DM1-3)	DM-0840	ST4.03ch09	49173491	49176386	RDC0001NLR0215	TNL	SL-0331	DMlocus212	Locus289
potato(DM1-3)	DM-0841	ST4.03ch09	49202056	49202395	additional R genes	TNL	SL-0008	DMlocus212	Locus289
potato(DM1-3)	DM-0842	ST4.03ch09	49231420	49231677	additional R genes	TNL	SL-0008	DMlocus212	Locus289
potato(DM1-3)	DM-0843	ST4.03ch09	49566755	49567455	RDC0001NLR0216	nTNL	Ph-3	DMlocus212	Locus289
potato(DM1-3)	DM-0844	ST4.03ch09	49905495	49906563	additional R genes	nTNL	Sw5-c	DMlocus213	Locus291
potato(DM1-3)	DM-0845-1	ST4.03ch09	49913760	49917565	PGSC0003DMG400010287	nTNL	Sw5-c	DMlocus213	Locus291
potato(DM1-3)	DM-0845-2	ST4.03ch09	50919290	50920939	RDC0001NLR0217	nTNL	Sw5-c	DMlocus214	Locus293
potato(DM1-3)	DM-0846	ST4.03ch09	56988629	56991523	PGSC0003DMG400017146	nTNL	DM-0846	DMlocus216	Locus299
potato(DM1-3)	DM-0847	ST4.03ch09	59352570	59352791	additional R genes	nTNL	Sw5-c	DMlocus217	Locus301
potato(DM1-3)	DM-0848	ST4.03ch09	59376148	59379834	RDC0001NLR0219	TNL	SL-0331	DMlocus217	Locus301
potato(DM1-3)	DM-0849	ST4.03ch09	59382136	59386252	PGSC0003DMG404026432	TNL	SL-0331	DMlocus217	Locus301
potato(DM1-3)	DM-0850-1	ST4.03ch09	59392855	59396462	PGSC0003DMG402026432	TNL	SL-0331	DMlocus217	Locus301
potato(DM1-3)	DM-0850-2	ST4.03ch09	59399030	59402360	PGSC0003DMG401026432	TNL	SL-0331	DMlocus217	Locus301
potato(DM1-3)	DM-0851	ST4.03ch09	59404886	59408864	PGSC0003DMG400026433	TNL	SL-0331	DMlocus217	Locus301
potato(DM1-3)	DM-0852	ST4.03ch09	59415448	59421974	RDC0001NLR0220	TNL	SL-0331	DMlocus217	Locus301
potato(DM1-3)	DM-0853	ST4.03ch09	59428615	59430542	RDC0001NLR0221	TNL	SL-0331	DMlocus217	Locus301
potato(DM1-3)	DM-0854-1	ST4.03ch09	59441576	59445097	PGSC0003DMG400007743b	TNL	SL-0331	DMlocus217	Locus301
potato(DM1-3)	DM-0854-2	ST4.03ch09	59445098	59448954	PGSC0003DMG400007743a	TNL	SL-0331	DMlocus217	Locus301
potato(DM1-3)	DM-0855	ST4.03ch09	59451283	59453901	RDC0001NLR0222	TNL	SL-0331	DMlocus217	Locus301
potato(DM1-3)	DM-0856	ST4.03ch09	59505229	59507370	PGSC0003DMG400024363	nTNL	Ph-3	DMlocus217	Locus301
potato(DM1-3)	DM-0857	ST4.03ch09	59513075	59514298	PGSC0003DMG400024365	nTNL	Ph-3	DMlocus217	Locus301
potato(DM1-3)	DM-0858	ST4.03ch09	59518334	59519638	PGSC0003DMG400024366	nTNL	Ph-3	DMlocus217	Locus301
potato(DM1-3)	DM-0859	ST4.03ch09	59541713	59543816	PGSC0003DMG403020585	nTNL	Ph-3	DMlocus217	Locus301
potato(DM1-3)	DM-0860	ST4.03ch09	59547258	59547734	PGSC0003DMG400020586	nTNL	Ph-3	DMlocus217	Locus301
potato(DM1-3)	DM-0861	ST4.03ch09	59551712	59553847	PGSC0003DMG402020585	nTNL	Ph-3	DMlocus217	Locus301
potato(DM1-3)	DM-0862	ST4.03ch09	59558691	59561282	PGSC0003DMG400020587	nTNL	Ph-3	DMlocus217	Locus301
potato(DM1-3)	DM-0863	ST4.03ch09	59565307	59567456	PGSC0003DMG401020585	nTNL	Ph-3	DMlocus217	Locus301
potato(DM1-3)	DM-0864	ST4.03ch09	59673280	59678525	RDC0001NLR0223	TNL	SL-0331	DMlocus218	Locus301
potato(DM1-3)	DM-0865	ST4.03ch09	59681201	59685552	RDC0001NLR0224	TNL	SL-0331	DMlocus218	Locus301
potato(DM1-3)	DM-0866	ST4.03ch09	59688554	59693982	RDC0001NLR0225	TNL	SL-0331	DMlocus218	Locus301
potato(DM1-3)	DM-0867	ST4.03ch09	59697277	59701028	RDC0001NLR0226	TNL	SL-0331	DMlocus218	Locus301
potato(DM1-3)	DM-0868	ST4.03ch09	59712444	59716987	PGSC0003DMG400020580	TNL	SL-0331	DMlocus218	Locus301
potato(DM1-3)	DM-0869	ST4.03ch09	59721273	59723650	PGSC0003DMG401020581	TNL	SL-0331	DMlocus218	Locus301
potato(DM1-3)	DM-0870	ST4.03ch09	59740321	59742882	PGSC0003DMG400020584	nTNL	Ph-3	DMlocus218	Locus301
potato(DM1-3)	DM-0871	ST4.03ch09	60086681	60090480	PGSC0003DMG400031521	nTNL	Sw5-c	DMlocus219	Locus302
potato(DM1-3)	DM-0872	ST4.03ch09	60608182	60611964	PGSC0003DMG402016602	nTNL	Sw5-c	DMlocus220	Locus303
potato(DM1-3)	DM-0873-1	ST4.03ch09	60622696	60626466	PGSC0003DMG400016601b	nTNL	Sw5-c	DMlocus220	Locus303
potato(DM1-3)	DM-0873-2	ST4.03ch09	60627726	60631466	PGSC0003DMG400016601a	nTNL	Sw5-c	DMlocus220	Locus303
potato(DM1-3)	DM-0874	ST4.03ch09	60653718	60657608	PGSC0003DMG400016600	nTNL	Sw5-c	DMlocus220	Locus303
potato(DM1-3)	DM-0875	ST4.03ch09	60663872	60667471	PGSC0003DMG400016599	nTNL	Sw5-c	DMlocus220	Locus303
potato(DM1-3)	DM-0876	ST4.03ch09	60677148	60679512	RDC0001NLR0227	nTNL	Sw5-c	DMlocus220	Locus303
potato(DM1-3)	DM-0877	ST4.03ch09	60751259	60755056	PGSC0003DMG400006573	nTNL	Sw5-c	DMlocus220	Locus303
potato(DM1-3)	DM-0878	ST4.03ch09	60780997	60784754	PGSC0003DMG400006572	nTNL	Sw5-c	DMlocus220	Locus303
potato(DM1-3)	DM-0879	ST4.03ch09	60806661	60810544	PGSC0003DMG400006570	nTNL	Sw5-c	DMlocus220	Locus303
potato(DM1-3)	DM-0880	ST4.03ch09	60841094	60846337	RDC0001NLR0228	nTNL	Sw5-c	DMlocus220	Locus303
potato(DM1-3)	DM-0881	ST4.03ch09	60850842	60855123	RDC0001NLR0229	nTNL	Sw5-c	DMlocus220	Locus303
potato(DM1-3)	DM-0882	ST4.03ch09	60859857	60860444	additional R genes	nTNL	Sw5-c	DMlocus220	Undetermined
potato(DM1-3)	DM-0883	ST4.03ch09	60863948	60866836	PGSC0003DMG400006576	nTNL	Sw5-c	DMlocus220	Locus303
potato(DM1-3)	DM-0884	ST4.03ch09	60871419	60872066	additional R genes	nTNL	Sw5-c	DMlocus220	Undetermined
potato(DM1-3)	DM-0885	ST4.03ch09	60876594	60880042	PGSC0003DMG400006581	nTNL	Sw5-c	DMlocus220	Undetermined
potato(DM1-3)	DM-0886	ST4.03ch09	60883046	60883539	additional R genes	nTNL	Sw5-c	DMlocus220	Locus303
potato(DM1-3)	DM-0887	ST4.03ch09	60889889	60893762	PGSC0003DMG400011898	nTNL	Sw5-c	DMlocus220	Locus303
potato(DM1-3)	DM-0888	ST4.03ch09	60895824	60899907	PGSC0003DMG401011899	nTNL	Sw5-c	DMlocus220	Locus303
potato(DM1-3)	DM-0889	ST4.03ch09	60902095	60905873	PGSC0003DMG400011900	nTNL	Sw5-c	DMlocus220	Locus303
potato(DM1-3)	DM-0890	ST4.03ch09	60956838	60959171	RDC0001NLR0230	nTNL	SL-0245	DMlocus221	Locus303
potato(DM1-3)	DM-0891	ST4.03ch09	60965176	60967545	PGSC0003DMG400011906	nTNL	SL-0245	DMlocus221	Locus303
potato(DM1-3)	DM-0892	ST4.03ch09	60973254	60974171	RDC0001NLR0231	nTNL	SL-0179	DMlocus221	Locus303
potato(DM1-3)	DM-0893	ST4.03ch09	61026377	61028320	RDC0001NLR0232	nTNL	SL-0245	DMlocus221	Locus303
potato(DM1-3)	DM-0894	ST4.03ch09	51064805	51067470	RDC0001NLR0218	nTNL	Hero	DMlocus215	Locus293
potato(DM1-3)	DM-0896	ST4.03ch10	3595935	3598574	PGSC0003DMG400021861	nTNL	SL-0336	DMlocus222	Locus305
potato(DM1-3)	DM-0897	ST4.03ch10	3601547	3604142	PGSC0003DMG400021862	nTNL	SL-0338	DMlocus222	Locus305
potato(DM1-3)	DM-0898	ST4.03ch10	3607975	3610616	PGSC0003DMG400021863	nTNL	SL-0338	DMlocus222	Locus305
potato(DM1-3)	DM-0899	ST4.03ch10	6741812	6745516	PGSC0003DMG400019418	nTNL	SL-0374	DMlocus223	Undetermined
potato(DM1-3)	DM-0900	ST4.03ch10	13625530	13628540	PGSC0003DMG400025683	nTNL	SL-0374	DMlocus224	Locus316
potato(DM1-3)	DM-0901	ST4.03ch10	13637416	13638063	additional R genes	nTNL	SL-0374	DMlocus224	Locus316
potato(DM1-3)	DM-0902	ST4.03ch10	13641871	13642401	additional R genes	nTNL	SL-0374	DMlocus224	Locus316
potato(DM1-3)	DM-0903	ST4.03ch10	13668869	13669078	additional R genes	nTNL	SL-0374	DMlocus224	Locus316
potato(DM1-3)	DM-0904	ST4.03ch10	13675605	13677577	RDC0001NLR0233	nTNL	SL-0374	DMlocus224	Locus316
potato(DM1-3)	DM-0905	ST4.03ch10	15581626	15582615	additional R genes	nTNL	SL-0058	DMlocus225	Undetermined
potato(DM1-3)	DM-0906	ST4.03ch10	16390745	16391945	RDC0001NLR0234	TNL	SL-0331	DMlocus226	Undetermined
potato(DM1-3)	DM-0907	ST4.03ch10	17042431	17042687	additional R genes	nTNL	DM-0300	DMlocus227	Undetermined
potato(DM1-3)	DM-0908	ST4.03ch10	28063183	28063898	additional R genes	nTNL	Rx	DMlocus228	Locus313
potato(DM1-3)	DM-0909	ST4.03ch10	28071865	28072539	RDC0001NLR0235	nTNL	Rx	DMlocus228	Locus313
potato(DM1-3)	DM-0910	ST4.03ch10	30094555	30097686	PGSC0003DMG400031405	nTNL	SL-0030	DMlocus229	Locus314
potato(DM1-3)	DM-0911	ST4.03ch10	30351754	30352590	additional R genes	nTNL	Rpi-blb2	DMlocus230	Locus315	A
potato(DM1-3)	DM-0912	ST4.03ch10	40992418	40992909	additional R genes	nTNL	SL-0374	DMlocus231	Undetermined
potato(DM1-3)	DM-0913	ST4.03ch10	41007028	41007394	additional R genes	nTNL	SL-0374	DMlocus231	Undetermined
potato(DM1-3)	DM-0914	ST4.03ch10	41996163	42000157	PGSC0003DMG400014047	nTNL	I2	DMlocus232	Locus318
potato(DM1-3)	DM-0915	ST4.03ch10	42008972	42010567	RDC0001NLR0236	nTNL	I2	DMlocus232	Undetermined
potato(DM1-3)	DM-0916	ST4.03ch10	43290032	43290547	additional R genes	nTNL	SL-0374	DMlocus233	Locus319
potato(DM1-3)	DM-0917	ST4.03ch10	43295871	43299050	PGSC0003DMG400008257	nTNL	SL-0374	DMlocus233	Locus319
potato(DM1-3)	DM-0918	ST4.03ch10	44481949	44482095	additional R genes	nTNL	SL-0058	DMlocus234	Undetermined
potato(DM1-3)	DM-0919	ST4.03ch10	44538169	44539235	additional R genes	nTNL	SL-0058	DMlocus234	Undetermined
potato(DM1-3)	DM-0920	ST4.03ch10	44648179	44649204	RDC0001NLR0237	nTNL	SL-0058	DMlocus234	Undetermined
potato(DM1-3)	DM-0921	ST4.03ch10	45892366	45898864	PGSC0003DMG400026666	nTNL	SL-0374	DMlocus235	Locus321
potato(DM1-3)	DM-0922	ST4.03ch10	46019086	46022971	RDC0001NLR0238	nTNL	SL-0374	DMlocus235	Locus321
potato(DM1-3)	DM-0923	ST4.03ch10	46026216	46029890	PGSC0003DMG401004423	nTNL	SL-0374	DMlocus235	Locus321
potato(DM1-3)	DM-0924	ST4.03ch10	46099456	46103487	PGSC0003DMG402004425	nTNL	SL-0374	DMlocus235	Locus321
potato(DM1-3)	DM-0925	ST4.03ch10	46667914	46671766	PGSC0003DMG400021948	nTNL	SL-0058	DMlocus236	Locus323
potato(DM1-3)	DM-0926	ST4.03ch10	48198223	48201685	PGSC0003DMG400016823	nTNL	SL-0058	DMlocus237	Locus325
potato(DM1-3)	DM-0927	ST4.03ch10	50894758	50895497	RDC0001NLR0239	nTNL	SL-0374	DMlocus238	Locus341
potato(DM1-3)	DM-0928	ST4.03ch10	50899313	50902552	RDC0001NLR0240	nTNL	SL-0374	DMlocus238	Locus341
potato(DM1-3)	DM-0929	ST4.03ch10	50913768	50915737	RDC0001NLR0241	nTNL	SL-0374	DMlocus238	Locus341
potato(DM1-3)	DM-0930	ST4.03ch10	50929559	50934921	PGSC0003DMG401019148	nTNL	SL-0374	DMlocus238	Undetermined
potato(DM1-3)	DM-0931	ST4.03ch10	52682252	52685992	PGSC0003DMG400008596	nTNL	SL-0374	DMlocus239	Undetermined
potato(DM1-3)	DM-0932	ST4.03ch10	52690686	52694387	PGSC0003DMG400008595	nTNL	SL-0374	DMlocus239	Undetermined
potato(DM1-3)	DM-0933	ST4.03ch10	52777367	52779877	additional R genes	nTNL	SL-0374	DMlocus239	Locus338
potato(DM1-3)	DM-0934	ST4.03ch10	52787565	52791291	PGSC0003DMG401010943	nTNL	SL-0374	DMlocus239	Locus338
potato(DM1-3)	DM-0935	ST4.03ch10	52796179	52799814	PGSC0003DMG400010944	nTNL	SL-0374	DMlocus239	Locus338
potato(DM1-3)	DM-0936	ST4.03ch10	52804235	52804648	additional R genes	nTNL	SL-0374	DMlocus239	Locus338
potato(DM1-3)	DM-0937	ST4.03ch10	52862064	52865738	RDC0001NLR0242	nTNL	SL-0374	DMlocus239	Locus338
potato(DM1-3)	DM-0938	ST4.03ch10	52870255	52873959	PGSC0003DMG400028001	nTNL	SL-0374	DMlocus239	Undetermined
potato(DM1-3)	DM-0939	ST4.03ch10	52878099	52878326	additional R genes	nTNL	SL-0374	DMlocus239	Undetermined
potato(DM1-3)	DM-0940	ST4.03ch10	52881136	52881267	additional R genes	nTNL	SL-0374	DMlocus239	Undetermined
potato(DM1-3)	DM-0941	ST4.03ch10	52883937	52887940	RDC0001NLR0243	nTNL	SL-0374	DMlocus239	Undetermined
potato(DM1-3)	DM-0942	ST4.03ch10	53019300	53019802	additional R genes	nTNL	SL-0374	DMlocus239	Locus338
potato(DM1-3)	DM-0943	ST4.03ch10	53116223	53116572	additional R genes	nTNL	SL-0374	DMlocus239	Locus338
potato(DM1-3)	DM-0944	ST4.03ch10	53118954	53120631	additional R genes	nTNL	SL-0374	DMlocus239	Locus338
potato(DM1-3)	DM-0945	ST4.03ch10	53128854	53132546	PGSC0003DMG400008394	nTNL	SL-0374	DMlocus239	Locus338
potato(DM1-3)	DM-0946	ST4.03ch10	53151250	53155302	PGSC0003DMG400008393	nTNL	SL-0374	DMlocus239	Locus338
potato(DM1-3)	DM-0947	ST4.03ch10	53366830	53369457	PGSC0003DMG402008383	nTNL	SL-0374	DMlocus240	Locus337
potato(DM1-3)	DM-0948	ST4.03ch10	53376983	53380363	PGSC0003DMG400011045	nTNL	SL-0374	DMlocus240	Locus337
potato(DM1-3)	DM-0949	ST4.03ch10	53479037	53482755	PGSC0003DMG402011117a,PGSC0003DMG402011117b	nTNL	SL-0374	DMlocus241	Locus337
potato(DM1-3)	DM-0950	ST4.03ch10	53486597	53488864	additional R genes	nTNL	SL-0374	DMlocus241	Locus337
potato(DM1-3)	DM-0951	ST4.03ch10	53499500	53503276	RDC0001NLR0244	nTNL	SL-0374	DMlocus241	Locus337
potato(DM1-3)	DM-0952	ST4.03ch10	53514604	53520447	RDC0001NLR0245	nTNL	SL-0374	DMlocus241	Undetermined
potato(DM1-3)	DM-0953	ST4.03ch10	53529151	53531818	PGSC0003DMG400011114	nTNL	SL-0374	DMlocus241	Undetermined
potato(DM1-3)	DM-0954	ST4.03ch10	53536469	53537188	additional R genes	nTNL	SL-0374	DMlocus241	Undetermined
potato(DM1-3)	DM-0955	ST4.03ch10	53539978	53540293	additional R genes	nTNL	SL-0374	DMlocus241	Locus337
potato(DM1-3)	DM-0956	ST4.03ch10	53553198	53556830	RDC0001NLR0246	nTNL	SL-0374	DMlocus241	Locus337
potato(DM1-3)	DM-0957	ST4.03ch10	53581955	53585960	PGSC0003DMG400011111	nTNL	SL-0374	DMlocus241	Locus337
potato(DM1-3)	DM-0958	ST4.03ch10	53592049	53594489	additional R genes	nTNL	SL-0374	DMlocus241	Locus337
potato(DM1-3)	DM-0959	ST4.03ch10	53599473	53604291	RDC0001NLR0247	nTNL	SL-0374	DMlocus241	Locus337
potato(DM1-3)	DM-0960	ST4.03ch10	53611776	53612480	additional R genes	nTNL	SL-0374	DMlocus241	Locus337
potato(DM1-3)	DM-0961	ST4.03ch10	53614594	53618370	PGSC0003DMG400011109	nTNL	SL-0374	DMlocus241	Locus337
potato(DM1-3)	DM-0962	ST4.03ch10	58683961	58687671	additional R genes	nTNL	SL-0058	DMlocus242	Locus330
potato(DM1-3)	DM-0963	ST4.03ch10	58742881	58745623	RDC0001NLR0248	nTNL	SL-0058	DMlocus242	Locus330
potato(DM1-3)	DM-0964	ST4.03ch10	59016721	59018499	RDC0001NLR0249	nTNL	SL-0058	DMlocus243	Undetermined
potato(DM1-3)	DM-0965	ST4.03ch10	59022521	59023050	additional R genes	nTNL	SL-0058	DMlocus243	Undetermined
potato(DM1-3)	DM-0966	ST4.03ch10	59031686	59035387	PGSC0003DMG402011427	nTNL	SL-0058	DMlocus243	Undetermined
potato(DM1-3)	DM-0967	ST4.03ch10	59042637	59044637	RDC0001NLR0250	nTNL	SL-0058	DMlocus243	Locus329
potato(DM1-3)	DM-0968	ST4.03ch10	59048637	59051637	additional R genes	nTNL	SL-0058	DMlocus243	Locus329
potato(DM1-3)	DM-0969	ST4.03ch10	59057827	59059589	PGSC0003DMG401011427	nTNL	SL-0058	DMlocus243	Locus329
potato(DM1-3)	DM-0970	ST4.03ch10	59062425	59062856	additional R genes	nTNL	SL-0058	DMlocus243	Locus329
potato(DM1-3)	DM-0971	ST4.03ch10	59065710	59066498	additional R genes	nTNL	SL-0058	DMlocus243	Undetermined
potato(DM1-3)	DM-0972	ST4.03ch10	59084358	59086154	PGSC0003DMG401008349	nTNL	SL-0058	DMlocus243	Undetermined
potato(DM1-3)	DM-0973	ST4.03ch10	59088158	59088589	additional R genes	nTNL	SL-0058	DMlocus243	Undetermined
potato(DM1-3)	DM-0974	ST4.03ch10	59092171	59096418	additional R genes	nTNL	SL-0058	DMlocus243	Undetermined
potato(DM1-3)	DM-0975	ST4.03ch10	59505282	59506879	additional R genes	nTNL	SL-0435	DMlocus244	Locus328
potato(DM1-3)	DM-0976	ST4.03ch11	1198733	1200928	PGSC0003DMG400013308	undetermined	undetermined	DMlocus245	Locus355
potato(DM1-3)	DM-0977	ST4.03ch11	1333792	1338996	PGSC0003DMG402016979	TNL	SL-0008	DMlocus246	Locus354
potato(DM1-3)	DM-0978	ST4.03ch11	1341068	1345135	PGSC0003DMG403016979	TNL	SL-0008	DMlocus246	Locus354
potato(DM1-3)	DM-0979	ST4.03ch11	1362932	1364783	RDC0001NLR0251	TNL	SL-0008	DMlocus246	Locus354
potato(DM1-3)	DM-0980	ST4.03ch11	1368239	1368532	additional R genes	TNL	SL-0008	DMlocus246	Locus354
potato(DM1-3)	DM-0981	ST4.03ch11	1381820	1383517	RDC0001NLR0252	TNL	N	DMlocus246	Locus354
potato(DM1-3)	DM-0982	ST4.03ch11	1390313	1391611	PGSC0003DMG401016981	TNL	SL-0008	DMlocus246	Undetermined
potato(DM1-3)	DM-0983	ST4.03ch11	1397302	1399097	RDC0001NLR0253	TNL	N	DMlocus246	Undetermined
potato(DM1-3)	DM-0984	ST4.03ch11	1402388	1403956	RDC0001NLR0254	TNL	N	DMlocus246	Locus354
potato(DM1-3)	DM-0985-1	ST4.03ch11	1407371	1411692	PGSC0003DMG402016981	TNL	N	DMlocus246	Locus354
potato(DM1-3)	DM-0985-2	ST4.03ch11	1412719	1417813	PGSC0003DMG400016983	TNL	N	DMlocus246	Locus354
potato(DM1-3)	DM-0986-1	ST4.03ch11	1422689	1424146	RDC0001NLR0255	TNL	SL-0008	DMlocus246	Undetermined
potato(DM1-3)	DM-0986-2	ST4.03ch11	1425397	1429812	PGSC0003DMG403016981	TNL	SL-0008	DMlocus246	Undetermined
potato(DM1-3)	DM-0987	ST4.03ch11	1432879	1433043	additional R genes	TNL	SL-0008	DMlocus246	Locus354
potato(DM1-3)	DM-0988	ST4.03ch11	1492861	1495821	additional R genes	TNL	N	DMlocus246	Locus354
potato(DM1-3)	DM-0989	ST4.03ch11	1506362	1508072	PGSC0003DMG400031477	TNL	N	DMlocus246	Locus354
potato(DM1-3)	DM-0990	ST4.03ch11	1512187	1512402	additional R genes	TNL	SL-0008	DMlocus246	Locus354
potato(DM1-3)	DM-0991	ST4.03ch11	1517076	1519064	additional R genes	TNL	N	DMlocus246	Locus354
potato(DM1-3)	DM-0992	ST4.03ch11	1584851	1589074	PGSC0003DMG400015693	TNL	SL-0008	DMlocus246	Locus354
potato(DM1-3)	DM-0993-1	ST4.03ch11	1804903	1806903	PGSC0003DMG401015682	TNL	SL-0008	DMlocus247	Locus354
potato(DM1-3)	DM-0993-2	ST4.03ch11	1807613	1813484	RDC0001NLR0256	TNL	SL-0008	DMlocus247	Locus354
potato(DM1-3)	DM-0994	ST4.03ch11	1815953	1819175	RDC0001NLR0257	TNL	SL-0008	DMlocus247	Locus354
potato(DM1-3)	DM-0995-1	ST4.03ch11	1825274	1828147	RDC0001NLR0259	TNL	SL-0008	DMlocus247	Locus354
potato(DM1-3)	DM-0995-2	ST4.03ch11	1828964	1832274	RDC0001NLR0260	TNL	N	DMlocus247	Locus354
potato(DM1-3)	DM-0996	ST4.03ch11	1835274	1838274	RDC0001NLR0261	TNL	SL-0008	DMlocus247	Locus354
potato(DM1-3)	DM-0997	ST4.03ch11	1844293	1850677	PGSC0003DMG400015681	TNL	SL-0008	DMlocus247	Locus354
potato(DM1-3)	DM-0998	ST4.03ch11	2540752	2542692	additional R genes	nTNL	DM-0999	DMlocus248	Locus353
potato(DM1-3)	DM-0999	ST4.03ch11	2710533	2712845	PGSC0003DMG400044423	nTNL	DM-0999	DMlocus249	Locus352
potato(DM1-3)	DM-1000	ST4.03ch11	4368462	4371071	PGSC0003DMG400027325	nTNL	SL-0382	DMlocus250	Locus349
potato(DM1-3)	DM-1001	ST4.03ch11	5762516	5767364	PGSC0003DMG400007605	nTNL	SL-0259	DMlocus251	Locus346
potato(DM1-3)	DM-1002	ST4.03ch11	5774158	5778541	RDC0001NLR0262,PGSC0003DMG400007606	nTNL	SL-0259	DMlocus251	Locus346
potato(DM1-3)	DM-1003	ST4.03ch11	5781198	5782357	additional R genes	nTNL	SL-0259	DMlocus251	Locus346
potato(DM1-3)	DM-1004	ST4.03ch11	5842659	5845301	PGSC0003DMG400001989	nTNL	SL-0259	DMlocus251	Locus346
potato(DM1-3)	DM-1005	ST4.03ch11	5856362	5857552	RDC0001NLR0263	nTNL	SL-0259	DMlocus251	Locus346
potato(DM1-3)	DM-1006	ST4.03ch11	5863390	5865086	PGSC0003DMG400001990	nTNL	SL-0259	DMlocus251	Locus346
potato(DM1-3)	DM-1007	ST4.03ch11	5878259	5881082	RDC0001NLR0264	nTNL	SL-0259	DMlocus251	Locus346
[truncated: 4,242 more rows]
