# Supplementary material for: Dramatic Number Variation of R Genes in Solanaceae Species Accounted for by a Few R Gene Subfamilies
Source: PLoS One. 2016 Feb 5;11(2):e0148708. doi: 10.1371/journal.pone.0148708 (PMC4743996; doi:10.1371/journal.pone.0148708)
Supplement: S3 Table — (XLSX) [file pone.0148708.s006.xlsx]

## Sheet: S3 Table
S3 Table: R gene numbers in some plants
Species	Total number of R genes	From this paper
Apple	1015	Arya et al., 2014
Arabidopsis thaliana/lyrata	159/185	Guo et al., 2011
Brachypodium	451	Luo et al., 2012
Bread wheat	2237	Gu et al, 2014
Common bean	337	Shao et al., 2014
Cotton	355	Wei et al., 2013
Cucumber	70	Lin et al., 2013
Grape	459	Yang et al., 2008
Maize	216	Luo et al., 2012
Medicago	571	Shao et al., 2014
Melon	75	Lin et al., 2013
Papaya	54	Porter et al., 2009
Pepper(CM334)	684	Kim et al., 2014
Pigeon pea	289	Shao et al., 2014
Polar	330	Yang et al., 2008
Potato	755	Jupe et al., 2013
Rice (Nipponbare/93-11)	623/725	Luo et al., 2012
Sorghum	460	Luo et al., 2012
Soybean	465	Shao et al., 2014
Tomato	394	Jupe et al., 2013
Watermelon	55	Lin et al., 2013
