# Supplementary material for: Dramatic Number Variation of R Genes in Solanaceae Species Accounted for by a Few R Gene Subfamilies
Source: PLoS One. 2016 Feb 5;11(2):e0148708. doi: 10.1371/journal.pone.0148708 (PMC4743996; doi:10.1371/journal.pone.0148708)
Supplement: S4 Table — (XLSX) [file pone.0148708.s007.xlsx]

## Sheet: S4 Table
S4 Table: Annotation of 87 reference genes in Solanaceae
Original_species	Gene_Name	GeneBank	Class	Full/partial	Exon Number	Exon Length (bp)	Phase	Note
tomato	SL-0028	XP_006345448	nTNL	FULL	3	517;2070;56	1;1	reverse
potato	DM-0267	XP_004231126	nTNL	FULL	1	3333
tomato	SL-0030	NP_001234202	nTNL	FULL	2	444;2223	0
potato	DM-0294	XP_007018351	nTNL	FULL	1	3522		reverse
tomato	SL-0058	XP_006344256	nTNL	FULL	2	2673;597	0
tomato	SL-0060	XP_006350448	nTNL	FULL	1	3075
tomato	SL-0062	XP_004233876	nTNL	FULL	2	1052;1150	2
potato	DM-0315	XP_006365578	nTNL	FULL	1	2853		reverse
tomato	SL-0068	XP_004300918	nTNL	FULL	1	2790
tomato	SL-0069	XP_006340661	nTNL	FULL	1	2553
tomato	SL-0071	XP_006359790	nTNL	FULL	2	501;2118	0
tomato	SL-0074	XP_004234047	nTNL	FULL	2	946;1532	1
tomato	SL-0076	XP_006471150	nTNL	FULL	1	3759		reverse
tomato	SL-0080	XP_006351086	nTNL	FULL	1	4026
tomato	SL-0085	XP_004236957	nTNL	FULL	2	420;2331	0	reverse
tomato	SL-0086	XP_006366075	nTNL	FULL	2	444;2106	0
tomato	SL-0091	XP_004236955	nTNL	FULL	2	2462;1120	2
tomato	SL-0096	XP_006355046	nTNL	FULL	2	471;2202	0	reverse
tomato	SL-0114	XP_004237148	nTNL	FULL	1	2667
tomato	SL-0119	XP_006350238	nTNL	FULL	2	477;2247	0
tomato	SL-0120	XP_006350240	nTNL	FULL	1	2610	0	reverse
pepper	ZL-0278	XP_006340095	nTNL	FULL	1	2484		reverse
tomato	SL-0179	XP_006362537	nTNL	FULL	1	2244		reverse
tomato	SL-0181	XP_006363255	nTNL	FULL	2	2525;1078	2	reverse
tomato	SL-0184	XP_006348816	nTNL	FULL	2	3341;1147	2	reverse
tomato	SL-0239	XP_004243044	nTNL	FULL	1	2631		reverse
tomato	SL-0245	XP_006356519	nTNL	FULL	1	2292
potato	DM-0704	XP_006366838	nTNL	FULL	1	2733		reverse
tomato	SL-0263	XP_006360547	nTNL	FULL	1	2655		reverse
tomato	SL-0264	XP_006360546	nTNL	FULL	1	2598
tomato	SL-0268	XP_006350240	nTNL	FULL	1	2628		reverse
tomato	SL-0273	XP_006358397	nTNL	FULL	2	531;2382	0
tomato	SL-0287	XP_006464205	nTNL	FULL	1	2811
tomato	SL-0336	XP_006366307	nTNL	FULL	1	2664
tomato	SL-0338	XP_006366838	nTNL	FULL	1	2814
tomato	SL-0372	XP_006350448	nTNL	FULL	1	3018
tomato	SL-0374	XP_006367565	nTNL	FULL	1	3699		reverse
tomato	SL-0382	XP_006360523	nTNL	FULL	2	1098;1422	0
tomato	SL-0416	XP_006362840	nTNL	FULL	1	2610
tomato	SL-0431	XP_006351974	nTNL	FULL	1	2805
tomato	SL-0435	AF202179_1	nTNL	FULL	1	2718
tomato	SL-0461	XP_006342703	nTNL	FULL	2	2910;48	0	reverse
potato	DM-0272	XP_008348395	nTNL	FULL	1	2850
potato	DM-0300	XP_006339272	nTNL	FULL	1	3765		reverse
potato	DM-0312	XP_008809624	nTNL	FULL	1	2742		reverse
potato	DM-0329	XP_002267933	nTNL	FULL	1	4167
potato	DM-0437	XP_006489981	nTNL	FULL	1	2520		reverse
potato	DM-0494	XP_004238189	nTNL	FULL	6	275;419;416;356;1126	2;1;0;2
potato	DM-0529	XP_004239387	nTNL	FULL	2	2648;1084	2
potato	DM-0739	XP_004244420	nTNL	FULL	1	2835		reverse
potato	DM-0746	BAD16724	nTNL	FULL	1	3096
potato	DM-0999	XP_004250512	nTNL	FULL	1	2721		reverse
tomato	SL-0259	XP_006364178	nTNL	FULL	1	2577
potato	DM-1132	XP_004253176	nTNL	FULL	2	1012;1826	1
potato	DM-0070	XP_006364074	nTNL	FULL	2	1356;999	0
potato	DM-0233	CDP19132	nTNL	FULL	1	3519		reverse
potato	DM-0846	XP_006354430	nTNL	FULL	2	183;3102	0	reverse
pepper	ZL-0810	CDP05594	nTNL	FULL	1	3840
pepper	ZL-1520	CDP17827	nTNL	FULL	1	4071
Cloned	BS2	AF202179	nTNL	FULL	2	2683;35	2
Cloned	Hero	AJ457052	nTNL	FULL	2	24;3828	0
Cloned	I2	AF118127	nTNL	FULL	1	3801
Cloned	NRG1	DQ054580	nTNL	FULL	5	724;392;383;212;842	1;0;2;1
Cloned	Ph-3	KJ563933	nTNL	FULL	1	2556
Cloned	Prf	AF220603	nTNL	FULL	2	4313;1165	2
Cloned	RB(Rpi-blb1)	AY426259	nTNL	FULL	2	427;2486	1
Cloned	Rpi-blb3	FJ536346	nTNL	FULL	1	2544
Cloned	Rx	AJ011801	nTNL	FULL	3	2696;111;7	2,2
Cloned	Sw5-c	AY007367	nTNL	FULL	1	3816
Cloned	R1	AF447489	nTNL	FULL	3	2657;1132;93	2;0
Cloned	Rpi-blb2	DQ122125	nTNL	FULL	2	42;3762	0
tomato	SL-0008	XP_006362754	TNL	FULL	4	515;1078;276;2139	2;0;0
tomato	SL-0012	XP_006356453	TNL	FULL	5	482;1072;297;1149;981	2;0;0;0	reverse
tomato	SL-0033	XP_006358466	TNL	FULL	5	485;1105;411;927;714	2;0;0;0
tomato	SL-0036	XP_006349259	TNL	FULL	4	509;1102;447;1467	2;0;0	reverse
tomato	SL-0049	XM_004231555	TNL	FULL	5	425;1105;446;874;732	2;0;2;0
tomato	SL-0067	XP_006364843	TNL	FULL	5	509;1084;276;1143;675	2;0;0;0
tomato	SL-0159	XM_004237536	TNL	FULL	4	503;1093;1371;498	2;0;0	reverse
tomato	SL-0165	XP_006483293	TNL	FULL	5	482;1096;426;1689;636	2;0;0;0	reverse
tomato	SL-0166	XP_002268358	TNL	FULL	5	488;1108;384;1599;519	2;0;0;0
tomato	SL-0331	XP_006360964	TNL	FULL	5	440;1096;276;858;477	2;0;0;0
tomato	SL-0388	XP_002517696	TNL	FULL	5	419;1099;381;951;507	2;0;0;0
potato	DM-0073	XP_006342679	TNL	FULL	4	494;1075;273;1479	2;0;0	reverse
potato	DM-0284	XP_008232626	TNL	FULL	5	521;1096;407;877;558	2;0;2;0	reverse
potato	DM-1021	XP_004301464	TNL	FULL	4	470;1099;273;984	2;0;0
Cloned	Gro1-4	AY196151	TNL	FULL	4	497;1096;1338;480	2;0;0
Cloned	N	NGU15605	TNL	FULL	5	479;1096;273;1569;18	2;0;0;0
