# Supplementary material for: Dramatic Number Variation of R Genes in Solanaceae Species Accounted for by a Few R Gene Subfamilies
Source: PLoS One. 2016 Feb 5;11(2):e0148708. doi: 10.1371/journal.pone.0148708 (PMC4743996; doi:10.1371/journal.pone.0148708)
Supplement: S5 Table — (XLSX) [file pone.0148708.s008.xlsx]

## Sheet: S5 Table
S5 Table: Organization of R genes in Solanaceae species
	Tomato (Heinz1706)	Tomato (LA716)	Potato (DM1-3)	Pepper (Zunla)	Pepper (Chiltepin)	Tobacco (TN90)
Total No. of R genes	478	485	1194	1665	2042	374
No. of superscaffold-anchored R genes	7	12	226	636	1050	/
No. of chromosome-achored R genes and loci	471(218)	473	968(298)	1029(347)	992(384)	/
No. of R genes (No. of singleton loci)	112(112)	/	160(160)	207(207)	221(221)	/
No. of R genes (No. of clustered loci)	359(106)	/	808(138)	822(140)	771(163)	/
Average No. of R genes in clusters	2.16	/	3.25	2.97	2.58	/
No. of clusters with 10 or more R genes	3	/	24	20	15	/
No. of R genes in the largest cluster	18(SL-locus-63)	/	27(DM-locus-135)	59(ZL-locus-215)	57(CH-locus-244)	/
