# Supplementary material for: Dramatic Number Variation of R Genes in Solanaceae Species Accounted for by a Few R Gene Subfamilies
Source: PLoS One. 2016 Feb 5;11(2):e0148708. doi: 10.1371/journal.pone.0148708 (PMC4743996; doi:10.1371/journal.pone.0148708)
Supplement: S6 Table — (XLSX) [file pone.0148708.s009.xlsx]

## Sheet: S6 Table
S6 Table: Copy number of homologs in each subfamily in Solanaceae species
Subfamily Name	Tomato(Heinz1706)	Tomato(LA716)	Potato(DM1-3)	Pepper(Zunla-1)	Pepper(Chiltepin)	Tobacco(TN90)
ZL-1520	0	0	0	2	2	0
CH-0768	0	0	0	1	4	0
ZL-0810	0	0	0	4	7	0
SL-0372	1	2	0	6	13	0
SL-0071	1	1	0	2	3	0
SL-0060	1	1	1	0	1	0
DM-0267	1	1	1	1	1	0
SL-0080	1	2	1	1	1	0
DM-0739	1	1	1	2	1	0
SL-0264	1	1	1	2	1	0
DM-0294	1	0	1	2	2	0
DM-0329	1	1	1	1	3	0
SL-0336	1	1	1	6	7	0
SL-0431	1	1	1	4	9	0
DM-1132	1	1	1	10	39	0
SL-0076	1	1	1	0	0	1
DM-0312	1	1	1	2	2	1
SL-0159	1	1	1	1	3	1
SL-0036	1	1	1	1	6	3
SL-0382	1	1	1	2	1	4
SL-0062	1	1	1	2	6	5
SL-0091	1	1	1	0	0	10
SL-0074	2	2	1	2	2	0
SL-0068	2	1	1	1	1	1
SL-0181	5	5	1	21	18	1
DM-0846	0	0	2	27	31	1
SL-0416	1	1	2	2	2	0
SL-0069	1	1	2	4	2	0
DM-0704	1	2	2	3	4	0
SL-0263	1	1	2	6	6	0
DM-0494	1	1	2	8	8	0
SL-0120	1	3	2	0	0	1
DM-0437	1	2	2	4	7	1
SL-0165	1	2	2	0	2	2
SL-0086	1	1	2	0	0	3
DM-0999	1	1	2	2	3	4
DM-1021	2	2	2	1	1	0
SL-0338	2	2	2	14	19	0
DM-0315	2	2	2	14	5	1
SL-0435	2	2	2	16	30	1
DM-0272	2	1	2	6	3	2
SL-0028	2	2	2	4	5	2
SL-0033	1	1	2	19	28	2
SL-0184	2	1	2	8	10	7
SL-0119	3	2	2	1	1	3
SL-0461	1	1	3	1	1	0
SL-0049	1	2	3	2	1	2
SL-0166	1	2	3	0	2	2
ZL-0278	1	2	3	1	2	3
SL-0096	2	3	3	5	6	0
BS2	7	7	3	271	355	14
SL-0239	3	2	4	2	2	2
DM-0233	0	0	6	1	6	4
DM-0746	1	0	6	1	1	0
NRG1	2	1	6	1	2	0
SL-0067	2	1	6	4	4	2
SL-0179	2	4	6	2	1	7
Gro1-4	3	3	6	10	5	1
SL-0030	3	3	6	14	9	7
SL-0287	1	1	7	1	1	0
SL-0268	1	0	7	6	4	21
SL-0388	3	3	7	6	8	0
DM-0529	7	5	7	16	21	6
DM-0070	0	1	9	5	14	0
DM-0300	3	3	9	1	1	0
SL-0012	1	3	10	18	18	9
DM-0284	7	6	12	9	8	2
Ph-3	5	2	13	15	25	0
Hero	19	20	16	1	1	0
Prf	8	9	17	11	18	11
R1	0	0	22	25	38	25
DM-0073	12	2	23	30	43	1
SL-0273	7	10	24	103	102	9
SL-0085	6	6	26	22	18	10
Rx	6	9	28	48	54	16
SL-0331	25	27	30	23	35	10
SL-0114	16	14	31	73	53	5
SL-0245	13	18	37	24	20	20
Rpi-blb3	19	15	47	25	42	3
Sw5-c	12	12	60	81	90	16
N	8	13	62	15	7	17
SL-0374	22	28	62	7	5	7
SL-0259	46	34	62	25	25	9
I2	33	46	66	79	114	12
SL-0008	27	27	78	32	30	13
Rpi-blb2	28	20	86	298	366	22
RB	10	12	87	13	11	1
SL-0058	38	41	97	63	83	0
