# Supplementary material for: Dramatic Number Variation of R Genes in Solanaceae Species Accounted for by a Few R Gene Subfamilies
Source: PLoS One. 2016 Feb 5;11(2):e0148708. doi: 10.1371/journal.pone.0148708 (PMC4743996; doi:10.1371/journal.pone.0148708)
Supplement: S7 Table — (XLSX) [file pone.0148708.s010.xlsx]

## Sheet: S7 Table
S7 Table:Information of best hits of eight partial BS2 homologs from Solanum
Original_species	BS2_homologs	Best_hits	E_value	Position of the best hit
Tomato	SL-0044	ZL-0654	1e-49	Clade II
Tomato	SL-0274	ZL-0521	3e-62	Clade I
Tomato	SL-0398	ZL-0672	3e-56	Clade IV
Tomato	SL-0449	ZL-0619	7e-71	Clade IV
Tomato	SL-0450	ZL-0684	7e-109	Clade IV
Tomato	SL-0451	ZL-0665	3e-146	Clade I
Potato	DM-0299	ZL-0654	0	Clade II
Potato	DM-0479	ZL-0654	3e-95	Clade II
